# Supplementary material for: Time-Course Transcriptome Profiling Reveals Differential Resistance Responses of Tomato to a Phytotoxic Effector of the Pathogenic Oomycete Phytophthora cactorum
Source: Plants (Basel). 2023 Feb 15;12(4):883. doi: 10.3390/plants12040883 (PMC9964705; doi:10.3390/plants12040883)
Supplement: Supplementary file 1 [file plants-12-00883-s001.zip › File S1.fa]

>Solyc00g500001.1
CACGGTACAGTAATTCTTCTTGTCTATGTAGATGATATCATTATTACAGGCTTTACTGCT
GCTCTCATTGAGGATGTCACTCGAGCTATGCATACTACCTTCAAAATGAAGGACCTTGGC
TCGTTACATTATTTTCTGGGAATGGAGGTTTCTCGGATAGGCAGCGGCTTGTTTCTTCAT
CAGTCCAAATATGCTCGAGATCTGTTGCAGAAAGCTGGACTGGAAAAATGCACCAGTCAA
CCAACACTGATGGCAGTCTCTTCGTCTACGAATGGAGCCGACACCCCCTTTGCCGATATC
ACCCACTTCTGCAGCCTCATTGGCGCTCTACAGTATCTGGCCATTACCCGTCCTGACATC
CAGTTTGCTGTTAACCGAGTTGCTCAGCGCATGCATCAACCAAGTGAACATGATTACCAT
TGTCTAAAACGCATTCTTAGGTACATTTTTGGCACTCTTGGTCGTGGTTTACTCATTCGA
CCCGGGGACTTGGAGCTTCGGGGTTTCTCAGATTCAGATTGGGCGAATGATAAAAATGAC
AGAAAATCTACATCGAGGTTTCTCGTTTTTTTGGGACCGAACCTGATCTCCTGGTGTACA
AAAAAACAACCCAAGGTCTCTCGGTCCTCGACTGAAGCTGAATACCGCGCCGTTGCTCTT
CTTGCTGCTGAGACCATGTGG
>Solyc00g500002.1
ATGCCAATCAGCCCCAGCCGATCGACTAACAGTGTAGACGTGCCGTTCCACAACCCACGC
CTGTTTCACAGTTTGGTCGGCGGCTTGCAATATTTAACTGTTACCCGTCCAGATATCCAG
TTCGCAGTCAACTACGTAGCTCAAAAAATGCACAGTCTGACGGAACAAGACTTTCACACT
CTCAAACGCATTCTTCGGTACGTCAAAGGCATAATTTTGTGTGGTCTTATTTTTTCCAAA
GGAGACCTTCGTCTTCGCGGCTACTCCAATTCGGATTGGGCTAATGATCCATCGGACAAC
TGCTCAACAACAGATTATCTCATCTTCTTTGGGCCAAATTTAATCTCATGGAACACAGAA
AAACAGGGACGGGTATCAAAATCCTCCACAGAGGCTGAATATCGAGCTCTATCCGCTGCA
GCCTCGGAAGTC
>Solyc00g500003.1
ATGACATCACCGCCTTGGACTGCACGTACGGTCAGACGACGTCGGGCGTGGCATGACATC
ACTGCCCCTTGGACAGCACGCACGGTCGAACTTCGTCGGGCGTGGCATGACATCACCGCC
TTTGGACAACACACACGGTCGACCGACGTCGGGCGTGGCATGCCATCATCGCCTTTGGGC
AGCACACACAATCGAACGACGTACAAATCTAGCTTCAACTATTTGCATATTGGTTTAGTT
CAAGTTGCTGTAAAACCTCTGTTCAGAAGAGGTCTTGATATTCCTGTCTGCGTTCTCCTT
AGAGATGACAGATTTCTTAATTTTGATGATTCCCTTCTTGGATTACTTCAAAGTAATCTC
ACTGATGGACCAGTTTACTTCAACTGTTATCCTAATTTCTCGGTTGACATTAATGATCCT
AATGTCACAGACACTCTGACTCTCAATGTCAAAACCAAAAATCTCAATAGCAAAACTGAT
TCTAGAGAAATTGCTGTAGTCTATAGGGTCTATTATAGACTTATGAAAACTCAACTTGCT
CCAAAAGCGTGTCTTGAAAGCGTCAGAGGAGAAACCATGCTCATGGAAGCTAACCACTCA
CATAGTTCCATTTTTGTTCCTAGAACCTTACAATGGAAGGATATTCTCTCAAATAACGAA
TGGCATTTTGAGAACATTACGCAACCTTTTACTTCTCATCCCCCACGATCCCAAATAGAA
ATGGTTATCCAGTTTCCCGATGGATCTATTGATCTAAAATTTCTTGAGAATCCATCAATG
AGATCTTCATCTGCTCGACGATCGTCTTGGTCACCCTCCTCTTCGTGCCCTTCTAAGACG
ACTCACCAACCATCTTCTTCCAAAACTTTCGAGGACGAGGAAGACAACATTACTATTGCA
AACAGTGAAATAGACAATAGTAAAGGTAAGGTAACAGGGGTTGATTTCAGAGGTAATGTA
CCTAAAGTTTACTACCAAGACATTTCAGGGAGTCCTACAGCAAGCGAGATGGAACCGCCT
ACTGATAAGCCTACTTGGTTGGGAATGCACAGCTCCTCAAAAAACAATTCGGATAATGAG
GATGATATCAATCAACCTGACATCAACAATAACCATCTGGTTGAACCAGAAGTTTTTACA
CAAACCAATAACAATGCTTCCACTTCTGCAACACCAGGTCTTGTGGATGAAGATTCTGCT
TTGGATGGTGTAAGTGGAGGGAGCTGGAATGACAAACCAAAGTCTCGTCCTATTGTTGAA
CCTTTCAGCATGAAACAAATCATGAATCGTTCAGAAAATCATTCTGAACCAACCATTGCG
GATCTTCGTCATGAAGTTTCTCTTCTCAAAAATGAAATTCGAGAAATCAAATCCCGTCTT
TCCATGATAGAAACTGACACTCCTATCCATCAGATTTCTAAAAACCCAGCTTTCTTAGAT
TATGAATCTAGGCACAGCTCCTCAAAAAACAATTCAGATAATGAGGATGATATCAATCAA
CCTGACATCAACAATAACCATCTGGTTGAACCAGAAGTTTTTACACAGACCAATAACAAT
GCTTCCACTTTTGCAACACCAGGTTTAACAAGCATGGGTTCATTTCTCCCAAACCCTAGC
CGCCGCCCTAGTCGTCTCCCTTCAATGATTGCCTCACCATGGTGA
>Solyc00g500004.1
ATGGCATGCCACGCCCGACGTAGCCGACTGTGTGCTCTGTCCAAGAGCGGTGATGCCATG
CCACGCCCGACGTTGCCGAGCGTGTGTGCTGTCCAAGGCGGTGATGTCATGCCACGCCCG
ATGTTGCCGATCGCGATGATGGAATGGAACGCCCGACGTTCCCGACCATCTGCGCTGCCC
AAAGGCGATGATAACATGCCACGCCTGATGTCGTTTGACCATTTGTTCTGCCTTAAGGCG
ATGATAGCATGCCATGCTCGACGTCGTTCGACCATATGTGCTGCCCCAAGGCGGTGA
>Solyc00g500005.1
ATGCCATCACCGCCCTTGGACAGCACACACGATCGGATGACGTCGGGCGTGGGATGCCAT
CACCGCCCTTCGACAATGCACACGGAAGGACAACGTCGGGCGTGGCATGACCTCACCGCC
CTTGGGCAGCACACACGGTCGGACTACATCGGGCATGGCATGACATCACCACCTTTGGAT
AGCACACACGGTCTAACGACGTCGGGCGTGGCATGCCATCATCGCCTTTGGGAAGCACAC
ACGATCGAATGA
>Solyc00g500006.1
ATGCCCGACATCGTCCTACCGTGTGTGCTATCCAAGGTCAGTGATGGCATGCCACGCCCG
ACGTCATCTGACCGCGATGATGGCATGCCACGCCTGACGTCGTTCGACCGTGTGTGCTGT
CCAAAGGCGGTGATGTCATGCCATGCTCGACGTAGTCCGACCATGCGTGTTGTCCAATAG
>Solyc00g500007.1
ATGCCATCATATCCCTTGGACGGAAAACACGGTCGAACGACGTCTGGCGTGACATGCTAT
CACCGCCTTTGGACAGCACACACGATCGAACGTCGTCGGAACACACGGTCGAACGACGTC
GAGCGTGACATGCCAACACCGCCTTTGAACAGCACACATGGTCGATCGACGTCGAGCGTG
GCTTTCCATTATCGCCTTTGGACAGCACACATGGTCGAACGACGTCGGACGTGGCATGCC
GTCATGGCCCTTGGACACCACACACGGTCGAACGAAGTCGGGCACACACACAGACGGCGT
CGGGTGTGGCATGCCATCATTGCTCTTGGACGGGAAACATGGTCGAACGACGTAGAGCGT
GGCATAGCATCAACGCCTTGGGACAGCACACGGAAGAATGACGTCGGGCGTGGCATGACA
TCACCACCTTTGTACAGCACACACGGTCGAACGACGTCGTGCGTGGCATGCCATCATCGA
CATTGGGCAGCACACACGATCGAATGA
>Solyc00g500008.1
ATGGTCAGACGACATCAAGCATGGCATGACATCACGGCCTTTGGACAGCACACACAGTCG
GCAACGCGGCATCGCCGCTATTGGACAGCACGCATGCACACACGGTCGAACGATGTCAGG
AGTGTCTTGCCATCATCGCCTTTGGGTAGCACACACGGTCGAATGACCTCGGCATGGCAT
GCCATCATAGCCCATGGACGAAAACACGGTCGAACGACGTCGGTCGTAAAATGCCATCAT
CACCTTTGGGCAGCACACACGATCGAACGACGTCAAGCGTGGCATGCCGTTGAACGACGT
CAGGCGTGGCATGCCATCATCGCCTTTGGACTAGCCGACAAAGTCAGACGGCATAAGGCG
TGGCATGCCATCACCGCCCTTAGACGGGAAACACGGTCGAACGACGTAGAGCGTGACATG
CCATCAACGTCTTGGGACAACACACATGGAAGAATGACATCGGGCGTGGCATTCTATCAT
CGCCTTTGGGCAGCATAA
>Solyc00g500009.1
ATGCCATCACCGCCCTTCGACAACACACACGGTAGGACGACGACTGTACACACGGTCGAG
CGACGTCGAGCCTGGCATGACATCACCGCCCTTGGACGGCACACACGATCGAATGACGTC
GGGAGTGGCATGACATCACAACCCTCGGACGTCACACACGGTCGAACGTCGTTGGGCAAG
GCATGCCATCATCGCCTTTGGGCAGCCACACGATCGAATGACGTCGGGCGTGGCATGACA
TCACCGCCTTTGGGCAGCACACACAGTCAAACGAAGTCGGGCATGACAAGTCATCACCGC
CTTTGGACAGCACACAAGGTCGAATGA
>Solyc00g500010.1
ATGCCATCATCGCCTTTGGGAAGCACACACGGTGGAATGACGTCGGCATGGCATGCAATC
TTAGCCCAGGGACGCCAAACACTGTCGAATGACGTCGGGCGTAAAATGCCTTCATCGCCT
TTGGGCAGCACACACGATCGAACAACATCAGGCGCGTGGCATGCCATCATCGCCTTTGAA
CTAGCTGACGCAGTCGGACGGCATCAGGCGTGGCATGCCATCATCGCCCTTGGACGGGAA
ACACGGTAG
>Solyc00g500011.1
ATGCCACGCGTCGTTCTACCGTGTGTGCTGTCCAAAGGTGGTGGTGATGTCATGCCACGC
CCGACGTCGTCCGATCGTGCGTGTAGTCCAAGGGTGGTGATGCCATGCCATATTCGAAGT
CGTTTGACCGTGTGTACTGTCCAAGGAAGGTTATTTAATGCCTTGCCCAACGTTGCTGAC
CGTGTGTGCTGTCCAAGGGCTATGATGGTATGCCACGCCCGACGTCGTTCAACCTTGTTT
GCCGTTCAAGAGCTATGA
>Solyc00g500012.1
ATGAGACGACGTCGGGCGTGGCATGCTAACATCGCGTTTGAGCAGCACAAACAGTCGGAC
GACATCGAGTGTGTCATGCAATCACCGCCCTTGGAGAGCACACAAGGTGTGGCATGCCAT
CATCGCCCTTGGACGCGAAACACGGTCGAACAACATAGAGCGTGGCATGCCATCACCGCC
TTGGGACAACACACACGATTAAGACGACGTCGGGCGTGGCATGCTATCATCGCATTTGGG
CAGCACAAACAGTCGGACGACATCGGGTGTGTCATGCAATCACCGCTCTTGGATAGCACA
CAAGGTCGGATGACGTCTGGCGTGGCATGCCATCGCCACCCTTGGACTGCACCCACGGTA
GAACGACGTGGGGCATGGCATGAGATCACCGCTCTAGGACTGCACCATGGTCGGTCATGG
CATGACATCACCGCCATAGGACAAAACACGATCGGACAACGTCGGGCATGGCATGACATC
ACTGCCCTTGAGCAGCACACACGGTCGAACTACGTCAGGCGTGGCATGACATCACCGCCT
TTGTACATCACACACAGTCGAACGACGTCAGGCGTGGCATACCATCATCACCTTTGGGCA
GCACAGACGATCAAACGACGTCGGGCGGGGCATGCCATATTAGCCCATGGACGGCAA
>Solyc00g500013.1
ATGCCACGCCTGACGTCGTTCGACCGTGTGTGCTGCCCAAAGGTGATGTTTGCATGCCAC
GTCGGCGTCGTTCGACCGTTTGTGCTTCCCAAAGAAGATGATGGCATGCCACGCCCGACG
TCATCCGACTATGTGTACTGTCCAAGGGAGGTGATGGCATGCCACGCCCGACGTGGTTTG
ACCGTCTATGCTGCCCAAGGAGATGATAGCATGCCACGCCCGACGTCGTCCTTGTTTGTG
TGCTATCCTTAG
>Solyc00g500014.1
ATGCCACGCCCGATGTCGTCTGACCGTGCGGGCAGTTCAAGGGCGATGATGTCATGCCAT
GTCACGCGTAGTTCTATCGCGTTGATGGCATGCCATGCCGATGTCATTCAACTGTGTGTG
CTGCCCAAAGGCGATGATGGCATGCCGCTTCTGACATCGTTCGACTGTGTGTGCTGTCCA
AAGGCGGTGATGTCATGCCATACTCGACGTAGTCCAACCGTTTGTGCTGCCCAAGGGCGG
TGA
>Solyc00g500015.1
ATGACATCACTACCCTTTGGCAGCACACACGGTCGGACTACGTCAGGCGTGGCATGCCAT
CACCACCTTTGTACAGCACACCCGGTCGAACGACGTCGGGCGTGGCATGCCATCTTGCCT
TTGGAAGCACACACGGTCGAACGACGTCGGGCGTGGCATGACATCACCGCCCTTGGATGG
CACGCACGGTCAAACGACATTGGGCGTGGCATGCCATCATGGACCTTGGACAACACACAC
GGTTTAACGACGTCGGGCGTGGCATGCCATCATAGCCTTTGGACGGCAAACAGGGTCGAA
CGACGTGAGTCAGACGGCGTCGGGCGTGGCATGCCATCATCTCCCTAG
>Solyc00g500016.1
ATGACGTCAGGCGTGCCATGCATTATCTCCCTTGGATACCGCACACGATTGGACTACGTC
GGGCGTGGCATGCCATCCTCGCTCTTCGAAAGCAAACATGTCAAACGTAGTCAGGCTTGG
CATGCCGTGTTACCCTTGGAAACCACACAATGTCAAATGACATCTGGCGTGGAATGCCAT
CATATTGGAAGACGTTGGGCATGGCATGTCATCATAGCTCTTGAACAACACACGTGTTCG
GTTGACGTCGGGCGTGGCATGCCATTATTGCCATTGGACAGCACACACAAACGAATGACG
TCAGTACAAAAGATAGGACAATGTCGGGCGTGGCATTCCATCATTGATCTAACACAGCAC
ACTCGATAG
>Solyc00g500017.1
ATGTCCCTTGGACATGACACACAATCAGACGACGTCGGGCATGGAATACCATCCAAGCCC
TTGAATAGCACACACGATCGGACGACACACACGATCGGACAATATTGCCCGTGGCATGCC
ATCATAGCCCTTGGACAGCACACAGTCTTGGATAAGTTCGGGCGTGACAGGCGTGGCATG
ACATCATATCCCTTGAAATGCACACACGATCGGATAAATTCAGACATGGAATGCCATCAT
GGCCCTAGAAAAGCACACACAGTCGGACTATCTCGAGCGTTCAATGCCATTATCGCCCTT
GGATTGCACACACAGATGGACTATGTCATGTATGGAATGCCATTTTCACCATGGACAACA
CATACGGTCTGA
>Solyc00g500018.1
ATGTGTGCTTTCCAAGGACTACGCGGGCATGCAATGCGTGACATCATCCAACCTGTGTGC
TGTCCAAGGAAGATAATGGAATGCCACAACAAATTTCTTCCGTTCGTCTGTGCGGTCCAA
GGACCATTAAAACATGCCACTCCTGACATTGCACGTCCGTGTGTGCATTCCAAGGGCGAT
GATGGAAAGTCGTACCCTACTTCATTCGACCGTGTGTGTTTTCCTACGGATACGATGACA
TGCCATGCCCGACGTCGTTCGATCATGTCTATGATTACATTCCACACACGACATCATCTT
ATCGTGTGTGCTGTCGAAGGGCTACGCAGGCATGCCACGCCCGACTTCATTCGACCTTGT
GCGCTCTCCAAGGGTAATGATGGCATGCCATGCCCGAATTTGTACGACCATGTGTACTAT
CGATGA
>Solyc00g014290.1
ATGGCAAGCCATAGCGGACGTCGTCTGACCGTGTTTGATGTCCAAGGGCCATGCTGTCAT
GCCCCGCCCGACATCGTCTATTTGTATCTACAATCCAAGGGCGATGATGGCATGCTATGT
CTGAGGTCGACCGATCGTGTGAGCTGTCGAAGGTCTATGATGACATTCCACGCCCAACAT
CGTTCAACTTACAAGAGCGATGATGGCATGCCATGGCTGTCCTCATCCAACATTGTGTGT
TGTTCAATGGCTATGATGAGAATGCCACGCCCGACATCATCTTACCATGTGTGCTGTCCA
AGGGCTATGATGGAATGCCACTCTTGA
>Solyc00g005280.1
ATGCCATGTCGGACGTCGTTTGAGCGTGTGTCCCATTTAAAGGACATTAATGTCATGCCA
CGTCAAAAGTCTTCTAACCATGCGTGCTGTCTAAAGGCCATGATTGCATGCCACGTCCAA
TTGTGTGTCTTTTCCAATGGCCATGGTTGCATGCAACGCGTGACATCATCTGACCGTATG
TGCTGTTCAAGATCGTGTGTGCGGTCCAATCTAGTGTACTATCCCAGGGCCATGATGGCA
TGCCATGCCAAACGTTGTCTGACTATGTGTGCAATCCAAGGACCAATATTTCATGCCACG
CCTGACAACAACCGCCTATGTGTGTGTTACAAGGGCGATGATTGCAAGACATGCCACACT
TCTTCGGACTGTGTGTATTGTCCAAGGAATATGATGACAGGCCATGCCTGA
>Solyc00g500019.1
ATGGAATTTCAAGTGGATCTTGTCCTTTCTCAAGATGCCCCAAATTTGGATCTTGCTTAT
GAATTGATGGGAATTGATCAATGTAGTGGTTATGATCGATTCGATAGAAAGGAGGGAATA
GTCTGTATCTTTCGTTGGGGATTTCCGGGAAAAAATCGTCGCATATTCCTCCGATTCCTT
ATAAAAGATATTCAGTCCGTTAGAATAGAAGTTAAAGAGGGTATTTATGCTCGTCGTGTT
CTTTATATGGACATCCGAGGCCAGGGGTCCATTCCCTTGACCCGTACTGATGAGAATTTG
ACTCCACGAGAAATTGAACAAAAGGCTGCTGAATTAGCCTATTTCTTGCGTGTACCAATT
GAAGTATTTTGA
>Solyc00g500020.1
ATGGCAAAAAAGAAAGCATTCACTCCTCTTTTCTATCTTGCATCTATAGTATTTTTGCCC
TGGTGGATTTCTTTCTCAGTTAATAAATGGCTGGAATCTTGGGTTACTAATTGGTGGAAT
ACTGGGCAATCCCAAATTGTCTTGAATAATATTCAAGAAAAGAGTCTTCTAGAAAAATTC
AGAGAATTAGAGGAACTCCTCTTCTTGGACGAAATGATCAAGGAATACTCGGAAACACAT
CTCGAAGAGTTTGGGATAGGAATCCATAAAGAAACGATCCAATTAATCACGATACAAAAT
GAGAATCGTATGGATACGATTTTGCACTTCTCAACAAATATAATCTGGTTTGGTATTCTA
AGCGGGTATTCAATTTTGGGTAAGGAAAAACTTGTTATTCTTAACTCTTGGGCTCAGGAA
TTCCTATATAACTTAAGTGACACAGCAAAAGCTTTGTGTATTCTTCTAGGTTATGAAAAT
CCACGAGAAGCGACTGGGCGTATTGTATGTGCCAATTGCCATTTAGCTAATAAGCCCGTG
GAAATTGAGGTTCCACAAGCGGTACTTCCTGATACTGTATTTGAAGCAGTTGTTCGAATT
CCTTATGATATGCAACTGAAACAGGTTCTTGCTAATGGTAAAAAAGGGGGGTTGAACGTC
GGAGCTGTTCTTATTTTACCGGAGGGGTTTGAATTAGCTCCTCCCGATCGTATTTCTCCT
GAGATGAAAGAAAAGATTGGCAATTTGTCTTTTCAGAGCTATCGCCCCAATAAAACAAAT
ATTCTTGTGGTAGGCCCTGTCCCTGGTAAAAAATATAGTGAAATAACCTTCCCTATTCTT
TCCCCGGACCCTGCTACTAAGAAGGATGTTCACTTCTTAAAATATCCTATATACGTAGGC
GGGAACAGGGGAAGGGGTCAGATTTATCCCGACGGCAACAAGAGTAACAATACAGTTTAT
AATGCTACAGCAGCAGGTATAGTAAGCAAAATCATACGAAAAGAAAAAGGGGGGTATGAG
ATAACCATAACGGATGCGTCGGAGGGACGTCAAGTGGTTGATATTATCCCTCCCGGACCA
GAACTTCTTGTTTCCGAGGGCGAATCTATCAAATTTGATCAACCATTAACGAGTAATCCT
AATGTAGGCGGATTTGGTCAGGGAGATGCAGAAATAGTACTTCAAGATCCATTACGTGTC
CAAGGACTTTTGTTCTTCTTGGCATCTGTTATTTTGGCACAAATCTTTTTGGTTCTTAAA
AAGAAACAGTTCGAGAAGGTTCAATTGGCCGAAATGAATTTCTAG
>Solyc00g500021.1
ATGTCTGGAAGCACAGGAGAACGTTCGTTTGCTGATATTATTACCAGTATTCGATACTGG
GTCATTCATAGCATTACTATACCTTCCCTATTCATTGCGGGTTGGTTATTTGTCAGCACA
GGTTTAGCTTACGATGTGTTTGGAAGCCCGCGGCCAAACGAGTATTTTACAGAGAGCCGA
CAAGGAATTCCATTAATAACTGGCCGTTTTGATCCTTTGGAACAACTCGATGAATTTATA
CGATGGTTGGCTGTTCACGGCCTAGCTGTACCTACCGTCTTTTTTTTGGGATCAATATCA
GCAATGCAGTTCATCCAACGATAA
>Solyc00g500022.1
ATGGATAAATCCAAGCGACCTTTTCTTAAATTCAAGCGATCTTTTCGTAGGCGTTTGCCC
CCGATTCAATCGGGGGATCGAATTGATTATAGAAACATGAGTTTAATTAGTCGATTTATT
AGTGAACAAGGAAAAATATTATCAAGACGTGTGAATAGATTGACCTTGAAACAACAACGA
TTAATTACTCTTGCTATAAAACAAGCTCGTATTTTATCTTTGTTACCTTTTCTCAATAAT
GAGAAACAATTTGAAAGAACCGAGTCGACCGCTAGAACTACTGGTTTTAAAGCCCGAAAT
AAATAG
>Solyc00g180440.1
ATGACCAGAATTAAACGGGGATATATAGCTCGGAGACGTAGAACAAAAATTCGTTTATTT
GCATCAAGCTTTCGAGGGGCTCATTCAAGGCTTACTAGAACTATTACTCAACAGAAAATA
AGAGCTTTAGTTTCGGCTCATCGGGATAGGGATAGGAAAAAGAGAGATTTTCGTCGTTTG
TGGATCACTAGGATAAACGCAGTAATTCGCGAAAGGGGAGTATCCTATAGTTATAGTAGA
TTAATACACGAT
>Solyc00g500023.1
ATGTTGTATCTCAGTATGGAGGATGAGAACAAAGACCTGTATTTGTTTGTAAACTCTCCT
GGGGGCTGGGTAATACCTGGGATCGCCATTTATGATACTATGCAATTTGTGCGACCAGAT
ATCCATACAATATGCCTAGGATTAGCTGCTTCAATGGGATCTTTTATCCTGGCCGGAGGA
CAACTTACCAAACGTATAGCATTCCCTCACGCTTGGGTAATGATACATGAACCTTATAGT
GGTTTTTATATGGCACAAGTAGGCGAATTTGTCCTGGAAGCGATAGAAATGGCGAAACTG
CGTGAAACCCTCACAAGGGTTTATGCAGAAAAAACGGGCCAACCCGTGTGGGTTATACAC
GAAGATATGGAAAGAGATATTTTTATGTCAGCAACAGAAGCCCAAGCTTATGGAATTGTT
GATTTTGTAGCGGTTCAAGGAAAAGAACATGGATTTCACGCAGATCTATGA
>Solyc00g500024.1
ATGGGTTTGCCTTGGTATCGTGTTCATACCGTTGTATTGAATGATCCCGGTCGGTTGCTT
TCTGTTCATATAATGCATACAGCTCTGGTTGCTGGTTGGGCCGGTTCGATGGCTCTGTAT
GAATTAGCGGTTTTTGATCCTTCTGATCCTGTTCTTGATCCAATGTGGAGACAGGGTATG
TTCGTTATACCCTTCATGACTCGTTTAGGAATAACCAATTCATGGGGCGGTTGGAGTATC
ACAGGGGGGACTGTAACGAATCCAGGTATTTGGAGTTACGAAGGTGTAGCGGGAGCACAT
ATTGTGTTTTCTGGCTTATGCTTTTTGGCAGCTATCTGGCATTGGGTGTATTGGGATCTA
GAAATATTTTGTGATGAACGTACAGGAAAACCCTCTTTGGATTTGCCAAAGATCTTTGGA
ATTCATTTATTTCTCTCAGGGGTGGCTTGTTTTGGTTTTGGTGCATTTCATGTAACAGGC
TTGTATGGTCCCGGAATATGGGTGTCCGATCCTTATGGACTAACGGGAAAAGTACAACCT
GTAAATCCAGCGTGGGGCGTGGAAGGTTTTGATCCTTTTGTTCCAGGAGGAATAGCCTCT
CATCATATTGCAGCAGGAACATTGGGCATATTAGCGGGCCTATTCCATCTTAGCGTCCGT
CCGCCACAACGTCTATACAAAGGATTGCGTATGGGAAATATTGAAACCGTCCTTTCCAGT
AGTATCGCTGCTGTCTTTTTTGCAGCTTTTGTTGTTGCCGGAACTATGTGGTATGGTTCG
GCAACTACCCCGATTGAATTATTTGGGCCCACTCGTTATCAATGGGATCAGGGGTACTTC
CAGCAAGAAATATATCGAAGAGTTAGTGCTGGGCTAGCAGAAAATCAAAGTTTATCAGAA
GCCTGGTCTAAAATTCCTGAAAAATTAGCTTTTTATGATTACATCGGCAATAATCCGGCA
AAAGGAGGATTATTCAGAGCAGGTTCAATGGATAACGGGGATGGAATAGCGGTTGGATGG
TTAGGACACCCTATCTTTAGAGATAAGGAAGGGCGTGAACTTTTTGTACGTCGTATGCCT
ACTTTTTTTGAAACATTTCCGGTCGTTTTGGTAGACGGCGATGGGATTGTTAGAGCCGAT
GTTCCTTTTAGAAGGGCAGAATCGAAGTATAGTGTTGAACAAGTAGGTGTAACTGTTGAG
TTCTACGGCGGTGAACTCAACGGCGTCAGTTATAGTGATCCTGCTACTGTGAAAAAATAT
GCTCGACGAGCTCAATTGGGTGAAATTTTCGAATTAGATCGTGCTACTTTGAAATCCGAT
GGTGTTTTTCGTAGCAGTCCAAGGGGTTGGTTTACTTTTGGGCATGCTTCGTTTGCTTTG
CTCTTCTTCTTCGGACACATTTGGCATGGTGCTAGAACCTTGTTCAGAGATGTTTTTGCT
GGTATTGACCCAGATTTAGATGCTCAAGTCGAATTTGGAGCATTCCAAAAACTTGGAGAT
CCAACTACAAAAAGACAGGCAGCCTGA
>Solyc00g500025.1
ATGCGAAATACCGCAAATAAAGCCATTGCGACACCCATCAAAGGGGTAGTTCCCCACCCA
GGAGCTACTTTACCATATTCCGAATTCAATGGTTTTAATAAATCTCCTACTGCAGTTCGT
CTTGGACCAGATCTAGAACTGTTCTCAACAGTTTGTGTAGCCATAAATCCTATTGTATTC
ATTGAGATCTGTTGA
>Solyc00g500026.1
ATGGCTACACAAACTGTTGAGAACAGTTCTAGATCTGGTCCAAGACGAACTGCAGTAGGA
GATTTATTAAAACCATTGAATTCGGAATATGGTAAAGTAGCTCCTGGGTGGGGAACTACC
CCTTTGATGGGTGTCGCAATGGCTTTATTTGCGGGAATAAGTGATGATCCGAGGATTCTT
ACTCAGGGAATCCTTGATTTGATTTAG
>Solyc00g500027.1
GCTGTACGAGATGAAAGTCTCATATACGGTTCTCAGAGGGGGAGTTCCGCCTATCTCAAT
AAAGTATATGATTGGTTCGAAGAACGTCTCGAGATTCAAGCAATTGCGGATGATATAACT
AGTAAATATGTTCCTCCCCACGTCAATATATTTTATTGTTTAGGGGGAATTACGCTTACT
TGTTTTTTAGTACAAGTAGCTACTGGGTTTGCTATGACTTTTTACTATCGTCCGACCGTT
ACTGAGGCTTTTGCTTCTGTTCAATACATAATGACTGAAGCCAACTTTGGTTGGTTAATC
CGATCCGTTCATCGATGGTCGGCAAGTATGATGGTCCTAATGATGATCCTGCATGTATTT
CGTGTGTATCTCACCGGCGGATTTAAAAAACCTCGCGAATTGACTTGGGTTACAGGTGTG
GTTCTGGCTGTATTAACCGCATCTTTTGGCGTAACTGGTTATTCCTTACCTTGGGACCAA
ATTGGCTATTGGGCAGTGAAAATAGTAACAGGTGTCCCTGACGCTATTCCTGTAATAGGA
TCACCTTTGGTCGAATTATTGCGCGGAAGCGCTAGTGTGGGACAATCTACTTTGACTCGT
TTTTATAGTTTACACACTTTTGTATTGCCGCTTCTTACTGCCGTATTTATGTTAATGCAC
TTTCCAATGATACGTAAACAAGGTATTTCTGGGCCTTTATAG
>Solyc00g500028.1
ATGTCCAGTTCCCTCGGGGGATGGATCTATAAGAATTCACCTATCCCAATAACAAAAAAA
CCTGACTTGAATGATCCTGTATTAAGAGCTAAATTGGCTAAGGGTACTATTGCATGTAAT
GTAGGCTTAGCCGTTTTAGAACCATCAATGATTGGTGAACCAGCGGATCCATTTGCAACC
CCTTTGGAAATCTTACCTGAATGGTATTTCTTTCCTGTATTTCAAATACTTCGTACAGTG
CCCAATAAATTATTGGGGGTTCTTTTAATGGTTTCAGTACCTGCGGGATTATTAACAGTA
CCTTTTTTAGAGAATGTTAATAAATTCCAAAATCCATTTCGCCGTCCAGTAGCGACGACT
GTCTTTTTGATTGGTACCGCAGTCGCCCTTTGGTTGGGCATTGGTGCAACATTACCTATT
GATAAATCCCTAACTTTAGGTCTTTTTTAA
>Solyc00g500029.1
ATGGTTCGAGAGAAAGTAACAGTATCTACTCGGACACTACAGTGGAAGTGTGTTGAATCA
AGAACAGACAGTAAACGCCTTTATTATGGACGCTTTATTCTGTCTCCACTTATGAAAGGC
CAAGCCGACACAATAGGCATTGCGATGCGAAGAGCTTTACTTGGGGAAATAGAAGGAACA
TGTATCACACGTGTAAAATCTGAGAAAGTACCACATGAATATTCTACCATAACGGGCATT
CAAGAATCGAGAGAAATCGTGGATATCTTATAA
>Solyc00g500030.1
ATGGCAAAAGCTATACCGAAAATTAGTTCGCGTCGGAATGGACGTATTAGTTCACGTAAG
GGTGCACGTAGAATACCAAAGGGAGTTATTCATGTTCAAGCAAGTTTCAATAATACCATT
GTCACTGTTACAGATGTACGGGGTCGAGTAGTTTCTTGGTCCTCAGCTGGTACTTCTGGA
TTCAAAGGTACGAGAAGAGGAACACCGTTTGCTGCTCAAACCGCAGCAGCAAACGCTATC
CGTACAGTAGTGGATCAAGGTATGCAACGAGCAGAAGTCATGATAAAAGGTCCCGGTCTC
GGAAGAGATGCAGCATTACGAGCTATTCGTCGCAGTGGTATACTATTAACTTTCGTACGG
GATGTAACTCCGATGCCACATAATGGCTGTAGACCTCCGAAAAAAAGACGTGTGTAG
>Solyc00g500031.1
ATGATTCAACCTCAGACCCATTTAAATGTAGCGGATAATAGCGGGGCTCGAGAATTGATG
TGTATTCGAATCATAGGAGCTAGCAATCGTCGATATGCTCATATTGGTGACGTTATTGTT
GCTGTGATCAAAGAAGCAGTACCAAATATGCCCCTAGAAAGATCAGAAGTAGTCAGAGCT
GTAATTGTGCGTACCTGTAAAGAACTCAAACGTGACAACGGGATGATAATACGATACGAT
GACAATGCTGCAGTTGTTATTGATCAAGAAGGAAATCCAAAAGGAACTCGAATTTTTGGT
GCAATCGCCCGGGAATTGAGAGAATTAAATTTTACTAAAATAGTTTCATTAGCTCCCGAG
TTCATCATGGGCAGGGACACTATTGCTGAGATAATAACTTCTATACGAAATGCTGATATG
GATCGAAAAAGGGTGGTTCGAATAGCATCTACTAATATTACCGAAAATATTGTTCAAATA
CTTTTACGAGAGGGTTTTATCGAAAACGTGAGAAAACATCGAGAAAACAACAAATACTTT
TTGGTTTTAACCCTGCGACATAGAAGGAATAGGAAAAGACCCTATAGAAATATTTTAAAT
TTAAAACGAATCAGTCGACCTGGTCTACGAATCTATTCTAATTATCAACGAATTCCGCGA
ATTTTAGGTGGAATGGGGATTGTAATTCTTTCTACTTCTCGAGGTATAATGACAGACCGA
GAGGCTCGACTAGAAGGAATAGGTGGAGAAATTTTGTGTTATATCTGGTAA
>Solyc00g500032.1
ATGAAGGGAATATCTTATCGAGGTAATCGTATTTCTTTCGGTAAATATGCTCTTCAGGCA
CTTGAACCTGCTTGGATTACATCTCGACAAATAGAAGCAGGCCGACGGGCAATGACACGA
AATGCACGTCGTGGTGGAAAAATATGGGTACGTATATTTCCAGACAAACCTGTTACATTA
AGACCGGCAGAAACCCGTATGGGTTCAGGAAAAGGATCCCCTGAATATTGGGTAGCTGTT
GTTAAACCGGGGCGAATACTTTATGAAATGGGTGGAGTAACAGAAAATATAGCCAGAAGG
GCTATTTCACTAGCAGCATCCAAAATGCCTATACGAACTCAATTCATTATTTCGTAA
>Solyc00g500033.1
ATGGAGCTCAGAATCAAATTGGTCGATCTTTTTATCGGAAAACTACGTCCTCGAGCTCGA
GGTTTCAATTTCTTCACAGTACATAAGGATAACCCCAAGGGGTTGTGGGTTTTTTTCTAC
CAATTGGGGCTCTCCCTTCACCACCCCCATGGGGATGGTCTACAGGGACGCTTACCTAGC
CAACGCTTAGATCCGGCTCTACCCAAACTTTTCTGGTTCACCCCAACATTCCCCACTTGT
CCGACTGTTGCTGAGCAGTTTTTGGATATCAAACGGACCTCCCCAGAAGGTAATTTTAAT
GTGGCCGATTTCCCCTCTTTTGCAATCAGTTTCGCTACAGCACCCGCTGCTCTAGCTAAT
TGTCCACCCTTTCCAAGTGTGATTTCTATGTTATGTATGGCCGTGCCTAAGGGCATATCG
GTTGAAGTAGATTCTTCTTTTGATCAATCAAAACCCCTTCCCAAACTGTACAAGCTTCTT
CCAAAGCATACGGCTTTCTGGATGTAG
>Solyc00g500034.1
ATGCTAAAGAAGAAAAAAACAGAAGTATATGCTTTAGGTGAACATATATCTATGTCTGCT
GACAAAGCACGAAGAGTAATTGATCAAATTCGCGGACGTTCCTATGAGGAAACGCTTATG
ATACTAGAACTCATGCCCTATCGAGCATGTTATCCCATTTTGAAATTGGTTTATTCTGCA
GCAGCAAATGCTAGTTACAATATGGGTTCCAGCGAAACCAATTTAGTCATTAGTAAAGCC
GAAGTCAATGAAGGTACTACTGTGAAGAAATTGAAACCTCGAGCTCGAGGACGTAGTTTT
CCGATAAAAAGATCGACCTGTCATATAACTATTGTAATGAAAGATATATCTTTAGATGAT
GAATATGGCGAGATGTCTTCGTTAAAAAAAACGAGATGGAAAAAAAAATCTACAGCTATG
ACGTATCGTGATATACTGGGTACAACCCAAAGTCATCATTCCCTTTGGTTTTCACAACCC
AAAAATTATTCTGAGGGTTTACAAGAAGATAAAAAAATCAGAGATTGTATCAAGAATTAT
GTACAAAAAAATATGAGAACGTCCTCTGGCATCGAGGGAATTGCACGTATAGAGATTCAA
AAAAGAATCGATCTGATCCAGGTCATAATCTTTATGGGATTCCCAAAATTATTAATAGAA
AGTCGACCGCGCGGAATCGAAGAATTACAAATGACCTTACAAAAAGAATTTAATTGTGTA
AACCGAAAACTGAACATTGCTGTCACAAGAATTGCAAAACCTTACGGAAACCCTAATATT
CTTGCAGAATTTATAGCTGGACAATTAAAGAATAGAGTTTCATTTCGAAAAGCAATGAAA
AAGGCTATTGAATTAACAGAACAAGCGGATACAAAAGGAATTCAAATACAAATTGCGGGG
CGTATCGACGGAAAAGAAATTGCACGTGTCGAATGGATCAGAGAAGGCAGGGTTCCCCTA
CAAACGATTCGAGCTAAAATTGATTATTGCTCTTATACAGTTCGAACTATCTATGGAATA
TTGGGCATCAAAATTTGGATATTTCTAGACGAGGAATAA
>Solyc00g500035.1
ATGCCCTTAGGCACGGCCATACATAACATAGAAATCACACTTGGAAAGGGTGGACAATTA
GCTAGAGCAGCGGGTGCTGTAGCGAAACTGATTGCAAAAGAGGGGAAATCGGCCACATTA
AAATTACCTTCTGGGGAGGTCCGTTTGATATCCAAAAACTGCTCAGCAACAGTCGGACAA
GTGGGGAATGTTGGGGTGAACCAGAAAAGTTTGGGTAGAGCCGGATCTAAGCGTTGGCTA
GGTAAGCGTCCTGTAGTAAGAGGAGTAGTTATGAACCCTGTAGACCATCCCCATGGGGGT
GGTGAAGGGAGAGCCCCAATTGGTAGAAAAAAACCCACAACCCCTTGGGGTTATCCTGCA
CTTGGAAGAAGAAGTAGAAAAAGGAATAAATATAGTGATAATTTGATTCTTCGTCGCCGT
AGTAAATAG
>Solyc00g500036.1
ATGGCGATACATTTATACAAAACTTCTACCCCGAGCACACGCAATGGAACCGTAGACAGT
CAAGTGAAATCCAATCCACGAAATAATTTGATCTATGGACAGCGTCGTTGTGGTAAAGGT
CGTAATGCCAGAGGAATCATTACCGCAAGGCATAGAGGGGGAGGTCATAAGCGTCTATAC
CGTAAAATCGATTTTCGACGGAATGAAAAAGACATATATGGTAGAATCGTAACCATAGAA
TACGACCCTAATCGAAATGCATACATTTGTCTCATACACTATGGGGATGGTGAGAAGAGA
TATATTTTACATCCCAGAGGGGCTATAATTGGAGATACCATTGTTTCTGGTACAGAAGTT
CCTATAAAAATGGGAAATGCCCTACCTTTGAGTGCGGTTTGA
>Solyc00g500037.1
ATGAGAGGACATCAATTCAAATCCTGGATTTTCGAATTGAGAGAGATATTGAGAGAGATC
AAGAATTCTCACCATTTCTTAGATTCATGGACCCAATTCAATTCAGTGGGATCCTTCATT
CACATTTTTTTCCACCAAGAACGTTTTCTAAAACTCTTTGACCCCCGAATTTGGAGTATC
CTACTTTCACGCAATTCACAGGGTTCACCAAGCAATCGATATTTCACGATCAAGGGTGTA
ATACTCTTTGTAGTAGCGGTCCTTATATATCGTATTAACAATCGAAATATGGTCGAAAGA
AAAAATCTCTATTTGATAGGGCTTCTTCCTATACCTATGAATTCCATTGGACCCAGAAAT
GATACATTGGAAGAATCCGTTGGGTCTTCCAATATCAATAGGTTGATTGTTTCGCTCCTG
TATCTTCCCAAAGGAAAAAAGATCTCTGAGAGTTGTTTCCTGAATCCGAAAGAGAGTACT
TGGGTTCTCCCAATAACTAAAAAGTGTAGCATGCCTGAATCTAACTGGGGTTCGCGTTGG
TGGAGGAACTGGATCGGAAAAAAGAGGGATTCTAGTTGTAAGATATCTAATGAAACCGTC
GCTGGAATTGAGATCTTATTCAAAGAGAAAGATCTCAAATATCTGGAGTTTCTTTTTGTA
TATTATATGGATGATCCGATCCGCAAGGACCATGATTGGGAATTGTTTGATCGTCTTTCT
CTGAGGAAGAGTCGAAATAGAATCAACTTGAATTCGGGACCGCTATTCGAAATCTTAGTG
AAACACTGGATTTCTTATCTCATGTCTGCTTTTCGTGAAAAAATACCAATTGAAGTGGAG
GGTTTCTTCAAACAACAAGGGGCTGGGTCAACTATTCAATCAAATGATATTGAGCATGTT
TCCCATCTCTTCTCGAGAAACAAGTGGGCTATTTCTTTGCAAAACTGTGCTCAATTTCAT
ATGTGGCAATTCCGCCAAGATCTCTTCGTTAGTTGGGGGAAGAATCCGCCCGAATCGGAT
TTTTTGAGGAACGTATCGAGAGAGAATTGGATTTGGTTAGACAATGTGTGGTTGGTAAAC
AAGGATCGGTTTTTTAGCAAGGTACAGAATGTATCGTCAAATATTCAATATGATTCCACA
AGATCTAGTTTCGTTCAAGTAACGGATTCTAGCCAACTGAAAGGATCTTCTGATCAATCC
AGAGATCATTTGGATTCCATTAGTAATGAGGATTCGGAATATCACACATTGATTAATCAA
AGAGAGATTCAACAACGAAAAGAAAGATCGATTCTTTGGGATCCTTCCTTTCTTCAAACG
GAACGAAAAGAGATAGAATCAGGCCGATTCCCGAAATGCCTTTCTGGATATTCCTCAATG
TCCCGGCTATTCACGGAACGTGAGAAGCAGATGATTAATCATCTGTTTCCGGAAGAAATC
GAAGAATTTCTTGGGAATCCTACAAGATCCGTTCGTTCTTTTTTCTCTGATAGATGGTCA
GAACTTCATCTGGGTTCGAATCCTACTGAGAGGTCCACTAGAGATCAGAAATTGTTGAAG
AAACAACAAGATCTTTCTTTTGTCCCTTCCAGGCGATCGGAAAAGAAAGAAATGGTTAAT
ATATTCAAGATAATTACGTATTTACAAAATACCGTCTCAATTCATCCTATTTCATCAGAT
CCGGGATGTGATATGGTTCCGAAGGATGAACCGGATATGGACAGTTCCAATAAGATTTCA
TTCTTGAACAAAAATCCATTTTTTGATTTATTTCATCTATTCCATGACCGGAACAGGGGA
GGATACACGTTACACTACGATTTTGCATCAGAAGAGAGATTTCAAGAAATGGCAGATCTA
TTCACTCTATCAATAACCGAGCCGGATCTGGTGTATCATAAGGGATTTGCCTTTTCTATT
GATTCCTGCGGATTGGATCAAAAACAATTCTTGAATGAGGCCAGGGATGAATCGAAAAAG
AAATCTTTATTGGTTCTACCTCCTATTTTTTATGAAGAGAATGAATCTTTTTCTCGAAGG
ATCAGAAAAAAATGGGTCAGGATCTCCTGCGGGAATGATTTGGAAGATCCAAAACCAAAA
ATAGTGGTATTTGCTAGCAACAACATAATGGAGGCAGTCACTCAATATAGATTGATCCGA
AATCTGATTCAAATCCAATATAGTACCTATGGGTACATAAGAAATGTATTGAATCGATTC
TTTTTAATGAATAGATCCGATCGCAACTTCGAATATGGAATTCAAAGGGATCAAATAGGA
AAGGATACTCTGAATCATAGAACTATAATGAAATATACGATCAACCAATATTTATCGAAT
TTGAAAAAGAGTCAGAAGAAATGGTTCGAGCCTCTTATTTTGATTTCTCGAACCGAGAGA
TCCATGAATCGGGATCCTGATGCATATAGATACAAATGGTCCAATGGGAGCAAGAGTTTC
CAGGAACATTTGGAACAGTCCGTTTCGAAGCAGAAGAGCCGTTTTCAAGTAGTGTTCGAT
CGATTACGTATTAATCAATATTCGATTGATTGGTCTGAGGTTATCGACAAAAAAGATTTG
TCTAAGTCACTTCGTTTCTTTTTGTCCAAGTCACTTCTTTTTTTGTCCAAGTTGCTTTTA
TTTTTGTCTAACTCACTTCCTTTTTTCTGTGTGAGTTTCGGAAATATCCCCATTCATAGG
TCCGAGATCTACATCTATGAAGAATTGAAAGGTCCGAATGATCAACTCTGCAATCAGTTG
TTAGAATCAATAGGTCTTCAAATTGTTCATTTGAAAAAATTGAAACCCTTCTTATTGGAC
GATCATGATACTTCCCAAAAATCGAAATTCTTGATCAATGGAGGAACAATATCACCATTT
TTGTTCAATAAGATACCAAAATTCCCCTTTTCTGTGGAAAAGGCCCGTATCAATAATTCG
GATTTTACGTATGGACAATTTCTCAATATCTTGTTCATTCGCAACAAAATATTTTCTTTG
TGCGTCGGTAAAAAAAAACATGCTTTTTGGGGGAGAGATACTATTTCACCAATCGAGTCA
CAGGTATCTAACATATTCATACCTAACGATTTTCCACAAAGTGGTGACGAAACGTATAAC
TTGTACAAATCTTTCCATTTTCCAAGTCGATCCGATCCATTCGTTCGTAGAGCTATTTAC
TCGATCGCAGACATTTCTGGAACACCTCTAACAGAGGGGCAAATAGTCAATTTTGAAAGA
ACTTATTGTCAACCTCTTTCAGATATGAATCTATCTGATTCAGAAGGGAAGAACTTGCAT
CAGTATCTCAATTTCAATTCAAACATGGGTTTGATTCACACTCCATGTTCTGAGAAAGAT
TTATCATCCGAAAAGAGGAAAAAATGGAGTCTTTGTCTAAAGAAATGCGTTGAGAAAGGG
CAGACGTATAGAACCTTTCAACGAGATAGTGCTTTTTCAACTCTCTCAAAATGGAATCTA
TTCCAAACATATATGCCATGGTTCCTTACTTCGACAGGGTACAAATATCTAAATTTGATA
TTTTTAGATACTTTTTCAGACCTATTGCCAATACTAAGTAGCAGTCAAAAATTTGTATCC
ATTTTTCCTGATATTATGCATGGATCAGGTATATCATGGCGAATTCTTCAGAAAAAATTG
TGTCTTCCACAATGGAATCTGATAAGTGAGATCTCGAGTAAGTGTTTACATAATCTTCTT
CTGTCCGAAGAAATGATTCATCGAAATAATGAGTCACCATTGATATCGACACATCTGAGA
TCGCCAAATGCTCGGGAGTTCCTCTATTCAATCCTTTTCCTTCTTCTTGTTGCTGGATAT
CTCGTTCGTACACATCTTCTCTTTGTTTCCCGGGCCTCTAGTGAGTTACAGACAGAGTTC
GAAAGGGTAAAATCTTTGATGACTCCATCATCTATGATTGAGTTGCGAAAACTTCTGGAT
AGGTATCCTACATCTGAACCGAATTCTTTCTGGTTAAAGAATCTCTTTCTAGTTGCTCTG
GAACAATTAGGAGATTCTCTAGAAGAAATACGGGGTTCTGCTTCTGGCGGCAACATGCTT
GGTCCCGCTTATGGGGTCAAATCAATACGTTCTAAGAAGAAAGATTGGAATATCAATCTC
ATCGAGATCATCGATCTCATACCAAATCCCATCAATCGAATCACTTTTTCGAGAAATACG
AGACATCTAAGTCATACAAGTAAAGAGATCTATTCATTGATAAGAAAAAGAAAAAACGTG
AACGGGGATTGGATTGATGAGAAAATAGAATCCTGGGTCGCGAACAGTGATTCGATTGAT
GATGAAGAAAGAGAATTCTTGGTTCAGTTCTCCACCTTAACGACAGAAAATAGGATTGAT
CAAATTCTATTGAGTCTGACTCATAGTGATCATTTATCAAAGAATGACTCTGGTTATCAA
ATGATTGAACAACCGGGAGCAATTTACTTACGATACTTAGTTGACATTCATAAAAAGCAT
CTAATGAATTATGAGTTCAATCCATCCTGTTTAGCAGAAAGACGGATATTCCTTGCTCAT
TATCAGACAATCACTTATTCACAAACTTCGTGTGGGGAAAATAGTTTTCATTTCCCATCT
CATGGAAAACCCTTTTCGCTCCGCTTAGCCTTATCCCCCTCTAGGGGTATTTTAGTGATA
GGTTCTATAGGAACTGGACGATCCTATTTGGTCAAATACCTAGCGACAAACTCCTATGTT
CCTTTCATTACGGTATTTCTGAACAAGTTCCTGGATAACAAGTCTAAAGGTTTTCTTCTT
GATGAGATCGATATTGATGATAGTGACGATATTGATGATAGTGACAATCTTGATGCTAGT
GACGATATCGATCGTGACCTTGATACGGAGCTGGAACTGCTAACTAGGATGAATGGGCTA
ACTGTGGATATGATGCCGGAAATAGACCGATTTTATATCACCCTTCAATTCGAATTAGCA
AAAGCAATGTCTCCTTGCATAATATGGATTCCAAACATTCATGATCTGGATGTGAATGAG
TCGAATGACTTATCCCTCGGTCTATTAGTGAACCATCTCTCCAGGGATTGTGAAAGATGT
TCTACTAGAAATATTCTTGTTATTGCTTCGACTCATATTCCCCAAAAAGTGGATCCCGCT
CTAATAGCTCCGAATAAATTAAATACGTGCATTAAGATACGAAGGCTTCTTATTCCACAA
CAACGAAAGCACTTTTTCACTCTTTCATATACTAGGGGATTTCACTTGGAAAAGAAAATG
TTCCATACTAACGGATTCGGGTCCATAACCATGGGTTCCAATGCACGAGATCTTGTAGCA
CTTACCAATGAGGTCCTATCGATTAGTATTACACAGAAGAAATCAATTATAGACACTAAT
ACAATTAGATCCGCTCTTCATAGACAAACTTGGGATTTGCGATCCCAGGTAAGATCGGTT
CAGGATCATGGGATCCTTTTCTATCAGATAGGAAGGGCTGTAGCACAAAATGTACTTCTA
AGTAATTGCCCCATAGATCCTATATCTATCTATATGAAGAAGAAATCATGTAACGAAGGG
GATTCTTATTTGTACAAATGGTACTTCGAGCTTGGAACGAGCATGAAGAGATTAACGATA
CTTCTTTATCTTTTGAGTTGTTCTGCCGGATCGGTCGCTCAAGATCTTTGGTCTTTATCC
GTACCCGATGAAAAAAATGGGATCACTTCTTATGGACTCGTTGAGAATGATTCTGATCTA
GTTCATGGCCTATTAGAAGTAGAGGGCGCTCTGGTGGGATCTTCACGGACAGAAAAAGAT
TGCAGTCAGTTTGATAATGATCGAGTGACATTGCTTCTTCGGCCCGAACCGAGGAATCCC
TTAGATATGATGCAAAAGGGCTCTTGGTCTATCCTTGATCAGAGATTTCTCTATGAAAAA
TATGAATCGGAGTTTGAAGAAGGGGAGGGAGAAGGAGCCCTTGACCCGCAGGAGGATTTA
TTCAATCACATAGTTTGGGCTCCTAGAATATGGCGCCCTTGGGGCTTTCTATTTGATTGT
ATCGAAAGGCCCAATGAATTGGGATTTCCCTATTGGTCCAGGTCATTTCGGGGCAAGCGG
ATCATTTATGATGAAGAGGATGAGCTTCAAGAGAATGATTCGGGGTTCTTGCAGAGTGGA
ACCATGCAGTACCAGACACGAGATAGATCTCAAGGCCTTTTTCGAATAAGCCAATTCATT
TGGGACCCTGCAGATCCACTCTTTTTCCTATTCAAAGATCAGCCCCCTGGCTCTGTGTTT
TCACATCGAGAATTATTTGCAGATGAAGAGATGTCAAAGGGGCTTCTTACTTCCCAAACA
GATCCTCCTACATCTCTATATAAACGCTGGTTTATCAAGAATACGCAAGAAAAGCACTTC
GAATTGTTGATTAATCGTCAGAGATGGCTTAGAACCAATAGTTCATTATCTAATGGATCT
TTCCGTTCTAATACTCTATCCGAGAGTTATCAGTATTTATCAAATCTGTTCCTATCTAAC
GGAACGCTATTGGATCAAATGCCAAAGACATTGTTGAGAAAAAGATGGCTTTTCCCGGAT
GAAATGAAAATTGGATTCATGTAA
>Solyc00g500038.1
ATGTATGGATGGTATGAACTGCCTAAACAAGAATTCTTGAACAGCAAACAACCAGTTCAG
ATATTCACGACCAAGAAGTACTGGATTCTCTTTCGGATAGGCCCTGAAAGGAGAAGGAAG
GCTGGAATGCCAATAGGCATAGAAACAACGCTTGTAAGGAGTCCTATTAAAACCAAGAAA
TATAGGCCTGCCTGCCATCCACACCAGAATAAATAG
>Solyc00g500039.1
ATGCTTATTCCCCAGATACCGTCATTGCTTCTTCTCCGGGAAAAGAAGTTCACGACCCGT
GGGCCTTCTACCTCCACGCGGCATTGCTCCGTCAGGCTTTCGCCCATTGCGGAAAATTCC
CCACTGCTGCCTCCCGAGTCTGGGCCGTGTCTCAGTCCCAGTGTGGCTGATCATCCTCTC
GGACCAGCTACTGATCATCGCCTTGGTAAGCTATTGCCTCACCAACTAGCTAATCAGACG
CGAGCCCCTCCTCGGGCGGATTCCTCCTTTTGCTCCTCAGCCTACGGGGTATTAGCAGCC
GTTTCCAGCTGTTGTTCCCCTCCCAAGGGCAGAATCCATGTTGTATATTTGAAAGAGGTT
GACCTCCTTGCTTCTCTCATGGTACACTCCTCTTCCCGCCGAGCCCCTTTTCTCCTCGGT
CCACAGAGACAAAATGTAGGACTGGTGCCAACAGTTCATCACGGAAGAAAGGACTCACTA
AGTGAAGAAAGGACTCACTAA
>Solyc00g500040.1
ATGCATGAAGATAATCAATTCGGTCGTTGTGGTCGGACTCTATTATGGATTTCTGACCAC
ATTCTCCATAGGGCCCTCCTATCTCTTCCTTCTCCGAGCTCTGGTTATGGAAGAAGGAAC
CGAGAAGAAGGCAGAATACCCTCACCCATTCTTACTAAGAAACTGAAAGAAGCCTCAAAA
ACAGAAGAAAGGGTGGAAAGTGAGGAAGAAAGAGATGTAGAAATTGAAACTGCTTCCGAA
ATGAAGGGGACTAAACAGGAACAAGAGGGATCCACTGAAGAAGATCCTTATCCTTCTCCT
TCCCTTTTTTCGGAAGAAGGGTGGGATCCGGACAAAATCGATGAAACGGAAGAAATCCGA
GTGAATGGAAAGGACAAAATAAAGGATAAATTCCACTCTCACCTTACAGAGACAGGCTAT
AACAATATTAATACTAGTAATAGTCCAATTTATGATTATCAGGATTCTTATCTGAATAAT
AATAACACGGGGAATCTAGAAAATTGTAAATTGCAACTGCTTGATAAAAAAAATGAAAAT
CAAGAATTTTTGATTCAAAAAGTCTAA
>Solyc00g500041.1
ATGATAATTGATACAACAGAAATAGAGACTATCAATTCTTTTTCCAAATTGGAATCCTTA
AAAGAAGTCTATGGGATCATATGGATGCTTGTCCCTATTGTGACTCTTGTATTAGGAATC
ACAATAGGTGTACTAGTAATTGTTTGGTTAGAAAGAGAAATATCTGCAGGAATACAACAA
CGTATTGGGCCTGAATATGCCGGCCCGTTAGGAATTCTTCAAGCTCTAGCAGATGGGACA
AAACTACTTTTGAAAGAGAACCTTATTCCATCTACAGGAGATACTCGTTTATTCAGTATC
GGACCATCCATAGCAGTAATATCTATCTTTCTAAGTTATTCAGTAATTCCTTTTGGTGAT
CACCTTGTTCTAGCCGATCTTAGTATTGGTGTTTTTTTTTGGATTGCCATTTCAAGTATT
GCTCCCGTTGGACTTCTTATGTCGGGGTATGGATCAAATAATAAATATTCCTTTTTAGGT
GGTCTACGGGCAGCTGCTCAATCAATTAGTTATGAAATACCATTAGCTCTATGTGTGTTA
TCAATATCTCTACGTGTGATTCGTTTAAGTACAGTTGATATAGTGGAAGCGCAGTCAAAA
TATGGTTTTTGGGGGTGGAATTTGTGGCGTCAACCCATCGGGTTTATCGTTTTTCTAATT
TCTTCTCTCGCCGAGTGTGAAAGATTACCTTTTGATTTACCAGAAGCAGAAGAAGAATTA
GTAGCAGGGTATCAAACCGAATATTCTGGTATCAAATTTGGTTTATTTTACATTGCTTCA
TATCTGAATCTACTAGTTTCTTCATTATTTGTAACAGTTCTTTACTTGGGAGGTTGGAAT
CTTTCTATTCCGTACATATTTGTTCCTGATATATTTGGCATAAATAAAGGAGGTAAAGTC
TTTGGAACACTAATTGGTATCTTTATCACATTAGCCAAAACTTATTTGTTTTTGTTCATT
CCCATTGCAACAAGATGGACTTTACCGAGGCTGAGAATGGACCAACTATTAAATCTTGGG
TGGAAATTTCTTTTACCGATTTCTCTAGGTAATCTATTATTGACAACCTCGTCCCAACTT
CTTTCACTGTAA
>Solyc00g500042.1
AAAAAGCAAAAACAAAAAGATGATTTTTGTTTTTTAACAGTTTGGGGAATGGAAGCTGAA
CTTCCCTTTGGTTCTCCCCGAAAGCGACCTTCATTTTTTGAGCCCATTTTTAAGGAACTC
GAAAAAAAAATTGGAAAATTCAAAAAGAAATATTTTCTAACTCTAAAAATTTTAAAAGGA
AAAACAAAATTATTTAGAAAAGTTTCAAAAGAAACCACAAAATTGTTTATCAAAAGTATT
GGATTTCTAAAAAAAATAAAAAAAGAACTTTCAAAAGTAAATCTAATTGTATTATTTAGA
TTCAAAGAAATATCTGAATCCAATGAAACAAAAAAAGAAAAAGATTATCTAATTAGTAAT
CAAATAATTAACGAATCATTTCGTCAAATTGAATCTGGAAATTGGCCAAATTCTTCACTG
ATAGAAACAAAAATGAAGGATTTGACTAATAGAACAAGTACAATCAAAAATAAAATAGAA
AGAATTACAAAAGAGAAAAAGAAAGTAACTCCAGAAATAGACATTAATCCTAATAAAACA
AATAATATTAAAAAATTCGAATCGCCAAAAAAAATTTTCCAAATATTAAAAAGCAGAAAT
ACTCGAGTAATATGGAAATTCCATTATTTTCTAAAATTATTTATTCAAAGATTATACATC
AATTTATTTTTATCTATCATTAATATTCCTAGAATTACTACACAACTCTTTCTTAAATCA
ACAAACAAATTGATTGAGAAATTCATCTCCAATAATGAAATAAATCAAGAAAAAATTAAT
AATAAAAAAAAAATTCACTTTATGTTTATTTCGACTATAAAAAAGTCACTTTATAATATT
AGTAAGAAAAATTCACATATTTTGTGTGATTTATCCTACTTGTCACAAGCATATGTATTT
TACAAATTATCACAAACCCAAGTTATTAATTTTTCTAAATTTAGATCTGTTCTTCAATAT
AACACAACGTCTTGTTTCCTTAAGACTAAAATAAAGGACTATTTTAAAACACTAGGAATA
TTTCATTCGGAATTAAAACATAAGAAACTTCAGAGTTATAGAATAAATCAATGGAAAAAC
TGGTTAAGATGGCATTATCAATACGATTTATCTCAGATTAGATGGTCTAGATTAATGCCA
AAAAAATGGCGAACTAGGGTTAATCAAAGTTGTATGGCTCAAAATAAAAATAGAAACTTA
AACAAATGGAATTCATATGAAAAAGACCAATTACTTCATTACAAAAAAGAAAATGATTCG
GAACTCTATTCATTATCAAACGAAAAAGATAATTTTAAAAAATGTTATGGATATGGTCTT
TTAGCATATAAATCGATTAATTATGAAAATAAAAGTGACTCATTTTTTTCTAGATTACCC
TTTGAAGTTCAAGTAAAGAAGAACTTAGAAATTTCGTATAATTCCAACACGTCCAAACAC
AACTTTGTTGATATGCCCGGCAATCTTCATATCAATAATTATCTAAGAAAGGGCAATATT
CTAGATAGAGAAAGAAATCTCGATAGAAAATATTTTGATTGGAAAATTATCCATTTTTCT
CTTAGACAAAAAGGAGATATTGAAGCCTGGGTTAAGATCGATACCAACAGTAATCCAAAT
ACTAAAATTGGTATTAATAATTATCAAATAATTGATAAAATTGAGAAAAAGGGGGTTTTT
TATCTTACAACTCATCAAAATCCAGAAAAAACTCAAAAAAATTCGAAAAAATTCTTTTTT
GATTGGATGGGAATGAATGAAAAAATATTTAATCGTCCCATATTGAATCTGGAATTTTGG
TTCTTCCCAGAATTTGTACTACTTTATAATGTCTATAAAATAAAACCGTGGATTATACCA
AGCAAATTCCTTCTTTTTAATTTGAATACAAATAAAAATGTTAGTCAAAATAAAAACCAA
AACTTTTTTCTACCATCAAATAAAAAAATAAAAATAAAGAATCGAAGTCAAGAAGCAAAA
GAACCCCCAAGTCAAAGAGAGCGTGGATCAGATATAGAAAACAAAGGAAATCTGAGCCCT
GTTTTTTCAAAACATCAAACCGATCTTGAAAAAGATTACGTGGAATCAGACACAAAAAAG
GGTAAAAATAAAAAACAATACAAAAGCAACACGGAAGCAGAACTAGATTTGTTCTTGAAA
CGTTATTTGCTTTTTCAATTGAGATGGAACGGTGCTTTGAATCAAAGAATGTTCGAAAAT
ATCAAGGTATATTGTCTCCTGCTTCGACTGATAAATCCAACCAAAATTACTATATCGTCA
ATTCAAAGGAGAGAAATGAGTTTGGATATAATGCTGATTCAGGCAAATTTACCTCTTACA
GACTTGATGAAGAAGGGGGTATTGATTATCGAACCTATTCGGTTGTCTGTAAAAGATAAT
GGACAATTTATTATGTATCAAACCATAGGTATTTCATTGATTCATAAAAGTAAACACCAA
ACTAATCAAAGATACCGAGAACAAAGATATGTTGATAAAAAGAATTTTGACGAATTCATT
CTGCAACCTCAAACTCAAAGAATAAATACAGAAAAAACTCATTTTGGTTTGCTTGTTCCT
GAAAATATTTTATGGTCTAGACGTCGTAGAGAGTTGAGAATTCGAAGTTTTTTTAATTCT
TGGAATTGGAATGTCGTCGATAGAAATTCAGTATTTTGCAACGAAACCAATGTAAAAAAC
TGGAGTCAATTTTTGGGTGAACGGAAACCCCTTTATAAAGATAAAAATGAATTAATTAAA
TTTAAGTTCTTTTTTTGGCCTAATTATCGATTAGAAGATTTAGCTTGTATGAATCGTTAT
TGGTTTGATACCAATAATGGTAGCCGTTTCAGTATCTTAAGGATACATATGTATCCACGA
TTGAAAATTAATTGA
>Solyc00g500043.1
ATGATTTTTCAATCTTTTCTACTAGGTAATCTAGTATCCTTATGCATGAAGATAATCAAT
TCGGTCGTTGTGGTCGGACTCTATTATGGATTTCTGACCACATTCTCCATAGGGCCCTCC
TATCTCTTCCTTCTCCGAGCTCTGGTTATGGAAGAAGGAACCGAGAAGAAGGTATCAGCA
ACAACTGGTTTTATTACGGGACAGCTCATGATGTTCATATCGATCTATTATGCGCCTCTG
CATCTAGCATTGGGTAGACCTCATACAATAACTGTCCTAGCTCTACCATATCTTTTGTTT
CATTTCTTCTGGAACAATCACAAACACTTTTTTGATTATGGATCTACTACCAGAAATTCA
ATGCGTAATCTCAGCATTCAATGTGTATTCCTGAATAATCTCATTTTTCAATTATTCAAC
CATTTCATTTTACCAAGTTCAATGTTAGCCAGATTAGTCAACATTTATCTCTTTCGATGC
AACAACAAGATCTTATTTGTAACAAGTGGTTTTGTTGGTTGGTTAATTGGTCACATTTTA
TTCATGAAATGGCTTGGATTGGTATTAGTCTGGATACGGCAAAATCATTCTATTAGATCG
AATAAGTACATTCGATCTAATAAGTACCTTGTATTAGAATTGAGAAATTCTATGGCTCGG
ATCTTTAGTATTCTCTTATTTATTACCTGTGTCTACTATTTAGGCAGAATACCCTCACCC
ATTCTTACTAAGAAACTGAAAGAAGCCTCAAAAACAGAAGAAAGGGTGGAAAGTGAGGAA
GAAAGAGATGTAGAAATTGAAACTGCTTCCGAAATGAAGGGGACTAAACAGGAACAAGAG
GGATCCACTGAAGAAGATCCTTATCCTTCTCCTTCCCTTTTTTCGGAAGAAGGGTGGGAT
CCGGACAAAATCGATGAAACGGAAGAAATCCGAGTGAATGGAAAGGACAAAATAAAGGAT
AAATTCCACTCTCACCTTACAGAGACAGGCTATAACAATATTAATACTAGTAATAGTCCA
ATTTATGATTATCAGGATTCTTATCTGAATAATAATAACACGGGGAATCTAGAAAATTGT
AAATTGCAACTGCTTGATAAAAAAAATGAAAATCAAGAACAAGACCTCTTCTGGTTTCAA
AAACCTCTTGTGAGTCTTCTTTTCGATTATAATCGATGGAATCGACCATTTCGTTACATA
AAGAATAATCGATTTGAGCAGGCCGTAAGAACAGAAATGTCACAATATTTTTTTGACACA
TGTAAAAGTGATGGAAAACAAAAAATATCTTTTACATACCCGCCAAGTTTATCAACTTTT
TGGAAAATGATAAAAAGAAAGATACCCCTATTGTCACTCCAAAAAACGCTCCCTAATGAA
CTGGACACTCAGTGGGTTTCTACCAACAAAGAAAAAAGTAATAATCTAAATAAGGAATTT
TTAAATCGACTTGAAATTCTAGACAAGGAATCTCTTTCTCTGGATATACTCGAAACAAGG
ACTAGATTTTGTAATGATGATACTAAAAAAGAATACGTGCCTAAAATGTATGATCCTTTG
TTAAATGGACTATATCGAGGAACAATAAAAAAGGGGGTTTCATCTTCAATCATAAACAAT
ACTTTGCTAGAAAATTGGGAAAAGAGAGTTAGACTAAATAGGATTCATACTATCTTTCTT
CCGAATATTGATTACCAAGAATTTGAACAAAAAGCGTATACGATTGATAAAAAACCATTA
TCAACAGAAATTGACGAGTTCTTAACTTTAATCAATGAATTAGGTAACGAAGCAAAATCG
AGTTTAAATTTGAAGGTAAAAAAGTACCTCGCTGGTCCCATAAATTAA
>Solyc00g500044.1
ATGCTTATTCCCCAGATACCGTCATTGCTTCTTCTCCGGGAAAAGAAGTTCACGACCCGT
GGGCCTTCTACCTCCACGCGGCATTGCTCCGTCAGGCTTTCGCCCATTGCGGAAAATTCC
CCACTGCTGCCTCCCGAGTCTGGGCCGTGTCTCAGTCCCAGTGTGGCTGATCATCCTCTC
GGACCAGCTACTGATCATCGCCTTGGTAAGCTATTGCCTCACCAACTAGCTAATCAGACG
CGAGCCCCTCCTCGGGCGGATTCCTCCTTTTGCTCCTCAGCCTACGGGGTATTAGCAGCC
GTTTCCAGCTGTTGTTCCCCTCCCAAGGGCAGAATCCATGTTGTATATTTGAAAGAGGTT
GACCTCCTTGCTTCTCTCATGGTACACTCCTCTTCCCGCCGAGCCCCTTTTCTCCTCGGT
CCACAGAGACAAAATGTAGGACTGGTGCCAACAGTTCATCACGGAAGAAAGGACTCACTA
AGTGAAGAAAGGACTCACTAA
>Solyc00g500045.1
ATGTATGGATGGTATGAACTGCCTAAACAAGAATTCTTGAACAGCAAACAACCAGTTCAG
ATATTCACGACCAAGAAGTACTGGATTCTCTTTCGGATAGGCCCTGAAAGGAGAAGGAAG
GCTGGAATGCCAATAGGCATAGAAACAACGCTTGTAAGGAGTCCTATTAAAACCAAGAAA
TATAGGCCTGCCTGCCATCCACACCAGAATAAATAG
>Solyc00g500046.1
ATGAGAGGACATCAATTCAAATCCTGGATTTTCGAATTGAGAGAGATATTGAGAGAGATC
AAGAATTCTCACCATTTCTTAGATTCATGGACCCAATTCAATTCAGTGGGATCCTTCATT
CACATTTTTTTCCACCAAGAACGTTTTCTAAAACTCTTTGACCCCCGAATTTGGAGTATC
CTACTTTCACGCAATTCACAGGGTTCACCAAGCAATCGATATTTCACGATCAAGGGTGTA
ATACTCTTTGTAGTAGCGGTCCTTATATATCGTATTAACAATCGAAATATGGTCGAAAGA
AAAAATCTCTATTTGATAGGGCTTCTTCCTATACCTATGAATTCCATTGGACCCAGAAAT
GATACATTGGAAGAATCCGTTGGGTCTTCCAATATCAATAGGTTGATTGTTTCGCTCCTG
TATCTTCCCAAAGGAAAAAAGATCTCTGAGAGTTGTTTCCTGAATCCGAAAGAGAGTACT
TGGGTTCTCCCAATAACTAAAAAGTGTAGCATGCCTGAATCTAACTGGGGTTCGCGTTGG
TGGAGGAACTGGATCGGAAAAAAGAGGGATTCTAGTTGTAAGATATCTAATGAAACCGTC
GCTGGAATTGAGATCTTATTCAAAGAGAAAGATCTCAAATATCTGGAGTTTCTTTTTGTA
TATTATATGGATGATCCGATCCGCAAGGACCATGATTGGGAATTGTTTGATCGTCTTTCT
CTGAGGAAGAGTCGAAATAGAATCAACTTGAATTCGGGACCGCTATTCGAAATCTTAGTG
AAACACTGGATTTCTTATCTCATGTCTGCTTTTCGTGAAAAAATACCAATTGAAGTGGAG
GGTTTCTTCAAACAACAAGGGGCTGGGTCAACTATTCAATCAAATGATATTGAGCATGTT
TCCCATCTCTTCTCGAGAAACAAGTGGGCTATTTCTTTGCAAAACTGTGCTCAATTTCAT
ATGTGGCAATTCCGCCAAGATCTCTTCGTTAGTTGGGGGAAGAATCCGCCCGAATCGGAT
TTTTTGAGGAACGTATCGAGAGAGAATTGGATTTGGTTAGACAATGTGTGGTTGGTAAAC
AAGGATCGGTTTTTTAGCAAGGTACAGAATGTATCGTCAAATATTCAATATGATTCCACA
AGATCTAGTTTCGTTCAAGTAACGGATTCTAGCCAACTGAAAGGATCTTCTGATCAATCC
AGAGATCATTTGGATTCCATTAGTAATGAGGATTCGGAATATCACACATTGATTAATCAA
AGAGAGATTCAACAACGAAAAGAAAGATCGATTCTTTGGGATCCTTCCTTTCTTCAAACG
GAACGAAAAGAGATAGAATCAGGCCGATTCCCGAAATGCCTTTCTGGATATTCCTCAATG
TCCCGGCTATTCACGGAACGTGAGAAGCAGATGATTAATCATCTGTTTCCGGAAGAAATC
GAAGAATTTCTTGGGAATCCTACAAGATCCGTTCGTTCTTTTTTCTCTGATAGATGGTCA
GAACTTCATCTGGGTTCGAATCCTACTGAGAGGTCCACTAGAGATCAGAAATTGTTGAAG
AAACAACAAGATCTTTCTTTTGTCCCTTCCAGGCGATCGGAAAAGAAAGAAATGGTTAAT
ATATTCAAGATAATTACGTATTTACAAAATACCGTCTCAATTCATCCTATTTCATCAGAT
CCGGGATGTGATATGGTTCCGAAGGATGAACCGGATATGGACAGTTCCAATAAGATTTCA
TTCTTGAACAAAAATCCATTTTTTGATTTATTTCATCTATTCCATGACCGGAACAGGGGA
GGATACACGTTACACTACGATTTTGCATCAGAAGAGAGATTTCAAGAAATGGCAGATCTA
TTCACTCTATCAATAACCGAGCCGGATCTGGTGTATCATAAGGGATTTGCCTTTTCTATT
GATTCCTGCGGATTGGATCAAAAACAATTCTTGAATGAGGCCAGGGATGAATCGAAAAAG
AAATCTTTATTGGTTCTACCTCCTATTTTTTATGAAGAGAATGAATCTTTTTCTCGAAGG
ATCAGAAAAAAATGGGTCAGGATCTCCTGCGGGAATGATTTGGAAGATCCAAAACCAAAA
ATAGTGGTATTTGCTAGCAACAACATAATGGAGGCAGTCACTCAATATAGATTGATCCGA
AATCTGATTCAAATCCAATATAGTACCTATGGGTACATAAGAAATGTATTGAATCGATTC
TTTTTAATGAATAGATCCGATCGCAACTTCGAATATGGAATTCAAAGGGATCAAATAGGA
AAGGATACTCTGAATCATAGAACTATAATGAAATATACGATCAACCAATATTTATCGAAT
TTGAAAAAGAGTCAGAAGAAATGGTTCGAGCCTCTTATTTTGATTTCTCGAACCGAGAGA
TCCATGAATCGGGATCCTGATGCATATAGATACAAATGGTCCAATGGGAGCAAGAGTTTC
CAGGAACATTTGGAACAGTCCGTTTCGAAGCAGAAGAGCCGTTTTCAAGTAGTGTTCGAT
CGATTACGTATTAATCAATATTCGATTGATTGGTCTGAGGTTATCGACAAAAAAGATTTG
TCTAAGTCACTTCGTTTCTTTTTGTCCAAGTCACTTCTTTTTTTGTCCAAGTTGCTTTTA
TTTTTGTCTAACTCACTTCCTTTTTTCTGTGTGAGTTTCGGAAATATCCCCATTCATAGG
TCCGAGATCTACATCTATGAAGAATTGAAAGGTCCGAATGATCAACTCTGCAATCAGTTG
TTAGAATCAATAGGTCTTCAAATTGTTCATTTGAAAAAATTGAAACCCTTCTTATTGGAC
GATCATGATACTTCCCAAAAATCGAAATTCTTGATCAATGGAGGAACAATATCACCATTT
TTGTTCAATAAGATACCAAAATTCCCCTTTTCTGTGGAAAAGGCCCGTATCAATAATTCG
GATTTTACGTATGGACAATTTCTCAATATCTTGTTCATTCGCAACAAAATATTTTCTTTG
TGCGTCGGTAAAAAAAAACATGCTTTTTGGGGGAGAGATACTATTTCACCAATCGAGTCA
CAGGTATCTAACATATTCATACCTAACGATTTTCCACAAAGTGGTGACGAAACGTATAAC
TTGTACAAATCTTTCCATTTTCCAAGTCGATCCGATCCATTCGTTCGTAGAGCTATTTAC
TCGATCGCAGACATTTCTGGAACACCTCTAACAGAGGGGCAAATAGTCAATTTTGAAAGA
ACTTATTGTCAACCTCTTTCAGATATGAATCTATCTGATTCAGAAGGGAAGAACTTGCAT
CAGTATCTCAATTTCAATTCAAACATGGGTTTGATTCACACTCCATGTTCTGAGAAAGAT
TTATCATCCGAAAAGAGGAAAAAATGGAGTCTTTGTCTAAAGAAATGCGTTGAGAAAGGG
CAGACGTATAGAACCTTTCAACGAGATAGTGCTTTTTCAACTCTCTCAAAATGGAATCTA
TTCCAAACATATATGCCATGGTTCCTTACTTCGACAGGGTACAAATATCTAAATTTGATA
TTTTTAGATACTTTTTCAGACCTATTGCCAATACTAAGTAGCAGTCAAAAATTTGTATCC
ATTTTTCCTGATATTATGCATGGATCAGGTATATCATGGCGAATTCTTCAGAAAAAATTG
TGTCTTCCACAATGGAATCTGATAAGTGAGATCTCGAGTAAGTGTTTACATAATCTTCTT
CTGTCCGAAGAAATGATTCATCGAAATAATGAGTCACCATTGATATCGACACATCTGAGA
TCGCCAAATGCTCGGGAGTTCCTCTATTCAATCCTTTTCCTTCTTCTTGTTGCTGGATAT
CTCGTTCGTACACATCTTCTCTTTGTTTCCCGGGCCTCTAGTGAGTTACAGACAGAGTTC
GAAAGGGTAAAATCTTTGATGACTCCATCATCTATGATTGAGTTGCGAAAACTTCTGGAT
AGGTATCCTACATCTGAACCGAATTCTTTCTGGTTAAAGAATCTCTTTCTAGTTGCTCTG
GAACAATTAGGAGATTCTCTAGAAGAAATACGGGGTTCTGCTTCTGGCGGCAACATGCTT
GGTCCCGCTTATGGGGTCAAATCAATACGTTCTAAGAAGAAAGATTGGAATATCAATCTC
ATCGAGATCATCGATCTCATACCAAATCCCATCAATCGAATCACTTTTTCGAGAAATACG
AGACATCTAAGTCATACAAGTAAAGAGATCTATTCATTGATAAGAAAAAGAAAAAACGTG
AACGGGGATTGGATTGATGAGAAAATAGAATCCTGGGTCGCGAACAGTGATTCGATTGAT
GATGAAGAAAGAGAATTCTTGGTTCAGTTCTCCACCTTAACGACAGAAAATAGGATTGAT
CAAATTCTATTGAGTCTGACTCATAGTGATCATTTATCAAAGAATGACTCTGGTTATCAA
ATGATTGAACAACCGGGAGCAATTTACTTACGATACTTAGTTGACATTCATAAAAAGCAT
CTAATGAATTATGAGTTCAATCCATCCTGTTTAGCAGAAAGACGGATATTCCTTGCTCAT
TATCAGACAATCACTTATTCACAAACTTCGTGTGGGGAAAATAGTTTTCATTTCCCATCT
CATGGAAAACCCTTTTCGCTCCGCTTAGCCTTATCCCCCTCTAGGGGTATTTTAGTGATA
GGTTCTATAGGAACTGGACGATCCTATTTGGTCAAATACCTAGCGACAAACTCCTATGTT
CCTTTCATTACGGTATTTCTGAACAAGTTCCTGGATAACAAGTCTAAAGGTTTTCTTCTT
GATGAGATCGATATTGATGATAGTGACGATATTGATGATAGTGACAATCTTGATGCTAGT
GACGATATCGATCGTGACCTTGATACGGAGCTGGAACTGCTAACTAGGATGAATGGGCTA
ACTGTGGATATGATGCCGGAAATAGACCGATTTTATATCACCCTTCAATTCGAATTAGCA
AAAGCAATGTCTCCTTGCATAATATGGATTCCAAACATTCATGATCTGGATGTGAATGAG
TCGAATGACTTATCCCTCGGTCTATTAGTGAACCATCTCTCCAGGGATTGTGAAAGATGT
TCTACTAGAAATATTCTTGTTATTGCTTCGACTCATATTCCCCAAAAAGTGGATCCCGCT
CTAATAGCTCCGAATAAATTAAATACGTGCATTAAGATACGAAGGCTTCTTATTCCACAA
CAACGAAAGCACTTTTTCACTCTTTCATATACTAGGGGATTTCACTTGGAAAAGAAAATG
TTCCATACTAACGGATTCGGGTCCATAACCATGGGTTCCAATGCACGAGATCTTGTAGCA
CTTACCAATGAGGTCCTATCGATTAGTATTACACAGAAGAAATCAATTATAGACACTAAT
ACAATTAGATCCGCTCTTCATAGACAAACTTGGGATTTGCGATCCCAGGTAAGATCGGTT
CAGGATCATGGGATCCTTTTCTATCAGATAGGAAGGGCTGTAGCACAAAATGTACTTCTA
AGTAATTGCCCCATAGATCCTATATCTATCTATATGAAGAAGAAATCATGTAACGAAGGG
GATTCTTATTTGTACAAATGGTACTTCGAGCTTGGAACGAGCATGAAGAGATTAACGATA
CTTCTTTATCTTTTGAGTTGTTCTGCCGGATCGGTCGCTCAAGATCTTTGGTCTTTATCC
GTACCCGATGAAAAAAATGGGATCACTTCTTATGGACTCGTTGAGAATGATTCTGATCTA
GTTCATGGCCTATTAGAAGTAGAGGGCGCTCTGGTGGGATCTTCACGGACAGAAAAAGAT
TGCAGTCAGTTTGATAATGATCGAGTGACATTGCTTCTTCGGCCCGAACCGAGGAATCCC
TTAGATATGATGCAAAAGGGCTCTTGGTCTATCCTTGATCAGAGATTTCTCTATGAAAAA
TATGAATCGGAGTTTGAAGAAGGGGAGGGAGAAGGAGCCCTTGACCCGCAGGAGGATTTA
TTCAATCACATAGTTTGGGCTCCTAGAATATGGCGCCCTTGGGGCTTTCTATTTGATTGT
ATCGAAAGGCCCAATGAATTGGGATTTCCCTATTGGTCCAGGTCATTTCGGGGCAAGCGG
ATCATTTATGATGAAGAGGATGAGCTTCAAGAGAATGATTCGGGGTTCTTGCAGAGTGGA
ACCATGCAGTACCAGACACGAGATAGATCTCAAGGCCTTTTTCGAATAAGCCAATTCATT
TGGGACCCTGCAGATCCACTCTTTTTCCTATTCAAAGATCAGCCCCCTGGCTCTGTGTTT
TCACATCGAGAATTATTTGCAGATGAAGAGATGTCAAAGGGGCTTCTTACTTCCCAAACA
GATCCTCCTACATCTCTATATAAACGCTGGTTTATCAAGAATACGCAAGAAAAGCACTTC
GAATTGTTGATTAATCGTCAGAGATGGCTTAGAACCAATAGTTCATTATCTAATGGATCT
TTCCGTTCTAATACTCTATCCGAGAGTTATCAGTATTTATCAAATCTGTTCCTATCTAAC
GGAACGCTATTGGATCAAATGCCAAAGACATTGTTGAGAAAAAGATGGCTTTTCCCGGAT
GAAATGAAAATTGGATTCATGTAA
>Solyc00g500047.1
ATGGCGATACATTTATACAAAACTTCTACCCCGAGCACACGCAATGGAACCGTAGACAGT
CAAGTGAAATCCAATCCACGAAATAATTTGATCTATGGACAGCGTCGTTGTGGTAAAGGT
CGTAATGCCAGAGGAATCATTACCGCAAGGCATAGAGGGGGAGGTCATAAGCGTCTATAC
CGTAAAATCGATTTTCGACGGAATGAAAAAGACATATATGGTAGAATCGTAACCATAGAA
TACGACCCTAATCGAAATGCATACATTTGTCTCATACACTATGGGGATGGTGAGAAGAGA
TATATTTTACATCCCAGAGGGGCTATAATTGGAGATACCATTGTTTCTGGTACAGAAGTT
CCTATAAAAATGGGAAATGCCCTACCTTTGAGTGCGAAAGCCGTATGCTTTGGAAGAAGC
TTGTACAGTTTGGGAAGGGAATCTACTTCAACCGATATGCCCTTAGGCACGGCCATACAT
AACATAGAAATCACACTTGGAAAGGGTGGACAATTAGCTAGAGCAGCGGGTGCTGTAGCG
AAACTGATTGCAAAAGAGGGGAAATCGGCCACATTAAAATTACCTTCTGGGGAGGTCCGT
TTGATATCCAAAAACTGCTCAGCAACAGTCGGACAAGTGGGGAATGTTGGGGTGAACCAG
AAAAGTTTGGGTAGAGCCGGATCTAAGCGTTGGCTAGGTAAGCGTCCTGTAGTAAGAGGA
GTAGTTATGAACCCTGTAGACCATCCCCATGGGGGTGGTGAAGGGAGAGCCCCAATTGGT
AGAAAAAAACCCACAACCCCTTGGGGTTATCCTGCACTTGGAAGAAGAAGTAGAAAAAGG
AATAAATATAGTGATAATTTGATTCTTCGTCGCCGTAGTAAATAG
>Solyc00g277510.1
ATGACTGCAATTTTAGAGAGACGCGAAAGCGAAAGCCTATGGGGTCGCTTCTGTAACTGG
ATAACTAGCACTGAAAACCGTCTTTACATTGGATGGTTTGGTGTTTTGATGATCCCTACC
TTATTGACGGCAACTTCTGTATTTATTATTGCCTTCATTGCTGCTCCTCCAGTAGACATT
GATGGTATTCGTGAACCTGTT
>Solyc00g500048.1
ATGGAAGAAATCCACAGATATTTACAGCCGGATAGCTCGCAACAACACAACTTCCTATAT
CCACTTATCTTTCAGGAGTATATTTATGCACTTGCTCAGGATCATGGTTTAAATAGAAAT
AGGTCGATTTTGTTGGAAAATTCAGGTTATAACAATAAATTTAGTTTCCTAATTGTGAAA
CGGTTAATTACTCGAATGGATCAACAGAATCATTTGATTATTTCTACTAATGATTCTAAC
AAAAATCCGTTTTTGGGGTGCAACAAGAGTTTGTATTCTCAAATGATATCAGAGGGATTT
GCATGTATTGTAGAAATTCCGTTTTCTATACGATTAATATCTTCTTTATCTTCTTTCGAA
GGCAAAAAGATTTTCAAATCTCATAATTTACGATCAATTCATTCAACATTTCCTTTTTTA
GAGGACAATTTTTCACATCTAAATTATGTATTAGATATACTAATACCCTACCCCGTTCAT
CTGGAAATCTTGGTTCAAACTCTTCGCTATTGGGTAAAAGATGCCTCTTCTTTACATTTA
TTACGATTCTTTCTCCACGAATATTGTAATTTGAATAGTCTTATTACTTCAAAGAAGCCC
GGTTACTCCTTTTCAAAAAAAAATCAAAGATTCTTCTTCTTCTTATATAATTCTTATGTA
TATGAATGCGAATCCACTTTCGTCTTTCTACGGAACCAATCTTCTCATTTACGATCAACA
TCTTTTGGAGCCCTTCTTGAACGAATATATTTCTATGGAAAAATAGAACGTCTTGTAGAA
GCCTTTGCTAAGGATTTTCAGGTTACCCTATGGTTATTCAAGGATCCTGTCATGCATTAT
GTTAGTGTGCGACTAAATCATTCAATGGTACGTAGTCAAATGTTAGAAAATTCATTTCTA
ATCAATAATCCAATTAAGAAGTTCGATACCCTTGTTCCAATTATTCCTTTGATTGGATCA
TTAGCTAAAGCACACTTTTGTACCGGATTAGGGCATCCCATTAGTAAACCAGTTTGGTCC
GATTTATCAGATTCTGATATTATTGACCGATTTGGGCGTATATGCAGAAATCTTTTTCAT
TATTATAGTGGATCTTCCAAAAAAAAGACTTTATATCGAATAAAGTATATACTTCGACTT
TCTTGTGCTAGAACTTTAGCTCGGAAACACAAAAGTACTGTACGCACTTTTTTGAAAAGA
TCGGGCTCGGAATTATTGGAAGAATTCTTAACGTCGGAAGAAGAAGTTCTTTCGTTGACC
TTCCCACGAGCTTCGTCTAGTTTGTGGGGAGTATATAGAAGTCGGATTTGGTATTTGGAT
ATTTTTTGTATCAATGATCTGGCGAATTCTCAATGA
>Solyc00g500049.1
ATGCTTAATACCTTTAGTTTGATCGGTATCTGTCTTAATTCGACCCTTTATTCGAGTAGT
TTTTTCTTCGGCAAATTGCCCGAGGCCTATGCTTTTTTGAATCCAATCGTAGATATTATG
CCAGTCATACCTCTGTTCTTTTTTCTCTTAGCCTTTGTTTGGCAAGCTGCTGTAAATTGT
GTAATGCTTACTCTCAAACTCTTCGTTTACACAGTAGTGATATTTTTTGTTTCTCTCTTC
ATCTTTGGATTCCTATCTAATGATCCCGGACGTAATCCTGGACGTGAAGAATAA
>Solyc00g500050.1
ATGGTAACCATTCGAGCTGACGAAATTAGTAATATTATCCGTGAACGTATTGAACAATAT
AATAGAGAAGTAAAGATTGTAAATACAGGTACCGTACTTCAAGTAGGCGATGGCATTGCT
CGTATTCACGGTCTTGATGAAGTAATGGCGGGTGAATTAGTAGAATTTGAAGAGGGTACA
ATAGGCATTGCTCTGAATTTGGAATCAAATAATGTTGGTGTTGTATTAATGGGCGACGGT
TTGTTGATACAAGAAGGAAGTTCTGTAAAAGCAACGGGAAGAATTGCTCAGATACCCGTG
AGTGAGGCTTATTTGGGTCGTGTTGTAAATGCCCTGGCTAAACCTATTGATGGTAGAGGT
GAAATTTCAGCTTCTGAATTTCGATTAATTGAATCTGCCGCCCCCGGTATTATTTCGCGC
CGTTCCGTATATGAGCCTCTTCAAACCGGACTTATTGCTATTGATTCGATGATCCCTATA
GGACGTGGTCAACGAGAATTAATTATTGGGGACAGACAGACCGGTAAAACAGCAGTAGCC
ACAGATACGATTCTCAATCAACAAGGTCAAAATGTAATATGTGTTTATGTAGCTATTGGG
CAAAAAGCGTCTTCTGTGGCCCAGGTAGTAACTACTTTACAGGAAAGGGGAGCGATGGAA
TACACTATTGTGGTAGCCGAAACGGCGGATTCCCCTGCTACATTACAATACCTTGCTCCT
TATACAGGAGCAGCTCTGGCTGAATATTTTATGTATCGTGAACGACACACTTTAATCATT
TATGATGATCTCTCCAAACAAGCGCAAGCTTATCGCCAAATGTCTCTTCTATTACGAAGA
CCGCCCGGTCGTGAAGCTTATCCAGGAGATGTTTTTTATTTGCATTCACGCCTTTTGGAA
AGAGCCGCTAAATTAAGTTCGAGTTTAGGTGAAGGAAGTATGACTGCCTTACCAATAGTT
GAAACTCAATCCGGAGATGTTTCGGCTTATATTCCTACTAATGTAATTTCCATTACTGAT
GGACAAATCTTCTTATCCGCCGACCTATTCAATTCTGGAATCAGACCTGCTATTAATGTG
GGTATCTCCGTTTCCAGAGTGGGGTCCGCAGCTCAAATAAAAGCCATGAAACAGGTAGCT
GGTAAATTAAAATTAGAACTAGCGCAATTCGCAGAATTAGAAGCCTTTGCACAATTTGCT
TCTGATCTCGATAAAGCTACTCAGAATCAATTGGCAAGAGGTCAACGATTACGTGAATTG
CTTAAACAATCCCAATCAGCCCCTCTCACGGTAGAAGAGCAGATAATGACTATTTATACC
GGAACAAACGGCTATCTTGATTCATTAGAAGTTGGACAGGTAAGGAAATTTCTTGTTGAG
CTACGTACTTACTTAAAAACTACTAAACCTCAGTTCCAAGAAATCATATCTTCTACCAAG
ACATTTACCGAGGAAGCAGAAGCCCTTTTGAAGGAAGCTATTCAGGAACAAATGGATCGT
TTTATACTTCAGGAACAAGCATAA
>Solyc00g500051.1
ATGGAGGCAGGAGTTCATTTTGGTCATGGTACTAGGAAATGGAATCCTAAAATGGCGCCT
TATATCTCTGCAAAGCGTAAGGGTATTCATATTACAAATCTTACTAGAACTGCTCGTTTT
TTATCAGAAGCTTGTGATTTAGTTTTTGACGCAGCAAGTAGGGGAAAACAATTCTTAATT
GTTGGTACCAAAAATAAAGCAGCTGATTCAGTAGAGTGGGCTGCAATAAGGGCCCGGTGT
CATTATGTTAATAAAAAATGGCTTGGCGGTATGTTAACGAATTGGTCCACTACAGAAACA
AGACTTCATAAGTTCAGGGACTTGAGAATGGAACAAAAAACAGGGAGACTCAACCGTCTC
CCGAAAAGAGATGCAGCTATGTTGAAAAGACAATTATCTCGCTTGCAAACATATCTGGGC
GGGATTAAATATATGACAGGGGTACCCGATATTGTAATCATCGTGGATCAGCACGAAGAA
TATACGGCCCTGCGAGAGTGTATTACTTTAGGAATTCCAACAATTTGTTTAACCGATACA
AATTGTGACCCCGATCTCGCAGATATTTCAATTCCAGCGAATGATGACGCCATATCCTCA
ATCCGATTAATTCTTAACAAATTAAGGGCAAGGCAATATGAATGTTCTATCATGTTCCAT
CAATACTCTAAAGGGGTTATACGATATATCCGGTGTGGAAGTAGGCCAACATTTCTATTG
GCAAATAGGAGGTTTCCAAGTACATGGCCAACCACTATAGCTGTTCGGAACCCACAAACC
ATTCCGACCGGGGGTCAGAATTTCTTCGAATATGTTCTTGAATTCATTCGAGATGTTAGA
GCTCTTTTACCTTGGAAAATCATACAATTACCTCATGGGGAGTTAGCCGCACCCACGAAT
GATATAAATACTACTGTTGCTTTGGCTTTACTCACATCCGTGGCATATTTCTATGCGGGT
CTTACAAAAAGGGGATTAGTACCCTTAGTAGTTCCTATACCTGTCATGCTCCTTGGATTA
TTTACAAGTGGTATTCAAGCTCTTATTTTTGCAACTTTAGCCGCGGCTTATATAGGTGAA
TCCATGGAGGGCCATCATTGA
>Solyc00g500052.1
ATGATTGATCGATATAAACACCAACAGCTCCGAATTGGATCAGTTTCTCCTCAACAAATA
AGTGCTTGGGCCACAAAAATCCTGCCTAATGGAGAGATAGTTGGAGAGACTCGGAAGGAG
AAACTGTCATCCCAGTCAATCCAATTGGGATGCCCTGGACCTGACATGTCACTTGGAAAG
AGTAACATGAAGCTCAGAATTGGGGGTTTCGATACATTTCGCAATCGAGAAATCTCTACT
GGCGCAGGTGCTATCCGAGAACAATTAGCCGATCTAGATTTACGAATTATTATAGAGAAT
TCGTTGGTAGAATGGGAAGAGTTGGGGGAAGAAGGGCACACAGGGAATGAATGGGAAGAT
CGAAAAGTTGGAAGAAGAAAGGACTTTTTGGTTAGACGCGTGGAATTGGCTAAGCATTTT
ATTCGAACAAATATAGAGCCCGAATGGATGGTTTTGTGTCTATTACCAGTTCTTCCTCCT
GAGTTGAGACCGATCATTCAGATAGATGGGGGTAAACTAATGAGCTCAGATATTAATGAA
CTCTATAGAAGAGTTATCTATCGGAACAATACCCTTACCGATCTATTAACAACAAGTAGA
TCTACGCCAGGAGAATTAGTAATGTGTCAGGAGAAATTAGTACAAGAAGCCGTGGATACA
CTTCTTGATAATGGAATCCGGGGACAACCAATGAGGGACGGTCATAATAAAGTTTACAAG
TCATTTTCTGATGTAATTGAAGGCAAAGAGGGAAGATTTCGTGAGACTCTGCTTGGTAAA
CGAGTCGATTATTCAGGACGTTCTGTCATTGTCGTGGGTCCTTCACTTTCATTACATCGA
TGTGGATTGCCTCGTGAAATAGCAATAGAACTTTTCCAGACATTTGTAATTCGTGGTCTA
ATTAGACAACATCTTGCTTCGAACATAGGAGTTGCTAAGAGTAAAATTCGAGAAAAAGAG
CCGATTGTATGGGAAATCCTTCAAGAAGTTATGCAGGGACACCCTGTATTGCTGAATAGA
GCACCTACGCTGCATAGATTAGGCATACAGGCATTCCAGCCCGTTTTAGTGGAGGGGCGC
GCTATTTGTTTACATCCATTAGTTTGCAAGGGATTCAATGCCGATTTTGATGGAGATCAA
ATGGCTGTTCATGTACCTTTATCCTTGGAGGCTCAAGTAGAGGCCCGTTTACTTATGTTT
TCTCATATGAATCTTTTGTCTCCGGCTATTGGGGATCCCATTTCCGTGCCAACGCAAGAT
ATGCTTATTGGACTCTATGTATTAACGAGCGGAAATCATCGAGCTAGGTCCATAGTTCCG
GAATTTATACGCGAATCAAGATCGATAAAAGGAAGTTTTACAATCACCGACTCAAACCCA
TTGTCGAATCCTACTCAGCGGAATATGGAGGTACTTATGGCAGAACGGGCCAATCTGGTC
TTTCACAATAAAGCGATAGACGGAACTGCCATGAAACGACTTATTAGTAGATTAATAGAG
CACTTCGGAATGGCATATACATCACATATCCTGGATCAAGTAAAAACTCTGGGGTTCCAA
CAAGCTACTGCTACATCCATTTCATTAGGAATTGATGATCTTTTAACAATACCTTCTAAG
GGATGGCTAGTTCAAGATGCTGAACAACAAAGTTTGATTTTGGAAAAACACCATCAGTAT
GGAAATGTACACGCGGTAGAAAAATTACGTCAATCCATTGAAATATGGTATGCTACAAGT
GAATATTTGCGCCAAGAAATGAATCCGAATTTTAGGATGACTGACCCTTTTAATCCAGTT
CATATAATGTCTTTCTCGGGAGCTCGAGGAAATGCATCTCAGGTACATCAATTAGTAGGT
ATGAGAGGATTAATGTCGGATCCTCAAGGACAAATGATTGATTTACCTATTCAAAGCAAT
TTACGCGAAGGACTCTCTTTAACAGAATACATCATTTCTTGCTACGGAGCCCGTAAAGGA
GTTGTGGATACTGCTGTACGAACATCAGACGCTGGATATCTCACTCGCAGACTTGTTGAA
GTAGTTCAACACATTGTTGTACGTCGAACGGATTGTGGCACCGCCCGGGGTATTTCTGTG
AGTCCTCGGAATGGGATAATGCCGGAAAGGATTTTTAGTCAAACATTAATTGGCCGTGTA
TTAGCAGATGATATATACATGGGTTCACGATGTATTATTGCAGGTCAATCGATTGGAGAA
CCGGGTACTCAATTAACATTACGAACTTTTCATACCGGAGGAGTATTCACGGGGGGTACT
GCAGAACATGTGCGAGCCCCATCTAATGGAAAAATAAAATTCAATGAGGACTTGGTTCAT
CCGACACGTACACGTCATGGGCATCCCGCCTTTCTATGTTCTATAGACTTGTATGTAACT
ATTGAGAGTGAAGATATTCTACATAATGTGAATATTCCACCCAAAAGTTTGCTTTTAGTT
CAAAACGATCAATACGTAGAATCAGAACAAGTAATTGCTGAGATTCGCGCAGGAATATCC
ACTTTGAATTTTAAAGAGAAGGTTCGAAAACATATTTATTCTGATTCAGACGGAGAAATG
CACTGGAGTACCGATGTCTATCATGCACCCGAATTTACATATGGTAATGTTCATCTATTA
CCAAAAACAAGTCATTTATGGATATTATTAGGAGGGCCGTGCAGGTCCAGTCTAGTCTAC
CTTTCGATCCACAAGGATCAGGATCAAATGAATGCGCATTCTCTTTCTGGCAAGCGAAGA
TATACTTCTAACCTCTCAGTAACCAATGATCAGGCGAGGCAGAAATTGTTTAGTTCGGAT
TTTTATGGTCAAAAAGAAGATAGGATTCCTGATTATTCAGACCTTAATCGAATCATATGT
ACTGGCCAGTATAATCTCGTATATTCGCCTATTCTTCACGGGAATTCTGCTTTATTGTCA
AAAAGGCGAAGAAATAAATTCATCATTCCACTACACTCGATTCAAGAACTCGAGAATGAA
CTAATGCCCTGTTCAGGTATCTCGATTGAAATCCCCGTAAATGGTATTTTCCGTCGAAAT
AGTATTCTTGCTTATTTCGATGATCCTCGATACAGAAGAAAGAGTTCGGGCATTATTAAA
TATGGGACTATAGAAACGCATTCAGTCATCAAAAAAGAGGATTTGATTGAGTATCGAGGA
GTCAAGGAATTTAGGCCAAAATACCAAATGAAAGTAGATCGATTTTTTTTCATTCCTGAA
GAGGTGCATATCTTGCCCGGATCTTCTTCCCTAATGGTACGGAACAATAGTATCGTTGGG
GTCGATACACAAATCACCTTAAATCTAAGAAGCCGAGTCGGTGGGTTGGTCCGGGTGGAG
AGAAAAAAAAAACGAATTGAACTGAAAATCTTTTCTGGAGATATCCATTTTCCTGGAGAG
ACGGATAAGATATCCAGGCATACCGGCGTTTTGATACCACCAGGAACAGGAAAAAGAAAT
TCCAAGGAATACAAAAAAGTTCAAAATTGGATCTATGTCCAACGAATTACACCTAGTAAG
AAAAGGTTTTTTGTTTTAGTTCGACCTGTCGTCACATATGAAATAACGGACGGTATAAAT
TTAGGAACCCTTTTTCCACCGGATCCATTGCAGGAAAGGGATAATGTGCAACTTCGAATT
GTCAATTATATCCTTTATGGAAATGGCAAACCGATTCGAGGAATTTCTGACACAAGTATT
CAATTAGTTCGGACTTGTTTAGTATTGAATTGGAACCAAGACAAAAAAAGTTCTTCTTGC
GAAGAAGCCCGTGCTTCTTTTGTTGAAATAAGGACAAATGGTTTGATTCGACATTTCCTA
AAAATCAACTTAGTGAAATCCCCTATTTCGTATATCGGAAAAAGGAATGATCCGTCGGGG
TCAGGATTGCTCTCTGATAATGGATCGGATTGTACCAATATCAATCCCTTTTCTGCTATT
TATTCCTATTCCAAGGCAAAAATTCAACAATCTCTTAACCAACCTCAAGGAACTATTCAT
ACGTTGTTGAATAGAAATAAGGAATCCAAAAATGGACCGCCCCTCAAATCGGGTCAAGTT
ATACTTGTTCAAGTTGACTCGATAGTGATACGATCAGCTAAGCCTTATTTGGCCACCCCC
GGAGCAACTGTTCATGGCCATTATGGGGAAACCCTTTACGAAGGAGATACATTAGTTACA
TTTATATATGAAAAATCGAGATCTGGTGATATAACACAGGGTCTTCCAAAAGTAGAACAG
GTCTTAGAAGTGCGTTCGATTGATTCAATATCCATGAATCTAGAAAAGAGGGTTGAGGGT
TGGAACAAATGTATACCAAGAATTCTTGGAATTCCTTGGGGATTCTTGATTGGTGCTGAG
CTAACTATAGCGCAAAGCCGAATCTCTTTGGTTAATAAAATCCAACAGGTTTATCGCTCC
CAGGGGGTGCAGATTCATAATAGGCATATAGAAATTATTGTACGTCAAATAACATCAAAA
GTGTTGATTTCAGAAGATGGAATGTCTAATGTTTTTTCACCCGGAGAACTTATTGGATTG
TTGCGAGCAGAACGAATGGGGCGCGCTTTGGAAGAAGCGATCTGTTACCGAGTCGTCTTA
TTGGGAATAACAAGAGCATCTCTCAATACTCAAAGTTTCATATCTGAAGCAAGTTTTCAA
GAAACTGCTCGAGTTTTAGCAAAAGCGGCTCTCCGGGGTCGTATCGATTGGTTGAAAGGC
CTGAAAGAGAACGTTGTTTTGGGGGGGGTGATACCCGTTGGTACCGGATTCAAGGGATTA
GTGCACCCTTCAAAACAACATAACAACATTCCTTTGGAAACAAAAAAAACAAATCTATTC
GAGGGGGAGATGAGAGATATTTTGTTCCACCACAGAAAATTATTTGATTCTTGTCTTTCA
AAAAAATTCCACGACATACCCGAACAATCATTTATAGGATTTAATGATTCCTAA
>Solyc00g500053.1
TCCGTTGATATGGTCTTTAACCCATTAGGAGTACCTTCACGAATGAATGTCGGACAGATA
TTTGAATGTTCACTAGGGTTAGCAGGGAGTCTGCTAGACAGACATTATCGAATAGCACCG
TTTGATGAGAGATATGAACAAGAAGCTTCGAGAAAACTAGTGTTTTCTGAATTATATGAA
GCCAGTAAGCAAACAGCGAATCCATGGGTATTTGAACCCGAATATCCAGGAAAAAGCAGA
ATATTTGATGGAAGGACGGGGAATCCTTTTGAACAACCCGTTATAATAGGAAAGCCTTAT
ATCTTGAAATTAATTCATCAAGTTGATGATAAAATCCATGGCCGTTCCAGTGGACATTAT
GCGCTTGTTACACAACAACCCCTTAGAGGAAGAGCCAAACAGGGGGGACAGCGGGTAGGA
GAAATGGAGGTTTGGGCTCTAGAAGGGTTTGGGGTTGCTCATATTTTACAAGAGATGCTT
ACTTATAAATCGGATCATATTAGAGCTCGCCAGGAAGTACTTGGTACTACGATCATTGGG
GGAACAATACCTAATCCCGAAGATGCTCCAGAATCTTTTCGATTGCTCGTTCGAGAACTA
CGATCTTTAGCTCTGGAACTGAATCATTTCCTTGTATCTGAGAAGAACTTCCAGATTAAT
AGGAAGGAAGCTTAA
>Solyc00g500054.1
ATGACTATAGCCATTGGTAAGTTTACCAAAGACGAAAATGATTTATTTGATATTATGGAT
GACTGGTTACGGAGGGACCGTTTCGTTTTTGTAGGCTGGTCCGGTCTATTGCTCTTTCCT
TGTGCCTATTTCGCTGTAGGGGGTTGGTTCACAGGTACAACCTTTGTAACTTCATGGTAT
ACCCATGGATTGGCCAGTTCTTATTTGGAAGGCTGCAATTTCTTAACTGCCGCGGTTTCT
ACTCCTGCTAATAGTTTAGCACATTCGTTGTTGTTACTATGGGGTCCTGAAGCACAAGGA
GATTTTACTCGTTGGTGTCAATTGGGGGGTCTGTGGACTTTTGTTGCTCTCCATGGAGCT
TTTGGCCTAATAGGTTTCATGTTACGTCAATTCGAGCTTGCTCGATCTGTTCAATTGAGA
CCTTATAATGCAATCGCATTCTCTGGTCCAATTGCTGTTTTTGTTTCTGTATTTCTGATT
TATCCACTAGGTCAGTCTGGTTGGTTCTTTGCACCTAGTTTTGGTGTAGCAGCTATATTT
CGATTCATCCTATTTTTTCAAGGGTTTCATAATTGGACCTTGAACCCCTTTCATATGATG
GGAGTTGCCGGTGTATTGGGGGCTGCTTTGCTATGCGCCATTCATGGTGCTACCGTAGAA
AATACTTTATTTGAAGACGGTGATGGTGCAAATACATTCCGTGCTTTTAACCCAACTCAA
GCCGAAGAAACTTATTCAATGGTCACCGCTAACCGCTTTTGGTCCCAAATCTTTGGGGTT
GCTTTTTCCAATAAACGTTGGTTACATTTCTTTATGTTATTTGTACCAGTGACCGGTTTA
TGGATGAGTGCTCTTGGAGTAGTCGGTCTAGCTCTGAACCTACGTGCCTATGACTTCGTT
TCTCAGGAAATTCGCGCAGCGGAAGATCCTGAATTTGAGACTTTCTACACCAAAAATATT
CTCTTAAACGAAGCCTTAGCTGGTCGTGACCAAGAAACCACAGGTTTCGCTTGGTGGGCC
GGGAATGCCCGACTTATCAATCTATCCGGTAAACTACTAGGGGCTCATGTAGCCCATGCT
GGATTAATCGTATTCTGGGCCGGAGCAATGAACCTATTTGAAGTGGCCCATTTCGTACCC
GAGAAGCCTATGTATGAACAAGGATTGATTTTACTTCCCCACCTAGCTACTCTAGGTTGG
GGGGTAGGCCCTGGGGGAGAAGTTATAGATACCTTTCCATACTTTGTATCTGGAGTACTT
CATTTAATTTCTTCTGCAGTATTGGGCTTTGGCGGCATTTATCATGCACTTCTGGGACCT
GAGACACTTGAAGAATCTTTTCCCTTCTTTGGTTATGTCTGGAAAGATCGAAATAAAATG
ACCACAATTTTAGGTATTCACTTAATCTTGTTAGGTATAGGTGCTTTTCTTCTAGTATTC
AAGGCTCTTTATTTTGGGGGCGTATATGATACCTGGGCTCCGGGAGGGGGAGATGTAAGA
AAAATTACCAACTTGACCCTTAGCCCGAGTATCATATTTGGTTATTTACTAAAATCCCCT
TTTGGAGGAGAAGGGTGGATTGTTAGTGTGGACGATTTAGAAGATATAATCGGAGGACAT
GTATGGTTAGGTTCCATTTGTATACTTGGTGGAATCTGGCATATCTTAACCAAACCCTTC
GCATGGGCTCGACGCGCACTTGTATGGTCTGGAGAGGCTTACTTATCTTATAGTTTAGGG
GCTTTAGCCGTCTTTGGTTTCATTGCTTGTTGTTTTGTCTGGTTCAATAATACCGCTTAT
CCTAGTGAATTTTACGGGCCTACTGGACCAGAAGCTTCTCAAGCTCAAGCATTTACTTTT
CTAGTTAGAGACCAACGTCTTGGGGCTAACGTGGGATCCGCTCAAGGACCTACTGGTTTA
GGTAAATATCTAATGCGTTCCCCAACCGGAGAAGTCATTTTTGGAGGAGAAACTATGCGT
TTTTGGGATCTGCGTGCTCCATGGTTAGAGCCTCTAAGGGGTCCAAATGGGTTAGACTTG
AGTAGGTTGAAAAAAGACATACAACCTTGGCAGGAACGGCGTTCCGCGGAATATATGACT
CATGCTCCTTTAGGTTCTTTAAATTCCGTGGGTGGTGTAGCTACCGAGATCAATGCAGTC
AATTATGTCTCTCCTAGAAGTTGGTTAGCTACCTCTCATTTTGTTCTAGGATTCTTCTTC
TTTGTAGGTCATTTGTGGCACGCAGGAAGGGCTCGTGCAGCTGCAGCAGGATTTGAAAAA
GGAATTGATCGCGACTTTGAACCTGTTCTTTCCATGACCCCTCTTAATTGA
>Solyc00g500055.1
ATGGATACTAATAGGAATTCAACCATTATGGCAAGGAAAAGTTTGATTCAGAGGGAGAAG
AAGAGGCAAAAATTGGAACAGAAATATCATTCGATTCGTCGATCCTCAAAAAAAGAAATA
AGCAAGGTTCCGTCGTTGAGTGACAAATGGGAAATTTATGGAAAGTTACAATCCCTACCA
CGGAATAGTGCACCTACACGCCTTCATCGACGTTGTTTTTTGACCGGAAGGCCGAGAGCT
AACTATCGAGACTTTGGCCTATCCGGACACATACTTCGTGAAATGGTTCATGCATGTTTG
TTGCCAGGAGCAACAAGATCAAGTTGTTCTTATCTTTGGCGCGGGGTAGAGCAGTTTGGT
AGCTCGCAAGGCTCATAA
>Solyc00g500056.1
ATGGCATTACGATTTCCAAGGTTTAGCCAAGGCTTAGCTCAGGACCCCACTACTCGTCGT
ATTTGGTTTGGTATTGCTACCGCACATGACTTCGAGAGTCATGATGATATTACTGAGGAA
CGTCTTTATCAGAATATTTTTGCTTCTCACTTCGGTCAATTAGCAATAATTTTTCTGTGG
ACTTCCGGAAATCTGTTTCATGTAGCTTGGCAAGGAAATTTTGAGTCGTGGGTACAGGAC
CCTTTACATGTAAGACCTATTGCTCATGCAATTTGGGATCCTCATTTTGGTCAACCGGCC
GTGGAAGCTTTTACTCGAGGGGGTGCTCTTGGCCCAGTGAATATCGCTTATTCTGGTGTT
TATCAGTGGTGGTATACAATCGGTTTACGCACTAATGAAGATCTTTATACTGGCGCTCTT
TTTCTATTATTTCTTTCTGCCATATCCTTAATAGCAGGTTGGTTACACCTACAACCGAAA
TGGAAACCGAGCGTTTCCTGGTTCAAAAATGCCGAATCTCGTCTGAATCACCATTTGTCA
GGACTCTTTGGCGTAAGTTCCTTGGCTTGGACAGGGCATTTAGTCCATGTTGCTATTCCT
GCATCCAGAGGGGAGTACGTTCGGTGGAATAATTTCTTAGATGTATTACCGCATCCCCAA
GGGTTAGGCCCACTTTTTACAGGTCAATGGAATCTTTATGCTCAAAACCCCGATTCAAGT
AGTCATTTATTTGGTACCGCCGAAGGGGCGGGAACGGCCATTCTAACTCTTCTCGGGGGA
TTCCACCCACAAACGCAAAGTTTATGGCTGACTGATATTGCCCATCACCATTTAGCTATT
GCATTTATTTTTCTTGTTGCTGGTCATATGTATAGAACCAATTTCGGGATTGGGCACAGT
ATGAAAGATCTTTTAGATGCACATATTCCTCCGGGGGGACGATTGGGGCGTGGACATAAG
GGTCTTTATGACACAATCAACAATTCGCTTCATTTTCAATTAGGCCTTGCTCTAGCTTCT
TTAGGGGTTATTACTTCTTTGGTAGCTCAACACATGTACTCTTTACCTGCTTATGCATTC
ATAGCACAAGACTTTACTACTCAAGCTGCATTATATACCCACCACCAATATATCGCAGGA
TTCATCATGACAGGAGCTTTTGCTCATGGAGCTATATTTTTCATTAGAGATTACAATCCG
GAGCAAAATGAAGATAATGTATTGGCAAGAATGTTAGATCATAAAGAAGCTATCATATCT
CATTTAAGTTGGGCCAGCCTCTTTCTGGGATTCCATACCCTGGGACTTTATGTTCATAAT
GATGTCATGCTTGCCTTTGGCACTCCGGAGAAGCAAATCTTGATTGAACCGATATTTGCT
CAATGGATACAATCCGCTCATGGTAAAACTTCATATGGGTTCGATGTACTTTTATCTTCA
ACGACTGGCCCAGCATTCAATGCGGGTCGAAGCATCTGGTTGCCGGGTTGGTTAAATGCT
GTTAATGAAAATAGTAATTCATTATTCTTAACAATAGGTCCTGGAGACTTTTTGGTTCAT
CATGCTATTGCCCTTGGTTTACATACAACTACATTGATCTTAGTAAAAGGTGCTTTAGAT
GCACGTGGTTCCAAGTTAATGCCAGATAAAAAGGATTTCGGTTATAGTTTTCCGTGCGAT
GGCCCAGGACGAGGCGGTACTTGTGATATTTCGGCATGGGACGCGTTTTATTTGGCAGTT
TTTTGGATGTTAAATACTATTGGATGGGTTACTTTTTATTGGCATTGGAAGCACATCACA
TTATGGCAAGGTAACGTTTCACAGTTTAATGAATCTTCCACTTATTTGATGGGCTGGTTA
AGGGATTATTTATGGTTAAACTCTTCACAACTTATCAATGGATATAACCCTTTTGGTATG
AATAGTTTATCGGTTTGGGCATGGATGTTCTTATTTGGACATCTTGTTTGGGCTACTGGA
TTTATGTTCTTAATTTCTTGGCGTGGATATTGGCAGGAATTGATTGAAACTTTAGCATGG
GCTCACGAACGCACACCTTTGGCCAATTTGATTCGATGGAGAGATAAACCAGTGGCCCTT
TCTATTGTACAAGCAAGATTGGTTGGATTAGCTCACTTTTCTGTAGGTTATATATTCACT
TATGCGGCTTTCTTGATTGCCTCTACGTCGGGCAAATTTGGTTAA
>Solyc00g500057.1
ATGATTATTCGTTCGCCGGAACCAGAAGTTAAAATTTTGGTAGATAGGGATCCCGTAAAA
ACTTCTTTCGAGGAATGGGCCAGACCGGGTCATTTCTCAAGAACAATAGCTAAAGGGCCT
GATACTACCACTTGGATCTGGAACCTACATGCTGATGCTCACGATTTCGATAGCCATACC
AGTGATTTGGAGGAGATCTCTCGAAAAGTATTTAGTGCACATTTCGGTCAACTCTCCATC
ATCTTTCTTTGGCTGAGCGGCATGTATTTCCACGGTGCTCGTTTTTCTAATTATGAAGCG
TGGCTAAGTGATCCAACTCACATTGGGCCTAGTGCCCAGGTGGTTTGGCCAATAGTAGGC
CAAGAAATATTAAATGGTGACGTAGGCGGAGGTTTCCGAGGAATACAAATAACCTCTGGT
TTTTTTCAGCTTTGGCGAGCATCTGGAATAACTAGTGAATTACAACTCTATTGTACAGCA
ATTGGGGCATTGGTCTTTGCAGCGTTAATGCTTTTTGCTGACTTTCTTACTTTTCGTGGA
GGATTAGATCCAGTAACTGGGGGTCTGTGGCTGACTGATATTGCCCATCACCATTTAGCT
ATTGCAATTCTTTTCCTGATAGCGGGTCACATGTATAGGACCAACTGGGGTATTGGTCAT
GGACTAAAAGATATTTTAGAAGCCCATAAAGGTCCATTTACAGGTCAGGGCCATAAAGGC
CTATATGAGATCCTAACAACGTCATGGCATGCTCAATTATCTCTTAACTTAGCTATGTTA
GGCTCTTTAACCATTGTTGTAGCTCATCATATGTATTCCATGCCCCCTTATCCGTATCTA
GCTACTGACTATGGTACACAACTGTCATTGTTCACACATCACATGTGGATTGGTGGATTT
CTCATAGTTGGTGCTGCCGCGCATGCAGCCATTTTTATGGTAAGAGATTATGATCCAACT
ACTCGGTACAACGATCTATTAGATCGTGTCCTTAGGCATCGTGATGCAATCATATCCCAT
CTCAACTGGGCATGTATATTTCTAGGCTTTCATAGTTTTGGTTTGTATATTCATAATGAT
ACCATGAGCGCTTTAGGGCGTCCTCAAGATATGTTTTCAGATACCGCTATACAATTACAA
CCCGTTTTTGCTCAATGGATACAAAACACCCATGCTTTAGCACCTGGTGCAACGGCTCCT
GGTGCAACAGCAAGCACCAGTTTAACTTGGGGGGGTGGTGATTTAGTGGCAGTGGGTGGC
AAGGTGGCTTTGTTGCCTATTCCATTAGGAACCGCTGATTTCTTGGTACATCACATTCAT
GCATTTACGATTCATGTGACGGTATTGATACTCTTGAAAGGTGTGCTATTTGCTCGCAGT
TCTCGTTTGATACCGGATAAAGCAAATCTTGGTTTTCGTTTTCCTTGTGATGGACCTGGA
AGAGGGGGTACATGTCAAGTATCGGCCTGGGATCACGTCTTCTTAGGACTATTCTGGATG
TACAATTCAATTTCGGTAGTAATATTCCATTTCAGTTGGAAAATGCAGTCAGATGTTTGG
GGCAGTGTAAGTGATCAAGGGGTAGTAACTCATATCACGGGAGGAAACTTTGCGCAGAGT
TCTATTACTATTAATGGGTGGCTCCGCGATTTCTTATGGGCACAGGCATCCCAGGTAATT
CAGTCTTATGGTTCTTCATTATCTGCATATGGCCTTTTTTTCCTAGGTGCTCATTTTGTC
TGGGCTTTTAGTTTAATGTTTCTATTCAGCGGACGTGGTTATTGGCAAGAACTTATTGAA
TCCATCGTTTGGGCTCATAATAAATTAAAAGTTGCTCCTGCTACTCAGCCGAGAGCCTTG
AGCATTATACAAGGACGTGCTGTAGGAGTAACCCATTACCTTCTGGGTGGAATTGCCACA
ACATGGGCATTCTTCTTAGCAAGAATTATTGCAGTAGGATAA
>Solyc00g500058.1
ATGTCGGCTCAATCCGAAGGAAATTACGCGGAAGCTTTGCAGAATTATTATGAAGCTATG
CGACTAGAAATTGATCCCTATGATCGAAGTTATATACTCTATAATATAGGGCTTATCCAC
ACAAGTAATGGAGAACATACGAAAGCTTTGGAATATTATTTTCGAGCACTAGAACGAAAC
CCATTCTTACCACAAGCTTTTAATAATATGGCCGTGATCTGTCATTACAGTCGATCCACT
AAAGTCTTGAGCAGCGGTGTAGGATCAGATCCCAAAGATAAGGCTTGGTTCGATCAAGCC
GCTGAGTATTGGAAACAGGCTATAGCGCTTACTCCCGGTAATTATATTGAAGCGCGTAAT
TGGTTGAAGATCACGAGACGTTTCGAATAA
>Solyc00g500059.1
ATGCCTAGATCACGGATAAATGGAAATTTTATTGATAAGACCTTTTCAATTGTAGCCGAT
ATCTTATTACGAGTAATTCCGACAACTTCCGGAGAAAAAGAGGCATTTACCTATTACAGA
GATGATTCTAGTATTAAGCGAAAGGTTACGCCTAGAGGTTCTGTATTACGGGTCAATCCT
ACTCTACTAGCGCTAATAGGCAGCATAGGGGAAGAAGCGCTACACCTAGGAATCAACAAC
ACGAAAACTTTGTTCTAA
>Solyc00g500060.1
ATGTCAGCAAAGAATTATATATATATAATAGAAGGGGTTCTGTATATTTATCTAATTCAT
CCCATTCTTCTTTTCTTTATAGTATTTATAGTACAAGTACACTATTTCAGTAAACTTCGC
TTCATTTAGTTCAGTTTAGTTTTAGTTTAGGTTTATTCTGTAAAATAAAATTCAATAAAA
AAAAAATAGAAATAAGAATTCATTCGAAATACTAAATAAGAATAAGGAGTCTTTATGTCG
CGTTACCGAGGACCTCGTTTCAAAAAAATACGACGCCTGGGGGCTTTACCAGGACTAACT
AATAAAAAGCCTAGGACCGGAAGTGATCTTAGAAACCAATCGCGTTCCGGTAAAAAATCT
CAATATCGTATTCGTCTAGAAGAAAAACAAAAATTGCGTTTTCATTATGGTCTTACAGAA
CGACAATTACTTAAATACGTTCGTATCGCCAGAAAAGCCAAGGGGTCAACAGGTCAAGTT
TTACTACAATTACTTGAAATGCGTTTGGATAACATCCTTTTTCGATTGGGTATGGCTTCC
ACTATTCCCGCAGCCCGTCAATTAGTTAACCATCGACATATTTTAGTTAATGGTCATATA
GTAGATATACCGAGTTATCGCTGCAAACCCCGAGATATTATTACGGCAAAGGATGAACAA
AAATCCAGAGCTCTGATTCAAATTTCTCTCGATTCATCCCCTCATGAGGAATTACCAAAT
CATTTGACCCTTCAGCCATTCCAATATAAAGGATTAGTCAATCAAATAATAGATAGTAAA
TGGGTCGGTTTGAAAATAAATGAATTGCTAGTCGTAGAATATTATTCTCGTCAGACTTAA
>Solyc00g500061.1
ATGCAGGGTCGTTTGTCTGCTTGGCTAGTCAAGCATGGGCTAATTCATAGATCTTTGGGC
TTTGATTACCAAGGAATAGAGACTTTACAAATAAAGCCCGAGGATTGGCATTCCATTGCT
GTCATTTTTTATGTATATGGGTACAACTATCTACGCTCTCAATGTGCCTACGATGTAGCG
CCTGGCGGGCTGTTAGCTAGTGTGTATCATCTTACGAGAATAGAGGATGGTGTGGCTCAA
CCAGAAGAGCTATGCATAAAAGTATTTGCCTCCAGGAGGAATCCTAGAATTCCGTCTGTT
TTCTGGGTTTGGAAAAGCGTGGATTTTCAAGAACGAGAATCATATGATATGTTGGGAATC
TCTTACGATAATCATCCACGCTTGAAACGTATCTTAATGCCTGAAAGTTGGATAGGATGG
CCCTTACGTAAGGATTATATTGCCCCCAATTTTTATGAAATACAAGATGCTCATTGA
>Solyc00g500062.1
ATGGCGAAAGGGGGCATTGGAATGGTCTTAGCTCCTGAATATTCAGACAATAAAAAGAAA
AACGGAAAAAATAAGATTGAGACAGTTATGAATTCCATTCAGTTTCCTTTACTTGATCGA
ACAGCCCCAAATTCAGTTATTTCAACTACATTAAATGATCTTTCAAATTGGTCAAGACTC
TCTAGTTTATGGCCGCTTCTCTATGGTACCAGTTGTTGCTTCATTGAATTTGCTTCACTA
ATAGGCTCACGCTTCGACTTTGATCGTTATGGACTCGTACCAAGATCGAGTCCTAGACAA
TCGGATCTAATTTTAACAGCCGGAACAGTAACAATGAAAATGGCCCCCTCTTTAGTAAGA
TTATATGAGCAAATGCCCGAACCAAAATATGTTATTGCTATGGGAGCCTGTACAATTACA
GGCGGGATGTTCAGTACCGATTCTTATAGTACTGTTCGGGGAGTCGATAAGCTAATTCCT
GTAGATGTATATTTGCCAGGTTGTCCACCTAAACCGGAAGCGGTTATAGATGCTATAACA
AAACTTCGTAAGAAAATATCTCGAGAACTCTATGAAGATCGAATTAGGTCTCAACGAGCG
AATCGGTGTTTTACTACCAACCACAAGTTTCATGTTCGACGCAGTATTCATACGGGAAAT
TATGATCAAAGAGTTCTTTATCAACCACCATCTACTTCAGAGATCCCTACGGAAATCTTT
TTCAAATACAAAAATTCAGTATCTTCCGCCGAATTAGTGAATTAG
>Solyc00g500063.1
ATGAGTTCTAGGGAGGGATTTATGTCACCACAAACAGAGACTAAAGCAAGTGTTGGATTC
AAAGCTGGTGTTAAAGAGTACAAATTGACTTATTATACTCCTGAGTACCAAACCAAGGAT
ACTGATATATTAGCAGCATTCCGAGTAACTCCTCAACCTGGAGTTCCACCTGAAGAAGCA
GGGGCCGCGGTAGCTGCCGAATCTTCTACTGGTACATGGACAACTGTATGGACCGATGGA
CTTACCAGTCTTGATCGTTACAAAGGGCGATGCTACCGCATCGAGCGCGTTGTTGGAGAA
AAAGATCAATATATTGCTTATGTAGCTTACCCTTTAGACCTTTTTGAAGAAGGTTCCGTT
ACCAATATGTTTACTTCCATTGTAGGTAACGTATTTGGGTTCAAAGCCCTGCGCGCTCTA
CGTCTGGAAGATCTGCGAATCCCTCCTGCTTATGTTAAAACTTTCCAAGGTCCGCCTCAT
GGGATCCAAGTTGAAAGAGATAAATTGAACAAGTATGGTCGTCCCCTGTTGGGATGTACT
ATTAAACCTAAATTGGGGTTATCTGCAAAAAACTACGGTAGAGCTGTTTATGAATGTCTT
CGCGGTGGACTTGATTTTACCAAAGATGATGAGAACGTGAACTCACAACCATTTATGCGT
TGGAGAGATCGTTTCTTATTTTGTGCCGAAGCACTTTTTAAAGCACAGACTGAAACAGGT
GAAATCAAAGGGCATTACTTGAATGCTACTGCAGGTACATGCGAAGAAATGATCAAAAGA
GCTGTATTTGCTAGAGAATTGGGCGTTCCGATCGTAATGCATGACTACTTAACGGGGGGA
TTTACCGCAAATACTACCTTGGCTCATTATTGCCGAGATAATGGTCTACTTCTTCACATC
CACCCAAAAGCGTTACGTATGTCTGGTGGAGATCATATTCACTCTGGTACCGTAGTAGGT
AAACTTGAAGGTGAAAGAGACATAACTTTGGGCTTTGTTGATTTACTGCGTGATGATTTT
GTTGAACAAGATAGAAGTCGCGGTATTTATTTCACTCAAGATTGGGTCTCTTTACCAGGT
GTTCTACCTGTGGCTTCAGGAGGTATTCACGTTTGGCATATGCCTGCTCTGACCGAGATC
TTTGGGGATGATTCCGTACTACAGTTCGGTGGAGGAACTTTAGGACATCCTTGGGGTAAT
GCGCCAGGTGCCGTAGCTAATCGAGTAGCTCTAGAAGCATGTGTAAAAGCTCGTAATGAA
GGACGTGATCTTGCTCGGGAAGGTAATGAGATTATTCGCGAGGCTTGCAAATGGAGCCCG
GAACTAGCTGCTGCTTGTGAGGTATGGAAAGAGATCGTATTTAATTTTGCAGCAGTGGAC
GTTTTGGATAAGTAA
>Solyc00g500064.1
ATGAGAATCAATCCTACTACTTCTGGTTCTGGGGTTTCCACGCTTGAAAAAAAAAACCCG
GGGCGTGTCGTCCAAATCATCGGTCCGGTACTAGATGTAGCCTTTCCCCCGGGCAAGATG
CCAAATATTTATAACGCTCTGGTAGTTCAAGGTCGAGATAGTGTTGGTCAACCAATTAAT
GTGGCTTGTGAGGTACAGCAATTATTAGGAAATAATCGAGTTAGGGCTGTAGCTATGAGT
GCTACAGAAGGTCTAACGAGAGGAATGGCAGTGATTGACACAGGAGCTCCTATAAGTGTT
CCAGTTGGGGGAGCGACTCTGGGACGAATTTTTAACGTGCTCGGAGAGCCTGTTGATAAT
TTAGGGCCTGTAGATACTAGTACAACGTCTCCTATTCATAGATCTGCGCCCGCCTTTATA
CAGTTGGATACAAAATTATCTATTTTTGAAACAGGAATTAAAGTAGTAGATCTTTTAGCC
CCTTATCGCCGTGGAGGAAAAATCGGACTATTCGGGGGAGCTGGAGTGGGTAAAACAGTA
CTCATTATGGAATTGATTAACAATATTGCTAAAGCTCACGGGGGCGTATCCGTATTTGGC
GGAGTGGGTGAACGTACTCGGGAAGGAAATGATCTTTACATGGAAATGAAAGAATCTGGA
GTGATTAATAAAGAAAATATTGCAGAATCAAAAGTGGCCCTAGTTTACGGTCAGATGAAT
GAACCGCCGGGAGCTCGTATGAGAGTTGGTTTGACTGCCCTAACTATGGCGGAATATTTC
CGAGATGTTAATGAGCAAGACGTACTTCTATTTATTGACAATATCTTCCGTTTCGTCCAA
GCAGGATCCGAAGTATCGGCCTTATTGGGTAGAATGCCTTCCGCTGTGGGTTATCAACCG
ACCCTAAGTACCGAAATGGGTTCTTTACAAGAAAGAATTACTTCTACCAAAGAAGGGTCC
ATAACCTCTATTCAAGCAGTTTATGTACCCGCAGACGATTTGACCGACCCTGCTCCTGCT
ACGACATTTGCACATTTAGATGCTACTACCGTACTATCAAGGGGATTGGCTGCCAAAGGT
ATTTATCCAGCAGTAGATCCTTTAGATTCAACGTCAACCATGCTTCAACCTCGGATCGTT
GGTGAGGAACATTACGAAACCGCCCAAAGAGTTAAGCAAACTTTACAACGTTACAAAGAA
CTTCAGGACATTATAGCTATCCTTGGATTGGACGAATTATCCGAAGAGGATCGTTTACTC
GTAGCAAGAGCGCGAAAAATTGAGCGTTTCTTATCACAACCCTTTTTCGTAGCAGAAGTA
TTTACCGGTTCTCCAGGGAAATATGTTGGTCTAGCAGAAACAATTCGAGGATTTCAATTG
ATCCTTTCCGGAGAATTAGATGGTCTTCCTGAACAGGCCTTTTATTTGGTAGGTACTATC
GATGAAGCTACCGCGAAGGCTATGAACTTAGAAATGGAGAGCAATTTGAAGAAATGA
>Solyc00g500065.1
ATGGAAAGATGGTGGTTTAATTCGATGTTGTTTAAGAAGGAGTTCGAACGCAGGTGTGGG
CTAAATAAATCAATGGGCAGTCTTGGTCCTATTGAAAATACCAGTGAAGATCCAAATCTA
AAAGTGAAAAACATTCATAGTTGCAGTAATGTTGATTATTTATTCGGCGTTAAAGACATT
TGGAATTTCATCTCTAATGACACTTTTTTAGTTAGTGATAGGAATGGGGACAGTTATTCC
ATCTATTTTGATATTGAAAATCATATTTTTGAGGTTGACAACGATCATTCTTTTCTGAGT
GAACTAGAAAGTTCTTTTTATAGTTATCGAAACTCGAGTTATCTGAATAATGGATTTAGG
GGCGAAGATCCCTACTATAATTCTTACATGTCTTACATGTATGATACTCAATATAGTTGG
AATAATCACATTAATAGTTGCATTGATAATTATCTTCAGTCTCAAATCTGTATAGATACT
TCCATTATAAGTGGTAGTGAGAGTAACGGTGACAGTTACATTTATAGGGCCATTTGTAGT
GGTCAAAGTCTAAATAGTAGTGAAAACGAGGGTTCCAGTAGACGAACTCGCACAAAGGAC
AGTGATTTAACTATAAGAGAAAGTTCTAATGATCTCGAGGTAACTCAAAAATACAAGCAT
TTGTGGGTTCAATGCGAAAATTGTTATGGATTAAATTATAAGAAATTTTTGAAATCAAAA
ATGAATATTTGTGAACAATGTGGATATCATTTGAAAATGAGTAGTTCGGATAGAATTGAA
CTTTTGATCGATCCGGGTACTTGGGATCCTATGGATGAAGACATGGTCTCGCTGGATCCC
ATTGAATTTCATTCGGAGGAGGAGCCTTATAAGGACCGTATTGATTCTTATCAAAGAAAG
ACAGGATTAACCGAGGCTGTTCAAACAGGCATAGGCCAACTAAACGGCATTCCCGTAGCA
ATTGGGGTTATGGATTTTCAGTTTATGGGGGGTAGTATGGGATCCGTAGTCGGAGAGAAA
ATCACCCGTTTGATTGAACACGCTGCCAATCAAAATTTACCTCTTATGATAGTGTGTGCT
TCTGGGGGGGCGCGCATGCAGGAAGGAAGCCTAGTCTTTCCGGCAATTGCAATGGCTTCT
TTATTTCTTCATGTTCAAAAAAACAAGATTGTTTAG
>Solyc00g500066.1
ATGACTTGGCGATCAGACGATATATGGATAGAACTTATAACGGGGTCTCGAAAAATAAGT
AGTGGTTATGATCGATTCGATAGAAAGGAGGGAATAGTCTGTATCTTTCGTTGGGGATTT
CCGGGAAAAAATCGTCGCATATTCCTCCGATTCCTTATAAAAGATATTCAGTCCGTTAGA
ATAGAAGTTAAAGAGGGTATTTATGCTCGTCGTGTTCTTTATATGGACATCCGAGGCCAG
GGGTCCATTCCCTTGACCCGTACTGATGAGAATTTGACTCCACGAGAAATTGAACAAAAG
GCTGCTGAATTAGCCTATTTCTTGCGTGTACCAATTGAAGTATTTTGA
>Solyc00g500067.1
ATGGCAAAAAAGAAAGCATTCACTCCTCTTTTCTATCTTGCATCTATAGTATTTTTGCCC
TGGTGGATTTCTTTCTCAGTTAATAAATGGCTGGAATCTTGGGTTACTAATTGGTGGAAT
ACTGGGCAATCCCAAATTGTCTTGAATAATATTCAAGAAAAGAGTCTTCTAGAAAAATTC
AGAGAATTAGAGGAACTCCTCTTCTTGGACGAAATGATCAAGGAATACTCGGAAACACAT
CTCGAAGAGTTTGGGATAGGAATCCATAAAGAAACGATCCAATTAATCACGATACAAAAT
GAGAATCGTATGGATACGATTTTGCACTTCTCAACAAATATAATCTGGTTTGGTATTCTA
AGCGGGTATTCAATTTTGGGTAAGGAAAAACTTGTTATTCTTAACTCTTGGGCTCAGGAA
TTCCTATATAACTTAAGTGACACAGCAAAAGCTTTGTGTATTCTTCTAGGTTATGAAAAT
CCACGAGAAGCGACTGGGCGTATTGTATGTGCCAATTGCCATTTAGCTAATAAGCCCGTG
GAAATTGAGGTTCCACAAGCGGTACTTCCTGATACTGTATTTGAAGCAGTTGTTCGAATT
CCTTATGATATGCAACTGAAACAGGTTCTTGCTAATGGTAAAAAAGGGGGGTTGAACGTC
GGAGCTGTTCTTATTTTACCGGAGGGGTTTGAATTAGCTCCTCCCGATCGTATTTCTCCT
GAGATGAAAGAAAAGATTGGCAATTTGTCTTTTCAGAGCTATCGCCCCAATAAAACAAAT
ATTCTTGTGGTAGGCCCTGTCCCTGGTAAAAAATATAGTGAAATAACCTTCCCTATTCTT
TCCCCGGACCCTGCTACTAAGAAGGATGTTCACTTCTTAAAATATCCTATATACGTAGGC
GGGAACAGGGGAAGGGGTCAGATTTATCCCGACGGCAACAAGAGTAACAATACAGTTTAT
AATGCTACAGCAGCAGGTATAGTAAGCAAAATCATACGAAAAGAAAAAGGGGGGTATGAG
ATAACCATAACGGATGCGTCGGAGGGACGTCAAGTGGTTGATATTATCCCTCCCGGACCA
GAACTTCTTGTTTCCGAGGGCGAATCTATCAAATTTGATCAACCATTAACGAGTAATCCT
AATGTAGGCGGATTTGGTCAGGGAGATGCAGAAATAGTACTTCAAGATCCATTACGTGTC
CAAGGACTTTTGTTCTTCTTGGCATCTGTTATTTTGGCACAAATCTTTTTGGTTCTTAAA
AAGAAACAGTTCGAGAAGGTTCAATTGGCCGAAATGAATTTCTAG
>Solyc00g500068.1
ATGTCTGGAAGCACAGGAGAACGTTCGTTTGCTGATATTATTACCAGTATTCGATACTGG
GTCATTCATAGCATTACTATACCTTCCCTATTCATTGCGGGTTGGTTATTTGTCAGCACA
GGTTTAGCTTACGATGTGTTTGGAAGCCCGCGGCCAAACGAGTATTTTACAGAGAGCCGA
CAAGGAATTCCATTAATAACTGGCCGTTTTGATCCTTTGGAACAACTCGATGAATTTATA
CGATGGTTGGCTGTTCACGGCCTAGCTGTACCTACCGTCTTTTTTTTGGGATCAATATCA
GCAATGCAGTTCATCCAACGATAA
>Solyc00g500069.1
ATGCCAACTATTAAACAACTTATTAGAAATACAAGACAGCCAATCAGAAATGTCACGAAA
TCCCCCGCTCTTCGGGGGTGCCCTCAGCGTCGAGGAACATGTACTAGGGTAGATCTGATT
GTGAAAGACCTATTACTGGACAATTCATGGGTAGAGCCAAAGCGTGTGAACTATACAAGT
TCCCAATAA
>Solyc00g500070.1
ATGTTGTATCTCAGTATGGAGGATGAGAACAAAGACCTGTATTTGTTTGTAAACTCTCCT
GGGGGCTGGGTAATACCTGGGATCGCCATTTATGATACTATGCAATTTGTGCGACCAGAT
ATCCATACAATATGCCTAGGATTAGCTGCTTCAATGGGATCTTTTATCCTGGCCGGAGGA
CAACTTACCAAACGCGAATTTGTCCTGGAAGCGATAGAAATGGCGAAACTGCGTGAAACC
CTCACAAGGGTTTATGCAGAAAAAACGGGCCAACCCGTGTGGGTTATACACGAAGATATG
GAAAGAGATATTTTTATGTCAGCAACAGAAGCCCAAGCTTATGGAATTGTTGATTTTGTA
GCGGTTCAAGGAAAAGAACATGGATTTCACGCAGATCTATGA
>Solyc00g500071.1
ATGGGTTTGCCTTGGTATCGTGTTCATACCGTTGTATTGAATGATCCCGGTCGGTTGCTT
TCTGTTCATATAATGCATACAGCTCTGGTTGCTGGTTGGGCCGGTTCGATGGCTCTGTAT
GAATTAGCGGTTTTTGATCCTTCTGATCCTGTTCTTGATCCAATGTGGAGACAGGGTATG
TTCGTTATACCCTTCATGACTCGTTTAGGAATAACCAATTCATGGGGCGGTTGGAGTATC
ACAGGGGGGACTGTAACGAATCCAGGTATTTGGAGTTACGAAGGTGTAGCGGGAGCACAT
ATTGTGTTTTCTGGCTTATGCTTTTTGGCAGCTATCTGGCATTGGGTGTATTGGGATCTA
GAAATATTTTGTGATGAACGTACAGGAAAACCCTCTTTGGATTTGCCAAAGATCTTTGGA
ATTCATTTATTTCTCTCAGGGGTGGCTTGTTTTGGTTTTGGTGCATTTCATGTAACAGGC
TTGTATGGTCCCGGAATATGGGTGTCCGATCCTTATGGACTAACGGGAAAAGTACAACCT
GTAAATCCAGCGTGGGGCGTGGAAGGTTTTGATCCTTTTGTTCCAGGAGGAATAGCCTCT
CATCATATTGCAGCAGGAACATTGGGCATATTAGCGGGCCTATTCCATCTTAGCGTCCGT
CCGCCACAACGTCTATACAAAGGATTGCGTATGGGAAATATTGAAACCGTCCTTTCCAGT
AGTATCGCTGCTGTCTTTTTTGCAGCTTTTGTTGTTGCCGGAACTATGTGGTATGGTTCG
GCAACTACCCCGATTGAATTATTTGGGCCCACTCGTTATCAATGGGATCAGGGGTACTTC
CAGCAAGAAATATATCGAAGAGTTAGTGCTGGGCTAGCAGAAAATCAAAGTTTATCAGAA
GCCTGGTCTAAAATTCCTGAAAAATTAGCTTTTTATGATTACATCGGCAATAATCCGGCA
AAAGGAGGATTATTCAGAGCAGGTTCAATGGATAACGGGGATGGAATAGCGGTTGGATGG
TTAGGACACCCTATCTTTAGAGATAAGGAAGGGCGTGAACTTTTTGTACGTCGTATGCCT
ACTTTTTTTGAAACATTTCCGGTCGTTTTGGTAGACGGCGATGGGATTGTTAGAGCCGAT
GTTCCTTTTAGAAGGGCAGAATCGAAGTATAGTGTTGAACAAGTAGGTGTAACTGTTGAG
TTCTACGGCGGTGAACTCAACGGCGTCAGTTATAGTGATCCTGCTACTGTGAAAAAATAT
GCTCGACGAGCTCAATTGGGTGAAATTTTCGAATTAGATCGTGCTACTTTGAAATCCGAT
GGTGTTTTTCGTAGCAGTCCAAGGGGTTGGTTTACTTTTGGGCATGCTTCGTTTGCTTTG
CTCTTCTTCTTCGGACACATTTGGCATGGTGCTAGAACCTTGTTCAGAGATGTTTTTGCT
GGTATTGACCCAGATTTAGATGCTCAAGTCGAATTTGGAGCATTCCAAAAACTTGGAGAT
CCAACTACAAAAAGACAGGCAGCCTGA
>Solyc00g500072.1
ATGGCTACACAAACTGTTGAGAACAGTTCTAGATCTGGTCCAAGACGAACTGCAGTAGGA
GATTTATTAAAACCATTGAATTCGGAATATGGTAAAGTAGCTCCTGGGTGGGGAACTACC
CCTTTGATGGGTGTCGCAATGGCTTTATTTGCGGGAATAAGTGATGATCCGAGGATTCTT
ACTCAGGGAATCCTTGATTTGATTTAG
>Solyc00g500073.1
ATGACTGAAGCCAACTTTGGTTGGTTAATCCGATCCGTTCATCGATGGTCGGCAAGTATG
ATGGTCCTAATGATGATCCTGCATGTATTTCGTGTGTATCTCACCGGCGGATTTAAAAAA
CCTCGCGAATTGACTTGGGTTACAGGTGTGGTTCTGGCTGTATTAACCGCATCTTTTGGC
GTAACTGGTTATTCCTTACCTTGGGACCAAATTGGCTATTGGGCAGTGAAAATAGTAACA
GGTGTCCCTGACGCTATTCCTGTAATAGGATCACCTTTGGTCGAATTATTGCGCGGAAGC
GCTAGTGTGGGACAATCTACTTTGACTCGTTTTTATAGTTTACACACTTTTGTATTGCCG
CTTCTTACTGCCGTATTTATGTTAATGCACTTTCCAATGATACGTAAACAAGGTACTATT
GCATGTAATGTAGGCTTAGCCGTTTTAGAACCATCAATGATTGGTGAACCAGCGGATCCA
TTTGCAACCCCTTTGGAAATCTTACCTGAATGGTATTTCTTTCCTGTATTTCAAATACTT
CGTACAGTGCCCAATAAATTATTGGGGGTTCTTTTAATGGTTTCAGTACCTGCGGGATTA
TTAACAGTACCTTTTTTAGAGAATGTTAATAAATTCCAAAATCCATTTCGCCGTCCAGTA
GCGACGACTGTCTTTTTGATTGGTACCGCAGTCGCCCTTTGGTTGGGCATTGGTGCAACA
TTACCTATTGATAAATCCCTAACTTTAGGTCTTTTTTAA
>Solyc00g500074.1
ATGGTTCGAGAGAAAGTAACAGTATCTACTCGGACACTACAGTGGAAGTGTGTTGAATCA
AGAACAGACAGTAAACGCCTTTATTATGGACGCTTTATTCTGTCTCCACTTATGAAAGGC
CAAGCCGACACAATAGGCATTGCGATGCGAAGAGCTTTACTTGGGGAAATAGAAGGAACA
TGTATCACACGTGTAAAATCTGAGAAAGTACCACATGAATATTCTACCATAACGGGCATT
CAAGAATCGAGAGAAATCGTGGATATCTTATAA
>Solyc00g500075.1
ATGGCAAAAGCTATACCGAAAATTAGTTCGCGTCGGAATGGACGTATTAGTTCACGTAAG
GGTGCACGTAGAATACCAAAGGGAGTTATTCATGTTCAAGCAAGTTTCAATAATACCATT
GTCACTGTTACAGATGTACGGGGTCGAGTAGTTTCTTGGTCCTCAGCTGGTACTTCTGGA
TTCAAAGGTACGAGAAGAGGAACACCGTTTGCTGCTCAAACCGCAGCAGCAAACGCTATC
CGTACAGTAGTGGATCAAGGTATGCAACGAGCAGAAGTCATGATAAAAGGTCCCGGTCTC
GGAAGAGATGCAGCATTACGAGCTATTCGTCGCAGTGGTATACTATTAACTTTCGTACGG
GATGTAACTCCGATGCCACATAATGGCTGTAGACCTCCGAAAAAAAGACGTGTGTAG
>Solyc00g500076.1
ATGATTCAACCTCAGACCCATTTAAATGTAGCGGATAATAGCGGGGCTCGAGAATTGATG
TGTATTCGAATCATAGGAGCTAGCAATCGTCGATATGCTCATATTGGTGACGTTATTGTT
GCTGTGATCAAAGAAGCAGTACCAAATATGCCCCTAGAAAGATCAGAAGTAGTCAGAGCT
GTAATTGTGCGTACCTGTAAAGAACTCAAACGTGACAACGGGATGATAATACGATACGAT
GACAATGCTGCAGTTGTTATTGATCAAGAAGGAAATCCAAAAGGAACTCGAATTTTTGGT
GCAATCGCCCGGGAATTGAGAGAATTAAATTTTACTAAAATAGTTTCATTAGCTCCCGAG
TTCATCATGGGCAGGGACACTATTGCTGAGATAATAACTTCTATACGAAATGCTGATATG
GATCGAAAAAGGGTGGTTCGAATAGCATCTACTAATATTACCGAAAATATTGTTCAAATA
CTTTTACGAGAGGGTTTTATCGAAAACGTGAGAAAACATCGAGAAAACAACAAATACTTT
TTGGTTTTAACCCTGCGACATAGAAGGAATAGGAAAAGACCCTATAGAAATATTTTAAAT
TTAAAACGAATCAGTCGACCTGGTCTACGAATCTATTCTAATTATCAACGAATTCCGCGA
ATTTTAGGTGGAATGGGGATTGTAATTCTTTCTACTTCTCGAGGTATAATGACAGACCGA
GAGGCTCGACTAGAAGGAATAGGTGGAGAAATTTTGTGTTATATCTGGTAA
>Solyc00g500077.1
ATGAAGGGAATATCTTATCGAGGTAATCGTATTTCTTTCGGTAAATATGCTCTTCAGGCA
CTTGAACCTGCTTGGATTACATCTCGACAAATAGAAGCAGGCCGACGGGCAATGACACGA
AATGCACGTCGTGGTGGAAAAATATGGGTACGTATATTTCCAGACAAACCTGTTACATTA
AGACCGGCAGAAACCCGTATGGGTTCAGGAAAAGGATCCCCTGAATATTGGGTAGCTGTT
GTTAAACCGGGGCGAATACTTTATGAAATGGGTGGAGTAACAGAAAATATAGCCAGAAGG
GCTATTTCACTAGCAGCATCCAAAATGCCTATACGAACTCAATTCATTATTTCGTAA
>Solyc00g500078.1
ATGGAGCTCAGAATCAAATTGGTCGATCTTTTTATCGGAAAACTACGTCCTCGAGCTCGA
GGTTTCAATTTCTTCACAGTACATAAGGATAACCCCAAGGGGTTGTGGGTTTTTTTCTAC
CAATTGGGGCTCTCCCTTCACCACCCCCATGGGGATGGTCTACAGGGACGCTTACCTAGC
CAACGCTTAGATCCGGCTCTACCCAAACTTTTCTGGTTCACCCCAACATTCCCCACTTGT
CCGACTGTTGCTGAGCAGTTTTTGGATATCAAACGGACCTCCCCAGAAGGTAATTTTAAT
GTGGCCGATTTCCCCTCTTTTGCAATCAGTTTCGCTACAGCACCCGCTGCTCTAGCTAAT
TGTCCACCCTTTCCAAGTGTGATTTCTATGTTATGTATGGCCGTGCCTAAGGGCATATCG
GTTGAAGTAGATTCTTCTTTTGATCAATCAAAACCCCTTCCCAAACTGTACAAGCTTCTT
CCAAAGCATACGGCTTTCTGGATGTAG
>Solyc00g500079.1
ATGCCCTTAGGCACGGCCATACATAACATAGAAATCACACTTGGAAAGGGTGGACAATTA
GCTAGAGCAGCGGGTGCTGTAGCGAAACTGATTGCAAAAGAGGGGAAATCGGCCACATTA
AAATTACCTTCTGGGGAGGTCCGTTTGATATCCAAAAACTGCTCAGCAACAGTCGGACAA
GTGGGGAATGTTGGGGTGAACCAGAAAAGTTTGGGTAGAGCCGGATCTAAGCGTTGGCTA
GGTAAGCGTCCTGTAGTAAGAGGAGTAGTTATGAACCCTGTAGACCATCCCCATGGGGGT
GGTGAAGGGAGAGCCCCAATTGGTAGAAAAAAACCCACAACCCCTTGGGGTTATCCTGCA
CTTGGAAGAAGAAGTAGAAAAAGGAATAAATATAGTGATAATTTGATTCTTCGTCGCCGT
AGTAAATAG
>Solyc00g500080.1
ATGGCGATACATTTATACAAAACTTCTACCCCGAGCACACGCAATGGAACCGTAGACAGT
CAAGTGAAATCCAATCCACGAAATAATTTGATCTATGGACAGCGTCGTTGTGGTAAAGGT
CGTAATGCCAGAGGAATCATTACCGCAAGGCATAGAGGGGGAGGTCATAAGCGTCTATAC
CGTAAAATCGATTTTCGACGGAATGAAAAAGACATATATGGTAGAATCGTAACCATAGAA
TACGACCCTAATCGAAATGCATACATTTGTCTCATACACTATGGGGATGGTGAGAAGAGA
TATATTTTACATCCCAGAGGGGCTATAATTGGAGATACCATTGTTTCTGGTACAGAAGTT
CCTATAAAAATGGGAAATGCCCTACCTTTGAGTGCGGTTTGA
>Solyc00g500081.1
ATGAGAGGACATCAATTCAAATCCTGGATTTTCGAATTGAGAGAGATATTGAGAGAGATC
AAGAATTCTCACCATTTCTTAGATTCATGGACCCAATTCAATTCAGTGGGATCCTTCATT
CACATTTTTTTCCACCAAGAACGTTTTCTAAAACTCTTTGACCCCCGAATTTGGAGTATC
CTACTTTCACGCAATTCACAGGGTTCACCAAGCAATCGATATTTCACGATCAAGGGTGTA
ATACTCTTTGTAGTAGCGGTCCTTATATATCGTATTAACAATCGAAATATGGTCGAAAGA
AAAAATCTCTATTTGATAGGGCTTCTTCCTATACCTATGAATTCCATTGGACCCAGAAAT
GATACATTGGAAGAATCCGTTGGGTCTTCCAATATCAATAGGTTGATTGTTTCGCTCCTG
TATCTTCCCAAAGGAAAAAAGATCTCTGAGAGTTGTTTCCTGAATCCGAAAGAGAGTACT
TGGGTTCTCCCAATAACTAAAAAGTGTAGCATGCCTGAATCTAACTGGGGTTCGCGTTGG
TGGAGGAACTGGATCGGAAAAAAGAGGGATTCTAGTTGTAAGATATCTAATGAAACCGTC
GCTGGAATTGAGATCTTATTCAAAGAGAAAGATCTCAAATATCTGGAGTTTCTTTTTGTA
TATTATATGGATGATCCGATCCGCAAGGACCATGATTGGGAATTGTTTGATCGTCTTTCT
CTGAGGAAGAGTCGAAATAGAATCAACTTGAATTCGGGACCGCTATTCGAAATCTTAGTG
AAACACTGGATTTCTTATCTCATGTCTGCTTTTCGTGAAAAAATACCAATTGAAGTGGAG
GGTTTCTTCAAACAACAAGGGGCTGGGTCAACTATTCAATCAAATGATATTGAGCATGTT
TCCCATCTCTTCTCGAGAAACAAGTGGGCTATTTCTTTGCAAAACTGTGCTCAATTTCAT
ATGTGGCAATTCCGCCAAGATCTCTTCGTTAGTTGGGGGAAGAATCCGCCCGAATCGGAT
TTTTTGAGGAACGTATCGAGAGAGAATTGGATTTGGTTAGACAATGTGTGGTTGGTAAAC
AAGGATCGGTTTTTTAGCAAGGTACAGAATGTATCGTCAAATATTCAATATGATTCCACA
AGATCTAGTTTCGTTCAAGTAACGGATTCTAGCCAACTGAAAGGATCTTCTGATCAATCC
AGAGATCATTTGGATTCCATTAGTAATGAGGATTCGGAATATCACACATTGATTAATCAA
AGAGAGATTCAACAACGAAAAGAAAGATCGATTCTTTGGGATCCTTCCTTTCTTCAAACG
GAACGAAAAGAGATAGAATCAGGCCGATTCCCGAAATGCCTTTCTGGATATTCCTCAATG
TCCCGGCTATTCACGGAACGTGAGAAGCAGATGATTAATCATCTGTTTCCGGAAGAAATC
GAAGAATTTCTTGGGAATCCTACAAGATCCGTTCGTTCTTTTTTCTCTGATAGATGGTCA
GAACTTCATCTGGGTTCGAATCCTACTGAGAGGTCCACTAGAGATCAGAAATTGTTGAAG
AAACAACAAGATCTTTCTTTTGTCCCTTCCAGGCGATCGGAAAAGAAAGAAATGGTTAAT
ATATTCAAGATAATTACGTATTTACAAAATACCGTCTCAATTCATCCTATTTCATCAGAT
CCGGGATGTGATATGGTTCCGAAGGATGAACCGGATATGGACAGTTCCAATAAGATTTCA
TTCTTGAACAAAAATCCATTTTTTGATTTATTTCATCTATTCCATGACCGGAACAGGGGA
GGATACACGTTACACTACGATTTTGCATCAGAAGAGAGATTTCAAGAAATGGCAGATCTA
TTCACTCTATCAATAACCGAGCCGGATCTGGTGTATCATAAGGGATTTGCCTTTTCTATT
GATTCCTGCGGATTGGATCAAAAACAATTCTTGAATGAGGCCAGGGATGAATCGAAAAAG
AAATCTTTATTGGTTCTACCTCCTATTTTTTATGAAGAGAATGAATCTTTTTCTCGAAGG
ATCAGAAAAAAATGGGTCAGGATCTCCTGCGGGAATGATTTGGAAGATCCAAAACCAAAA
ATAGTGGTATTTGCTAGCAACAACATAATGGAGGCAGTCACTCAATATAGATTGATCCGA
AATCTGATTCAAATCCAATATAGTACCTATGGGTACATAAGAAATGTATTGAATCGATTC
TTTTTAATGAATAGATCCGATCGCAACTTCGAATATGGAATTCAAAGGGATCAAATAGGA
AAGGATACTCTGAATCATAGAACTATAATGAAATATACGATCAACCAATATTTATCGAAT
TTGAAAAAGAGTCAGAAGAAATGGTTCGAGCCTCTTATTTTGATTTCTCGAACCGAGAGA
TCCATGAATCGGGATCCTGATGCATATAGATACAAATGGTCCAATGGGAGCAAGAGTTTC
CAGGAACATTTGGAACAGTCCGTTTCGAAGCAGAAGAGCCGTTTTCAAGTAGTGTTCGAT
CGATTACGTATTAATCAATATTCGATTGATTGGTCTGAGGTTATCGACAAAAAAGATTTG
TCTAAGTCACTTCGTTTCTTTTTGTCCAAGTCACTTCTTTTTTTGTCCAAGTTGCTTTTA
TTTTTGTCTAACTCACTTCCTTTTTTCTGTGTGAGTTTCGGAAATATCCCCATTCATAGG
TCCGAGATCTACATCTATGAAGAATTGAAAGGTCCGAATGATCAACTCTGCAATCAGTTG
TTAGAATCAATAGGTCTTCAAATTGTTCATTTGAAAAAATTGAAACCCTTCTTATTGGAC
GATCATGATACTTCCCAAAAATCGAAATTCTTGATCAATGGAGGAACAATATCACCATTT
TTGTTCAATAAGATACCAAAATTCCCCTTTTCTGTGGAAAAGGCCCGTATCAATAATTCG
GATTTTACGTATGGACAATTTCTCAATATCTTGTTCATTCGCAACAAAATATTTTCTTTG
TGCGTCGGTAAAAAAAAACATGCTTTTTGGGGGAGAGATACTATTTCACCAATCGAGTCA
CAGGTATCTAACATATTCATACCTAACGATTTTCCACAAAGTGGTGACGAAACGTATAAC
TTGTACAAATCTTTCCATTTTCCAAGTCGATCCGATCCATTCGTTCGTAGAGCTATTTAC
TCGATCGCAGACATTTCTGGAACACCTCTAACAGAGGGGCAAATAGTCAATTTTGAAAGA
ACTTATTGTCAACCTCTTTCAGATATGAATCTATCTGATTCAGAAGGGAAGAACTTGCAT
CAGTATCTCAATTTCAATTCAAACATGGGTTTGATTCACACTCCATGTTCTGAGAAAGAT
TTATCATCCGAAAAGAGGAAAAAATGGAGTCTTTGTCTAAAGAAATGCGTTGAGAAAGGG
CAGACGTATAGAACCTTTCAACGAGATAGTGCTTTTTCAACTCTCTCAAAATGGAATCTA
TTCCAAACATATATGCCATGGTTCCTTACTTCGACAGGGTACAAATATCTAAATTTGATA
TTTTTAGATACTTTTTCAGACCTATTGCCAATACTAAGTAGCAGTCAAAAATTTGTATCC
ATTTTTCCTGATATTATGCATGGATCAGGTATATCATGGCGAATTCTTCAGAAAAAATTG
TGTCTTCCACAATGGAATCTGATAAGTGAGATCTCGAGTAAGTGTTTACATAATCTTCTT
CTGTCCGAAGAAATGATTCATCGAAATAATGAGTCACCATTGATATCGACACATCTGAGA
TCGCCAAATGCTCGGGAGTTCCTCTATTCAATCCTTTTCCTTCTTCTTGTTGCTGGATAT
CTCGTTCGTACACATCTTCTCTTTGTTTCCCGGGCCTCTAGTGAGTTACAGACAGAGTTC
GAAAGGGTAAAATCTTTGATGACTCCATCATCTATGATTGAGTTGCGAAAACTTCTGGAT
AGGTATCCTACATCTGAACCGAATTCTTTCTGGTTAAAGAATCTCTTTCTAGTTGCTCTG
GAACAATTAGGAGATTCTCTAGAAGAAATACGGGGTTCTGCTTCTGGCGGCAACATGCTT
GGTCCCGCTTATGGGGTCAAATCAATACGTTCTAAGAAGAAAGATTGGAATATCAATCTC
ATCGAGATCATCGATCTCATACCAAATCCCATCAATCGAATCACTTTTTCGAGAAATACG
AGACATCTAAGTCATACAAGTAAAGAGATCTATTCATTGATAAGAAAAAGAAAAAACGTG
AACGGGGATTGGATTGATGAGAAAATAGAATCCTGGGTCGCGAACAGTGATTCGATTGAT
GATGAAGAAAGAGAATTCTTGGTTCAGTTCTCCACCTTAACGACAGAAAATAGGATTGAT
CAAATTCTATTGAGTCTGACTCATAGTGATCATTTATCAAAGAATGACTCTGGTTATCAA
ATGATTGAACAACCGGGAGCAATTTACTTACGATACTTAGTTGACATTCATAAAAAGCAT
CTAATGAATTATGAGTTCAATCCATCCTGTTTAGCAGAAAGACGGATATTCCTTGCTCAT
TATCAGACAATCACTTATTCACAAACTTCGTGTGGGGAAAATAGTTTTCATTTCCCATCT
CATGGAAAACCCTTTTCGCTCCGCTTAGCCTTATCCCCCTCTAGGGGTATTTTAGTGATA
GGTTCTATAGGAACTGGACGATCCTATTTGGTCAAATACCTAGCGACAAACTCCTATGTT
CCTTTCATTACGGTATTTCTGAACAAGTTCCTGGATAACAAGTCTAAAGGTTTTCTTCTT
GATGAGATCGATATTGATGATAGTGACGATATTGATGATAGTGACAATCTTGATGCTAGT
GACGATATCGATCGTGACCTTGATACGGAGCTGGAACTGCTAACTAGGATGAATGGGCTA
ACTGTGGATATGATGCCGGAAATAGACCGATTTTATATCACCCTTCAATTCGAATTAGCA
AAAGCAATGTCTCCTTGCATAATATGGATTCCAAACATTCATGATCTGGATGTGAATGAG
TCGAATGACTTATCCCTCGGTCTATTAGTGAACCATCTCTCCAGGGATTGTGAAAGATGT
TCTACTAGAAATATTCTTGTTATTGCTTCGACTCATATTCCCCAAAAAGTGGATCCCGCT
CTAATAGCTCCGAATAAATTAAATACGTGCATTAAGATACGAAGGCTTCTTATTCCACAA
CAACGAAAGCACTTTTTCACTCTTTCATATACTAGGGGATTTCACTTGGAAAAGAAAATG
TTCCATACTAACGGATTCGGGTCCATAACCATGGGTTCCAATGCACGAGATCTTGTAGCA
CTTACCAATGAGGTCCTATCGATTAGTATTACACAGAAGAAATCAATTATAGACACTAAT
ACAATTAGATCCGCTCTTCATAGACAAACTTGGGATTTGCGATCCCAGGTAAGATCGGTT
CAGGATCATGGGATCCTTTTCTATCAGATAGGAAGGGCTGTAGCACAAAATGTACTTCTA
AGTAATTGCCCCATAGATCCTATATCTATCTATATGAAGAAGAAATCATGTAACGAAGGG
GATTCTTATTTGTACAAATGGTACTTCGAGCTTGGAACGAGCATGAAGAGATTAACGATA
CTTCTTTATCTTTTGAGTTGTTCTGCCGGATCGGTCGCTCAAGATCTTTGGTCTTTATCC
GTACCCGATGAAAAAAATGGGATCACTTCTTATGGACTCGTTGAGAATGATTCTGATCTA
GTTCATGGCCTATTAGAAGTAGAGGGCGCTCTGGTGGGATCTTCACGGACAGAAAAAGAT
TGCAGTCAGTTTGATAATGATCGAGTGACATTGCTTCTTCGGCCCGAACCGAGGAATCCC
TTAGATATGATGCAAAAGGGCTCTTGGTCTATCCTTGATCAGAGATTTCTCTATGAAAAA
TATGAATCGGAGTTTGAAGAAGGGGAGGGAGAAGGAGCCCTTGACCCGCAGGAGGATTTA
TTCAATCACATAGTTTGGGCTCCTAGAATATGGCGCCCTTGGGGCTTTCTATTTGATTGT
ATCGAAAGGCCCAATGAATTGGGATTTCCCTATTGGTCCAGGTCATTTCGGGGCAAGCGG
ATCATTTATGATGAAGAGGATGAGCTTCAAGAGAATGATTCGGGGTTCTTGCAGAGTGGA
ACCATGCAGTACCAGACACGAGATAGATCTCAAGGCCTTTTTCGAATAAGCCAATTCATT
TGGGACCCTGCAGATCCACTCTTTTTCCTATTCAAAGATCAGCCCCCTGGCTCTGTGTTT
TCACATCGAGAATTATTTGCAGATGAAGAGATGTCAAAGGGGCTTCTTACTTCCCAAACA
GATCCTCCTACATCTCTATATAAACGCTGGTTTATCAAGAATACGCAAGAAAAGCACTTC
GAATTGTTGATTAATCGTCAGAGATGGCTTAGAACCAATAGTTCATTATCTAATGGATCT
TTCCGTTCTAATACTCTATCCGAGAGTTATCAGTATTTATCAAATCTGTTCCTATCTAAC
GGAACGCTATTGGATCAAATGCCAAAGACATTGTTGAGAAAAAGATGGCTTTTCCCGGAT
GAAATGAAAATTGGATTCATGTAA
>Solyc00g500082.1
ATGTATGGATGGTATGAACTGCCTAAACAAGAATTCTTGAACAGCAAACAACCAGTTCAG
ATATTCACGACCAAGAAGTACTGGATTCTCTTTCGGATAGGCCCTGAAAGGAGAAGGAAG
GCTGGAATGCCAATAGGCATAGAAACAACGCTTGTAAGGAGTCCTATTAAAACCAAGAAA
TATAGGCCTGCCTGCCATCCACACCAGAATAAATAG
>Solyc00g500083.1
ATGCTTATTCCCCAGATACCGTCATTGCTTCTTCTCCGGGAAAAGAAGTTCACGACCCGT
GGGCCTTCTACCTCCACGCGGCATTGCTCCGTCAGGCTTTCGCCCATTGCGGAAAATTCC
CCACTGCTGCCTCCCGAGTCTGGGCCGTGTCTCAGTCCCAGTGTGGCTGATCATCCTCTC
GGACCAGCTACTGATCATCGCCTTGGTAAGCTATTGCCTCACCAACTAGCTAATCAGACG
CGAGCCCCTCCTCGGGCGGATTCCTCCTTTTGCTCCTCAGCCTACGGGGTATTAGCAGCC
GTTTCCAGCTGTTGTTCCCCTCCCAAGGGCAGAATCCATGTTGTATATTTGAAAGAGGTT
GACCTCCTTGCTTCTCTCATGGTACACTCCTCTTCCCGCCGAGCCCCTTTTCTCCTCGGT
CCACAGAGACAAAATGTAGGACTGGTGCCAACAGTTCATCACGGAAGAAAGGACTCACTA
AGTGAAGAAAGGACTCACTAA
>Solyc00g500084.1
ATGATTTTTCAATCTTTTCTACTAGGTAATCTAGTATCCTTATGCATGAAGATAATCAAT
TCGGTCGTTGTGGTCGGACTCTATTATGGATTTCTGACCACATTCTCCATAGGGCCCTCC
TATCTCTTCCTTCTCCGAGCTCTGGTTATGGAAGAAGGAACCGAGAAGAAGGTATCAGCA
ACAACTGGTTTTATTACGGGACAGCTCATGATGTTCATATCGATCTATTATGCGCCTCTG
CATCTAGCATTGGGTAGACCTCATACAATAACTGTCCTAGCTCTACCATATCTTTTGTTT
CATTTCTTCTGGAACAATCACAAACACTTTTTTGATTATGGATCTACTACCAGAAATTCA
ATGCGTAATCTCAGCATTCAATGTGTATTCCTGAATAATCTCATTTTTCAATTATTCAAC
CATTTCATTTTACCAAGTTCAATGTTAGCCAGATTAGTCAACATTTATCTCTTTCGATGC
AACAACAAGATCTTATTTGTAACAAGTGGTTTTGTTGGTTGGTTAATTGGTCACATTTTA
TTCATGAAATGGCTTGGATTGGTATTAGTCTGGATACGGCAAAATCATTCTATTAGATCG
AATAAGTACATTCGATCTAATAAGTACCTTGTATTAGAATTGAGAAATTCTATGGCTCGG
ATCTTTAGTATTCTCTTATTTATTACCTGTGTCTACTATTTAGGCAGAATACCCTCACCC
ATTCTTACTAAGAAACTGAAAGAAGCCTCAAAAACAGAAGAAAGGGTGGAAAGTGAGGAA
GAAAGAGATGTAGAAATTGAAACTGCTTCCGAAATGAAGGGGACTAAACAGGAACAAGAG
GGATCCACTGAAGAAGATCCTTATCCTTCTCCTTCCCTTTTTTCGGAAGAAGGGTGGGAT
CCGGACAAAATCGATGAAACGGAAGAAATCCGAGTGAATGGAAAGGACAAAATAAAGGAT
AAATTCCACTCTCACCTTACAGAGACAGGCTATAACAATATTAATACTAGTAATAGTCCA
ATTTATGATTATCAGGATTCTTATCTGAATAATAATAACACGGGGAATCTAGAAAATTGT
AAATTGCAACTGCTTGATAAAAAAAATGAAAATCAAGAATTTTTGATTCAAAAAGTCTAA
>Solyc00g500085.1
TTTTCAACCTTAGAGCATATATTAACTCACATTTCCTTTTCGATCGTTTCAATTGTAATT
ACAATTCATTTGATAACCTTTTTAGTCGATGAAATTGTAAAACTATACGATTCGTCAGAA
AAGGGCATAATAGTTACTTTTTTCTGTATAACAGGATTATTAGTTACTCGTTGGGTTTCT
TCAGGACATTTCCCACTAAGCGATTTATATGAATCATTAATTTTCCTTTCATGGAGTTTC
TCCCTTATTCATATAATTCCATATTTCAAAAAAAATGTTTTAATTTTAAGTAAAATAACT
GGACCAAGTGCTATTTTGACCCAAGGCTTTGCTACTTCAGGTATTTTAACTGAAATACAC
CAATCTGGAATCTTAGTACCTGCTCTTCAATCTGAGTGGTTAATAATGCACGTAAGTATG
ATGATATTGGGCTATGCAGCCCTTTTATGTGGATCGTTATTATCAGTAGCACTTCTAGTG
ATTACATTTCGAAAAAACAGAAAGCTTTTTTCTAAGAGCAATGTTTTTTTAAACGAG
>Solyc00g500086.1
ATGATAATTGATACAACAGAAATAGAGACTATCAATTCTTTTTCCAAATTGGAATCCTTA
AAAGAAGTCTATGGGATCATATGGATGCTTGTCCCTATTGTGACTCTTGTATTAGGAATC
ACAATAGGTGTACTAGTAATTGTTTGGTTAGAAAGAGAAATATCTGCAGGAATACAACAA
CGTATTGGGCCTGAATATGCCGGCCCGTTAGGAATTCTTCAAGCTCTAGCAGATGGGACA
AAACTACTTTTGAAAGAGAACCTTATTCCATCTACAGGAGATACTCGTTTATTCAGTATC
GGACCATCCATAGCAGTAATATCTATCTTTCTAAGTTATTCAGTAATTCCTTTTGGTGAT
CACCTTGTTCTAGCCGATCTTAGTATTGGTGTTTTTTTTTGGATTGCCATTTCAAGTATT
GCTCCCGTTGGACTTCTTATGTCGGGGTATGGATCAAATAATAAATATTCCTTTTTAGGT
GGTCTACGGGCAGCTGCTCAATCAATTAGTTATGAAATACCATTAGCTCTATGTGTGTTA
TCAATATCTCTACTTGATATAGTGGAAGCGCAGTCAAAATATGGTTTTTGGGGGTGGAAT
TTGTGGCGTCAACCCATCGGGTTTATCGTTTTTCTAATTTCTTCTCTCGCCGAGTGTGAA
AGATTACCTTTTGATTTACCAGAAGCAGAAGAAGAATTAGTAGCAGGGTATCAAACCGAA
TATTCTGGTATCAAATTTGGTTTATTTTACATTGCTTCATATCTGAATCTACTAGTTTCT
TCATTATTTGTAACAGTTCTTTACTTGGGAGGTTGGAATCTTTCTATTCCGTACATATTT
GTTCCTGATATATTTGGCATAAATAAAGGAGGTAAAGTCTTTGGAACACTAATTGGTATC
TTTATCACATTAGCCAAAACTTATTTGTTTTTGTTCATTCCCATTGCAACAAGATGGACT
TTACCGAGGCTGAGAATGGACCAACTATTAAATCTTGGGTGGAAATTTCTTTTACCGATT
TCTCTAGGTAATCTATTATTGACAACCTCGTCCCAACTTCTTTCACTGTAA
>Solyc00g500087.1
ATGACTGCACCAACTACAAGAAAAGACCTCATGATAGTCAATATGGGGCCTCAGCACCCA
TCAATGCACGGTGTTCTTCGACTCATCGTTACTCTAGATGGTGAAGATGTTGTCGACTGC
GAACCAATATTAGGTTATTTACATAGAGGGATGGAGAAAATTGCGGAAAACCGAACAATT
ATACAATATTTGCCTTATGTAACACGTTGGGATTATTTAGCTACTATGTTCACAGAAGCA
ATAACCATAAATGGACCCGAACAATTAGGCAATATTCAAGTACCTAAAAGGGCTAGCTAT
ATCAGAGTCATTATGTTGGAGTTGAGTCGGATAGCTTCTCATTTGTTATGGCTCGGTCCT
TTTATGGCGGATATTGGTGCACAGACCCCTTTCTTCTATATTTTTAGAGAAAGAGAATTG
ATATATGACCTATTCGAAGCTGCCACCGGTATGCGAATGATGCATAATTATTTTAGGATT
GGAGGAGTGGCTGCCGATCTACCCTATGGCTGGATAGATAAATGTTTGGATTTTTGCGAT
TATTTTTTAACAGGGGTTGCTGAGTATCAAAAACTTATTACTCGGAATCCTATTTTTTTA
GAACGAGTTGAAGGCGTAGGCATTATTGGGAGAGACGAGGCATTAAATTGGGGTTTATCG
GGACCAATGCTACGAGCTTCTGGAATAGAATGGGATCTTCGTAAAGTTGATCATTATGAG
TCTTACGACGAATTTGATTGGCAGGTTCAATGGCAACGAGAAGGGGATTCATTAGCTCGT
TATTTAGTACGAATCGGTGAAATGACAGAATCCATAAAGATTATTCAACAGGCTCTGGAA
GGAATTCCAGGGGGGCCTTACGAAAATTTAGAAATGCGACGTTTTGACAGATTAAAAGAT
CCTGAATGGAATGATTTTGAATATCGGTTTATTAGTAAAAAGCCTTCTCCAACTTTTGAA
TTGTCGAAACAAGAACTTTATGTGAGAGTTGAAGCCCCAAAAGGAGAATTGGGGATTTTT
CTGATAGGAGATCAGAGCGTTTTTCCTTGGAGATGGAAAATTCGCCCACCAGGTTTTATC
AATTTGCAAATTCTTCCTCAGTTAGTTAAAAGAATGAAATTGGCTGATATTATGACAATA
CTAGGTAGCATAGATATCATTATGGGAGAAGTTGATCGTTGA
>Solyc00g500088.1
ATGAAATGGCTTGGATTGGTATTAGTCTGGATACGGCAAAATCATTCTATTAGATCGAAT
AAGTACATTCGATCTAATAAGTACCTTGTATTAGAATTGAGAAATTCTATGGCTCGGATC
TTTAGTATTCTCTTATTTATTACCTGTGTCTACTATTTAGGCAGAATACCCTCACCCATT
CTTACTAAGAAACTGAAAGAAGCCTCAAAAACAGAAGAAAGGGTGGAAAGTGAGGAAGAA
AGAGATGTAGAAATTGAAACTGCTTCCGAAATGAAGGGGACTAAACAGGAACAAGAGGGA
TCCACTGAAGAAGATCCTTATCCTTCTCCTTCCCTTTTTTCGGAAGAAGGGTGGGATCCG
GACAAAATCGATGAAACGGAAGAAATCCGAGTGAATGGAAAGGACAAAATAAAGGATAAA
TTCCACTCTCACCTTACAGAGACAGGCTATAACAATATTAATACTAGTAATAGTCCAATT
TATGATTATCAGGATTCTTATCTGAATAATAATAACACGGGGAATCTAGAAAATTGTAAA
TTGCAACTGCTTGATAAAAAAAATGAAAATCAAGAACAAGACCTCTTCTGGTTTCAAAAA
CCTCTTGTGAGTCTTCTTTTCGATTATAATCGATGGAATCGACCATTTCGTTACATAAAG
AATAATCGATTTGAGCAGGCCGTAAGAACAGAAATGTCACAATATTTTTTTGACACATGT
AAAAGTGATGGAAAACAAAAAATATCTTTTACATACCCGCCAAGTTTATCAACTTTTTGG
AAAATGATAAAAAGAAAGATACCCCTATTGTCACTCCAAAAAACGCTCCCTAATGAACTG
GACACTCAGTGGGTTTCTACCAACAAAGAAAAAAGTAATAATCTAAATAAGGAATTTTTA
AATCGACTTGAAATTCTAGACAAGGAATCTCTTTCTCTGGATATACTCGAAACAAGGACT
AGATTTTGTAATGATGATACTAAAAAAGAATACGTGCCTAAAATGTATGATCCTTTGTTA
AATGGACTATATCGAGGAACAATAAAAAAGGGGGTTTCATCTTCAATCATAAACAATACT
TTGCTAGAAAATTGGGAAAAGAGAGTTAGACTAAATAGGATTCATACTATCTTTCTTCCG
AATATTGATTACCAAGAATTTGAACAAAAAGCGTATACGATTGATAAAAAACCATTATCA
ACAGAAATTGACGAGTTCTTAACTTTAATCAATGAATTAGGTAACGAAGCAAAATCGAGT
TTAAATTTGAAGGGTCTTTCTTTATTTTCAGACCAAGAACAGAGAAGAGCGAATTCAGAA
AAAAGAACGAAATTTGTCAAATTTGTATTCAATGCACTTGATCCTAATGAGACAAAATCG
GGAAAAAAATCGATTGGAATAAAAGAAATCAGTAAAAAAGTACCTCGCTGGTCCCATAAA
TTAATCACCGAATTGGACCAACAAATGGGTGAATTTAAAGATCGCGCATCAATGGATCAT
CAACTTCGTTCAAGAAAAGCCAAACGTGTAGTTATTTTTACTGACAACAAGGCGACTAAG
GATGCTGAGGAGGAAGTGGCTTTAATAAGCTATTCGCAACAATCAGATTTTCGGCGAGGT
ATAATTACAGGCTCTATGCGGGCTCAAAGGCGCAAAACATTTATTTCGAAACTATTTCAA
GCAAATGTACATTCCCCCCTTTTTGTCGACAGAATAACCCCCCTACGTCTTTTTTCTTTT
GATATCTCTGAACTAATTAAACCAATTTTGAAAAATTGGACAGATAAAGAGGGAGAATTC
AAGATTCTAGAGTCTAGAGAAGAACAAACAAAAAGAGAAGAGAAAAAAGAAAAGGACAAA
AAAGAGGATAACAAAAGAAAGGAACAGGCACGGATAGCGATCGAAGAAGCCTGGGATACC
ATTCCTTTGGCACAAATAATAAGAGGTTACATGTTAATAACTCAATCAATTCTTCGAAAA
TATATTCTATTACCTGCATTGATAATAGCCAAAAATATCGGGCGTATGTTATTCTTGCAA
CTTCCTGAATGGTCTGAAGATTTACAGGAATGGAATAGAGAAATGCAGATTAAATGTACT
TATAATGGTGTTCAATTATCAGAAACAGAATTTCCAAAAAATTGGTTAAGAGACGGGATT
CAGATCAAAATTTTATTTCCTTTTTGTCTGAAACCTTGGCATATATCTAAACTGTACCCC
TCCCGCAGAGAGCTAATGAAAAAGCAAAAACAAAAAGATGATTTTTGTTTTTTAACAGTT
TGGGGAATGGAAGCTGAACTTCCCTTTGGTTCTCCCCGAAAGCGACCTTCATTTTTTGAG
CCCATTTTTAAGGAACTCGAAAAAAAAATTGGAAAATTCAAAAAGAAATATTTTCTAACT
CTAAAAATTTTAAAAGGAAAAACAAAATTATTTAGAAAAGTTTCAAAAGAAACCACAAAA
TTGTTTATCAAAAGTATTGGATTTCTAAAAAAAATAAAAAAAGAACTTTCAAAAGTAAAT
CTAATTGTATTATTTAGATTCAAAGAAATATCTGAATCCAATGAAACAAAAAAAGAAAAA
GATTATCTAATTAGTAATCAAATAATTAACGAATCATTTCGTCAAATTGAATCTGGAAAT
TGGCCAAATTCTTCACTGATAGAAACAAAAATGAAGGATTTGACTAATAGAACAAGTACA
ATCAAAAATAAAATAGAAAGAATTACAAAAGAGAAAAAGAAAGTAACTCCAGAAATAGAC
ATTAATCCTAATAAAACAAATAATATTAAAAAATTCGAATCGCCAAAAAAAATTTTCCAA
ATATTAAAAAGCAGAAATACTCGAGTAATATGGAAATTCCATTATTTTCTAAAATTATTT
ATTCAAAGATTATACATCAATTTATTTTTATCTATCATTAATATTCCTAGAATTACTACA
CAACTCTTTCTTAAATCAACAAACAAATTGATTGAGAAATTCATCTCCAAT
>Solyc00g500089.1
ATGGCATGCCATCATAGCCCTTGGACGGCAAACACGGTCGAACGACGTCAGAAGTGGCAT
GCCATCACCGCCTTTGGACAGAAACACACAATCGAACGACGTCGGGCGTGGGATGACATC
CACCGCCTTTGGACAGCACACACGGATAGAACGACGTCGGGCATGACATGCCACCACTGC
CTTTGGAAAGTACACACGGTCGAACGACATCGACCGTGGCATGCCAACTTCGCGTTTAGG
CAGAACACACTCGAACGACATTGGGCGTGGCATGCCATCATCGCCTTTGGGCAGCACAAA
CAGTCGAACGACATCGTGCGTGTCATGACATCACTGCCCTTTGACAGCACACATGGTCGA
ACGACGTAG
>Solyc00g500090.1
ATGCCACTCCTGACGTCGTTTGACCATGTGTGCTATCCAAAGGCGGTGATGTCATGCCAC
GCTCGACGTCGTCCGACCAATTTGGATAAGCCTAAAAGACGGATCATTGTAAGTCCAGTA
AGTCCTAGTGAGAGGCAGGCCGCCGATCTGTATGGTGTTCCGTTCTACAATAAGACTTGC
CAAAGACACGCCAAAGACAACTGTTTAACTATCATGAATAACAATAATATTGTTAACTGT
GTTAATTGCTCTATATCTAAAGAAGATATGCGTTTACAAAATTTGAGTATTCCAAAAGAA
CCTGTTAATAAGATCTACCAAATAGGTAATTTCAGCATGTTTAAAAGTTTTAATATAAAA
ACTTGTGAATCAACCTCTGCAATTAATAATTCTTTAGAATATATCAAATTGCTCGTTGCA
GCTGACATTGACAGGTACAAGAAGGAATTCAAATTCCTTCACATTGGTCTTGTTCAGATT
GCTGTTAAACCTCTATTCCGAAAAGAAATAGAAGATCCTCATATTCTAGACACCTTGATC
CTCAACATCAAGACCAAGAACATGAACAACAAATTAGGAACCAGAGATCTAGCAATAATA
TATAGGCTAATGAAGACCACAATTGCCCCAAAGGCAATTAACTCTAGTCCAAAAGGTGTT
ACTATGCTTATGGAATCACACAAAGAGCATAGCACTACTTTTGTGCCTAGAATGTTAAAG
TGGGATGAGATTCTTTCCGACGAAAGTTGGAAGTTTGAATCCATAATGGAGCCACTTCCT
ATTCAACCCAGTAGATCCTCCATAAAGAGTATCCTTCAGTTTTCAGATGGATCG
>Solyc00g500091.1
TGGGGATCGGAATCTGAGGGAAATTTCCGATCGAGCGGTGATCGGAGGGTGCCAGTTCGT
GAATCCGAGGTTTTAAGAGAGAACAGGTCTATTTCTGGTGAGAGCATGTATCAGAATTTT
GAGGATTCAATCATAAACAGGTCAATTTCTGTGACGTTATTGGATCCGGATGTGTTGGAT
TGCCCGATCTGCTTTGAACATCTCTGTGTTCCTGTCTTTCAGTGTGGGAATGGGCACATA
GCATGTGCCCCTTGCTGCATCAAGATTGCTAATAAGTGTCCATCATGCTGTTTGCCAATT
GGATATAACCGTTGTCGAGCTATGGAGAATGTTCTAGAATCTCTGAAAGTGTCATGCGTG
AACAATAGGTATGGTTGTAAGGAGATTCTGAATCTTAGTAAGAAAACTGACCATGAAAAT
GCATGCATCTATGTGCCTTGTTTTTGTCCTTCCCATGGCTGTGACTTTATAGGTACTTCA
GCAAAGGTATATGCACATTTTAGCGAGAAACATGCTTCTTCCGCAGAGCACATTTCTTTC
AATGCTGTCCATCCAATTTATATAGAAAAAGACCAAAGGTACATAATTCTTCAAATGAGG
ACAGAAGGTATACTTTTTATCGTCAACCATGCTAGTGACCGTGTTGGGAGTGCTATCAAC
ATCATCTGTGTTGGACAAGCTAGGCAGAAGAGAAGGTTCTCATACAAGCTTGTAGTAACA
GATGGG
>Solyc00g011670.1
ATGAAAGGTCAAAGATTCAAATCTTTGCAGGGTAACAAAGTAAGACATGCCATTTTTGTA
TATATGAAACTTGTGGGAACCTCGATTAATTTACACTCAAAATTAAGTCTAGCCTTGGTT
ATGAAAATGAATATTTTTTTCAAGGGAATGAAATTTAATTTGTCTTCTTACATTGTATTT
TAA
>Solyc00g011660.1
ATGGCAAACGAGTTCCATGGATCTTCATTAAGGAGCTCTTCTCCCAACAACCCTAAGTTC
ATCCAAATCATTACTTCATTAGATGAATTACGCCGTCTGATGTTAAACCCCGTGTTTCTT
GAGGCTCCCCATGGAAAAGCTTGGGAGGTTGAAGTGGAAAATTCTCAAGGCCAAATTTGG
CTAGCCAAGGGATGGAGTGATTTTTGTGACTATTACTCAATAAGCATCAAGAGCGTATTA
ATGTTCACGTACAACCCGCGTTGTCAGTTTTCTGTCGCTATATATGATCAGAGTAAAACA
GAAATTGAATATCCAATAGATCAAGATATTGAATCAGATGAACAAGAGGAAGATATTCTA
TTTGCCCAAGCTAATGCTAATATCATCGAAGAAGATATTCTAATTCTCCAATCTAATGCT
AATGTAATCGAAGAAGATATTCCAATTCTCCAATCTAACACTAATGAAATCGAGGATGAA
GAGGAACATATTCCAGTTAATTGCCCTCAAACTAATGCTAATGTAATTGAGCAACATAAG
GAGGTTAGAGAAGCTAATAGTATAAGTGAAAAAGTTGGTCCAAATAATTATAGCAGTCGA
TACAGTTTGGTGGACTTAACTGGTGACAATCCGTTTTTTGAAATGGTTATAAAAAAGTCA
CATGCTACTTGTATGGCTATCCCGTTGAGATTCGCCCAACAAACAGACATAATAAACATG
AAGAATATGAGGTTGGTTAATGAAGAAGGAGTAGAATGGAAAGTGGAAATAGAGTATGCT
AGGAGTATGGTTATCATAAAAGAAGGATGGACTGCCTTTCGAAAAGATAACAAAATAGCT
AATGGTGAAACTTGTCGCTTCAAGTTGATTCGGGGCCCCATTGCAAATGTTTTGCAGGTT
CAGAAGATCCCAACACCCCTTTGCTTGCAATAA
>Solyc00g500092.1
TTTCCCATCCTACCATCTATCATGGCAAACGAGTTCCATGGATCTTCCTTAAGGAGCTCT
TCTCCCAACAACCCTAAGTTCATCCAAATCATTACTTCATTAGATGAATTAAGCCGTCTG
AGGATTCCAGTAGTATTTGCCAAAAGACACTGCGAGAAGATGTTAAACCCCGTGTTTCTT
GAGGCTCCCCATGGAAAAGCTTGGGAGGTTGAAGTGGAAAATTCTCAAGGCCAAATTTGG
CTAGCCAAGGGATGGAGTGATTTTTGTGACTATTACTCAATAATAGTCAAGAGCATATTA
ATATTCACATACAACCCGCGTTGTCACTTTGCTGTCGCTATATATGATCAGAGTAAAACA
GAAATTGAATATCCAATAGATCAAGATATTGAATCAGATGAACAAGAGGAAGATATTCTA
GTTGCCCAAGCTAATGCTAATGTAATTCAGAAGCATAAGGAGGTTGGAGAAGCTCATAGT
ATAAGTGAAAAAGTTGGTCCAAATAATTATAGCAGTCGATACAGTTTGGTGGACTTAACT
GGTGACAATCCGTTTTTTGAAATGGTTATAAAAAAGTCACATGCTACTTGTATGGCTATC
CCGTTGAGATTCGCCCAACAAACAGACATATTAAACATGAAGAATATGAGGTTGGTTAAT
GAAGAAGGAGTAGAATGGAAAGTGGAAATAGAGTATACTAGGAGTATGGTTATCATAAAA
GAAGGATGGTCTGCCTTTCGAAAAGATAACAAAATAGCTTATGGTGAAACTTGTCGCTTC
AAGTTGATTCGGGGCCCCATTGCAAATGTTTTGCAGGTTCAGAAGATCCCAACACCCCTT
TGCTTGCAATAA
>Solyc00g500093.1
ATGAGATACAATAGAATCCTCGTGAGCAAGCGTTGCATGGTTCTCAGGATCCTAGTAGTA
TTTTCCAAAAGACACTGCGAGAACAAGTTTAACCCCGTGTTTCTTGAGTTTCCCCATGGA
AAAGCTTGGGAGGTTGAAGTGGATAATTCTCAAGGCCAAATTTGGCTAGCCAAGGGATGG
AGTGATTTTTGTGACTATTACTCAATAAGCGTCAAGAGCTTATTAATGTTCACATACAAC
CCGCGTTCTCACTTTGTTGTCGCTATATATGATCAGAGTACAACAGAAATTGAATATCCA
ATAGATCAAGATATTGAATCAGATGAACAAGAGGAAGATATTCTAGATGAAAAGGAAGAT
ATTCCAGTTAATTGCCCTCAAACTAATGCTAATGTATTTGAGCAACATAAGGAGGTTGGA
GAAGCTAATAATATATGTGAAAAAGTTGTTCCAAATAATTATAGCAGTCAATACATTTTG
GTGGACTTAACTGGCTATCCCGTCGAGATTTACCCAAAAAATAGACATAATCCACATGAA
GAATATGAGTTGTCGCGTTCTGTTTCTCGAGACCTAAACCCACTAGCCCCGCCTGATAAA
TGA
>Solyc00g500094.1
ATGAAGTTGCCACACATGGACACACGTCATTCAACTCAATTAAATAGTGGAATGCTTCAT
GGATATCCTCCTGGTCTTGAAAGAAGGAAGAAAGGACCATCATATGGGAGAGGGAGAAAT
CATAATGATAAAAGACAACTTCATACAGCTCATAATACTATTAGTAATGATCAAGAAGAG
TTTAACTCTAATAGAGAAGAAAGTTTAAGCAACAATTCTTATAGTCAAAACTACAATGGA
AGAGTAAATCATAATAACTATAATAGAGGATTGAGTGTCATTCAGGATCAATACAGTCAG
ATTCTACAAATGCTTGGGCATACAAATGCTAAGGGAGGAACAGAAGGGTCAGGCTCACAG
TCTAAAAGTGCTGCAAATGCAAATATAGTCCAAGATTATGCATCTTCAATAGGTAATGAT
ATTGCACTTATAGTTGGGGATAAACAACAGGGGTGGATCATAGATTCAGGTGCTACTAAT
CATATAACATCTTTGCCTACTGTACTTGAATACCCACAACAAGTTTTATCAGATAAGCCT
AGAAGAGTGTATTTGCCAAATGGAGATAATGTCAAGGGCCTCTACAATGGGCAGGTTAGG
GGGATTGGTGGAGAAAGTGAAGGTCTCTATCATTTACCTATTCAAAAGGTCAGTAGAGAC
AAACAGGAGCAGTGCTTCACAGCAGAAGAGAATAAAGAAACACAAACTCAAAGTCTTCCA
TCCATACCTCCATCTATATCTGATTCAAGAGTTCTACTATGGCATCAAAGGCTAGGCCAC
ACCTCACCTAGACTTGGTGCTGCCAAACCAGTTTCTACACCACTGGATCCATATGTTAGA
TTAACAACTAAGGAATATGATGATATGAATGGAAAAGGAGAAGAAGACAAGCTATTGGAA
GATGCAATTATATACAGAAGACTAGTAGGCAAGTTATTGTATCTTAATGTTACAAGACCA
GATATTGCATTTGCTACTCAAACACTGAGTCAATTTCTTCATCAACCAAAGCAATCTCAT
TTTAATGCTGCACTCAGAATTGTGAGATACGTAAAGAGTCAAGCAGGACAAGGAGTATTG
TTATCTAGCAAAAGCTCCAAACAGTTAAAGGTTTATTGTGATGAAGATTGGGGAGCTTGT
TTACACACAAGAAGGTCAGTTTCAAGTTTTATGGTGAAGATGGGAGAATCAGTGATCTCT
TGGAAATCAAAGAAACAGGCCACAGTATCTAGAAGCTCAGCTGAAGCTGAGTATCGAAGT
ATGGCCAGTTCAATAGCTGAGATTACATGGATAGTTAAGCTGTTGAAAGAGCTTGGAGCT
AAGATTCAAACTCCAGCATGTAACACACATTTCATATAA
>Solyc00g500095.1
ATGGCACCATCAATTGCACAAAATGGACATATTAATGGAGAAGTAGCTATGGATTTGTGC
AAGAAATCAATCAATGATCCATTGAATTGGGAAATGGCTGCTGATTCTTTAAGAGGCAGC
CATTTGGATGAAGTGAAAAAGATGGTGGATGAATTTAGAAAGCCAATTGTGAAACTTGGG
GGTGAAACTTTGTCAGTTGCACAAGTTGCATCCATTGCAAATGTTGATGACAAAAGTAAT
GGGGTTAAAGTGGAACTTTCTGAAAGTGCAAGGGCTGGTGTGAAAGCTAGTAGTGATTGG
GTTATGGATAGTATGAGTAAAGGTACAGATAGTTATGGTGTTACTACTGGATTTGGAGCA
ACATCTCATAGAAGAACAAAAAATGGTGGTGCTCTTAAAAAAGAACTTATTAGGTTCTTG
AATGCTGGAGTTTTTGGTAATGGAATAGAATCATCTCACACATTGCCACATTCAGCAACA
AGGGCAGCTATGCTTGTTAGGATCAACACTCTGCTTCAAGGCTACTCTGGCATTAGATTT
GAGATCTTGGAAGCAATCACTAAGTTGATCAATAGCAACATCACCCCGTGTTTGCCTCTC
CGTGGCACGATCACTGCCTCGGGTGATCTCGTCCCTTTGTCCTATATTGCTGGTTTGCTC
ACTGGCAGACCTAATTCCAAGGCTGTTGGACCCAATGGTGAGAAACTTAATGCTGAGGAA
GCTTTCTGCGTGGCTGGTATTAGTGGTGGATTTTTCGAGTTGCAGCCTAAGGAAGGACTT
GCACTTGTGAATGGCACAGCAGTTGGTTCTGCTATGGCATCAATAGTCCTGTTTGAGTCC
AATATCCTTGCTCTTATGTCTGAAGTTTTATCAGCGATATTTGCTGAAGTGATGAACGGA
AAGCCCGAATTCACTGACTATTTGACACACAAGTTGAAGCATCACCCTGGTCAGATTGAG
GCTGCTGCTATTATGGAACACATTTTGGATGGAAGCTCTTATGTGAAGGTAGCTCAGAAG
CTCCATGAAATGGATCCTCTTCAAAAACGAAAGCAAGATCGTTATGCTCTCCGAACATCT
CCATAA
>Solyc00g500096.1
TGGGGATCGGAATCTGAGGGAAATTTCCGATCGAGCGGTGATCGGAGGGTGCCAGTTCGT
GAATCCGAGGTTTTAAGAGAGAACAGGTCTATTTCTGGTGAGAGCATGTATCAGAATTTT
GAGGATTCAATCATAAACAGGTCAATTTCTGTGACGTTATTGGATCCGGATGTGTTGGAT
TGCCCGATCTGCTTTGAACATCTCTGTGTTCCTGTCTTTCAGTGTGGGAATGGGCACATA
GCATGTGCCCCTTGCTGCATCAAGATTGCTAATAAGTGTCCATCATGCTGTTTGCCAATT
GGATATAACCGTTGTCGAGCTATGGAGAATGTTCTAGAATCTCTGAAAGTGTCATGCGTG
AACAATAGGTATGGTTGTAAGGAGATTCTGAATCTTAGTAAGAAAACTGACCATGAAAAT
GCATGCATCTATGTGCCTTGTTTTTGTCCTTCCCATGGCTGTGACTTTATAGGTACTTCA
GCAAAGGTATATGCACATTTTAGCGAGAAACATGCTTCTTCCGCAGAGCACATTTCTTTC
AATGCTGTCCATCCAATTTATATAGAAAAAGACCAAAGGTACATAATTCTTCAAATGAGG
ACAGAAGGTATACTTTTTATCGTCAACCATGCTAGTGACCGTGTTGGGAGTGCTATCAAC
ATCATCTGTGTTGGACAAGCTAGGCAGAAGAGAAGGTTCTCATACAAGCTTGTAGTAACA
GATGGGGAAAGTTCTTTTAAACTAGAATCCGTTGCAGAGAGTGTGCCAAACTGGTCAGAA
GATAGTCCTATGAAGAAATTCCTTGTGGTCCCAAAAGATGTCGTTAATTCCAGTGCTCGA
CTGAAGTTGGATGTTCTCATAGAAGAGAAGGAATGA
>Solyc00g011560.1
ATGGCGAGATTTTCAGTTGGAAGAGATGAACATGATAATGATGAAGGAGGACCCTGTAAC
TCCAGCACATCTGTATGCAAGAGACGGAGGACTACCGCCGGAAATTTCTCTCGCGGCGTC
GTAATCCGTCAACAAGAAGAAGTAGAAGAAAGAGAAAGGGAAAGGGTTGTTCAGGAAAAA
GTAGAGGAGGAGGATTGGGGATCGGAATCTGAGGGAAATTTCCGATCGAGCGGTGATCGG
AGGGTGCCAGTTCGTGAATCCGAGGTTTTAAGAGAGAACAGGTCTATTTCTGGTGAGAGC
GTGTATCAGAATTTTGAGGATTCAATCATAAACAGGTCAATTTCTGTGACGTTATTGGAT
CCGGATGTGTTGGATTGCCCGATCTGCTTTGAACATCTCTGTGTTCCTGTCTTTCAGTGT
GGGAATGGGCACATAGCATGTGCCCCTTGCTGCATCAAGATTGCTAATAAGTGTCCATCA
TGTTGTTTGCCAATTGGATATAACCGTTGTCAAGCTATGGAGAATGTTCTAGAATCTCTG
AAAGTGTCAGGCGTGAACAATAGGTATGGTTGCAAGGAGATTCTGAATCTTAGTAAGAAA
ATTGACCATGAAAATGTATGA
>Solyc00g500097.1
ATGTTCACGTACAACCCGCGTTGTCACTTTGCTGTCGCTATATATGATCAGAGTAAAACA
GAAATTGAATATCCAATAGATCAAGATATTGAATCAGATGAACAAGAGGAAGATATTCTA
AAGATTCTCCAATCTAACGCTAATGTAATCGAGGATGAAGAGGAACATATTCCAGTTAAT
TTCCCTCAAACTAATGCAAATGTAATTGAGCAACATGTTGCAGATAAGGAGGTTGGAGAA
GATAATAGTATAAGTGAAAAAGTTGGTCCAAATAATTATAGCAGTCGATACAGTTTGGTG
GACTTAACTGGTAACAATCCGTTTTTTGAAATGGTTATAAAAAAGTCACACGCTACTTGT
ATGGCTATCCCGTTGAGATTCGCCCAACAAACAGACATAATAAACATGAAGAATATGAGG
TTGGTTAATGAAGAAGGAGTATAA
>Solyc00g500098.1
ATGCCAATGTTGGTGACTGGAGATAACTCTCTTCAATTATTCCTGGGATGGGAGGGAGTA
GGTCTTGCTTCATATTTGTTAATTCATTTCTGGTTTACACGACTTCAGGCAGATAAAGCA
GCTATAAAAGCTATGCTTGTCAATCGAGTAGGTGATTTTGGATTAGCTCCTGGGATTTTG
GGTTGTTTTACTCTATTTCAAACAGTAGACTTTTCAACCATTTTTGCTCGTGCTAGTGCC
CCCAGAAATTCTTGGATTTCTTGCAATATGAGATTGAATGCCATAACTCTTATTTGTATT
TTACTTTTTATTGGTGCTGTTGGGAAATCTGCACAGATAGGATCGCATACTTGGTCACCT
GATGCTATGGAGGGTCCCACTCCAGTATCCGCTTTGATTCATGCAGCTACTATGGTAACA
GCTGGCGTTTTCATGATAGCAAGGTGCTCCCCTTTATTTGAATACCCACCTACGGCTTTG
ATTGTTATTACTTTTGCAGGAGCTATGACGTCATTCCTTGCGGCAACCACTGGAATATTA
CAGAATGATCTAAAGAGGGTCATAGCTTATTCAACTTGCAGTCAATTAGGCTATATGATC
TTTGCTTGCGGCATCTCTAACTATTCGGTTAGCGTCTTTCACTTAATGAATCACGCCTTT
TTCAAAGCATTACTATTCCTGAGTGCAGGTTCGGTGATTCATGCCATGTCGGATGAGCAA
GATATGCGGAAGATGGGGGGGCTTGCCTCCTCGTTCCCTTTTACCTATGCCATGATGCTC
ATGGGCAGCTTATCTCTAATTGGATTTCCTTTTCTAACTGGATTTTATTCCAAAGATGTG
ATCTTAGAGCTCGCTTACACTAAGTATACCATCAGTGGGAACTTTGCTTTCTGGTTGGGA
AGTGTCTCTGTCCTTTTCACTTCTTATTACTCCTTTCGTTCACTTTTTCTAACATTTCTA
GTACCAACTAATTCATTCGGGCGAGACATCTTACGATGTCATGATGCGCCCATTCCTATG
GCCATTCCTTTAATACTTCTGGCTCTCGGGAGTCTCTTTGTAGGATACTTGGCCAAAGTG
TGA
>Solyc00g500099.1
ATGGGGCTTCAGGTAGGGCATCGAGAACCTTTTTTTCTAATAAGAAATGAGAGTATGGAG
ACCTCTATGCTTAATCGAATAAGAAAGCTCGAAAGGGAAAATAGCGTATTTCTGCTTGAA
AAAGCAAAAGGAGCCTATTGGGAAGAAGTAAAAAGCACCCTGAACAATTCTGGCTCTCAG
AAAGAGTATTGCAGGTTACTCTGTTTCGAGAACAGAGACCTGCAAATCAGGGAGAGAAAA
CATGAATGTTTTTTTCTCTTTCAAGAGATTCTTTCTCGGAATCGTGCCTTGAGGGGGGAT
GCTGCCAATCCTACCGAGGACTTTATGGATTTCTTTTCCGAGAAGCGAGAGGTACTGGAC
AAAAACCCCGAATGGGGCCCGGTAGAGAAAGACATAAAGGAAATCGAGTTCGTTGAGCAA
GTAAAACTCGATCTTGCAGCACGCGGGCACGAGTCTCCCTATATAAAGCAAATTCTTGGG
TTAGGGTGA
>Solyc00g500100.1
CCCGTAAAGGAGAAGGGCCGGTGGGGGGCATTTGGGAAAGTCGGGCCGATCGGGTGTCTT
CATTCAAGCGACGGTACAGAAGAAGAACGAAACGAAGTGAGAGGCCGGGGGGCAGGGAAA
AGAGTCGAGTCGATCAGGCTCGACGATCGGGAGAAGCAAAACGAAATCAGGATTTGGCCG
AAAAAGAAGCAAGGCTATGGATACCATGACCGATCACCATCGATAAAGAAGAATCTTTCT
AAATCACTTCGTGTCAGCGGGGCCTTCAAGCATCCGAAATACGCCGGGATTGAAAATGAC
ATAGCGTTCCTGATAGAAAATGACGACTCCTTCAGAAAAACAAACTTATTCAAGTTCTTT
TTCCCAAAGAAGTCCCGCTCCGACCGCCCGACGAGTCATCTACTTAAAAGGACCCTCCCC
GCAGTCCGCCCTTCCTTGAATTATTCGGTCATGCAATACTTATTGAATACAAAGAAGAAA
ATGCATTTCGACCCCGTCGTAGTTCTCAATCATTTCGTGGCACCGGGCGTGGCTGAACCA
TCTACGATGGGGGGAGCTAATGCACAGGGAAGAAGCTTAGATAAAAGAATACGTTCTTGC
ATCGCTTTTTTTGTAGAAAGCTCGACCAGCGAGAAAAAGTGTTTGGCCGAAGCCAAAAAG
AGGGTGACCCACTTTATTCGCCAAGCGAATGATCTTCGCTTCGCGGGAACAACAAAAACC
ACCATCTCGCTCTTTCCTTTCTTCGGTGCTACCTTTTTTTTTCCAAGGGATGGGGTTGGG
GTGTATAATAACCTTTTTTTTGAGGATGCCCGGGAACAACTCCTAGGTCAATTAAGGAGA
AAATGTTGGAACCTCATGGGTAAGGATAAGGTAATGGAATTGATAGAGAAATTCATAGAC
CTAAATAGGATAGGAGAATTGATAAGGGGAATAGAGATGATGATAGAGATCATACTGAGA
AACAGAAGAATTCCGTACGGGTACAACTATTATTTGAACGAAGTGCAAAAAATGCGATCT
TTGTTGTATAATAGAACAAACACTAATACCTTAATTGAATCGGTCAAGATCAAATCTGTT
TATCAAAGTGCTTCTCCGATTGCTCAAGACATCTCTTTTCAACCGAGGAACAAAACAAGA
TCATTTCGTTCCATTTTTAGTCAAATAGTGAAGGATATTCCATTAGTAATGAAAAAGGGG
GTGGAGGGGATCCGTATATGTTGTTCAGGTCGATTAGAAGGTGCAGAAATAGCTAGAACT
GAATGCGGAAAGTATGGAAAAACATCTCGTAATGTATTTAACCAGAAAATAGATTATGCT
CCTGCGGAAGTATCTACTCGTTACGGAATCTCAGGTGTCAAAGTGTGGATTTCATATAGT
CAAAAAAAGGGGGGACGTGCTATATCCGAAACATGTAGTAGGGGTTGCAAACCGGACGGT
ACACAACTTGGTTTTGGAAGATATGGCACTAAAAGTTGTAGAGCTGGTCGTCTTTCATAT
CGAGCCATTGAAGCAGCGCGTCGTGCTATAATCGGACACTTCCATCGTGCTATGAGCGGA
CAATTCCGAAGAAATGGTAAGATATGGGTAAGAGTTCTCGCAGATATCCCTATTACCGGG
AAACCTACAGAAGTAAGAATGGGAAGAGGAAAAGGAAATCCTACGGGTTGGATTGCTCGT
GTGTCCAGGGGACAAATCCTATTTGAAATGGATGGTGTGAGTTTGTCAAATGCTCGACAA
GCCGCTACATTAGCGGCGCATAAACTATGTTCGTCAACCAAGTTTGTTCAGTGGTCG
>Solyc00g500101.1
ATGATTGTTCTAGAATGGCTATTCCTCACAATTGCTCCTTGTGATGCAGCGGAACCATGG
CAATTAGGATCTCAAGACGCAGCAACACCTATAATGCAAGGAATAACAGACTTACATCAC
GATGTCTTTTTCTTCGTTATTCTGATTTTGGTTTTCGTATCATGGATCTTGGGTCGCGCT
TTATGGCATTTCCACTATAAAAAAAATCCAATCCCGCAAAGGATTGTTCATGGAACTACT
ATCGAGATTCTTCGGACCATATTTCCTAGTATCATCCCTATGTTCATTGCTATACCATCA
TTTGCTCTGTTATACTCAATGGACGAGGTAGTAGTAGATCCAGCCATTACTATAAAAGCT
ATTGGACATCAATGGTATCGGAGTGCGCCTCTTCACGAGGGTGATTAA
>Solyc00g500102.1
ATGCCTATCGTCGTAGAAGCTGTTCCTAGGAAAGATTATGGCTCTCGGGTATCCAATCAA
TTAATCCCACAAAGCCCCGACAAAGAGCCAGTACTGGTCCCCTCTCCCTCTGATGACCGA
ACGCAATCGTCTTCGTGGGCTTCCGCGCTTGCAGATTGGGGAACTTCTCGAACGCAATCG
TCTTCGTGGGCTGCCGCGCTTGCAGATTGGGGAACTTCTCGCTCGGAATCGGAATCGAGT
GTGAACGAAGCCCAACAAAATGCCCCCGCAGCAGCAGCGGTTGGTGTTGGGGCGGAGATC
CAACCATTCCCATTGTTACAGGATGCCCTAAGGCGTCAGGAGCTAGATAGCCGGCTGTCG
TTCCACTTGCACTTGATCGGAAAAAACTGGACAGAAGGGCAAATAAACGCTACGTTGGAA
CAACAATTCTTGTTAGAAAAACAAATGGAGAGCGCTTTACTGGCCAATGGCTTTAGCCCA
GAATCGATTCTCAACGAAATGGGAAAAATACGAGGGATCGCTTTCTATCCGTATGGGCGA
CCCCTCGCTGCCACGACATACAAGAGCTATATAGATATAATTGAAAGGGTTGGGCCAGAC
CAGAGCCCACCCTACAAACGCATTATAACTGCTTTTGTAGACTGCAAGCTTCGCCTTCGA
TTTGGGAATTAA
>Solyc00g153980.1
ATGCCGGTGCTGCTTGCCGACGGCCCTTCGTTTACTTCTCTGGAGTCAACGATGCCGCTT
TTTCCGTCACGGAAACTGCTTGCTGTGCCCGGGTCAAGGAGATTCGATTTGCTTGGTTGG
GTTCTTTGCTTGCTTATTCCACTTCTTAATCATCCTTCATTTCACTAA
>Solyc00g309530.1
ATGAAAGCGGTTGATTTGATGCTCTCCGGAAAGAGCCAAAATAGCCGCGGATGCAGACTT
GAGATCGGCCAGATGGGCTTTTGCTTTGTTTACTCGGAGTTCTTTCCGTCTAGTCTGGTT
TGCTTCTTTGCGTTCACTCGCGGAGTTCTAGTTAGGTGA
>Solyc00g164580.1
ATGGCTGCCCCATGGGATGCTCATTTGAAACCTTTGTCCGGTCAATGCGAGAAAGAGAGA
AGTGATGTAAACATAAGAATGGAAGGTTTGCTTGTCAGCTGTCGGGCCAATGATGCTCTT
CTAGCTTTACCTACACGGCAAGGGAAAGATCAAAGGCGAGAAATGATCACCGTCAAGCAC
AAGATTCAAAGCTGGAATCTTCCTACTCTTGTTAGTTGGGCCAGAGCATCCTATCTTGTT
GATTCTCCTTTCCCACCGCCTCGAGCTCTCGCTTTCAGGGTGGATACGCAAGAAATTCAC
TATGAAGACATGACACAATCCCTGAAGAGTATGATAGACAGGAGAATTCCCTCTGTACTT
ACAAGAATGCTACTTAGGGAGAAGAATCTCTTGACTCAGGAGCACCTGAATCTATTCTTT
CTGTGTCCCACATCCGCCTATGTTAAAGCATCCGCCCATTCCTCAGTGAAAGGAAATGCT
ACTCAGGGATCAAAAAAGAAAGCGGGTGCCTCGTCAGAAAGACTTGGTTTGTAG
>Solyc00g210860.1
ATGGCAGCTCTTGCAGTTTCAGAAAGGCTTTTTCAAATTTCACAAGAAATCCAGGAAATC
GAGAATGAGCTGGGTCAACGCCGATTTGCCTTAAGAGCCTTTTTGAGGCACCTGCGTCCG
GCGAGCCCTGCCGTCGTAGGAGACCGCATGCGCGCGGCAAATGAAAACATAATGCGCCTC
GAGACGAGACGACAAATGCTGCGAGATGAACAGCGAGCGCTCATTGTGCAGGCTGTCACC
CTCGGCGACCGGAGAGACTAA
>Solyc00g025400.2
ATGAAAAAGGAAGCGGGAGCTAAAAAAGAAGATTGCCCCGCGACCAATTCCGCGTTTAAT
GGGATTAGGGAATACCAAAGTCACGTCCAAGATGGACGGGGCGGAGGGAAACCTAACGAT
TGTTCCAATCGAGAAGGGGGGAAGACAGGAGTACTCAACGGGGATAAGGGATCCCCCCGG
GTAGAGGAAGTAAGAGATGGCTCGCTTTTGGGAGGTAGACTTGGGCAGCAAGCTATCTGT
TGTCCTGACCCGGAAAGCAAAAGTAGCTCGAGCCAAAGGCGACAGCGAGGGAAAGAAGAT
CCTACTTTCCCATCAAGACTAAAAGCGAAAAAGAACCTCTCATCTTGGGATGAGACCCTG
GAAGCTTTGGCCCGGCATACTACTATCATATCAGGGATGAAAGGTGATCATTTCTTGTTC
TTAGCAGCTATGGCTATTCATTTGAGTATTCAGGTAATGAATAGTCAATGA
>Solyc00g022070.1
ATGAGTAGGACAGGCTCGAGGAATCGGAGCTGCTATAGAATCAGCATCTTACTCTTTAAC
GGCAAGCGCAGCAACGAGAAGTTTTCCTCTGCTGGAAAGCAGTCCTTCACGGATATGGGA
GCTTACTCCGCTGTTGCTGGTTTAGTAAGCTAA
>Solyc00g022080.1
ATGGGTTGTGTCAGCCTTTTCCATGTATTGCAATTGGCAGATCACAAAAGGCAAGCAAGG
CCATTTATCTTATCGTTGGATGCGCAAATCCCCTCTTCGCCCAAGGAATGCTTACCGAAG
GGAAATGTTAACTACTTGAATAAGAAGACCGGAGTCTACCTTCGCATTAGGAGTTCCCTC
ATTTCAGATTATGTAAAGTACCCAAGGGCGTAA
>Solyc00g022090.1
ATGGCTTACATACCCGGCTCAACATTCTTGGAAAACAATCGAATCGAGGGTTCGGGAGCC
TATAAGTGGAACGTTTGCTATGCTATAAGGACTGTGCGCCTACCCGGATTGGCTTCGCTA
TCGCTCCCGTGTAGGGGTCGGTCTATCCCAAAAAAGGGGTCCTCCTATCTGAAAGGGATT
CCGAAGCGAGCGAGTTCCCTATTCCGTATCTCGGCCATCTTATCTGCAAGGGCGGCTTCC
TCCGTTTCTGGTTTGCATGTCTTTCATTCTGAATTGCCTCCTTTGACTCGTGCATGCTTG
CGTTTAGATAGGTTAGATACTTCTTATATTAGGAGAATTATTGTAAAGGAGTAG
>Solyc00g022100.1
ATGCCATTCGGAAGAAGTCTTCTACAGAAGAAAAGCCTGTTACGAGTAAGTGGAGAGGAA
AGATCTCCAGAGATTCTTATCTCATTCCATTCCAGTGGCTCAACCAGTAACCAATGGCGA
AAACTCAAAAATCCATGGTTTCCCGGTAGAACCCTATTTCGCCCAAGTTGTTTCGGAACC
GGAAAAAAGAAGCGGTTTTTCGCACAGCTTGCTCATAGTGCAGGTCCCACTTGTATATCG
TATTTGGCCGAAGAAGCATCGGACAGGTTGGAGTTCTTACCTTCTTGGGACTCCATGGAC
CAAGATCTGCTTTTATTATATGGTCAATACCGATCTACTTTAGTAGATCATATGGATGTA
GAAAAAGCAACTAATTTGGATGAAATAGAAACATCTCTTTTCCATTTCTATTTACCCAGT
TCATATCTTTGTTTCGTGTGTTCCTGGGAGGAATTCGATCTCGGAATACCACCTAAATAA
>Solyc00g500103.1
ATGAGACAAAGGAGAGCACTTAGACAATTCACTTTGAGTACAGGGAAGTCTGCTGGTAGG
AATTCCTCAGGGCGTATTACGGTTTTTCACCGAGGGGGTGGATCGAAGCGATTGCAGCGA
AGAATTGATCTGAAACGAAGCACTTCGTCTATAGGCATTGTAGAAAGGATAGAATATGCG
CCTAATCGTTCTTCTCGAATCGCTCCAAGAAAATGCAACACGATAGAAGAGTTCGCTCCG
CCGCGTAAGATCCTCGAATCAAAATCAACCACGACTACCCTCTGCGGTCCATTTTCGTTC
TCTTCCCTGCCCGGGAAGGGGGATCAAAGAAAGGTAGCTTGCTTCTCTCCTGGACGGATG
GCGACTTATGTAGTGGTCGGCCTTCCTACCAGAATGCCTTCTTGGTCGAAGAGCCCCTTT
TTTACTAGTAAGGACGCAGGAAGCAAAAAAACTTGCGCGAAGGACGTTTTCTTCTCTGCC
CTCTCCTCTCCAAAGGCCAAAGGAGAGACTGCATCCCTTTCCTTCGGTAGCTCTTTTGGT
TTCCCAAGGATAGCGGTAGCTGGGGCAAAGCCCGCTTTCTTCGCTCCGCGAATGAGAGAG
AAAGTCAGAGGAAAAAACACGTTCTCTCTTTGCGAGATCCGAAAGTGGAGAACGCATAGC
ATTCTATGGGTACATAGGATCAAACGTAAAGCAGCGCTCTCTTGGCAGAGTTTTAGGCGG
CAAGAGACTTTAGGGCTTGTTGGAGCTTCTGAGCGTAACGAATCGAAGCCGAAGACGGAT
CAAGCGAAGAAAGGCCGAGTGGAAGGGGGCAGTCAGCTGGCTGCTTCTTTGCCATGCGCT
TTGCTTCGCTTTATTTTTTAG
>Solyc00g072800.2
GCGCCTCCCCAGCCACAACAACCCCCCGTTCACCAGCCTCCTATACAAGAGCATACTGGT
GAACATATGTCTCTGGAAAATTGGGAGCGGCTTCTTCAAAATCACAAGGAGGTTGCCGCG
GTGATTCAAGAGATTCACCGGGAACTCCACACACGCGTTCCGGGGGGTTTTCAAGCCGAG
CGCCTCACAGAAATGCTGGAGGAGAGACACGGGGGGGAAAGGATGGGGGAAATCCTCCAG
AGTCTCCAAACGGAGAGACGCCATAGCCCCTACTTTCGGGAAGTCCAAACGGATTTCCGA
AACTTACGGGGTTCTGGAGGTACGGAGATGCAACTGCGAAAGGAATGGCAGGGGCGCGCA
TGACCCCTCCAGTCAAGAATTAGGGCCTTACAATCACTAGCCAATATGCTTTTCTCTCAT
GCCTTTCTTCGTTCATGGTTCGATGATTCTTCTTCGCCTTGTTGTGTTGGCTTGTTCAAT
CAATCTCATAGGTTCCTATGGCTCGTCCTATAA
>Solyc00g500104.1
GCATCTTCAATAGTCAACAGTTCTTTGGGTCTTAACACCTTTCTCGTATCACCTCCTATG
GTGAAGAAGATTAGTGAAGTAGCCTTTCTTACTGGACAACCGTTAGGTTACTACGGTTCA
TGGTCACTGTTCTCGCTGTCCCATCACTATATAGTGTGGTTGGCGACTTTGAAGGCTTAT
CCGCTACGAAGCACCCCGTTTGTTGATTATGCCCTTCTTGGTGATGATATCCTAATCACC
GACAAGAAGGTGGCCAATCAGTACAGTAGGTTATTGGATAGACTCAGTGTTACCATTTCA
TTTGCTAAATCAATAGTATCTGAAAATGGAACAATTGAGTTTGCTAAGAGGTTTTGGATA
CGAGATATGCAAAAAGATATCTCTCCCATCTCTCTCAAAGCTTTAACCTCCTGTAGAACG
ACTGTAGGCCTGTGCCAATTGTCCTGCCGATACTCGATAGAAATATCGACTTTACAAAGG
CTAGCGGGTGCAGGTTATAAGGTCCGTTCTCGCCTGATGTCTACTCAGTCACCACGATGG
GAAAGACTAAAGGCGGCTGCTTGTAAACCAAACAGGTTACATCTATTACCTCTTGAATTT
TGGATTGGAAGGGCTAAAAGTAGCGCCTCAATCCTTATTTGA
>Solyc00g500105.1
CCTTTAGAAATAGGCTAAGAAAGTCATCGGTTTGAATCCGAGGAAGGGCTTTTTTTTCCG
GTATGCCGCTCCTCCAGCAAGGAGCGAGAGAACAAATTCTGACCTATTATGTCACCTTTT
TTCTTTAGAGGCGTTCTCTCTCTTATTGCAACCTTTCTGGGGCATTTCGCTGTTAGAGTA
ATGCCCATTCGAATAACTGGTAAGTGTCTCATGCTGTTCCTTTTAGTGATTATGGGGTTG
ATCCTTATTTTGAGATTTTTGGGTTTTCGTTCAAAGAGAAAATACCGGTTTATTAATCTA
TTTATTTTGATTCTTATTTTATTTAGTATCTCTTTATTTATATTTTTTCTAAGGAACTCT
TTGCTATCCCATTTAGGGATTTTGTGTTCTCAGCTTCTCTCTGGGATTTTGCTTTTTAGT
GTCGGGGGATCACTTCCTCTTCCGGGCCCTTCCGGGCAAGCAAGCGGGGCTGAGTTTGAA
GAGGATCATTTTGGGATTGATGTCCTCTTGGAATCATGGGAAAAATCTACGGAAACGGGC
ACGTCGGTGGATCAGCCAGAACCAGAACCAGGACATGTGCCGCCTGCTATTCAAGTAGCT
CCCCGGGGGAACGAAGCTGGTCCATCGAATCAGCCCCCACGAGTGGTCCCCTATCCGTAT
CAACTGGATGAAGTGATAGGGGGGGATTCCGTTCAGTCTATCCAGCGGAGGCTCCTAGCC
AAATACTCCTATACTCCCCCTATCGGGATCATGTACCTGGCCGAAATAGAGGCAAAAGAC
CTATTCGAGGTCAAGGTCGAGATTCTAAGGATCATGGCGGTCCTTGATCCAACGGGGGAT
TGGCTGGGACGGGGAGCTCGGGCCCTCGAGAATCCGCGTACCGCCACGGGAGAGCATTCC
TTGGATAAACTCTATACCCTTCTTTCGGATCTCGAATCGAGGGGAGTCAATTCCGAGTCC
TTCTCTCAATTAAAAGGGAAGGTACCCCTGCGAAGGGGTTGGGACGAACACTCTACC
>Solyc00g500106.1
ATGAATGGGGTAAAAGAACTTGGGATCGTCGATCTCTTCCTTAAAGATTGGGATGAGTCG
ATGTCGGTCGATGGTGTGAAAACACTTCCTGATGTCGAATTCCAAAAACCTGCGAGAGGA
CGGAGTGGAAGCCTCGACCCGGGCGGAAGTGCGATGTGTCTGGAAACTCGAGATCGTAAA
TGGATTCGAAAAAAGGGCACTCCTGCCGTCGTTTCAGTGACTCATAGGGCTTCCCTCAGC
GCAGTCTTTTTCGTTCTTGAGAATGGTCGCCACTTCTACCAGGACCGGAATGATTATCCC
TGCCCGATGGGTCTACATCCATCCCTGAATGTCGTCGGTCCGTGGAAGAGTGAAAGGGTC
ACCACTACTGAGGATCCCCCCCTAATCTTAGATAGGTCGTCTGAGGGTTCGCCGCGGTTC
ATTGCTGTGCTTACACACAAGGCTACCCTTTTCCGAAAGCTCCGCAGGACCACCTACCAC
TAG
>Solyc00g500107.1
ATGGCGGAGCGTAGGTGGCAAGCTGTTATATGGATACGGTGCTTTGCCCGTAGACGCTTC
TCCAGCTCTCGCAAGAATTGTATGGGAGTCGCCCTCGGAGGGACTTCCCGAATGACCGTA
CCGAGGAATTCTACCGCACTCCGTGCAGCTATGGTTGTTGATCCTGCAGAGTCTACCCAA
AGGTTCAAGCCAGATTGTAGGAAGTGGGCGATACGTTTTTGTATTTCTATGAGAAGCTCG
ACGGAACCCACGATTCCCAGTACGTTCTCTACCATAGAATTCGGACTTCTGGGTAAACCC
GGCGGCTTCTATGAAGAAGGCGGCGCAAAGGAGGCTCGAGGGCTTGTTAAGGAAGGCGGC
AAGGGCCGACGAAGGGTGGAAAACGAAAGGCGTTTTCTGGTCCCCCCTGAGCCGGGGGGT
GCTTGTGGGGGGGGTGTGCCACGACGAAACAAGGGAATGAAAGGCCGCTTTGCGTTGGAT
GCTCTTTAA
>Solyc00g500108.1
ATGTCGGGGCATGAGTGCCCGATCGTGAGACTACCTGTTGAACGTCCGATGGCACCTTGC
TCCGACCTGAGCTATGCAACAACGAGATCTCCCTTGGTCCTTGCCCTGTTCCAAGAGTCT
CCGCTAGTTGAACCGCGTCCAGTAGACTCCCTCTTCCGCTCATCCCCTTCGTCAGCTCTT
TGA
>Solyc00g281110.1
ATGGGATACAATCGAAGGGCTCATAAAATTCAAAACTTGAGAAGTAAGGGAATATCGATG
GCCTTTGTTGAACAGAGAGCGAACGGACGGCAAGTGACTTTGATCTCATGCTGGCCTTTA
CTTCGGCTACTAATAAGGGGGTTGGGGTTTGACAAAAAAAGACTGGGGCTTCGTTTAGCC
GCCTATGTAGTAAGAAAAACTCTGAGTTTGACGTTGAATAGCCATAGTGAGTTCATCACC
AGTGGCATAAGCAGAGGAGGCATATGGGGTGGGGAGAAAGGCAATTTACCTCACTTCTTA
CAATTCCAGTTGAACCCGCAACAAAGCCAGCGTTGCTTTCGTGGGATCAACTGCTCGTTT
TCGATATAG
>Solyc00g500109.1
ATGAATGGCATTCTAGAAGCTCTCACTCAAACAAGGGCTTCCTATACTGTACTAAACAGA
ATCAGTGGACATAGAGCATGTCCCCCTCCTGACGTTCCCCTAGCGGGGGAACTCTCAATA
GCGATTGTTGCTCCTTATGCCTGGTTCCGCTCAACTCTCCCTTCAGAGCTACCCTTGCCT
GAAAGCAGAAGAGCAAGCAAGACAACAAGGGAGGGTTTAGGCAACTCGCTGGTTTCGAGA
TGGGTTTCCTTGCGGGTTCTTTACGCAAAGAAGCCAGGCGAAAAGCGCACACGAAGATTC
TAA
>Solyc00g500110.1
ATGGAGAAGGAGAGAATGCACTTACAGCCTCTCTCTCATATTCACCTGCCAAGGCATGAC
ATAGATAGTAGACAGTCAGCTCTCTTACAGCCAGTTACTGCGATTGATTGGGGAGAGAGT
GCTAGTCTAACTGCCGGTACGGATAAGGAAGGCAAGTCAAAGCAGAAAGAAAGCCTTAGC
CGGAGCAGTAGCCAGAGAAGCAAGAGCAGCAAGGCTAAAAGTGGTCTCAGGCATTCCAAC
TGCATGAACTCCAATCTTATCTATGTCACAGGCAGAAGGAAAGAGAAAACGAGCGAAACG
AAGTGGAGCGAGGGGGAGGGAGGATCTACTTGGAATTGGCTGTCAGTGAATCCCAAGTAT
GACATAGATAGAGGAAAGAAAATCTCATACATGCCGAAGCTTATCCGCCAGTTGTCTGGC
TGTAAAAGGAAGAGGTTAGTTCACAACTCTGAAAGCCGAAGACGAAGCGAGGAAGGCAGC
TACAGAGCAGCAGATAAGGAAGAGATTTAG
>Solyc00g500111.1
ATGATGTGGAAAAGGGAGGATATTAGGGGAAGCAGTGAGTGGAGATTCCCCTGCAGAGAG
CCGGATGAGGGGAGACCCTCACGTCCGGTTCGGAGGGCGGGGATATCCCGACCCTACTAT
CATTATGCCTTTGCAATGTTACTTGGTTCAACTCTATTTGTGACCTTTTCTCGTATGTGG
GACTCTCTATCTTCTTGGGTAGATAATCGATCGTCTTTCATTTGGATAAATGATGACATT
CTTTTTTGCTTTAGAAAGGAGAAGGGAAAAGGCCAATTTTCACCACCATCCTTCCCCAAA
GATTCGAAGAGAAGGCCCGGAACAAGGTTGACTGAGACTGCCAACTGCAAGAGAAGAGAG
AAAGCAAGCCGGAAACTTCGAACTTCATTACCGGACAGAATGCCTTCCTCTGATTCCTGG
AATGAGAGTGAGCTTGCTTCTTCAATGCCGTAG
>Solyc00g500112.1
ATGAGATTCTTGCCGAATCCGAGTGCTTATGTTGCGTATAATGTTAATCCCGTAGCGGAT
CAATTCCAACGAGCCTTTCAAACTAGTACTATTAGTAATCGACTCTATAGCTTCTTCAAT
AAACGCTGGTTTTTCGATCAAGTTTTGAATGACTTTCTAGTCAGATCGTTCCTGCGTTTC
GGATATGAAGTCTCCTTCGAAGCTTTAGACAAAGGTGCTATTGAGATATTGGGCCCTTAT
GGTATCTCGTACACATTCCGACGACTGGCCGAGCGAATAAGTCAACTTCAAAGTGGATTT
GTTGTGCGAAGAGTGCGTTATGACCCGTGGCCGCCTGCCTGGTGGGGGCGGCTCCTCCGT
TGTGGGTAA
>Solyc00g142160.1
ATGAAAATTTACCTTTCTCCAATCTCTCTTAGAGCATTAACTTCCTGTAGGACAACTGTG
GGTCTGTGTCAACTCGCAACCAAGTATTCGATTTCAACATCGATTTTACCTATTTTTTGG
GGGGCCGGATTCAGAGTTCGTTCTCGTTTGATGTCTACTCAATCTAAACGTTGGGAAAGA
CTGAAAGCGGCTGCAAGCAAACCACACAGGTCACATCTATTACCTCTCGAATATTGGATT
GGGAGATTTAAACCTCTCAATCTTTTTTTTTTTTGA
>Solyc00g142170.2
ATGCCAATGATACGAAGAGCTAGCTTTGCTACCCCTGGGGGCTCAGAGAAAAGTCTACTT
GCATTTGTTAAGCATGTGAAAAAGCTTTCCTGCACGCGGGAACCTTCCTTCTGTCTTGCA
GCCTTGATGCTCAGTTCTGTTCTCCCGCACACCCGCTTTTGCAAGGCTAGCCGGGGGGGA
GGTGCTTTTTCGGGTTTGGTTTGCCTAGATAGGAAGTGCGCTTGCAGTGCTTCTACCCTC
TCTCTCGATGTGGTGCCTTTCACTCTGCTCTGTCAACACTTTATCGCAATGCCGAAAGGC
AGGATTTCTGGTCTTTTAGGAAAAGGATATCGAATGATCGATTCACCGTTGAGAACATTA
ACCCCAAAAAGAGGAATATTGTGGTGTTCTAACAGCGGCATTATCCCTTCTATCTATCTG
AATTATGCAACAAGAAAAATGAAAGTCCTATCTCGCCTTCCGGCGGATGGAGCATTCGAC
CAAGAACGTCCGTTGGTACGATTACGATCTCAAAAGAAACGTAATTCTTTCTCTTTTGAT
TCAAAATCGGCAACGGACCGTTGGCCATTGAGTGTCATATACACCTTCATGTCCTGCATG
TGGGGGAGTACACTGGCATCATCAATAGTCAACAGTTCCTTGGGTCTCAACACTTTCTTG
ATCGTCCCTCCGATGGTCAAGAGGGTGAGTGAGATTGCCTTCTTAACAGGACAGCCGTTA
GGTTACTACGGATCATGGTCCCTATTTGCGCTTTCCCACCATTATATGGTGTGGCTAGCT
GCGAAATATGCATACCCAACGAGTACTACCCCTTTTGCTGATTACGCCCTGTTAGGTGAT
GATATCCTAATCACCGATACAGAGGTGGCGCGGCAGTACAGGATTTTGCTGGATAGGCTT
GGTGTTACAATCTCTTAG
>Solyc00g500113.1
ATGTTATATATTTCAGGAGCTAGATTAGTTGGTGATGAACAAGTAAGAATTGCCTCAACC
AAAATTGTTGGAATTGGCCCTAAAAAAGCAATTCAGGTTCGTTATCGATTAGGTATCAGT
GGAAACATAAAGATAAAAGAATTAACTAAGTATCAAATCGACCAAATTGAACAAATAATA
GGTCAAGATCATGTTGTTCATTGGGAATTGAAGAGGGGAGAACGAGCAGACATCGAAAGA
TTAATTTCAATTTCTTGTTATCGTGGAATTCGTCATCAAGAGTTCATCGTCTCTTTGGCT
TTAGCCAAAGACACATCCCGCTTTTGGCTTGGCTCCAGAACACCAGTGACTCAAGCAGCG
GATTATAGTTCTTCCTTTAAGAAAGAAAGTTTACTTGCTCGTTTAGGTAGTTAG
>Solyc00g500114.1
ATGGATAGCATCTTCAAGGGATTGATGGCTTCTTCAGGAAAGGCTTGGCCTCCAGAAGAT
GAGGACTTTTTCGGAAGGATAGAGTCATTGTATTCCCGAGTCCTCTTGGAATCATGGGAA
AAATCTACGGAAACGGGCACGTCGGTGGATCAGCCAGAACCAGGACATATGCCGCCTGCT
ATTCAAGTAGCTCCCCGGGGGAACGAAGCTGGTCCATCGAATCAGCCCCCACGAGTGGTC
CCCTATCCGTATCAACTGGATGAAGTGATAGGGGGGGATTCCGTTCAGTCTATCCAGCGG
AGGCTCCTAGCCAAATACTCCTATACTCCCCCTATCGGGATCATGTACCTGGCCGAAATA
GAGGCAAAAGACCTATTCATGGTCAAGGTCGAGATTCTAAGGATCATGGCGGTCCTTGAT
CCAACGGGGGATTGGCTGGGACGGGGAGCTCGGGCCCTCGAGAATCCGCGTACCGCCACG
GGAGAGCATTCCTTGGATAAACTCTATACCCTTCTTTGGGATCTCGAATCTAGGGGAGTC
TATTCCGAGTCCTTCTCTCAATTAAAAAAGAAGGTACCCCTGCGAAGTGGTTGGGACGAA
CACTCTACCACATAG
>Solyc00g500115.1
GCAAGGAGCGAAAGAACCAAGTTTTCTATGGTGATGTCAGAATTTGCACCTATTTGTATC
TATTTAGTGATCAGCCCGCTAGTTTCTTTGATCCCACTCGGTCTTCCTTTTCTATTTTCT
TCCAATAGTTCGACCTATCCAGAAAAATTGTCGGCCTACGAATGTGGTTTCGATCCTTCT
GGTGATGCCAGAAGTCGTTTTGATATAAGATTTTATCTTGTTTCCATTTTATTTATTATT
CCTGATCCGGAAGTAACCTTTTCCTTTCCTTGGGCAGTACCTCCCAACAAGATTGATCCA
TTTGGATCTTGGTCCATGATGGCCTTTTTATTGATTTTGACGGTTGGATCTCTCTATGAA
TGGAAAAGGGGTGCTTCGGATCGGGAGTAA
>Solyc00g500116.1
ATGGGGCTTCAGGTAGGGCATCGAGAACCTTTTTTTCTAATAAGAAATGAGAGTATGGAG
ACCTCTATGCTTAATCGAATAAGAAAGCTCGAAAGGGAAAATAGCGTATTTCTGCTTGAA
AAAGCAAAAGGAGCCTATTGGGAAGAAGTAAAAAGCACCCTGAACAATTCTGGCTTTCAG
AAAGAGTATTGCAGGTTACTCTGTTTCGAGAACAGAGACCTGCAAATCAGGGAGAGAAAA
CATGAATGTTTTTTTCTCTTTCAAGAGGTTCTTTCTCGGAATCGTGCCTTGAGGGGGGAT
GCTGCCAATCCTACCAAGGACTTTATGGATTTCTTTTCCGAGAAGCGAGAGGTACTGGAC
AAAAACCCCGAATGGGGCCCGGTAGAGAAAGACATAAAGGAAATCGAGTTCGTTGAGCAA
GTAAAACTCGATCTTGCAGCACGCGGGCACGAGTCTCCCTATATAAAGCAAATTCTTGGG
TTAGGGTGA
>Solyc00g500117.1
CCCGTAAAGGAGAAGGGCCGGGGGGCATTTGGGAAAGTCGGGCCGATCGGGTGTCTTCAT
TCAAGCGACGGTACAGAAGAAGAACGAAACGAAGTGAGAGGCCGGGGGGCAGGGAAAAGA
GTCGAGTCGATCAGGCTCGACGATCGGGAGAAGCAAAACGAAATCAGGATTTGGCCGAAA
AAGAAGCAAGGCTATGGATACCATGACCGATCACCATCGATAAAGAAGAATCTTTCTAAA
TCACTTCGTGTCAGCGGGGCCTTCAAGCATCCGAAATACGCCGGGATTGAAAATGACATA
GCGTTCCTGATAGAAAATGACGACTCCTTCAGAAAAACAAACTTATTCAAGTTCTTTTTC
CCAAAGAAGTCCCGCTCCGACCGCCCGACGAGTCATCTACTTAAAAGGACCCTCCCCGCA
GTCCGCCCTTCCTTGAATTATTCGGTCATGCAATACTTATTGAATACAAAGAAGAAAATG
CATTTCGACCCCGTCGTAGTTCTCAATCATTTCGTGGCACCGGGCGGAAGAAGCTTAGAT
AAAAGAATACGTTCTTGCATCGCTTTTTTTGTAGAAAGCTCGACCAGCGAGAAAAAGTGT
TTGGCCGAAGCCAAAAAGAGGGTGACCCACTTTATTCGCCAAGCGAATGATCTTCGCTTC
GCGGGAACAACAAAAACCACCATCTCGCTCTTTCCTTTCTTCGGTGCTACCTTTTTTTTT
CCAAGGGATGGGGTTGGGGTGTATAATAACCTTTTTTTTGAGGATGCCCGGGAACAACTC
CTAGGTCAATTAAGGAGAAAATGTTGGAACCTCATGGGTAAGGATAAGGTAATGGAATTG
ATAGAGAAATTCATAGACCTAAATAGGATAGGAGAATTGATAAGGGGAATAGAGATGATG
ATAGAGATCATACTGAGAAACAGAAGAATTCCGTACGGGTACAACTATTATTTGAACGAA
GTGCAAAAAATGCGATCTTTGTTGTATAATAGAACAAACACTAATACCTTAATTGAATCG
GTCAAGATCAAATCTGTTTATCAAAGTGCTTCTCCGATTGCTCAAGACATCTCTTTTCAA
CCGAGGAACAAAACAAGATCATTTCGTTCCATTTTTAGTCAAATAGTGAAGGATATTCCA
TTAGTAATGAAAAAGGGGGTGGAGGGGATCCGTATATGTTGTTCAGGTCGATTAGAAGGT
GCAGAAATAGCTAGAACTGAATGCGGAAAGTATGGAAAAACATCTCGTAATGTATTTAAC
CAGAAAATAGATTATGCTCCTGCGGAAGTATCTACTCGTTACGGAATCTCAGGTGTCAAA
GTGTGGATTTCATATAGTCAAAAAAAGGGGGGACGTGCTATATCCGAAACATGTAGTAGG
GGTTGCAAACCGGACGGTACACAACTTGGTTTTGGAAGATATGGCACTAAAAGTTGTAGA
GCTGGTCGTCTTTCATATCGAGCCATTGAAGCAGCGCGTCGTGCTATAATCGGACACTTC
CATCGTGCTATGAGCGGACAATTCCGAAGAAATGGTAAGATATGGGTAAGAGTTCTCGCA
GATATCCCTATTACCGGGAAACCTACAGAAGTAAGAATGGGAAGAGGAAAAGGAAATCCT
ACGGGTTGGATTGCTCGTGTGTCCAGGGGACAAATCCTATTTGAAATGGATGGTGTGAGT
TTGTCAAATGCTCGACAAGCCGCTACATTAGCGGCGCATAAACTATGTTCGTCAACCAAG
TTTGTTCAGTGGTCG
>Solyc00g500118.1
ATGATTGTTCTAGAATGGCTATTCCTCACAATTGCTCCTTGTGATGCAGCGGAACCATGG
CAATTAGGATCTCAAGACGCAGCAACACCTATAATGCAAGGAATAACAGACTTACATCAC
GATGTCTTTTTCTTCGTTATTCTGATTTTGGTTTTCGTATCATGGATCTTGGGTCGCGCT
TTATGGCATTTCCACTATAAAAAAAATCCAATCCCGCAAAGGATTGTTCATGGAACTACT
ATCGAGATTCTTCGGACCATATTTCCTAGTATCATCCCTATGTTCATTGCTATACCATCA
TTTGCTCTGTTATACTCAATGGACGAGGTAGTAGTAGATCCAGCCATTACTATAAAAGCT
ATTGGACATCAATGGTATCGGAGTGCGCCTCTTCACGAGGGTGATTAA
>Solyc00g500119.1
ATGCCTATCGTCGTAGAAGCTGTTCCTAGGAAAGATTATGGCTCTCGGGTATCCAATCAA
TTAATCCCACAAAGCCCCGACAAAGAGCCAGTACTGGTCCCCTCTCCCTCTGATGACCGA
ACGCAATCGTCTTCGTGGGCTTCCGCGCTTGCAGATTGGGGAACTTCTCGAACGCAATCG
TCTTCGTGGGCTGCCGCGCTTGCAGATTGGGGAACTTCTCGCTCGGAATCGGAATCGAGT
GTGAACGAAGCCCAACAAAATGCCCCCGCAGCAGCAGCGGTTGGTGTTGGGGCGGAGATC
CAACCATTCCCATTGTTACAGGATGCCCTAAGGCGTCAGGAGCTAGATAGCCGGCTGTCG
TTCCACTTGCACTTGATCGGAAAAAACTGGACAGAAGGGCAAATAAACGCTACGTTGGAA
CAACAATTCTTGTTAGAAAAACAAATGGAGAGCGCTTTACTGGCCAATGGCTTTAGCCCA
GAATCGATTCTCAACGAAATGGGAAAAATACGAGGGATCGCTTTCTATCCGTATGGGCGA
CCCCTCGCTGCCACGACATACAAGAGCTATATAGATATAATTGAAAGGGTTGGGCCAGAC
CAGAGCCCACCCTACAAACGCATTATAACTGCTTTTGTAGACTGCAAGCTTCGCCTTCGA
TTTGGGAATTAA
>Solyc00g500120.1
ATGCATACGGTTGGCCATCACGGGTTTTCTGGGCCGTTTGGAAGGTCAAACGAGCCCCGG
AGCGAGCATACGCCTCATTTTGACGATTTTCGTGTGCTATTGCACACCATTTTTTGGGTG
ATCGGGATTCCGACGTCAAAAATGCCAAATTTGTTCGTGGACGTCCGTCAAGACGTTGTC
TATGCATACGGTTGGCCATCACGGGTTTTCTGGGCCATTTGGAAGGTCAAACGAGCCCCG
GAGCGAGCATACGCCTCATTTTGA
>Solyc00g500121.1
ATGCCAAATTTATTCGTGGACGTCCGTCAAGACGTTGTCTATGCATACGGTTGGCCATCA
CGGGTTTTCTGGGCCATTTGGAAGGTCAAACGAGCCCCGGAGCAGCATACGCCTCATTTT
GACGATTTTCGTGTGCTATTGCACACCATTTTTTGGGTGATCGGGATTCCGACGTCAAAA
ATGCAAAATTTGTTCGTGGACGTCCGTCAAGACGTTGTCTATGCATACGGTTGGCCATCA
CGGGTTTTCTGGGCCGTTTAG
>Solyc00g015600.1
ATGGGGTTTGGGGTTTTGTTGGAGTCGTTTGGTTGCTGGCTTCGCTGCAGTACGCAGGCC
GGGGGTTGCCTTGTCGCTGCTGGTTTCTTCTCTGCAGCTGGCTTCGTCCTCCTCATGCTG
GCTGGAGAGGAAGAGAGATTGAAGAATGATGGATAG
>Solyc00g500122.1
ATGCCAAATTTGTTCGTGGACGTCCGTCAAGACGTTGTCTATGCATACGGTTGGCCATCA
CGGGTTTTCTGGGCCATTTGGAAGGATTCCGACGTCAAAAATGCCAAATTTGCTCGTGGA
CGTCCGTCAAGACGTTGTCTATGCATACGGTCAAACGAGCCCCGGAGCGAGCATACGCCT
CATTTTGACGATTTTCGTGTGCTATTGCACACCATTTTTTGGGTGATCGGGATTCCGACG
TCAAAAATGCCAAATTTGTTCGTGGACGTCCGTCAAGACGTTGTCTATGCATACGGTTGG
CCATCACGGGTTTTCTGGGCCATTTGGAAGGTCAAACGAGCCCCGGAGCGAGCATACGCC
TCATTTTGA
>Solyc00g007330.1
ATGGCTACCAATGTTGTTTCTCTCAATGGTTCCCATGCAGGATCTGCAAAATCTATACCC
TTGACAATGACTAAGCCTGACATTAGAGAGAATAAATCAATAAACTATTCCACTTCAGAG
CTTGATCTCGAAAATATCAAGAAACTCATTAGCAAACATGGAGTACCTTACAATGCAGGA
GGAGAAATTTCTGACTTGGTTTCCAGATATTGTCCTACCACCTTGCAGCCTAAGTTGACT
CTTTCACCAAATGTTGGCCCTTCCTCCTCGATGACTAGTCACAAGGATATCAACAAATAC
TGCAATTCCCTAATCAAGCAACGTGGAGAAAAAACTGAGTCTATGGTTGATGAAAGCTTA
CAAAAAACAATTCCGTGCAGCTTGACACCTTGTATTTTCTTTAATAAACCTAAGGGATGT
CGTAAAGGATTCTCCTGTCACTTCCGGCATGATATATTTGGTAAAAAGAGGTCTGGGAGG
ACATCAGAAGGTCGGGATTCAAAGAGACTGAAGTAA
>Solyc00g007340.1
ATGAAGCCATTATTATTTGGTATCCAAGGGTCAATCCAAACATTAATATTTTTTCCATCA
GAAATCCTCCATCTTAATCCCTTAGTCAAAAGATCTCTCCACAAATTACTCTTCCATATT
CAAAAACCTAAAGATGATGTTAAGAAAGGTAGAGTTTTGAAAATATTTGCTTTAAAGAAC
TCTTCCCCTTCCATCCTTTTATTTCTGTCCTTGACTCTTTCTGTTATAACTCTAGCATCC
TTTCTCTTGGAACGTCCCACAACAACTGGTAAGCCTAGATACTACCCATGTCATTTCTTT
GTCGTTGTCAAAGCAACAACGATATCTCAACTTTCTACACCTCTCTATCATTTTTACTTA
AACAAATAA
>Solyc00g007350.1
ATGTCCCCTCTTAATTTGATCAATGTAGTAAAACATTATCGCAAAGAGGATTGCCCATCA
GAAGTTGGGAGCATATCTCAACAGCAGACACATAAAAGCATCAACAAATCATCATTTAAA
AGAAGAGATTGCTTAAAGAAGTCAGAAGAGAGACTTTCTTCCAAATCATTGGCTATATGG
AAATGCCCTCCCAAGTTCCATCTGAATGAGAAATGGCTAGTGGTTGCTGGTGAAGAGAGT
CAAGAAGCCAATAAGCAGGAGTATAGGAAAAGGAGGGTGATTGAGGCGGTTTTCCCTAAC
AAGTTTGCAATTCCTCCAAATCCTTACAACTTGTCTGACCTGGAACAAGGTTATGATGAT
AGTCAAACTCCAGAAGTCAGCACCATTTCTATAGAAGAAGAAGAACCAACTCATGATTTG
ACAGTTCTTGTAGCCATAGCTGTAGCTGCTCTTCATGAGCAGGGTAGTCTAATTGATGCC
AACATATTGGTTAGGCTTCTCCTCAACCTGATGAATGAACATGGCATGGCTACCAATGTT
GTTTCTCTCAATACTGCCCATGCAGGATCTGCAAAATCTATGCCCTTGACAATGACTCAG
CCTGACATTAGAGAGAATAAGTCAGTAACCTATTCCCTTTCAGAGCTTGATCTCAAAAAT
ATCAAGAAACTCATTAGCAAATATGGAGTACCTTACCATGCCGGAGGAGAAATTTCTGAG
TTGGTTTCCCGATATTGTCCTACCACCTTGCAGCCTAAGTTGACTATTTCACCAAATGTT
GGCCCTTCCTCCTCGATGACTAGTCACAAGGATATCAACAAATACTGCAATTCCCTAATC
AAGCAACGTGGAGAAAAAATTGAGTCTATGGTTGATGAAAGCTTATAA
>Solyc00g500123.1
ATGATAATTGATACAACAGAAATAGAGACTATCAATTCTTTTTCCAAATTGGAATCCTTA
AAAGAAGTCTATGGGATCATATGGATGCTTGTCCCTATTGTGACTCTTGTATTAGGAATC
ACAATAGGTGTACTAGTAATTGTTTGGTTAGAAAGAGAAATATCTGCAGGAATACAACAA
CGTATTGGGCCTGAATATGCCGGCCCGTTAGGAATTCTTCAAGCTCTAGCAGATGGGACA
AAACTACTTTTGAAAGAGAACCTTATTCCATCTACAGGAGATACTCGTTTATTCAGTATC
GGACCATCCATAGCAGTAATATCTATCTTTCTAAGTTATTCAGTAATTCCTTTTGGTGAT
CACCTTGTTCTAGCCGATCTTAGTATTGGTGTTTTTTTTTGGATTGCCATTTCAAGTATT
GCTCCCGTTGGACTTCTTATGTCGGGGTATGGATCAAATAATAAATATTCCTTTTTAGGT
GGTCTACGGGCAGCTGCTCAATCAATTAGTTATGAAATACCATTAGCTCTATGTGTGTTA
TCAATATCTCTACTTGATATAGTGGAAGCGCAGTCAAAATATGGTTTTTGGGGGTGGAAT
TTGTGGCGTCAACCCATCGGGTTTATCGTTTTTCTAATTTCTTCTCTCGCCGAGTGTGAA
AGATTACCTTTTGATTTACCAGAAGCAGAAGAAGAATTAGTAGCAGGGTATCAAACCGAA
TATTCTGGTATCAAATTTGGTTTATTTTACATTGCTTCATATCTGAATCTACTAGTTTCT
TCATTATTTGTAACAGTTCTTTACTTGGGAGGTTGGAATCTTTCTATTCCGTACATATTT
GTTCCTGATATATTTGGCATAAATAAAGGAGGTAAAGTCTTTGGAACACTAATTGGTATC
TTTATCACATTAGCCAAAACTTATTTGTTTTTGTTCATTCCCATTGCAACAAGATGGACT
TTACCGAGGCTGAGAATGGACCAACTATTAAATCTTGGGTGGAAATTTCTTTTACCGATT
TCTCTAGGTAATCTATTATTGACAACCTCGTCCCAACTTCTTTCACTGTAA
>Solyc00g500124.1
ATGACTGCACCAACTACAAGAAAAGACCTCATGATAGTCAATATGGGGCCTCAGCACCCA
TCAATGCACGGTGTTCTTCGACTCATCGTTACTCTAGATGGTGAAGATGTTGTCGACTGC
GAACCAATATTAGGTTATTTACATAGAGGGATGGAGAAAATTGCGGAAAACCGAACAATT
ATACAATATTTGCCTTATGTAACACGTTGGGATTATTTAGCTACTATGTTCACAGAAGCA
ATAACCATAAATGGACCCGAACAATTAGGCAATATTCAAGTACCTAAAAGGGCTAGCTAT
ATCAGAGTCATTATGTTGGAGTTGAGTCGGATAGCTTCTCATTTGTTATGGCTCGGTCCT
TTTATGGCGGATATTGGTGCACAGACCCCTTTCTTCTATATTTTTAGAGAAAGAGAATTG
ATATATGACCTATTCGAAGCTGCCACCGGTATGCGAATGATGCATAATTATTTTAGGATT
GGAGGAGTGGCTGCCGATCTACCCTATGGCTGGATAGATAAATGTTTGGATTTTTGCGAT
TATTTTTTAACAGGGGTTGCTGAGTATCAAAAACTTATTACTCGGAATCCTATTTTTTTA
GAACGAGTTGAAGGCGTAGGCATTATTGGGAGAGACGAGGCATTAAATTGGGGTTTATCG
GGACCAATGCTACGAGCTTCTGGAATAGAATGGGATCTTCGTAAAGTTGATCATTATGAG
TCTTACGACGAATTTGATTGGCAGGTTCAATGGCAACGAGAAGGGGATTCATTAGCTCGT
TATTTAGTACGAATCGGTGAAATGACAGAATCCATAAAGATTATTCAACAGGCTCTGGAA
GGAATTCCAGGGGGGCCTTACGAAAATTTAGAAATGCGACGTTTTGACAGATTAAAAGAT
CCTGAATGGAATGATTTTGAATATCGGTTTATTAGTAAAAAGCCTTCTCCAACTTTTGAA
TTGTCGAAACAAGAACTTTATGTGAGAGTTGAAGCCCCAAAAGGAGAATTGGGGATTTTT
CTGATAGGAGATCAGAGCGTTTTTCCTTGGAGATGGAAAATTCGCCCACCAGGTTTTATC
AATTTGCAAATTCTTCCTCAGTTAGTTAAAAGAATGAAATTGGCTGATATTATGACAATA
CTAGGTAGCATAGATATCATTATGGGAGAAGTTGATCGTTGA
>Solyc00g500125.1
ATGGGTGAATTTAAAGATCGCGCATCAATGGATCATCAACTTCGTTCAAGAAAAGCCAAA
CGTGTAGTTATTTTTACTGACAACAAGGCGACTAAGGATGCTGAGGAGGAAGTGGCTTTA
ATAAGCTATTCGCAACAATCAGATTTTCGGCGAGGTATAATTACAGGCTCTATGCGGGCT
CAAAGGCGCAAAACATTTATTTCGAAACTATTTCAAGCAAATGTACATTCCCCCCTTTTT
GTCGACAGAATAACCCCCCTACGTCTTTTTTCTTTTGATATCTCTGAACTAATTAAACCA
ATTTTGAAAAATTGGACAGATAAAGAGGGAGAATTCAAGATTCTAGAGTCTAGAGAAGAA
CAAACAAAAAGAGAAGAGAAAAAAGAAAAGGACAAAAAAGAGGATAACAAAAGAAAGGAA
CAGGCACGGATAGCGATCGAAGAAGCCTGGGATACCATTCCTTTGGCACAAATAATAAGA
GGTTACATGTTAATAACTCAATCAATTCTTCGAAAATATATTCTATTACCTGCATTGATA
ATAGCCAAAAATATCGGGCGTATGTTATTCTTGCAACTTCCTGAATGGTCTGAAGATTTA
CAGGAATGGAATAGAGAAATGCAGATTAAATGTACTTATAATGGTGTTCAATTATCAGAA
ACAGAATTTCCAAAAAATTGGTTAAGAGACGGGATTCAGATCAAAATTTTATTTCCTTTT
TGTCTGAAACCTTGGCATATATCTAAACTGTACCCCTCCCGCAGAGAGCTAATGAAAAAG
CAAAAACAAAAAGATGATTTTTGTTTTTTAACAGTTTGGGGAATGGAAGCTGAACTTCCC
TTTGGTTCTCCCCGAAAGCGACCTTCATTTTTTGAGCCCATTTTTAAGGAACTCGAAAAA
AAAATTGGAAAATTCAAAAAGAAATATTTTCTAACTCTAAAAATTTTAAAAGGAAAAACA
AAATTATTTAGAAAAGTTTCAAAAGAAACCACAAAATTGTTTATCAAAAGTATTGGATTT
CTAAAAAAAATAAAAAAAGAACTTTCAAAAGTAAATCTAATTGTATTATTTAGATTCAAA
GAAATATCTGAATCCAATGAAACAAAAAAAGAAAAAGATTATCTAATTAGTAATCAAATA
ATTAACGAATCATTTCGTCAAATTGAATCTGGAAATTGGCCAAATTCTTCACTGATAGAA
ACAAAAATGAAGGATTTGACTAATAGAACAAGTACAATCAAAAATAAAATAGAAAGAATT
ACAAAAGAGAAAAAGAAAGTAACTCCAGAAATAGACATTAATCCTAATAAAACAAATAAT
ATTAAAAAATTCGAATCGCCAAAAAAAATTTTCCAAATATTAAAAAGCAGAAATACTCGA
GTAATATGGAAATTCCATTATTTTCTAAAATTATTTATTCAAAGATTATACATCAATTTA
TTTTTATCTATCATTAATATTCCTAGAATTACTACACAACTCTTTCTTAAATCAACAAAC
AAATTGATTGAGAAATTCATCTCCAATAATGAAATAAATCAAGAAAAAATTAATAATAAA
AAAAAAATTCACTTTATGTTTATTTCGACTATAAAAAAGTCACTTTATAATATTAGTAAG
AAAAATTCACATATTTTGTGTGATTTATCCTACTTGTCACAAGCATATGTATTTTACAAA
TTATCACAAACCCAAGTTATTAATTTTTCTAAATTTAGATCTGTTCTTCAATATAACACA
ACGTCTTGTTTCCTTAAGACTAAAATAAAGGACTATTTTAAAACACTAGGAATATTTCAT
TCGGAATTAAAACATAAGAAACTTCAGAGTTATAGAATAAATCAATGGAAAAACTGGTTA
AGATGGCATTATCAATACGATTTATCTCAGATTAGATGGTCTAGATTAATGCCAAAAAAA
TGGCGAACTAGGGTTAATCAAAGTTGTATGGCTCAAAATAAAAATAGAAACTTAAACAAA
TGGAATTCATATGAAAAAGACCAATTACTTCATTACAAAAAAGAAAATGATTCGGAACTC
TATTCATTATCAAACGAAAAAGATAATTTTAAAAAATGTTATGGATATGGTCTTTTAGCA
TATAAATCGATTAATTATGAAAATAAAAGTGACTCATTTTTTTCTAGATTACCCTTTGAA
GTTCAAGTAAAGAAGAACTTAGAAATTTCGTATAATTCCAACACGTCCAAACACAACTTT
GTTGATATGCCCGGCAATCTTCATATCAATAATTATCTAAGAAAGGGCAATATTCTAGAT
AGAGAAAGAAATCTCGATAGAAAATATTTTGATTGGAAAATTATCCATTTTTCTCTTAGA
CAAAAAGGAGATATTGAAGCCTGGGTTAAGATCGATACCAACAGTAATCCAAATACTAAA
ATTGGTATTAATAATTATCAAATAATTGATAAAATTGAGAAAAAGGGGGTTTTTTATCTT
ACAACTCATCAAAATCCAGAAAAAACTCAAAAAAATTCGAAAAAATTCTTTTTTGATTGG
ATGGGAATGAATGAAAAAATATTTAATCGTCCCATATTGAATCTGGAATTTTGGTTCTTC
CCAGAATTTGTACTACTTTATAATGTCTATAAAATAAAACCAGAGCGTGGATCAGATATA
GAAAACAAAGGAAATCTGAGCCCTGTTTTTTCAAAACATCAAACCGATCTTGAAAAAGAT
TACGTGGAATCAGACACAAAAAAGGGTAAAAATAAAAAACAATACAAAAGCAACACGGAA
GCAGAACTAGATTTGTTCTTGAAACGTTATTTGCTTTTTCAATTGAGATGGAACGGTGCT
TTGAATCAAAGAATGTTCGAAAATATCAAGGTATATTGTCTCCTGCTTCGACTGATAAAT
CCAACCAAAATTACTATATCGTCAATTCAAAGGAGAGAAATGAGTTTGGATATAATGCTG
ATTCAGGCAAATTTACCTCTTACAGACTTGATGAAGAAGGGGGTATTGATTATCGAACCT
ATTCGGTTGTCTGTAAAAGATAATGGACAATTTATTATGTATCAAACCATAGGTATTTCA
TTGATTCATAAAAGTAAACACCAAACTAATCAAAGATACCGAGAACAAAGATATGTTGAT
AAAAAGAATTTTGACGAATTCATTCTGCAACCTCAAACTCAAAGAATAAATACAGAAAAA
ACTCATTTTGGTTTGCTTGTTCCTGAAAATATTTTATGGTCTAGACGTCGTAGAGAGTTG
AGAATTCGAAGTTTTTTTAATTCTTGGAATTGGAATGTCGTCGATAGAAATTCAGTATTT
TGCAACGAAACCAATGTAAAAAACTGGAGTCAATTTTTGGGTGAACGGAAACCCCTTTAT
AAAGATAAAAATGAATTAATTAAATTTAAGTTCTTTTTTTGGCCTAATTATCGATTAGAA
GATTTAGCTTGTATGAATCGTTATTGGTTTGATACCAATAATGGTAGCCGTTTCAGTATC
TTAAGGATACATATGTATCCACGATTGAAAATTAATTGA
>Solyc00g500126.1
ATGATTTTTCAATCTTTTCTACTAGGTAATCTAGTATCCTTATGCATGAAGATAATCAAT
TCGGTCGTTGTGGTCGGACTCTATTATGGATTTCTGACCACATTCTCCATAGGGCCCTCC
TATCTCTTCCTTCTCCGAGCTCTGGTTATGGAAGAAGGAACCGAGAAGAAGGTATCAGCA
ACAACTGGTTTTATTACGGGACAGCTCATGATGTTCATATCGATCTATTATGCGCCTCTG
CATCTAGCATTGGGTAGACCTCATACAATAACTGTCCTAGCTCTACCATATCTTTTGTTT
CATTTCTTCTGGAACAATCACAAACACTTTTTTGATTATGGATCTACTACCAGAAATTCA
ATGCGTAATCTCAGCATTCAATGTGTATTCCTGAATAATCTCATTTTTCAATTATTCAAC
CATTTCATTTTACCAAGTTCAATGTTAGCCAGATTAGTCAACATTTATCTCTTTCGATGC
AACAACAAGATCTTATTTGTAACAAGTGGTTTTGTTGGTTGGTTAATTGGTCACATTTTA
TTCATGAAATGGCTTGGATTGGTATTAGTCTGGATACGGCAAAATCATTCTATTAGATCG
AATAAGTACATTCGATCTAATAAGTACCTTGTATTAGAATTGAGAAATTCTATGGCTCGG
ATCTTTAGTATTCTCTTATTTATTACCTGTGTCTACTATTTAGGCAGAATACCCTCACCC
ATTCTTACTAAGAAACTGAAAGAAGCCTCAAAAACAGAAGAAAGGGTGGAAAGTGAGGAA
GAAAGAGATGTAGAAATTGAAACTGCTTCCGAAATGAAGGGGACTAAACAGGAACAAGAG
GGATCCACTGAAGAAGATCCTTATCCTTCTCCTTCCCTTTTTTCGGAAGAAGGGTGGGAT
CCGGACAAAATCGATGAAACGGAAGAAATCCGAGTGAATGGAAAGGACAAAATAAAGGAT
AAATTCCACTCTCACCTTACAGAGACAGGCTATAACAATATTAATACTAGTAATAGTCCA
ATTTATGATTATCAGGATTCTTATCTGAATAATAATAACACGGGGAATCTAGAAAATTGT
AAATTGCAACTGCTTGATAAAAAAAATGAAAATCAAGAACAAGACCTCTTCTGGTTTCAA
AAACCTCTTGTGAGTCTTCTTTTCGATTATAATCGATGGAATCGACCATTTCGTTACATA
AAGAATAATCGATTTGAGCAGGCCGTAAGAACAGAAATGTCACAATATTTTTTTGACACA
TGTAAAAGTGATGGAAAACAAAAAATATCTTTTACATACCCGCCAAGTTTATCAACTTTT
TGGAAAATGATAAAAAGAAAGATACCCCTATTGTCACTCCAAAAAACGCTCCCTAATGAA
CTGGACACTCAGTGGGTTTCTACCAACAAAGAAAAAAGTAATAATCTAAATAAGGAATTT
TTAAATCGACTTGAAATTCTAGACAAGGAATCTCTTTCTCTGGATATACTCGAAACAAGG
ACTAGATTTTGTAATGATGATACTAAAAAAGAATACGTGCCTAAAATGTATGATCCTTTG
TTAAATGGACTATATCGAGGAACAATAAAAAAGGGGGTTTCATCTTCAATCATAAACAAT
ACTTTGCTAGAAAATTGGGAAAAGAGAGTTAGACTAAATAGGATTCATACTATCTTTCTT
CCGAATATTGATTACCAAGAATTTGAACAAAAAGCGTATACGATTGATAAAAAACCATTA
TCAACAGAAATTGACGAGTTCTTAACTTTAATCAATGAATTAGGTAACGAAGCAAAATCG
AGTTTAAATTTGAAGGTAAAAAAGTACCTCGCTGGTCCCATAAATTAA
>Solyc00g500127.1
ATGTATGGATGGTATGAACTGCCTAAACAAGAATTCTTGAACAGCAAACAACCAGTTCAG
ATATTCACGACCAAGAAGTACTGGATTCTCTTTCGGATAGGCCCTGAAAGGAGAAGGAAG
GCTGGAATGCCAATAGGCATAGAAACAACGCTTGTAAGGAGTCCTATTAAAACCAAGAAA
TATAGGCCTGCCTGCCATCCACACCAGAATAAATAG
>Solyc00g500128.1
ATGAGAGGACATCAATTCAAATCCTGGATTTTCGAATTGAGAGAGATATTGAGAGAGATC
AAGAATTCTCACCATTTCTTAGATTCATGGACCCAATTCAATTCAGTGGGATCCTTCATT
CACATTTTTTTCCACCAAGAACGTTTTCTAAAACTCTTTGACCCCCGAATTTGGAGTATC
CTACTTTCACGCAATTCACAGGGTTCACCAAGCAATCGATATTTCACGATCAAGGGTGTA
ATACTCTTTGTAGTAGCGGTCCTTATATATCGTATTAACAATCGAAATATGGTCGAAAGA
AAAAATCTCTATTTGATAGGGCTTCTTCCTATACCTATGAATTCCATTGGACCCAGAAAT
GATACATTGGAAGAATCCGTTGGGTCTTCCAATATCAATAGGTTGATTGTTTCGCTCCTG
TATCTTCCCAAAGGAAAAAAGATCTCTGAGAGTTGTTTCCTGAATCCGAAAGAGAGTACT
TGGGTTCTCCCAATAACTAAAAAGTGTAGCATGCCTGAATCTAACTGGGGTTCGCGTTGG
TGGAGGAACTGGATCGGAAAAAAGAGGGATTCTAGTTGTAAGATATCTAATGAAACCGTC
GCTGGAATTGAGATCTTATTCAAAGAGAAAGATCTCAAATATCTGGAGTTTCTTTTTGTA
TATTATATGGATGATCCGATCCGCAAGGACCATGATTGGGAATTGTTTGATCGTCTTTCT
CTGAGGAAGAGTCGAAATAGAATCAACTTGAATTCGGGACCGCTATTCGAAATCTTAGTG
AAACACTGGATTTCTTATCTCATGTCTGCTTTTCGTGAAAAAATACCAATTGAAGTGGAG
GGTTTCTTCAAACAACAAGGGGCTGGGTCAACTATTCAATCAAATGATATTGAGCATGTT
TCCCATCTCTTCTCGAGAAACAAGTGGGCTATTTCTTTGCAAAACTGTGCTCAATTTCAT
ATGTGGCAATTCCGCCAAGATCTCTTCGTTAGTTGGGGGAAGAATCCGCCCGAATCGGAT
TTTTTGAGGAACGTATCGAGAGAGAATTGGATTTGGTTAGACAATGTGTGGTTGGTAAAC
AAGGATCGGTTTTTTAGCAAGGTACAGAATGTATCGTCAAATATTCAATATGATTCCACA
AGATCTAGTTTCGTTCAAGTAACGGATTCTAGCCAACTGAAAGGATCTTCTGATCAATCC
AGAGATCATTTGGATTCCATTAGTAATGAGGATTCGGAATATCACACATTGATTAATCAA
AGAGAGATTCAACAACGAAAAGAAAGATCGATTCTTTGGGATCCTTCCTTTCTTCAAACG
GAACGAAAAGAGATAGAATCAGGCCGATTCCCGAAATGCCTTTCTGGATATTCCTCAATG
TCCCGGCTATTCACGGAACGTGAGAAGCAGATGATTAATCATCTGTTTCCGGAAGAAATC
GAAGAATTTCTTGGGAATCCTACAAGATCCGTTCGTTCTTTTTTCTCTGATAGATGGTCA
GAACTTCATCTGGGTTCGAATCCTACTGAGAGGTCCACTAGAGATCAGAAATTGTTGAAG
AAACAACAAGATCTTTCTTTTGTCCCTTCCAGGCGATCGGAAAAGAAAGAAATGGTTAAT
ATATTCAAGATAATTACGTATTTACAAAATACCGTCTCAATTCATCCTATTTCATCAGAT
CCGGGATGTGATATGGTTCCGAAGGATGAACCGGATATGGACAGTTCCAATAAGATTTCA
TTCTTGAACAAAAATCCATTTTTTGATTTATTTCATCTATTCCATGACCGGAACAGGGGA
GGATACACGTTACACTACGATTTTGCATCAGAAGAGAGATTTCAAGAAATGGCAGATCTA
TTCACTCTATCAATAACCGAGCCGGATCTGGTGTATCATAAGGGATTTGCCTTTTCTATT
GATTCCTGCGGATTGGATCAAAAACAATTCTTGAATGAGGCCAGGGATGAATCGAAAAAG
AAATCTTTATTGGTTCTACCTCCTATTTTTTATGAAGAGAATGAATCTTTTTCTCGAAGG
ATCAGAAAAAAATGGGTCAGGATCTCCTGCGGGAATGATTTGGAAGATCCAAAACCAAAA
ATAGTGGTATTTGCTAGCAACAACATAATGGAGGCAGTCACTCAATATAGATTGATCCGA
AATCTGATTCAAATCCAATATAGTACCTATGGGTACATAAGAAATGTATTGAATCGATTC
TTTTTAATGAATAGATCCGATCGCAACTTCGAATATGGAATTCAAAGGGATCAAATAGGA
AAGGATACTCTGAATCATAGAACTATAATGAAATATACGATCAACCAATATTTATCGAAT
TTGAAAAAGAGTCAGAAGAAATGGTTCGAGCCTCTTATTTTGATTTCTCGAACCGAGAGA
TCCATGAATCGGGATCCTGATGCATATAGATACAAATGGTCCAATGGGAGCAAGAGTTTC
CAGGAACATTTGGAACAGTCCGTTTCGAAGCAGAAGAGCCGTTTTCAAGTAGTGTTCGAT
CGATTACGTATTAATCAATATTCGATTGATTGGTCTGAGGTTATCGACAAAAAAGATTTG
TCTAAGTCACTTCGTTTCTTTTTGTCCAAGTCACTTCTTTTTTTGTCCAAGTTGCTTTTA
TTTTTGTCTAACTCACTTCCTTTTTTCTGTGTGAGTTTCGGAAATATCCCCATTCATAGG
TCCGAGATCTACATCTATGAAGAATTGAAAGGTCCGAATGATCAACTCTGCAATCAGTTG
TTAGAATCAATAGGTCTTCAAATTGTTCATTTGAAAAAATTGAAACCCTTCTTATTGGAC
GATCATGATACTTCCCAAAAATCGAAATTCTTGATCAATGGAGGAACAATATCACCATTT
TTGTTCAATAAGATACCAAAATTCCCCTTTTCTGTGGAAAAGGCCCGTATCAATAATTCG
GATTTTACGTATGGACAATTTCTCAATATCTTGTTCATTCGCAACAAAATATTTTCTTTG
TGCGTCGGTAAAAAAAAACATGCTTTTTGGGGGAGAGATACTATTTCACCAATCGAGTCA
CAGGTATCTAACATATTCATACCTAACGATTTTCCACAAAGTGGTGACGAAACGTATAAC
TTGTACAAATCTTTCCATTTTCCAAGTCGATCCGATCCATTCGTTCGTAGAGCTATTTAC
TCGATCGCAGACATTTCTGGAACACCTCTAACAGAGGGGCAAATAGTCAATTTTGAAAGA
ACTTATTGTCAACCTCTTTCAGATATGAATCTATCTGATTCAGAAGGGAAGAACTTGCAT
CAGTATCTCAATTTCAATTCAAACATGGGTTTGATTCACACTCCATGTTCTGAGAAAGAT
TTATCATCCGAAAAGAGGAAAAAATGGAGTCTTTGTCTAAAGAAATGCGTTGAGAAAGGG
CAGACGTATAGAACCTTTCAACGAGATAGTGCTTTTTCAACTCTCTCAAAATGGAATCTA
TTCCAAACATATATGCCATGGTTCCTTACTTCGACAGGGTACAAATATCTAAATTTGATA
TTTTTAGATACTTTTTCAGACCTATTGCCAATACTAAGTAGCAGTCAAAAATTTGTATCC
ATTTTTCCTGATATTATGCATGGATCAGGTATATCATGGCGAATTCTTCAGAAAAAATTG
TGTCTTCCACAATGGAATCTGATAAGTGAGATCTCGAGTAAGTGTTTACATAATCTTCTT
CTGTCCGAAGAAATGATTCATCGAAATAATGAGTCACCATTGATATCGACACATCTGAGA
TCGCCAAATGCTCGGGAGTTCCTCTATTCAATCCTTTTCCTTCTTCTTGTTGCTGGATAT
CTCGTTCGTACACATCTTCTCTTTGTTTCCCGGGCCTCTAGTGAGTTACAGACAGAGTTC
GAAAGGGTAAAATCTTTGATGACTCCATCATCTATGATTGAGTTGCGAAAACTTCTGGAT
AGGTATCCTACATCTGAACCGAATTCTTTCTGGTTAAAGAATCTCTTTCTAGTTGCTCTG
GAACAATTAGGAGATTCTCTAGAAGAAATACGGGGTTCTGCTTCTGGCGGCAACATGCTT
GGTCCCGCTTATGGGGTCAAATCAATACGTTCTAAGAAGAAAGATTGGAATATCAATCTC
ATCGAGATCATCGATCTCATACCAAATCCCATCAATCGAATCACTTTTTCGAGAAATACG
AGACATCTAAGTCATACAAGTAAAGAGATCTATTCATTGATAAGAAAAAGAAAAAACGTG
AACGGGGATTGGATTGATGAGAAAATAGAATCCTGGGTCGCGAACAGTGATTCGATTGAT
GATGAAGAAAGAGAATTCTTGGTTCAGTTCTCCACCTTAACGACAGAAAATAGGATTGAT
CAAATTCTATTGAGTCTGACTCATAGTGATCATTTATCAAAGAATGACTCTGGTTATCAA
ATGATTGAACAACCGGGAGCAATTTACTTACGATACTTAGTTGACATTCATAAAAAGCAT
CTAATGAATTATGAGTTCAATCCATCCTGTTTAGCAGAAAGACGGATATTCCTTGCTCAT
TATCAGACAATCACTTATTCACAAACTTCGTGTGGGGAAAATAGTTTTCATTTCCCATCT
CATGGAAAACCCTTTTCGCTCCGCTTAGCCTTATCCCCCTCTAGGGGTATTTTAGTGATA
GGTTCTATAGGAACTGGACGATCCTATTTGGTCAAATACCTAGCGACAAACTCCTATGTT
CCTTTCATTACGGTATTTCTGAACAAGTTCCTGGATAACAAGTCTAAAGGTTTTCTTCTT
GATGAGATCGATATTGATGATAGTGACGATATTGATGATAGTGACAATCTTGATGCTAGT
GACGATATCGATCGTGACCTTGATACGGAGCTGGAACTGCTAACTAGGATGAATGGGCTA
ACTGTGGATATGATGCCGGAAATAGACCGATTTTATATCACCCTTCAATTCGAATTAGCA
AAAGCAATGTCTCCTTGCATAATATGGATTCCAAACATTCATGATCTGGATGTGAATGAG
TCGAATGACTTATCCCTCGGTCTATTAGTGAACCATCTCTCCAGGGATTGTGAAAGATGT
TCTACTAGAAATATTCTTGTTATTGCTTCGACTCATATTCCCCAAAAAGTGGATCCCGCT
CTAATAGCTCCGAATAAATTAAATACGTGCATTAAGATACGAAGGCTTCTTATTCCACAA
CAACGAAAGCACTTTTTCACTCTTTCATATACTAGGGGATTTCACTTGGAAAAGAAAATG
TTCCATACTAACGGATTCGGGTCCATAACCATGGGTTCCAATGCACGAGATCTTGTAGCA
CTTACCAATGAGGTCCTATCGATTAGTATTACACAGAAGAAATCAATTATAGACACTAAT
ACAATTAGATCCGCTCTTCATAGACAAACTTGGGATTTGCGATCCCAGGTAAGATCGGTT
CAGGATCATGGGATCCTTTTCTATCAGATAGGAAGGGCTGTAGCACAAAATGTACTTCTA
AGTAATTGCCCCATAGATCCTATATCTATCTATATGAAGAAGAAATCATGTAACGAAGGG
GATTCTTATTTGTACAAATGGTACTTCGAGCTTGGAACGAGCATGAAGAGATTAACGATA
CTTCTTTATCTTTTGAGTTGTTCTGCCGGATCGGTCGCTCAAGATCTTTGGTCTTTATCC
GTACCCGATGAAAAAAATGGGATCACTTCTTATGGACTCGTTGAGAATGATTCTGATCTA
GTTCATGGCCTATTAGAAGTAGAGGGCGCTCTGGTGGGATCTTCACGGACAGAAAAAGAT
TGCAGTCAGTTTGATAATGATCGAGTGACATTGCTTCTTCGGCCCGAACCGAGGAATCCC
TTAGATATGATGCAAAAGGGCTCTTGGTCTATCCTTGATCAGAGATTTCTCTATGAAAAA
TATGAATCGGAGTTTGAAGAAGGGGAGGGAGAAGGAGCCCTTGACCCGCAGGAGGATTTA
TTCAATCACATAGTTTGGGCTCCTAGAATATGGCGCCCTTGGGGCTTTCTATTTGATTGT
ATCGAAAGGCCCAATGAATTGGGATTTCCCTATTGGTCCAGGTCATTTCGGGGCAAGCGG
ATCATTTATGATGAAGAGGATGAGCTTCAAGAGAATGATTCGGGGTTCTTGCAGAGTGGA
ACCATGCAGTACCAGACACGAGATAGATCTCAAGGCCTTTTTCGAATAAGCCAATTCATT
TGGGACCCTGCAGATCCACTCTTTTTCCTATTCAAAGATCAGCCCCCTGGCTCTGTGTTT
TCACATCGAGAATTATTTGCAGATGAAGAGATGTCAAAGGGGCTTCTTACTTCCCAAACA
GATCCTCCTACATCTCTATATAAACGCTGGTTTATCAAGAATACGCAAGAAAAGCACTTC
GAATTGTTGATTAATCGTCAGAGATGGCTTAGAACCAATAGTTCATTATCTAATGGATCT
TTCCGTTCTAATACTCTATCCGAGAGTTATCAGTATTTATCAAATCTGTTCCTATCTAAC
GGAACGCTATTGGATCAAATGCCAAAGACATTGTTGAGAAAAAGATGGCTTTTCCCGGAT
GAAATGAAAATTGGATTCATGTAA
>Solyc00g500129.1
ATGGAATGCGAGGGGGCGGATGTAGCCAAGTGGATCAAGGCAGTGGATTGTGAATCCACC
ATGCGCGGGTTCAATTCCCGTCGTTCGCCCATTATTTCTTTTTCTGCTTTTGATAACCCC
AAGGGGTTGTGGGTTTTTTTCTACCAATTGGGGCTCTCCCTTCACCACCCCCATGGGGAT
GGTCTACAGGGACGCTTACCTAGCCAACGCTTAGATCCGGCTCTACCCAAACTTTTCTGG
TTCACCCCAACATTCCCCACTTGTCCGACTGTTGCTGAGCAGTTTTTGGATATCAAACGG
ACCTCCCCAGAAGGTAATTTTAATGTGGCCGATTTCCCCTCTTTTGCAATCAGTTTCGCT
ACAGCACCCGCTGCTCTAGCTAATTGTCCACCCTTTCCAAGTGTGATTTCTATGTTATGT
ATGGCCGTGCCTAAGGGCATATCGGTTGAAGTAGATTCTTCTTTTGATCAATCAAAACCC
CTTCCCAAACTGTACAAGCTTCTTCCAAAGCATACGGCTTTCTGGATGTAG
>Solyc00g500130.1
ATGACTGCAATTTTAGAGAGACGCGAAAGCGAAAGCCTATGGGGTCGCTTCTGTAACTGG
ATAACTAGCACTGAAAACCGTCTTTACATTGGATGGTTTGGTGTTTTGATGATCCCTACC
TTATTGACGGCAACTTCTGTATTTATTATTGCCTTCATTGCTGCTCCTCCAGTAGACATT
GATGGTATTCGTGAACCTGTTTCAGGGTCTCTACTTTACGGAAACAACATTATTTCCGGT
GCCATTATTCCTACTTCTGCAGCTATAGGTTTACATTTTTACCCAATCTGGGAAGCGGCA
TCCGTTGATGAATGGTTATACAACGGTGGTCCTTATGAACTAATTGTTCTACACTTCTTA
CTTGGCGTAGCTTGTTACATGGGTCGTGAGTGGGAGCTTAGCTTCCGTCTGGGTATGCGA
CCTTGGATTGCTGTTGCATATTCAGCTCCTGTTGCAGCTGCTACCGCAGTTTTCTTGATC
TACCCAATCGGTCAAGGAAGTTTTTCTGATGGTATGCCTCTAGGAATCTCTGGTACTTTC
AATTTCATGATTGTATTCCAGGCTGAACACAACATCCTTATGCACCCATTTCACATGTTA
GGCGTAGCTGGGGTATTCGGCGGCTCCCTATTCAGTGCTATGCATGGTTCCTTGGTAACT
TCTAGTTTGATCAGGGAAACCACAGAAAATGAATCTGCTAATGAAGGTTACAGATTCGGT
CAAGAGGAAGAAACTTATAATATCGTAGCCGCTCATGGTTATTTTGGCCGATTGATCTTC
CAATATGCTAGTTTCAACAACTCTCGTTCGTTACACTTCTTCCTAGCTGCTTGGCCTGTA
GTAGGTATCTGGTTTACCGCTTTAGGTATCAGCACTATGGCTTTCAACCTAAATGGTTTC
AATTTCAACCAATCTGTAGTTGACAGTCAGGGTCGTGTAATTAACACTTGGGCTGATATC
ATCAACCGTGCTAACCTTGGTATGGAAGTTATGCATGAACGTAATGCTCATAACTTCCCT
CTAGACCTAGCTGCTATCGAAGCTCCATCTACAAATGGATAA
>Solyc00g500131.1
ATGGAAGAAATCCACAGATATTTACAGCCGGATAGCTCGCAACAACACAACTTCCTATAT
CCACTTATCTTTCAGGAGTATATTTATGCACTTGCTCAGGATCATGGTTTAAATAGAAAT
AGGTCGATTTTGTTGGAAAATTCAGGTTATAACAATAAATTTAGTTTCCTAATTGTGAAA
CGGTTAATTACTCGAATGGATCAACAGAATCATTTGATTATTTCTACTAATGATTCTAAC
AAAAATCCGTTTTTGGGGTGCAACAAGAGTTTGTATTCTCAAATGATATCAGAGGGATTT
GCATGTATTGTAGAAATTCCGTTTTCTATACGATTAATATCTTCTTTATCTTCTTTCGAA
GGCAAAAAGATTTTCAAATCTCATAATTTACGATCAATTCATTCAACATTTCCTTTTTTA
GAGGACAATTTTTCACATCTAAATTATGTATTAGATATACTAATACCCTACCCCGTTCAT
CTGGAAATCTTGGTTCAAACTCTTCGCTATTGGGTAAAAGATGCCTCTTCTTTACATTTA
TTACGATTCTTTCTCCACGAATATTGTAATTTGAATAGTCTTATTACTTCAAAGAAGCCC
GGTTACTCCTTTTCAAAAAAAAATCAAAGATTCTTCTTCTTCTTATATAATTCTTATGTA
TATGAATGCGAATCCACTTTCGTCTTTCTACGGAACCAATCTTCTCATTTACGATCAACA
TCTTTTGGAGCCCTTCTTGAACGAATATATTTCTATGGAAAAATAGAACGTCTTGTAGAA
GCCTTTGCTAAGGATTTTCAGGTTACCCTATGGTTATTCAAGGATCCTGTCATGCATTAT
GTTAGTGTGCGACTAAATCATTCAATGGTACGTAGTCAAATGTTAGAAAATTCATTTCTA
ATCAATAATCCAATTAAGAAGTTCGATACCCTTGTTCCAATTATTCCTTTGATTGGATCA
TTAGCTAAAGCACACTTTTGTACCGGATTAGGGCATCCCATTAGTAAACCAGTTTGGTCC
GATTTATCAGATTCTGATATTATTGACCGATTTGGGCGTATATGCAGAAATCTTTTTCAT
TATTATAGTGGATCTTCCAAAAAAAAGACTTTATATCGAATAAAGTATATACTTCGACTT
TCTTGTGCTAGAACTTTAGCTCGGAAACACAAAAGTACTGTACGCACTTTTTTGAAAAGA
TCGGGCTCGGAATTATTGGAAGAATTCTTAACGTCGGAAGAAGAAGTTCTTTCGTTGACC
TTCCCACGAGCTTCGTCTAGTTTGTGGGGAGTATATAGAAGTCGGATTTGGTATTTGGAT
ATTTTTTGTATCAATGATCTGGCGAATTCTCAATGA
>Solyc00g500132.1
ATGCTTAATACCTTTAGTTTGATCGGTATCTGTCTTAATTCGACCCTTTATTCGAGTAGT
TTTTTCTTCGGCAAATTGCCCGAGGCCTATGCTTTTTTGAATCCAATCGTAGATATTATG
CCAGTCATACCTCTGTTCTTTTTTCTCTTAGCCTTTGTTTGGCAAGCTGCTGTAAATTGT
GTAATGCTTACTCTCAAACTCTTCGTTTACACAGTAGTGATATTTTTTGTTTCTCTCTTC
ATCTTTGGATTCCTATCTAATGATCCCGGACGTAATCCTGGACGTGAAGAATAA
>Solyc00g500133.1
ATGGTAACCATTCGAGCTGACGAAATTAGTAATATTATCCGTGAACGTATTGAACAATAT
AATAGAGAAGTAAAGATTGTAAATACAGGTACCGTACTTCAAGTAGGCGATGGCATTGCT
CGTATTCACGGTCTTGATGAAGTAATGGCGGGTGAATTAGTAGAATTTGAAGAGGGTACA
ATAGGCATTGCTCTGAATTTGGAATCAAATAATGTTGGTGTTGTATTAATGGGCGACGGT
TTGTTGATACAAGAAGGAAGTTCTGTAAAAGCAACGGGAAGAATTGCTCAGATACCCGTG
AGTGAGGCTTATTTGGGTCGTGTTGTAAATGCCCTGGCTAAACCTATTGATGGTAGAGGT
GAAATTTCAGCTTCTGAATTTCGATTAATTGAATCTGCCGCCCCCGGTATTATTTCGCGC
CGTTCCGTATATGAGCCTCTTCAAACCGGACTTATTGCTATTGATTCGATGATCCCTATA
GGACGTGGTCAACGAGAATTAATTATTGGGGACAGACAGACCGGTAAAACAGCAGTAGCC
ACAGATACGATTCTCAATCAACAAGGTCAAAATGTAATATGTGTTTATGTAGCTATTGGG
CAAAAAGCGTCTTCTGTGGCCCAGGTAGTAACTACTTTACAGGAAAGGGGAGCGATGGAA
TACACTATTGTGGTAGCCGAAACGGCGGATTCCCCTGCTACATTACAATACCTTGCTCCT
TATACAGGAGCAGCTCTGGCTGAATATTTTATGTATCGTGAACGACACACTTTAATCATT
TATGATGATCTCTCCAAACAAGCGCAAGCTTATCGCCAAATGTCTCTTCTATTACGAAGA
CCGCCCGGTCGTGAAGCTTATCCAGGAGATGTTTTTTATTTGCATTCACGCCTTTTGGAA
AGAGCCGCTAAATTAAGTTCGAGTTTAGGTGAAGGAAGTATGACTGCCTTACCAATAGTT
GAAACTCAATCCGGAGATGTTTCGGCTTATATTCCTACTAATGTAATTTCCATTACTGAT
GGACAAATCTTCTTATCCGCCGACCTATTCAATTCTGGAATCAGACCTGCTATTAATGTG
GGTATCTCCGTTTCCAGAGTGGGGTCCGCAGCTCAAATAAAAGCCATGAAACAGGTAGCT
GGTAAATTAAAATTAGAACTAGCGCAATTCGCAGAATTAGAAGCCTTTGCACAATTTGCT
TCTGATCTCGATAAAGCTACTCAGAATCAATTGGCAAGAGGTCAACGATTACGTGAATTG
CTTAAACAATCCCAATCAGCCCCTCTCACGGTAGAAGAGCAGATAATGACTATTTATACC
GGAACAAACGGCTATCTTGATTCATTAGAAGTTGGACAGGTAAGGAAATTTCTTGTTGAG
CTACGTACTTACTTAAAAACTACTAAACCTCAGTTCCAAGAAATCATATCTTCTACCAAG
ACATTTACCGAGGAAGCAGAAGCCCTTTTGAAGGAAGCTATTCAGGAACAAATGGATCGT
TTTATACTTCAGGAACAAGCATAA
>Solyc00g500134.1
ATGACAAGAAGATATTGGAACATAAATTTGGAAGAGATGATGGAGGCAGGAGTTCATTTT
GGTCATGGTACTAGGAAATGGAATCCTAAAATGGCGCCTTATATCTCTGCAAAGCGTAAG
GGTATTCATATTACAAATCTTACTAGAACTGCTCGTTTTTTATCAGAAGCTTGTGATTTA
GTTTTTGACGCAGCAAGTAGGGGAAAACAATTCTTAATTGTTGGTACCAAAAATAAAGCA
GCTGATTCAGTAGAGTGGGCTGCAATAAGGGCCCGGTGTCATTATGTTAATAAAAAATGG
CTTGGCGGTATGTTAACGAATTGGTCCACTACAGAAACAAGACTTCATAAGTTCAGGGAC
TTGAGAATGGAACAAAAAACAGGGAGACTCAACCGTCTCCCGAAAAGAGATGCAGCTATG
TTGAAAAGACAATTATCTCGCTTGCAAACATATCTGGGCGGGATTAAATATATGACAGGG
GTACCCGATATTGTAATCATCGTGGATCAGCACGAAGAATATACGGCCCTGCGAGAGTGT
ATTACTTTAGGAATTCCAACAATTTGTTTAACCGATACAAATTGTGACCCCGATCTCGCA
GATATTTCAATTCCAGCGAATGATGACGCCATATCCTCAATCCGATTAATTCTTAACAAA
TTAAGGGCAAGGCAATATGAATGTTCTATCATGTTCCATCAATACTCTAAAGGGGTTATA
CGATATATCCGGTGTGGAAGTAGGCCAACATTTCTATTGGCAAATAGGAGGTTTCCAAGT
ACATGGCCAACCACTATAGCTGTTCGGAACCCACAAACCATTCCGACCGGGGGTCAGAAT
TTCTTCGAATATGTTCTTGAATTCATTCGAGATGTTAGAGCTCTTTTACCTTGGAAAATC
ATACAATTACCTCATGGGGAGTTAGCCGCACCCACGAATGATATAAATACTACTGTTGCT
TTGGCTTTACTCACATCCGTGGCATATTTCTATGCGGGTCTTACAAAAAGGGGATTAGTA
CCCTTAGTAGTTCCTATACCTGTCATGCTCCTTGGATTATTTACAAGTGGTATTCAAGCT
CTTATTTTTGCAACTTTAGCCGCGGCTTATATAGGTGAATCCATGGAGGGCCATCATTGA
>Solyc00g500135.1
ATGATTGATCGATATAAACACCAACAGCTCCGAATTGGATCAGTTTCTCCTCAACAAATA
AGTGCTTGGGCCACAAAAATCCTGCCTAATGGAGAGATAGTTGGAGAGACTCGGAAGGAG
AAACTGTCATCCCAGTCAATCCAATTGGGATGCCCTGGACCTGACATGTCACTTGGAAAG
AGTAACATGAAGCTCAGAATTGGGGGTTTCGATACATTTCGCAATCGAGAAATCTCTACT
GGCGCAGGTGCTATCCGAGAACAATTAGCCGATCTAGATTTACGAATTATTATAGAGAAT
TCGTTGGTAGAATGGGAAGAGTTGGGGGAAGAAGGGCACACAGGGAATGAATGGGAAGAT
CGAAAAGTTGGAAGAAGAAAGGACTTTTTGGTTAGACGCGTGGAATTGGCTAAGCATTTT
ATTCGAACAAATATAGAGCCCGAATGGATGGTTTTGTGTCTATTACCAGTTCTTCCTCCT
GAGTTGAGACCGATCATTCAGATAGATGGGGGTAAACTAATGAGCTCAGATATTAATGAA
CTCTATAGAAGAGTTATCTATCGGAACAATACCCTTACCGATCTATTAACAACAAGTAGA
TCTACGCCAGGAGAATTAGTAATGTGTCAGGAGAAATTAGTACAAGAAGCCGTGGATACA
CTTCTTGATAATGGAATCCGGGGACAACCAATGAGGGACGGTCATAATAAAGTTTACAAG
TCATTTTCTGATGTAATTGAAGGCAAAGAGGGAAGATTTCGTGAGACTCTGCTTGGTAAA
CGAGTCGATTATTCAGGACGTTCTGTCATTGTCGTGGGTCCTTCACTTTCATTACATCGA
TGTGGATTGCCTCGTGAAATAGCAATAGAACTTTTCCAGACATTTGTAATTCGTGGTCTA
ATTAGACAACATCTTGCTTCGAACATAGGAGTTGCTAAGAGTAAAATTCGAGAAAAAGAG
CCGATTGTATGGGAAATCCTTCAAGAAGTTATGCAGGGACACCCTGTATTGCTGAATAGA
GCACCTACGCTGCATAGATTAGGCATACAGGCATTCCAGCCCGTTTTAGTGGAGGGGCGC
GCTATTTGTTTACATCCATTAGTTTGCAAGGGATTCAATGCCGATTTTGATGGAGATCAA
ATGGCTGTTCATGTACCTTTATCCTTGGAGGCTCAAGTAGAGGCCCGTTTACTTATGTTT
TCTCATATGAATCTTTTGTCTCCGGCTATTGGGGATCCCATTTCCGTGCCAACGCAAGAT
ATGCTTATTGGACTCTATGTATTAACGAGCGGAAATCATCGAGCTAGGTCCATAGTTCCG
GAATTTATACGCGAATCAAGATCGATAAAAGGAAGTTTTACAATCACCGACTCAAACCCA
TTGTCGAATCCTACTCAGCGGAATATGGAGGTACTTATGGCAGAACGGGCCAATCTGGTC
TTTCACAATAAAGCGATAGACGGAACTGCCATGAAACGACTTATTAGTAGATTAATAGAG
CACTTCGGAATGGCATATACATCACATATCCTGGATCAAGTAAAAACTCTGGGGTTCCAA
CAAGCTACTGCTACATCCATTTCATTAGGAATTGATGATCTTTTAACAATACCTTCTAAG
GGATGGCTAGTTCAAGATGCTGAACAACAAAGTTTGATTTTGGAAAAACACCATCAGTAT
GGAAATGTACACGCGGTAGAAAAATTACGTCAATCCATTGAAATATGGTATGCTACAAGT
GAATATTTGCGCCAAGAAATGAATCCGAATTTTAGGATGACTGACCCTTTTAATCCAGTT
CATATAATGTCTTTCTCGGGAGCTCGAGGAAATGCATCTCAGGTACATCAATTAGTAGGT
ATGAGAGGATTAATGTCGGATCCTCAAGGACAAATGATTGATTTACCTATTCAAAGCAAT
TTACGCGAAGGACTCTCTTTAACAGAATACATCATTTCTTGCTACGGAGCCCGTAAAGGA
GTTGTGGATACTGCTGTACGAACATCAGACGCTGGATATCTCACTCGCAGACTTGTTGAA
GTAGTTCAACACATTGTTGTACGTCGAACGGATTGTGGCACCGCCCGGGGTATTTCTGTG
AGTCCTCGGAATGGGATAATGCCGGAAAGGATTTTTAGTCAAACATTAATTGGCCGTGTA
TTAGCAGATGATATATACATGGGTTCACGATGTATTATTGCAGGTCAATCGATTGGAGAA
CCGGGTACTCAATTAACATTACGAACTTTTCATACCGGAGGAGTATTCACGGGGGGTACT
GCAGAACATGTGCGAGCCCCATCTAATGGAAAAATAAAATTCAATGAGGACTTGGTTCAT
CCGACACGTACACGTCATGGGCATCCCGCCTTTCTATGTTCTATAGACTTGTATGTAACT
ATTGAGAGTGAAGATATTCTACATAATGTGAATATTCCACCCAAAAGTTTGCTTTTAGTT
CAAAACGATCAATACGTAGAATCAGAACAAGTAATTGCTGAGATTCGCGCAGGAATATCC
ACTTTGAATTTTAAAGAGAAGGTTCGAAAACATATTTATTCTGATTCAGACGGAGAAATG
CACTGGAGTACCGATGTCTATCATGCACCCGAATTTACATATGGTAATGTTCATCTATTA
CCAAAAACAAGTCATTTATGGATATTATTAGGAGGGCCGTGCAGGTCCAGTCTAGTCTAC
CTTTCGATCCACAAGGATCAGGATCAAATGAATGCGCATTCTCTTTCTGGCAAGCGAAGA
TATACTTCTAACCTCTCAGTAACCAATGATCAGGCGAGGCAGAAATTGTTTAGTTCGGAT
TTTTATGGTCAAAAAGAAGATAGGATTCCTGATTATTCAGACCTTAATCGAATCATATGT
ACTGGCCAGTATAATCTCGTATATTCGCCTATTCTTCACGGGAATTCTGCTTTATTGTCA
AAAAGGCGAAGAAATAAATTCATCATTCCACTACACTCGATTCAAGAACTCGAGAATGAA
CTAATGCCCTGTTCAGGTATCTCGATTGAAATCCCCGTAAATGGTATTTTCCGTCGAAAT
AGTATTCTTGCTTATTTCGATGATCCTCGATACAGAAGAAAGAGTTCGGGCATTATTAAA
TATGGGACTATAGAAACGCATTCAGTCATCAAAAAAGAGGATTTGATTGAGTATCGAGGA
GTCAAGGAATTTAGGCCAAAATACCAAATGAAAGTAGATCGATTTTTTTTCATTCCTGAA
GAGGTGCATATCTTGCCCGGATCTTCTTCCCTAATGGTACGGAACAATAGTATCGTTGGG
GTCGATACACAAATCACCTTAAATCTAAGAAGCCGAGTCGGTGGGTTGGTCCGGGTGGAG
AGAAAAAAAAAACGAATTGAACTGAAAATCTTTTCTGGAGATATCCATTTTCCTGGAGAG
ACGGATAAGATATCCAGGCATACCGGCGTTTTGATACCACCAGGAACAGGAAAAAGAAAT
TCCAAGGAATACAAAAAAGTTCAAAATTGGATCTATGTCCAACGAATTACACCTAGTAAG
AAAAGGTTTTTTGTTTTAGTTCGACCTGTCGTCACATATGAAATAACGGACGGTATAAAT
TTAGGAACCCTTTTTCCACCGGATCCATTGCAGGAAAGGGATAATGTGCAACTTCGAATT
GTCAATTATATCCTTTATGGAAATGGCAAACCGATTCGAGGAATTTCTGACACAAGTATT
CAATTAGTTCGGACTTGTTTAGTATTGAATTGGAACCAAGACAAAAAAAGTTCTTCTTGC
GAAGAAGCCCGTGCTTCTTTTGTTGAAATAAGGACAAATGGTTTGATTCGACATTTCCTA
AAAATCAACTTAGTGAAATCCCCTATTTCGTATATCGGAAAAAGGAATGATCCGTCGGGG
TCAGGATTGCTCTCTGATAATGGATCGGATTGTACCAATATCAATCCCTTTTCTGCTATT
TATTCCTATTCCAAGGCAAAAATTCAACAATCTCTTAACCAACCTCAAGGAACTATTCAT
ACGTTGTTGAATAGAAATAAGGAATCCAAAAATGGACCGCCCCTCAAATCGGGTCAAGTT
ATACTTGTTCAAGTTGACTCGATAGTGATACGATCAGCTAAGCCTTATTTGGCCACCCCC
GGAGCAACTGTTCATGGCCATTATGGGGAAACCCTTTACGAAGGAGATACATTAGTTACA
TTTATATATGAAAAATCGAGATCTGGTGATATAACACAGGGTCTTCCAAAAGTAGAACAG
GTCTTAGAAGTGCGTTCGATTGATTCAATATCCATGAATCTAGAAAAGAGGGTTGAGGGT
TGGAACAAATGTATACCAAGAATTCTTGGAATTCCTTGGGGATTCTTGATTGGTGCTGAG
CTAACTATAGCGCAAAGCCGAATCTCTTTGGTTAATAAAATCCAACAGGTTTATCGCTCC
CAGGGGGTGCAGATTCATAATAGGCATATAGAAATTATTGTACGTCAAATAACATCAAAA
GTGTTGATTTCAGAAGATGGAATGTCTAATGTTTTTTCACCCGGAGAACTTATTGGATTG
TTGCGAGCAGAACGAATGGGGCGCGCTTTGGAAGAAGCGATCTGTTACCGAGTCGTCTTA
TTGGGAATAACAAGAGCATCTCTCAATACTCAAAGTTTCATATCTGAAGCAAGTTTTCAA
GAAACTGCTCGAGTTTTAGCAAAAGCGGCTCTCCGGGGTCGTATCGATTGGTTGAAAGGC
CTGAAAGAGAACGTTGTTTTGGGGGGGGTGATACCCGTTGGTACCGGATTCAAGGGATTA
GTGCACCCTTCAAAACAACATAACAACATTCCTTTGGAAACAAAAAAAACAAATCTATTC
GAGGGGGAGATGAGAGATATTTTGTTCCACCACAGAAAATTATTTGATTCTTGTCTTTCA
AAAAAATTCCACGACATACCCGAACAATCATTTATAGGATTTAATGATTCCTAA
>Solyc00g500136.1
ATGACTATAGCCATTGGTAAGTTTACCAAAGACGAAAATGATTTATTTGATATTATGGAT
GACTGGTTACGGAGGGACCGTTTCGTTTTTGTAGGCTGGTCCGGTCTATTGCTCTTTCCT
TGTGCCTATTTCGCTGTAGGGGGTTGGTTCACAGGTACAACCTTTGTAACTTCATGGTAT
ACCCATGGATTGGCCAGTTCTTATTTGGAAGGCTGCAATTTCTTAACTGCCGCGGTTTCT
ACTCCTGCTAATAGTTTAGCACATTCGTTGTTGTTACTATGGGGTCCTGAAGCACAAGGA
GATTTTACTCGTTGGTGTCAATTGGGGGGTCTGTGGACTTTTGTTGCTCTCCATGGAGCT
TTTGGCCTAATAGGTTTCATGTTACGTCAATTCGAGCTTGCTCGATCTGTTCAATTGAGA
CCTTATAATGCAATCGCATTCTCTGGTCCAATTGCTGTTTTTGTTTCTGTATTTCTGATT
TATCCACTAGGTCAGTCTGGTTGGTTCTTTGCACCTAGTTTTGGTGTAGCAGCTATATTT
CGATTCATCCTATTTTTTCAAGGGTTTCATAATTGGACCTTGAACCCCTTTCATATGATG
GGAGTTGCCGGTGTATTGGGGGCTGCTTTGCTATGCGCCATTCATGGTGCTACCGTAGAA
AATACTTTATTTGAAGACGGTGATGGTGCAAATACATTCCGTGCTTTTAACCCAACTCAA
GCCGAAGAAACTTATTCAATGGTCACCGCTAACCGCTTTTGGTCCCAAATCTTTGGGGTT
GCTTTTTCCAATAAACGTTGGTTACATTTCTTTATGTTATTTGTACCAGTGACCGGTTTA
TGGATGAGTGCTCTTGGAGTAGTCGGTCTAGCTCTGAACCTACGTGCCTATGACTTCGTT
TCTCAGGAAATTCGCGCAGCGGAAGATCCTGAATTTGAGACTTTCTACACCAAAAATATT
CTCTTAAACGAAGCCTTAGCTGGTCGTGACCAAGAAACCACAGGTTTCGCTTGGTGGGCC
GGGAATGCCCGACTTATCAATCTATCCGGTAAACTACTAGGGGCTCATGTAGCCCATGCT
GGATTAATCGTATTCTGGGCCGGAGCAATGAACCTATTTGAAGTGGCCCATTTCGTACCC
GAGAAGCCTATGTATGAACAAGGATTGATTTTACTTCCCCACCTAGCTACTCTAGGTTGG
GGGGTAGGCCCTGGGGGAGAAGTTATAGATACCTTTCCATACTTTGTATCTGGAGTACTT
CATTTAATTTCTTCTGCAGTATTGGGCTTTGGCGGCATTTATCATGCACTTCTGGGACCT
GAGACACTTGAAGAATCTTTTCCCTTCTTTGGTTATGTCTGGAAAGATCGAAATAAAATG
ACCACAATTTTAGGTATTCACTTAATCTTGTTAGGTATAGGTGCTTTTCTTCTAGTATTC
AAGGCTCTTTATTTTGGGGGCGTATATGATACCTGGGCTCCGGGAGGGGGAGATGTAAGA
AAAATTACCAACTTGACCCTTAGCCCGAGTATCATATTTGGTTATTTACTAAAATCCCCT
TTTGGAGGAGAAGGGTGGATTGTTAGTGTGGACGATTTAGAAGATATAATCGGAGGACAT
GTATGGTTAGGTTCCATTTGTATACTTGGTGGAATCTGGCATATCTTAACCAAACCCTTC
GCATGGGCTCGACGCGCACTTGTATGGTCTGGAGAGGCTTACTTATCTTATAGTTTAGGG
GCTTTAGCCGTCTTTGGTTTCATTGCTTGTTGTTTTGTCTGGTTCAATAATACCGCTTAT
CCTAGTGAATTTTACGGGCCTACTGGACCAGAAGCTTCTCAAGCTCAAGCATTTACTTTT
CTAGTTAGAGACCAACGTCTTGGGGCTAACGTGGGATCCGCTCAAGGACCTACTGGTTTA
GGTAAATATCTAATGCGTTCCCCAACCGGAGAAGTCATTTTTGGAGGAGAAACTATGCGT
TTTTGGGATCTGCGTGCTCCATGGTTAGAGCCTCTAAGGGGTCCAAATGGGTTAGACTTG
AGTAGGTTGAAAAAAGACATACAACCTTGGCAGGAACGGCGTTCCGCGGAATATATGACT
CATGCTCCTTTAGGTTCTTTAAATTCCGTGGGTGGTGTAGCTACCGAGATCAATGCAGTC
AATTATGTCTCTCCTAGAAGTTGGTTAGCTACCTCTCATTTTGTTCTAGGATTCTTCTTC
TTTGTAGGTCATTTGTGGCACGCAGGAAGGGCTCGTGCAGCTGCAGCAGGATTTGAAAAA
GGAATTGATCGCGACTTTGAACCTGTTCTTTCCATGACCCCTCTTAATTGA
>Solyc00g500137.1
ATGGATACTAATAGGAATTCAACCATTATGGCAAGGAAAAGTTTGATTCAGAGGGAGAAG
AAGAGGCAAAAATTGGAACAGAAATATCATTCGATTCGTCGATCCTCAAAAAAAGAAATA
AGCAAGGTTCCGTCGTTGAGTGACAAATGGGAAATTTATGGAAAGTTACAATCCCTACCA
CGGAATAGTGCACCTACACGCCTTCATCGACGTTGTTTTTTGACCGGAAGGCCGAGAGCT
AACTATCGAGACTTTGGCCTATCCGGACACATACTTCGTGAAATGGTTCATGCATGTTTG
TTGCCAGGAGCAACAAGATCAAGTTGTTCTTATCTTTGGCGCGGGGTAGAGCAGTTTGGT
AGCTCGCAAGGCTCATAA
>Solyc00g500138.1
ATGGCATTACGATTTCCAAGGTTTAGCCAAGGCTTAGCTCAGGACCCCACTACTCGTCGT
ATTTGGTTTGGTATTGCTACCGCACATGACTTCGAGAGTCATGATGATATTACTGAGGAA
CGTCTTTATCAGAATATTTTTGCTTCTCACTTCGGTCAATTAGCAATAATTTTTCTGTGG
ACTTCCGGAAATCTGTTTCATGTAGCTTGGCAAGGAAATTTTGAGTCGTGGGTACAGGAC
CCTTTACATGTAAGACCTATTGCTCATGCAATTTGGGATCCTCATTTTGGTCAACCGGCC
GTGGAAGCTTTTACTCGAGGGGGTGCTCTTGGCCCAGTGAATATCGCTTATTCTGGTGTT
TATCAGTGGTGGTATACAATCGGTTTACGCACTAATGAAGATCTTTATACTGGCGCTCTT
TTTCTATTATTTCTTTCTGCCATATCCTTAATAGCAGGTTGGTTACACCTACAACCGAAA
TGGAAACCGAGCGTTTCCTGGTTCAAAAATGCCGAATCTCGTCTGAATCACCATTTGTCA
GGACTCTTTGGCGTAAGTTCCTTGGCTTGGACAGGGCATTTAGTCCATGTTGCTATTCCT
GCATCCAGAGGGGAGTACGTTCGGTGGAATAATTTCTTAGATGTATTACCGCATCCCCAA
GGGTTAGGCCCACTTTTTACAGGTCAATGGAATCTTTATGCTCAAAACCCCGATTCAAGT
AGTCATTTATTTGGTACCGCCGAAGGGGCGGGAACGGCCATTCTAACTCTTCTCGGGGGA
TTCCACCCACAAACGCAAAGTTTATGGCTGACTGATATTGCCCATCACCATTTAGCTATT
GCATTTATTTTTCTTGTTGCTGGTCATATGTATAGAACCAATTTCGGGATTGGGCACAGT
ATGAAAGATCTTTTAGATGCACATATTCCTCCGGGGGGACGATTGGGGCGTGGACATAAG
GGTCTTTATGACACAATCAACAATTCGCTTCATTTTCAATTAGGCCTTGCTCTAGCTTCT
TTAGGGGTTATTACTTCTTTGGTAGCTCAACACATGTACTCTTTACCTGCTTATGCATTC
ATAGCACAAGACTTTACTACTCAAGCTGCATTATATACCCACCACCAATATATCGCAGGA
TTCATCATGACAGGAGCTTTTGCTCATGGAGCTATATTTTTCATTAGAGATTACAATCCG
GAGCAAAATGAAGATAATGTATTGGCAAGAATGTTAGATCATAAAGAAGCTATCATATCT
CATTTAAGTTGGGCCAGCCTCTTTCTGGGATTCCATACCCTGGGACTTTATGTTCATAAT
GATGTCATGCTTGCCTTTGGCACTCCGGAGAAGCAAATCTTGATTGAACCGATATTTGCT
CAATGGATACAATCCGCTCATGGTAAAACTTCATATGGGTTCGATGTACTTTTATCTTCA
ACGACTGGCCCAGCATTCAATGCGGGTCGAAGCATCTGGTTGCCGGGTTGGTTAAATGCT
GTTAATGAAAATAGTAATTCATTATTCTTAACAATAGGTCCTGGAGACTTTTTGGTTCAT
CATGCTATTGCCCTTGGTTTACATACAACTACATTGATCTTAGTAAAAGGTGCTTTAGAT
GCACGTGGTTCCAAGTTAATGCCAGATAAAAAGGATTTCGGTTATAGTTTTCCGTGCGAT
GGCCCAGGACGAGGCGGTACTTGTGATATTTCGGCATGGGACGCGTTTTATTTGGCAGTT
TTTTGGATGTTAAATACTATTGGATGGGTTACTTTTTATTGGCATTGGAAGCACATCACA
TTATGGCAAGGTAACGTTTCACAGTTTAATGAATCTTCCACTTATTTGATGGGCTGGTTA
AGGGATTATTTATGGTTAAACTCTTCACAACTTATCAATGGATATAACCCTTTTGGTATG
AATAGTTTATCGGTTTGGGCATGGATGTTCTTATTTGGACATCTTGTTTGGGCTACTGGA
TTTATGTTCTTAATTTCTTGGCGTGGATATTGGCAGGAATTGATTGAAACTTTAGCATGG
GCTCACGAACGCACACCTTTGGCCAATTTGATTCGATGGAGAGATAAACCAGTGGCCCTT
TCTATTGTACAAGCAAGATTGGTTGGATTAGCTCACTTTTCTGTAGGTTATATATTCACT
TATGCGGCTTTCTTGATTGCCTCTACGTCGGGCAAATTTGGTTAA
>Solyc00g500139.1
ATGTATTTCCACGGTGCTCATTTTTCTAATTATGAAGCGTGGCTAAGTGATCCAACTCAC
ATTGGGCCTAGTGCCCAGGTGGTTTGGCCAATAGTAGGCCAAGAAATATTAAATGGTGAC
GTAGGCGGAGGTTTCCGAGGAATACAAATAACCTCTGGTTTTTTTCAGCTTTGGCGAGCA
TCTGGAATAACTAGTGAATTACAACTCTATTGTACAGCAATTGGGGCATTGGTCTTTGCA
GCGTTAATGCTTTTTGCTGACTTTCTTACTTTTCGTGGAGGATTAGATCCAGTAACTTGG
GGTCTGTGGCTGACTGATATTGCCCATCACCATTTAGCTATTGCAATTCTTTTCCTGATA
GCGGGTCACATGTATAGGACCAACTGGGGTATTGGTCATGGACTAAAAGATATTTTAGAA
GCCCATAAAGGTCCATTTACAGGTCAGGGCCATAAAGGCCTATATGAGATCCTAACAACG
TCATGGCATGCTCAATTATCTCTTAACTTAGCTATGTTAGGCTCTTTAACCATTGTTGTA
GCTCATCATATGTATTCCATGCCCCCTTATCCGTATCTAGCTACTGACTATGGTACACAA
CTGTCATTGTTCACACATCACATGTGGATTGGTGGATTTCTCATAGTTGGTGCTGCCGCG
CATGCAGCCATTTTTATGGTAAGAGATTATGATCCAACTACTCGGTACAACGATCTATTA
GATCGTGTCCTTAGGCATCGTGATGCAATCATATCCCATCTCAACTGGGCATGTATATTT
CTAGGCTTTCATAGTTTTGGTTTGTATATTCATAATGATACCATGAGCGCTTTAGGGCGT
CCTCAAGATATGTTTTCAGATACCGCTATACAATTACAACCCGTTTTTGCTCAATGGATA
CAAAACACCCATGCTTTAGCACCTGGTGCAACGGCTCCTGGTGCAACAGCAAGCACCAGT
TTAACTTGGGGGGGTGGTGATTTAGTGGCAGTGGGTGGCAAGGTGGCTTTGTTGCCTATT
CCATTAGGAACCGCTGATTTCTTGGTACATCACATTCATGCATTTACGATTCATGTGACG
GTATTGATACTCTTGAAAGGTGTGCTATTTGCTCGCAGTTCTCGTTTGATACCGGATAAA
GCAAATCTTGGTTTTCGTTTTCCTTGTGATGGACCTGGAAGAGGGGGTACATGTCAAGTA
TCGGCCTGGGATCACGTCTTCTTAGGACTATTCTGGATGTACAATTCAATTTCGGTAGTA
ATATTCCATTTCAGTTGGAAAATGCAGTCAGATGTTTGGGGCAGTGTAAGTGATCAAGGG
GTAGTAACTCATATCACGGGAGGAAACTTTGCGCAGAGTTCTATTACTATTAATGGGTGG
CTCCGCGATTTCTTATGGGCACAGGCATCCCAGGTAATTCAGTCTTATGGTTCTTCATTA
TCTGCATATGGCCTTTTTTTCCTAGGTGCTCATTTTGTCTGGGCTTTTAGTTTAATGTTT
CTATTCAGCGGACGTGGTTATTGGCAAGAACTTATTGAATCCATCGTTTGGGCTCATAAT
AAATTAAAAGTTGCTCCTGCTACTCAGCCGAGAGCCTTGAGCATTATACAAGGACGTGCT
GTAGGAGTAACCCATTACCTTCTGGGTGGAATTGCCACAACATGGGCATTCTTCTTAGCA
AGAATTATTGCAGTAGGATAA
>Solyc00g500140.1
ATGACCTTAAATCTTAGTGTACTGACCCCTAATCGAATTGTTTCGGATTCAGAAGTGGAA
GATATTGTTTTATCTACTAATAGTGGTCAAATTGGCATATTACCAAATCACGCCCCTATT
GCCACAGCTGTAGATCTAGGGATTTTGAGAATACGCCTTAACGACCAATGGTTAACGATG
GCTCTGATGGGTGGTTTTGCTAGAATAGGAAATAATGAGATCACTGTTTTAGTAAATGAT
GCGGAGAAGGGTAGTGACATTAATCCACAAGAAGCTCAGCAAACTCTTGAAATAGCGGAA
GCTAATGTGAAAAAGGCTGAAGGAAGGAGACAAAAAATTGAGGCAAATCTAGCTCTCCGA
CGAGCTAGAACACGGGTGGAGGCTAGCAATCCGATTTCATAA
>Solyc00g500141.1
ATGGATGACTTGACAATTCCAATTCGAATCAACCAATTGAATCCGTTTTTGTTGTTTTTG
ATGTTGAAACGTTTATGCATGGCGAAAGGGGGCATTGGAATGGTCTTAGCTCCTGCATAT
TCAGACAATAAAAAGAAAAACGGAAAAAATAAGATTGAGACAGTTATGAATTCCATTCAG
TTTCTTTTACCTTATCGAACAGCCCCAAATTCAGTTATTTCAACTACATTAAATGATCTT
TCAAATTGGTCAAGACTCTCTAGTTTATGGCCGCTTCTCTATGGTACCAGTTGTTGCTTC
ATTGAATTTGCTTCACTAATAGGCTCACGCTTCGACTTTGATCGTTATGGACTCGTACCA
AGATCGAGTCCTAGACAATCGGATCTAATTTTAACAGTCGGAACAGTAACAATGAAAATG
GCCCCTCTTTAG
>Solyc00g500142.1
ATGCAGGTTCGAATAGAGACTTTACAAATAAAGCCCGAGGATTGGCATTCCATTGCTGTC
ATTTTTTATTTATATGGGTACAACTATCTACGCTCTCAATGTGCCTACGATGTAGCGCCT
GGCGGGCTGTTAGCTAGTGTGTATCATCTTACGAGAATAGAGGATTGTGTGGCTCAACCA
GAAGAGCTATGCATAAAAGTATTTGCCTCCAGAAGGAATCTTAGAATTCCGTCTGTTTTC
TGGGTTTGGAAAAGCGTGGATTTTCAAGAACGAGAATCATATGATATGTTGGGAATCTCT
TACGATAATCATCCACGCTTGAAACGTATCTTAATGCCTGAAAGTTGGATAGGATGGCCC
TTACGTAAGGATTATATTGCCCCCAATTTTTATGAAATACAAGATGCTCATTGA
>Solyc00g500143.1
ATGTCAGCAAAGAATTATATATATATAATAGAAGGGGTTCTGTATATTTATCTAATTCAT
CCCATTCTTCTTTTCTTTATAGTATTTATAGTACAAGTACACTATTTCAGTAAACTTCGC
TTCATTTAGTTCAGTTTAGTTTTAGTTTAGGTTTATTCTGTAAAATAAAATTCAATAAAA
AAATAGAAATAAGAATTCATTCAAAATACTAAATAAGAATAAGGAGTCTTTATGTCGCGT
TACCGAGGACCTCGTTTCAAAAAAATACGACGCCTGGGGGCTTTACCAGGACTAACTAAT
AAAAAGCCTAGGACCGGAAGTGATCTTAGAAACCAATCGCGTTCCAGTAAAAAATCTCAA
TATCGTATTCGTCTAGAAGAAAAACAAAAATTGTGTTTTCATTATGGTCTTACAGAACGA
CAATTACTTAAATACGTTCGTATCGCCAGAAAAGCCAAGGGGTCAACAGGTCAAGTTTTA
CTACAATTACTTGAAATGCGTTTGGATAACATCCTTTTTCGATTCGGTATGGCTTCCACT
ATTCCCGCAGCCCGTCAATTAGTTAACCATCGACATATTTTAGTTAATGGTCATATAGTA
GATATACCGAGTTATCGCTGCAAACCCCGAGATATTATTACGGCTAAGGATGAACAAAAA
TCCAGAGTTCTGATTCAAATTTCTCTCGATTCATCCCCTCATGAGAAGTTACCAAATCAT
TTGACCCTTCAGCCATTCCAATATAAAGGATTAGTCAATCAAATAATAGATAGCAAATGG
GTTGGTTTGAAAATAAATAAATTGCTAGTCGTAGAATATTATTCTCGTCAGACTTAA
>Solyc00g500144.1
ATGCCTAGATCACGGATAAATGGAAATTTTATTGATAAGACCTTTTCAATTGTAGCCGAT
ATCTTATTACGAGTAATTCCGACAACTTCCGGAGAAAAAGAGGCATTTACCTATTACAGA
GATGATTCTAGTATTAAGCGAAAGGTTACGCCTAGAGGTTCTGTATTACGGGTCAATCCT
ACTCTACTAGCGCTAATAGGCAGCATAGGGGAAGAAGCGCTACACCTAGGAATCAACAAC
ACGAAAACTTTGTTCTAA
>Solyc00g500145.1
ATGTCGGCTCAATCCGAAGGAAATTATGCGGAAGCTTTGCAGAATTATTATGAAGCTATG
CGACTAGAAATTGATCCCTATGATCGAAGTTATATACTCTATAATATAGGGCTTATCCAC
ACAAGTAATGGAGAACATACGAAAGCTTTGGAATATTATTTTCGAGCACTAGAACGAAAC
CCATTCTTACAACAAGATTTTAATAATATGGCCGTGATGTGTCATTACAAACAGCCTATA
GCGCTTACTCCCGGTAATTATATTGAAGCGCGTAATTGGTTGAAGATCAAGAGACGTTTC
GAATAA
>Solyc00g500146.1
ATCCTAGCTATTCTTAGCATGATATTGGGAAATCTCATTGCTATTACTCAAACAAGAATG
AAACGTATGCTTGCATATTCGTCCATAGGCCAAATCAAATATGTAATTATTGGAATAATT
GTTGGAGACTCAAATGATGGATATGCAAGCATGATAACTTATATGCTGTTCTATATCTCC
ATGAATCTAGGAACTTTTGCTTGCATTGTATTATTTGGTCTACGTACCGGAACTGATAAC
ATTCGAGATTATGCAGGATTATACACAAAAGATCCTTTTTTGGCTCTCTCTTTAGCCCTA
TGTCTCTTATCCCTAGGAGGTCTTCCTCCACTAGCAGGTTTTTTCGGAAAACTCTATTTA
TTCTGGTGTGGATGGCTGGCAGGCCTATATTTCTTGGTTTTAATAGGACTCCTTACAAGC
GTTGTTTTTATCTACTATTATCTAAAAATAATCAAGTTATTAATGACTGGACGAAACCAA
GAAATAACCCCTCACGTGCGAAATTATAGAAGATCCCCTTTAAGATCAAACAATTCCATC
GAATTGAGTATGATTGTATGTGTGATAGCATCTACTATACCAGGAATATCAATGAACCCG
ATTATTGCAATTGCTCAGGATAGCCTTTTTTAG
>Solyc00g500147.1
ATGATTCATCGAAATAATGAGTCACCTTTGATATCGACACATCTGAGATCGCCAAATGCT
CGGGAGTTCCTCTATTCAATCCTTTTCCTTCTTCTTGTTGCTGGATATCTCGTTCGTACA
CATCTTCTCTTTGTTTCCAAGGCCTCTAGTGAGTTACAGATAGAGTTCGAAAGGGTAAAA
TCTTTGATGACTCCATCATCTATGATTGAGTTGCGAAAACTTCTGCATAGGTATCCTACA
TCTGAACCGAATTCTTTTTGGTTAAAGAATCTCTTTCTAGTTGCTCTGGAACAATTAGGA
GATTCTCTAGAAGAAATACGGGGTTCTGCTTCTGGCGGCAACATGCTTGGTCCCGCTTAT
GGGATCATCGATCTCATACCAAATCCCATCAATAGAATCACTTTTTTGAGAAATACGAGA
CATCTAAGTCATACAAGTAAAGAGATCTATTCATTGATAAGAAAAAGAAAAAACGTGAAA
GGGGATTGGATTGATGAGAAAATAGAATCCTGGGTCGCAAACAGTGATTCGATTGATGAT
GAAGAAAGAGAATTCTTGGTTGAGTTCTCCACCTTAACGACAGAAAATAGGATTGATCAA
ATTCTATTGAGTCTGACTCATAGTGATCATTTATCAAAGAATGACTCTGTTTATCAAATG
ATTGAACAACCGGGAGCAATTTACTTACGATACTTACTTGACATTCATAAAAAGCATCTA
ATGAATTATGAGTTCAATCCATCCTGTTTAGCAGAAAGACGGATATTCCTTGCTCATTAT
CAGACAATCACTTATTCACAAACTTCGTGTGGGGAAAATAGTTTTCATTTCCCGTCTCAT
GGAAAACCTTTTTCGCTCCGCTTAGCCTTATCCCCCTCTAGGGGTATTTTAGTGATAGGT
TCTATAGGAACTGGACGATCCTATTTGGTCAAATACCTAGCGACAAACTCCTATGTTCCT
TTCATTACGGTATTTCTGAACAAGTTCCTGGATAACAAGTCTAAAGGTTTTCTTCTTGAT
GAGATCGATATTGATGATAGTGACGATATTGATGATAGTGACAATCTTGATGCTAGTGAC
GATATCGATCGTGACCTTGATACGGAGCTGGAACTGCTAACTAGGATGAATGGGCTAACT
ATAAATATGATGCGGGAAATAGACCGATTTTATATCACCCTTCAATTCGAATTAGCAAAA
GCAATGTCTCCTTGCATAATATGGATTCCAAACATTCATGATCTGGATGTGAATGAGTCG
AATGACTTATCCCTCAGTCTATTAGTGAACCATCTCTCCAGGGATTGTGAAAGATGTTCT
ACTAGAAATATTCTTATACGAAGGCTTCTTATTCCACAACAACGAAAGAACTTTTTCACT
CTTTCATATACTAGGGGATTTCACTTGGAAAAGAAAATGTTCCATACTAACGGATTCGGG
TCCATAACCATGGGTTCCAATGCACGAGATCTTGTAGCACTTACCAATGAGGTCCTATCG
ATTAGTATTACACAGAAGAAATCAATTATAGACACTAATACAATTAGATCCGCTCTTCAT
AGACAACTTGGGATTTGTGATCCCAGATCGGTTCAGGATCATGGGATCCGTTTCTATCGG
ATAGGAAGGGCTGTAGCACAAAATGTACTTCTAAGTAATTGCCCTATAGATCCTATATCT
ATCTATATAAAGAAGAAATCATGTAACGAAGGGGATTCTTATTTGTGCAAATGGTACTTC
GAGCTTGGAACGAGCATGAAGAGATTAACGATACTTCTTTATCTTTTGAGTTGTTCTGCC
GGATCGGTCGCTCAAGATCTTTGGTCTTTATCTGTACCCGATGAAAAAAATGGGATCACT
TCTTATGGATTCGTTGAGAATGATTCTGATCTAGTTCATGGCCTATTAGAAGTAGAGGGC
GCTCTGGTGGGATCTTCACGGACAGAAAAAGATTGCAGTCAGTTTGATAATGATCGAGTG
ACATTGCTTCTTCGGCCCGAACCGAGGAATCCCTTAGATATGATGCAAAAGGGCTCTTGG
TCTATCCTTGATCAGAGATTTCTCTATGAAAAATATGAATCGGAGTTTGAAGAAGGGGAG
GGAGAAGGAGCCCTCGACCCGCAAGAGGATTTATTCAATCACATAGTTTGGGCTCCTAGA
ATATGGCGCCCTTGGGGCTTTGTATTTGATTGTATCGAAACGCCCAATGAATTGGGATTT
CCCTATTGGTCCAGGTTATTTCGGGGCAAGCGGATCATTTATGATGAAGAGGATGAGCTT
CAAGAGAATGATTCGGGGTTCTTGCAGAGTGGAACCATGCAGTACCAGACACGAGATAGA
TCTCAAGGCCTTTTTCGAATAAGCCAATTCATTTGGGACCCTACAGATCCACTCATTTTC
CTATTCAAAGATCAGCCCCCTGGCTCTGTGTTTTCACATCGAGAATTATTTGCAGATGAA
GAGATAGATCCTCCTACATCTCTATATAAACGCTGGTTTATCAAGAATACGCAAGAAAAG
CACTTCGAATTGTTGATTAATCGTCAGAGATGGCTTAGAACCAATAGTTCATTATCTAAT
CGATCTTTCCGTTCTAATAATTTATCCGAGAGTTATCAGTATTTATCAAATCTATTCCTA
TCTAATGGAACGCTAATGGATCAAATGACAAAGACATTGTTGAGAAAAAGATGGCTTTTC
CCGGATGAAATGAAAATTGGATTCATGTAA
>Solyc00g500148.1
ATGAGTTTCGGAAATATCCCCATTCATAGGTCCGATATCTACATCTATGAAGAATTGAAA
GGTCCAAATGATCAACTCTGCAATCAGTTGTTAGAATCAATAGGTCTTCAAATTGTTCAT
TTGAAAAAATTGAAACCCTTCTTATTGGACGATCATGATACTTCCCAAAAATCGAAATTC
TTGATCAATGGAGGAACAATATCACCATTTTTGTTCAATAAGATACCAAAATTCCCCTTT
TCTGTGGAAAAGGCCCGTATCAATAATTCGGATTTTACGTATGGACAATTTCTGAATATC
TTGTTCATTTGCAAAAAAATATTTTCTTTGTGCGTCGGTAAAAAAACATGCTTTTTGGGG
GAGAGATACTATTTCACCAATCGAGTATCTAACATATTCATACCTAACGATTTTCCACAA
AGTGGTGACGAAACGTATACCTTGTACAAATCTTTCCATTTTCCAAGTCGATCCGATCCA
TTCGTTCGTAGAGCTATTTACTCAATCGCAGACATTTCTGGAACACCTCTAACAGAGGGG
CAAATAGTCAATTTTGAAAGAACTTATTGTCAACCTCTTTCAGATATGAATCTATCTGAT
TCAGAAGGGAAGAACTTGCATCAGTATCTCAATTTCAATTCAAACATGGGTTTGATTCAC
ACTACATGTTCTGAGAAAGATTTATCATCCGAAAAGAGGAAAAAATGGAGTCTTTGTCTA
AAGAAATGCGTTGAGAAAGGGCAGACGTATAGAACCTTTCAACGAGATAGTGCTTTTTTA
ACTCTCTCAAAATGGAATCTATTCCAAACATATATGCCATGGTTCCTTACTTCGACAGGG
TACAAATATCTAAATTTGATATATTTAGATACTTTTTCAGACCTATTGCCAATACTAAGT
AGCAGTCAAAAATTTGTATCCATTTTTCCTGATATTATGCATGGATCAGGTATATCATGC
GAATTCTTCAGAAAAAATTGTGTCTTCCTCAATGGAATCTGA
>Solyc00g500149.1
ATGCCTGAATCTAACTTAGGTTCGCGTTGGTGGAGGAACTGGATCGGAAAAAAGAGGGAT
TCTAGTTGTAAGATATCTAATGAAACCGTCGCTGGAATTGAGATCTTATTCAAAGAGAAA
GATCTCAAATATCTGGAGTTTCTTTTTCTATATTATATGGATGATCCGATCCGCAAGGAC
CATGATTGGGAATTGTTTGATCGTCTTTCTCTGAGGAAGAGTCGAAATAGAATCAACTTG
AATTCGGGACCGCTATTCGAAATCTTAGTGAAACACTGGATTTCTTATCTCATGTCTGCT
TTTCGTGAAAAAATACCAATTGAAGTGGTGGGTTTCTTCAAACAACAAGGGGCTGGGTCA
ATTATTCAATCAAATGATATTGAGCATGTTTACCATCTCTTCTCGAGAAACAAGTGGGCT
ATTTCTTTGCAAAACTGTGCTCAATTTCATATGGGGCAATTCCGCCAAGATCTCTTCGTT
AGTTGGGGGAAGAATCTGCCCGAATCGGATTTTTTGAGGAACGTATCGAGAGGGAATTGG
ATTTGGTTAGACAATGTGTGGTTGGTAAACAAGGATCGGTTTTTTAGCAAGGTACAGAAT
GTATCGTCAAATATTCAATATGATTCCACAAGATCTAGTTTCGTTCAAGTAACGGATTCT
AGCCAACTGAAAGGATCTTCTGATCAATCCAGAGATCATTTGGATTCCATCATTAATGAG
GATTCGGAATATCACACATTGATTAATCAAAGAGAGATTCAACAACGAAAAGAAAGATCG
ATTCTTTGGGATCCTTCCTTTCTTCAAACGGAACGAAAAGAGATAGAATCAGGCCGATCC
CCGAAATGCCTTTCTGGATATTCCTCAATGTCCCGGCTATTCACGGAACGTGAGAAGCAG
ATGATTAATTATCTGTTTCCGGAAGAAATCGAAGAATTTCTTGGGAATCCTACAAGATCC
GTTCGTTCTTTTTTCTCTGATAGATGGTCAGAACTTCATCTAGGTTCGAATCCTACTGAG
AGGTCCACTAGAGATCAGAAATTGTTGAAGAAACAACAAGATCTTTCTTTTGTCCCTTCT
AGGCGATCGGAAAAGAAAGAAATGGTTAATATATTCATGATAATTACGTATTTACAAAAT
ACCATCTCAATTCATCCTATTTCATCAGATCCGGGATGTGATATGGTTCCGAAGGATGAA
CCGGATATGGGCAGTTCCAATAAGATTTCATTCTTGAACAAAAATCCATTTTTTGATTTA
TTTCATCTATTCCATGACCGGAACAGGGGAGTATACACGTTACACTACGATTTTGCATCA
GAAGAGAGATTTCAAGAAATGGCAGATCTATTCACTCTATCAATAACCGAGCTGGATCTG
AGTCAGAAGAAATGGTTCGAGCCTCTTATTTTGATTTCTCGAACCGAGAGATCCATGAAT
CGGGATCCTGATGCATATAGATACAAATGGTCCAATGAGAGCAAGAGTTTCCAGGAACAT
TTGGAACAGTCCGTTTCGAAGCAGAAGAGCCGTTTTCAAGTAGTGTTCGATCGATTACGT
ATTAATCAATATTCGATTGATTGGTTTGAGGTTATCGACAAAAAAGATTTGTCTAAGTCA
GTTCGTTTCTTTTTGTCCAAGTCACTTCTTTTTTTTGTCCAAGTTGCTTTTATTTTTGTC
TAA
>Solyc00g500150.1
ATGGCGATACATTTATACAAAACTTCTACCCCGAGCACACGCAATGGAACCGTAGACAGT
CAACGTCGTTGTGGTAAAGGTCGTAATGCCAGAGGAATCATTACCGCAAGGCATAGAGGG
GGAGGTCATAAGCGTCTATACCACATATATGGTAGAATCGTAACCATAGAATACGACCCT
AATCGAAATGCATACATTTGTCTCATACACTATGGGGATGGTGAGAAGAGATATATTTTA
CATCCCAGAGGGGAAATAATTGGAGATACCATTGTTTCTGGTACAGAAGTTCCTATAAAA
ATGGGAAATGCCCTACCTTTGAGTGCGGTTTGA
>Solyc00g500151.1
ATGGTTAGGTCCGAATTCTTCAATGGAGCTCAGAATCAAATTCATAAGGATAACCCCAAG
GGGTTGTGGGTTTTTTTCTACCAATTGGGGCTCTCCCTTCACCACCCCCATGGGGATGGT
CTACAGGGACGCTTACCTAGCCAACGCTTAGATCCGGCTCTACCCAAACTTTTCTGGTTC
ACCCCAACATTCCCCACTTGTCCGATTGTTGCTGAGCAGTTTTTTGATATCAAACGGACC
TCCCCAGAAGGTAATTTTAATGTGGCCGATTTCCCCTCTTTTGCAATCAGTTTTGCTACA
GCACCCGCTGCTCTAGCTAATTGTCCACCCTTTCCAAGTGTGATTTCTATGTTATGTATG
GACGTGCCTAAGGGCATATCGATTGAAGTAGATTCTTCTTTTGATCAATCAAAACCCCTT
CCCAAACTGTACAAGCTTCTTCCAAAGCATACGGCTTTCTGGATGTAG
>Solyc00g500152.1
ATGCCCTTAGGCACGTCCATACATAACATAGAAATCACACTTGGAAAGGGTGGACAATTA
GCTAGAGCAGCGGGTGCTGTAGCAAAACTGATTGCAAAAGAGGGGAAATCGGCCACATTA
AAATTACCTTCTGGGGAGGTCCGTTTGATATCAAAAAACTGCTCAGCAACAATCGGACAA
GTGGGGAATGTTGGGGTGAACCAGAAAAGTTTGGGTAGAGCCGGATCTAAGCGTTGGCTA
GGTAAGCGTCCTGTAGTAAGAGGAGTATTTATGAACCCTGTAGACCATCCCCATGGGGGT
GGTGAAGGGAGAGCCCCAATTGGTAGAAAAAAACCCACAACCCCTTGGGGTTATCCTGCA
CTTGGAAGAAGAAGTAGAAAAAGGAATAAATATAGTGATAATTTGATTCTTCGTCGCCGT
AGTAAATAG
>Solyc00g500153.1
ATGACCTTACAAAATGAATTTAATTGTGTAAACCGAAAACTGAACATTGCTGTCAAAAGA
ATTGCAAAACCTTACGGAAACCCTAATATTCTTGCAGAATTTATAGTTGGACAATTAAAG
AATAGAGTTTCATTTCGAAAAGCAATGAAAAAGGCTATTGAATTAACAGAACAAGTACAA
ATTGCGGGGCGTATCGACGGAAAAGAAATTGCACGTGTCGAATGGATCAGAGAAGGCAAG
GTTCCCCTACAAACGATTCGAGCTAAAATTGATTATTGCTCTTATACAGTTCGAACTATC
TATGGAATATTGGGCATCAAAATTTAG
>Solyc00g500154.1
ATGAAGGGAATATCTTATCGAGGTAATCGTATTTCTTTCGGTAAATATGCTCTTCAGGCA
CTTGAACCTGCTTGGATTACATGTCGACAAATAGAAGTAGGCCGACGGGCAATGACACGA
AATGCACGTCGTGGTGGAAAAATATGGGTACGTATATTTCCAGACAAACCAGTTACATTA
AGACCGGCAGAAACCCGTATGGGTTCAGGAAAAGGATCCCCTGAATATTGGGTAGCTGTT
GGGCAAATACTTTATGAAATGGGTGGAGTAACAGAAAATATAGCCAGAAGGGCTATTTCA
CTAGAAGCATCCAAAATGCCTATACGAACTCAATTCATTATTTCGTAA
>Solyc00g500155.1
ATGATTCAACCTCAGACCCATTTAAATGTAGCGGATAATAGCGGGGCTCGAGAATTGATG
TGTATTCGAATCATAGGAGCTAGCAATCCTCGATATGCTCATATTGGTGACGTTATTGTT
GCTGTGATCAAAGAAGCAATACCAAATATGCCCCTAGAAAGATCAGAAGTAGTCAGAGCT
GTAATTTTGCATACCTGTAAAGAACTCAAACGTGACAACGGGATGATAATACTATACGAT
GACAATGCTGCAGTTGTTATTGATCAAGAAGGAAATCCAAAAGGAACTCGAATTTTTGGT
GCAATCGCCCGGGAATTGAGAGAATTAAATTTTACTAAAATAGTTTCATTAGCTCCCGAG
GTATTATAA
>Solyc00g500156.1
ATGGCAAAAGCTATACCAAAAATTAGTTCGCGTCGGAATGGACGTATTAGTTCACGTAAG
GGTGCACGTAGAATACCAAAGGGAGTTATTCATGTTCAAGCAAGTTTCAATAATACCATT
ATCACTGTTACAGATGTACGGGGTCGAGTAGTTTCTTGGTCCTCAACTGGTACTTCTGGA
TTCAAAGGTACGAGAAGAGGAACACTGTTTGCTGCTCAAACCGCAGCAACAAACGCTATC
CGTACAGTAGTTGATCAAGGTATGGAACGAGCAGAAGTCATGATAAAAGGTCCCGGTCTC
GGAAGAGATGCAGCATTACGAGCTATTCGTCGCAGTGGTATACTATTAACTTTCGTACGG
GATGTAACTCCGATGCCACATAATGGCTGTAGACCTCTGAAAAAAAGACGTGTGTAG
>Solyc00g500157.1
ATGGTTCGAGAGAAAGTAACAGTATCTACTCGGACACTACAGTGGAAGTGTGTTGAATCA
AGAACAGACAGTAAACGCCTTTATTATGGACGCTTTATTCTGTCTCCACTTATGAAAGGC
CAAGCCGACACAATAGGCATTGCGATGCGAAGAGCTTTACTTGGGGAAATAGAAGGAACA
TGTATCACACGTGTAAAATCTGAGAAAGTACCACATGAATATTCTACCATAACGGGCATT
CAAGAATCGGTACATGAAATTTTAATGAATTTGAAAGAGATTGTATTGAGAAGTAATTTA
TATGGAACTTCTGAGGCGTCTATTTGTTTCAATGGTCCCGGATATGTAACTGCTCAAGAT
ATCATCTTGCCACCTTATGTGGAAATCGTTGATAATACACAACATATAGCTAAGAGAAAT
CGTGGATATCTTATAAAAACGCCACATAACTTTCAAGATGGAAGTTATCCTAAAGATGCT
TTATTCATGCCTGTTCGAAACGCGAATCATAGTATTCATTCTTATGGGAATGGGAATGAA
AAACAAGAGATACTTTTTATCGAAATATGGACAAACGGAAGTTTAACTCCGAAAAAAGCA
CTTCATGACGCATCCCAAAATTTAATTGATTTATTTATTCCCTTTTTACATATGGAGGAA
GACAACTTATATTTACAGGACAATCAACACACGGTTCCTTTATCCCCTTTTACCTTTCAT
GATAAATTGGCTAAACTCATAAAAAACAAAAAAAAATAG
>Solyc00g500158.1
ATGTCCAGTTCCCTCGGGGGATGGATCTATAAGAATTCACCTATCCCAATTACAAAAAAA
CCTGACTTGAATGATCCTGTATTAAGAGCTAAATTGGCTAAGGGTATGGGTCATAATTAT
TATGGCGAGCCCGCATGGCCCAATGATCTTTTATATATTTTTCCAGTAGTAATTCTAGGT
ACTATTGCATGTAATGTAGGCTTAGCCGTTTTAGAACCATCAATGATTGGTGAACCAGCG
GATCCATTTGCAACCCCTTTGGAAATCTTACTTGAATGGTATTTCTTTCCTGTATTTCAA
ATACTTCGTACAGTGCCTAATAAATTATTGGGGGTTCTTTTAATGGTTTCAGTACCTGCG
GGATTATTAACAGTACCTTTTTTAGAGAATGTTAATAAATTCCAAAATCCATTTCGCCGT
CCAGTAGCGACGACTGTCTTTTTGATTGGTACCGCAGTCGCCCTTTGGTTGGGCATTGGT
GCAACATTACCTATTGATAAATCCCTAACTTTAGGTCTTTTTTAA
>Solyc00g500159.1
ATGTATGCCACGCCCGACGTCATTCAACCTTGTTTGCCGTTCAAGGGATATGATGGCATG
CCACGCCCGACGTCGTTCGACCGTGTGTGCTATCCAAGGGCCATGTTGGCATGCTACGCC
CGACGTCGTTTGACCGTGTATGCTGCCCAAAGGGATGATGGCATGCCACGCTCGACGTCT
TTTAACCGTGTGTGCCTACCCCAAGGAAATGATGTCATGCCACGCCTGACGTCGTTAGAC
CGTGTGTGCTGTCCAAAGGCGGTGATGTGCTATCCAAAGGCGGTGATTTCCTGCCACGCC
TGA
>Solyc00g500160.1
ATGAAGGATCTTGGCTCTCTCAAATATTTTCTCGGGTTGGAAGTTGAACGCACCAGTGAT
CGGCTTCTATTACACCAGACTAAATATGCAGGGGAACTAATCCATCGAGTAGGAGTGGAC
TCATGCACCACCGCACCTATGCCAATCAGCCCCAGCCGATCGACCAACAGTGTAGACGTG
CCGTTCCACAACCCACGCCTGTTTCACAGTTTGGTCGGCGGCTTGCAATATTTAATTGTT
ACCCGTCCAGATATCCAGTTCGCAGTCAACTACGTAGCTCAGAAAATGCACAGTCCGACG
GAACAAGACTTTCACACTCTCAAACGCATTCTTCGGTACGTCAAAGGCACAATTTTGTGT
GGTCTTATTTTTTCCAAAGGAGACCTTCGTCTTCGCGGCTACTCCAATTCAGACTGGGCT
AATGATCCATCGGACAACCGCTCAACAACAGGTTATCTCATCTTCTTTGGGCCAAATTTA
ATCTCATGGAACACAGAAAAACAGGGACGGGTATCAAAATCCTCCACGGAGGCTGAATAT
CGAGCTCTATCCGCTGCAGCCTCGGAAGTCATGTGGCTCACCTACCTTCTAGATGATCTT
CATGTTTCCACACCGTCACCAAGCTTG
>Solyc00g500161.1
ATGACATCGTCACCTTTGGACAACACACACAGTCGACAACGTCGGACGTGGCATCACATC
ACAGCCCTTGGACAGCACACACGGTCGGATGACGTCGGGCGTGGCATGACATCACCTCCC
TTGGGCAGCACACACAGTCGGACTACAACACACGGTCGGCAACGTCGCGCATGGCATGAC
ATCACCGCCTTTGGACTACACGCATGGTCGGAAGACATCCGGCGTGAGATGACATCACCT
CCTTTGGACAGCACACACGGTCCAACGACGTCGGGCGTGGCATGCCATAATCGCCTTTGG
GTAGCACAAAAGGGTATGGCATGA
>Solyc00g500162.1
ATGATTGCATGCAGGGTCGGACGATGTCGGGCATGGCATGACATCACCGACCTAGGACAG
CACACACGGTCGAATGACGTCGGGTGTAGCATGACATCCACCGCTCTTGGACGGCACGCA
CGGCGTGGCATGCCATCATCACATTTGGGAAGCACACACGGTCGTACGACATCAAGTGTG
GCATCACATTACCGCCCTGGACTGCACACACGGTCTAACGATGTCGAGCGTGGCATGACA
CCACGACATTTGGAGTACAAGCACGGTCGAACCACGTCCGGCGTGCCATGA
>Solyc00g500163.1
ATGACATCACCGCCTTTGGACAGCACACACAGTCGAACTACATCTGCACACCCGGTTGAA
CGATGTCAGGCGTGGCATGCCATCATCGCCTTTGGGCAGCAAAAACTGTCGAACAACATT
GAGCGTGGCATTACATCACCGCCCTTGGACTATACACACGGTCGAACAACGTCGGGCGTG
GCATGA
>Solyc00g500164.1
ATGCCATCATCGCCTTTGGGCAGCACACACAGTCGAAAGATGTCGGGCGTGGCATGCCAT
CATAGCCCTTGGACGGCAAACACGGTAGAACGACGTTGGGCGTGGCATGTCATCATATCC
CTTGGACAACAAACATGGTCGAACGACATCAGGCGTGGCGTGCCATCACCGCCTTTTGAC
AGCACACACGGCATTATCACAGGTAGCTTACATAAAGAGACGCTCGAACGCATGCTGCGT
GGAACATATTATAGGTACCATAAGCAGGAAAGTGTCGGCAATTCATTCGATTGGTTGAGG
TAG
>Solyc00g500165.1
ATGACATCATCGTCATTGGACAACACCCACGGTCGGACGGCGTCGTGCGTGGCTGACATC
ACCGTGCTTGGACATCACAGACGGTCGGACTACATCGGGTGTGACATGCCATCTTCGCCC
TTGGGCAGCACAGACGCACCCACTGTCAAACGACGTTGGGCATGGCATGCCATCATCGTC
GAACGACGTCAAGACGGGCATGCCTTCATAGCCCTTGGACAACAAACATGGTCGAACGAC
GTCAGGCGTGGCTTTCCATCACCGCCATTGGAAAGCACACACAGTAAAACGACATCACGC
GTGGCATGCCATCATGGCTCTTGGACAGCACACAAGCAAAGTCAGTCGAACGACGTCGGG
CTTGGCATGGAATCACTTCCCTTGGACAACACTCACGAACGGATGACGTCGGCGTGGCAT
GCCATCACGGCCCTTGGACAGCACACACGGTCGGACGACATCGGGCGTGGCATGACATCA
CCACTGTTGGATAGCTAG
>Solyc00g112190.2
ATGGAAAGCCCCTATAATCCATGGACGACCAGTGGAGTTCATAAAAGAAAGCAAAGAAAG
GTCCGCGACAAAGCTGTCCCCTCTCTCCATATCTCTACTTACTGGCTGGGTGCAGATAAC
ACTGTAATAATAACAAAGCCAGATAGAGATACTGTTCGTTCAGAATTGATTCAGATGGCG
AGGACCCACGGAAAAATCCACCTTATTCATGCTCCGCACAGCAACTTGCCCGAAGAGAGG
TATGCATTGTCCCCACTTAAGTTATTAAGTATTCCCAAAGACGAGGCGATTTATTTTTAT
GTTGAAACTTTATGTCAGCCAGGGGACCCTGATCATAAATGGGTTGTTTGTCCCGGTGAA
AGGGACGCTCTCCTTTTAATCGCTCTGACGCATATGTTGAATAGTTGTTTTATGCGTTCA
TCTATCTTTCAGGAGCAGTCGTGTGGTTTTCCCAGAGATCGCCGTGAGTTCTTTGCCAAA
TTAGGTGGAGTGGGGAAGATTATAACTATTTTCATCTTGAATCTAGCACCCTCACAAGGT
ACTATTCCTCATAAAAGAATTTTACGAAAGCTGGCACCCTTGGTGCGTGATAGCTACGTA
ATATCCTTAGTTTCATCCTTTTTAAAGATACCAATGACCAAAATGGAATTAATTGTTCTA
TTACGGAAGTTGGGATCCCACACGCTGGGTTAA
>Solyc00g500166.1
ATGACAACAGCCGCGACTATAAAGGGCGGGGCGGGGCAGTGCTGGAACATAATGTTAGAC
GATCTCCATTTCCATATGGAAGAGATATTGATAATTATCCCAAGGAGGCTTACTACTCAG
CTGATAGATCAGAGTAGGATAGGAAAGTGTATTTATATACAATGGAAAGCCCCTATAATC
CATGGACGACCAGTGGAGTTCATAAAAGAAAGCAAAGAAAGAATTGATTCAGATGGCGAG
GACCCACGGAAAAATCCACCTTATTCATGCTCCGCACAGCAACTTGCCCGGTCAATATTA
TATGTCTATGCTAAACTTGGTGATCTATTTTCGTTGCCCCCTTTAAGCGTATGTGATATA
ATCATTCTTATCTCAGAAGAGAGGAGCAGTCGTGTGGTTTTCCCAGAGATCGCCGTGAGT
TCTTTGCCAAATTAG
>Solyc00g500167.1
ATGGATATGCTATCCCTTCCGGCTATGGTGCCGTACTGCGGCCGGACCGGAAAGGAGGGG
GACAACGAACCTCCTGCCAAGAGGCCAAGGTTGCTTGCTAACTCTCAGCCACTTGTTAGA
AGGAAGTGCAGCTTGATTGTCGGGGGGAATCAACGGGAAGGAAAAAAGAAGGTAGATTAT
TCTATTCTATTTCCTCCTTTGGTAAGGATTGGCTTTTTGTTCAAGGGTATGTTAAAAACC
ATCGTCTTTTCTTTGTTTGTATCACCGAGACACCCGAAGGGCCGGCCATATGTACCTCGG
GAGCCCCGGCCCATTCAAATCAAAATAGAACGAGCACCTACGACTAAGGGGAATGGAATG
TCGACCACAGGAGAAGCAAAACTCGAACGGATAGAACAGATGGTCCAACTACATAACTTT
TTCTTTTTCATTACTTCCGTGGTCGTGCCTCGTGGCACGGCAGCACCCGTACTATTGAAA
TGGTTCGTCAGTAGAGATGTTCCCACTTTGGATGACATTCTGACAAGACTTGGATATACA
ATGCCCTCAAGGTCTTGGTGTTGTAATCGACCAACAGTGGAAACCATGCAGTATCTTTTT
CTGAAGAGTCAATGTGCTGATAAGGTATGGCAGTACTTTTCCTTGGGTGCAGGTCTTACA
CATGGTGTTAGCTTACAGCAGGTATTTCAAAGGTGGTGGAAACACCCTGCAAATATATAT
CTGAAGCCCTTATATCAAGCACTGCCCTGTGTAGTTGTCTGGGAGCTATGGAAGAGGAGA
AAGAAAAGAAGGTATGGTGGTAATATCTCCTTGACCAGGCGAATTTTTCAGGTTTCAGCA
ACTCTGCACAATTTACTGGTGTACAGGTTTCCTAAGATGAAAAGATTGTCTTCTAATTGG
CCTGAATTGGTTAGTGAGTTGGAGAGCTACATCCTCAGGCTACATTATAGAAGAGTATGT
TGGGAATTCCCTAGTGGACAATGGATTAAATGTAACACAGATGGTGCATCAAGAGGTAAT
CCAGGTAAGAGTGGTGCTGCTGTGGTGTTTAGAGATGCTGCTGGTGATTTTCTGTGTGCT
GCTACCCGTTCAAACTAA
>Solyc00g230080.1
ATGGGAGTTGCCGGTGTATTGGGCGCTGCTTTGCTATGCGCCATTCATGGTGCTACCGTA
GAAAAGACTTTATTTGAAGACGGTGATGGTGCTAAGACATTCCGTGCTTTTAACCCAACT
CAAGCCGAAGAAACTTATTCAATGGTCACCGCTAACCGCCTTTGGTCCCAAATCTTTGGG
CTTGCTTTTTCCAATAAACGTTGGTTACATTTCTTTATGTTATTTGTACCAGTAACCGGT
TTATGGATGAGTGCTCTTGGAGTAGTCGGTCTAGCGCTGAACCTACGTGCCTATGACTTC
GTTTCTCAGGAAATTCGCGCAGCGGAAGATCCTGAATTTGAGACTTTCTACACCTAA
>Solyc00g316530.1
ATGGAATTGGATGTGCCGGGTTTGGTTGCTTGCCCGAAGGAAGGGCTATCTGATCCGATC
AACTACGTAAGCCGTAGCGCGCTAGCGCGCGTACTCTTCCTCTATGAGCGAGACTCCATC
CAAATCTGCCACTCCTTGGGCGAGGCCTTCTGTTCTATGAACACCCCACCACTGAATGAT
TCACTTTCAAGTTCTCGCCTCCGACCCGGGAGAACACAGGGTCAAGCCAAGCCCTGA
>Solyc00g069880.2
ATGCAAGCTAGCAAAGCCAGCGCAGAAGCAGCCCCCGGATCCACACAGGGTACTTCAAAG
GAGGAAGTAGGAAAGGATCCAGGGTTGCCTGAGGCCCTGAGAGCCAGGATGCTTGCTCTT
GAAGATGAAGTAAACATGGTCATGGGCCAATATCTCGGTGCTGTTGAAGACGCCTCTTTC
TTATCGAAGACTCTGGCAGCTGGAACTCATCGGCAGCGACTCTTACCACTGCAACCTAGG
CACTCAGGCCTTGGAGCTGATCTGAAGAAGACTAGGAAAGCAATCGAACAGACAAGGCTC
TGTAAGAGAAGAGCTAACTGGAGTACGCCTGGAACGACGAACGAGGAGTATGAGAAGAGA
GTTTCGAAGGTCAGATCGGGTTGGCTGACGGACTGGCTGGCCCACTTGTACGTAATAGAA
TCGAAATCAAGGCAAATTCCCCTGATGGGAGTGAACATAGGGATTCCCCGACGAACGAAT
GCAATACATGGAAGGCTTACGGATGTAGTACTGGACGGCTTTACCTACGACATTTCCTAC
TCCTACTTTTCATACAAAGAGAATGGGCAGCCTGGAAAACTTGGAATGATTACAGAATGC
TTACCGCCTTCGATTCGGTCTATTCTAAGTGGTCCATTGGGTAAGCAGCGGAGGGAAGAG
GTCTATACCCATTGCCGTAGCTAA
>Solyc00g500168.1
ATGAATCGAATCCTATCAAATATTTCTATTTCTCCTTTGAATTACTCATATATATCCTAT
GAATTTCATTTCGCACCGGAAACTATTCTAGGAGAAGTTCGAATCCGTTCCGTTCGGGTA
TTGATTGGTCTTGGTTTGACATGGTTTACGCGTTACTGGTTCCCGGAAGAGTTAATATCT
CCATTAGCTAAACCCTTTCTTACCCTGCCTTTGGATTCGTATTTTGTTCGTACACAATCA
ACGGAGGCCTTCCCGACATATGTTGCAACGTCTCCAATAGCATGCTCTTACTTCGTCTTT
CCCTTAATAAGTCATCAAATTTGGTGCTTTTTGATCCCCAGTTGCTATGGGGAACAAAGG
ACGAAATACAATCGATTCCTCCATTTAAGTGGTTCTCGCTTCTCCTTGTTCCTGTTCCTA
ACTCCTCCCCGGGTAGTTCCCAATGTTTGGCACTTTCCATACTTCATGGGTGCAACATCA
ACAAATTCGCTCATGATCAAGTTACAACCTAAGATCTATGACCATATTATGTTAACTGTT
CGTATTTCGTTCATTCCATCGGTATGCTCCCAGGTACCTGTAATTGTGATCCGTTTGCCA
GAACCAAGGGGTCTTTCTGTAGAAACCTCCACGAACTATCGTCGTTTTTTGATGGTTTTT
CCGCTTCTCACAGCTGCTCTTTCCACACCTCCGGATATCTGGTGCCAAATTGTCGCCCCT
TTCCTTATTTCTTTGATAATAGAGTTGGCTATCTTTGTGGCATCGATTGTACAAGTTCGT
GAAGAGGGCTGGACGAGTGGAATGAGGGAAAGCGGCTCGATCGACAAAAAAGAAGAGTAG
>Solyc00g013100.1
ATGAGGGTACGGTGCTATCCTTGTACTTTGTTTGTTGCACATGGCCTAATGTACACTTGC
CCCCTTTTTCTCACTCTTTTGGTGGTTTGTCAATTTGAATCTATTTTCTTTATGCTACCG
AAAGACGGAAAGGGGAACCGACTCGTTCCTTCCTTGCGGAGGACGAATCAAGGCCTGAAG
TTGGTTCGTCGAGCAAGAGGAGAGAAGGATCAACAAGGATTTCATACCCTATGCTAG
>Solyc00g013110.1
ATGGGAACCTTGGTAGGAATGTTGGAGGGTTCTCGGCAGGTAGGTTTGATGCTAGCCTTG
TTGCCTTGGCATTGGCTGATTCAAGACATCCTCGCAAAGGCGCCATCTTTCTTAAGTGAC
TTTTATAGACCTCTTTTTCTTAAATACGATAATTGGGTTTTTGAGACCACTGCGATAAAT
GAGCTTTTGAGACTCCGTTTTGTTAACAACAGGTACTCTTTCTGCCTTACTTTAACAAGT
AAGCAAGTAAACTACCTTCACGGGTAA
>Solyc00g126010.1
ATGGCGCGCGAAGCGCATGCGGAACGGGCACGGAGAAAAAGAAGTGTGGAGGAGAAGCAG
CCGAGCTCATTCCCTTCGCTTCCTGGGCCCAAAGCAGTGCAGTCTTTCCTGGCCAAATCA
AGGATTTGGGGCTTCTTGCTACGCTACAACACTATAGAAATCCATTTTTCTTAG
>Solyc00g126000.1
ATGACTACACGAGATGAACCTTGGTTTGGTGAATTGAAGTTGGCCTTAGGTGTAATAGGA
CTCCCAGTTACTGCGCGCGATCGTATACTGAGGTGCTCCCCGCCGGTTGTTGGAACGACG
CGAGCCGGGCCGGGTCTCGATTCAGAAAGATGA
>Solyc00g125990.1
ATGTGGGCACCTGATATCTATGAGGGTTCACCCACCCCGGTTACAGCATTCCTTTCTATT
GCGCCTAAAATCTCTATTTCTGCTAATATTTCACGTGTTTCTATTTATGGTTCTTATGGA
GCTACATTGCAACAAATCTTCTTTTTCTGCAGCATTGCTTCTATGATCTTAGGAGCACTG
GCCGCCATGGCCCAAACGAAAGTAAAAAGACTTCTAGCTCATAGTTCAATTGGACATGTA
GGTTATATTCGTACTGGTTTCTCATGTGGAACCATAGAAGGAATTCAATCACTACTAATT
GGTATCTTTATTTATGCATCAATGACGATAGATGCATTCGCCATAGTTTTAGCATTACGG
CAAACCCGTGTCAAATATATAGCTGATTTGGGCGCTCTAGCCAAAACGAATCCTATTTTG
GCTATTACCTTCTCCATTACTATGTTCTCATACGCAGGAATACCCCCGTTAGCCGGCTTT
TGTAGCAAATTCTATTTGTTCTTCGCCGCTTTGGGTTGTGGGGCTTACTTCCTAGCCCCA
GTGGGAGTAGTGACTAGCGTTATAGGTCGTTGGGCGGCCGGAAGGTTGCCACGAGTAAGT
AAGTTTGGGGGACCGAAGGCAGTTCTCCGTGCACCGGACACGTAG
>Solyc00g125980.1
ATGGCCTACGGTGCGTCTTATCTGAAGGGAACACGCTTTTTTGACCGCCGTGGTATGATT
GCCGGGCCCTCTCCTTACAGTCAAGTGGCTGAACGCCCCTCTCCTCGTTCCGCCCTTCCT
ATTGGGATAGCAGCCTTCGGGCTTTGCCTGCCCTTTCTAATAAAAAATTCCGGCTCGGCC
CGGGAAAGCGCTGGCAACAACTGA
>Solyc00g244300.1
ATGTTACACGAAAGCGCCGCTTTCTCTGTAGTGTTGTCACACAGCTGCCCGCCTAGAAGA
GCAACTCGCTCTGTAGTGTTGTCACACAAGATAAGCACGCCGCCCGCCTGCTGGCCGGGC
GAATCGAAGTTATCTTCCGGTCAACTGTCCACCCAGTCAAGTGCAAAAAACACAGTAGAA
TCACGCAACGCACGCTGCTGGTGTGCTTCCTGCTCGCGAGGAAAGAAAGAAGAGCGACAG
GGTTCAGTTCAGATTTGA
>Solyc00g244290.1
ATGCGTCCGCCAGAATGCCTCCTTGGTTCGGGACGAAGCCAAGCCGATACATACGATAGG
CGAAGGAAAGACCCCCATTTCATAGCGCCTGGGGAACGCAAGTTTGATCGAGGATTGGAG
AGGAGAGGTGGAAGAAAGGGCTCGGGATGGATTTTGGAGTCTTTGTGCGAGCCGTATGCG
GTGAGAGTCGCACGTACGGTAACGAGGGGGGTTCGCGTCTATACGTGTAGTGTGGTGCTT
AGGCCTACCCACCCTATTTGTTCCATGATCTATGGGTCTACTGGAGCTACCCACTTCGAT
CAATTAGCCAAGATTTTGACCGGATACGAAATCACTGGTGCTCGATCTAGTGGTATTTTT
ATGGGGATTCTATTTATCGCTGTAGGATCCCTATTCAAGATCACTGCAGTTCCTTTTCGG
GCGGCTGTAGGACGGCCGCCTATAGGTGGTAGGGTAGGGTGGGTGGTACCGCTCTGCGGC
CAATCTTCCTAA
>Solyc00g244280.1
ATGCCTCTTTTCTCTTCTCTGAAGTCTACAACAAACAAGTGGGAGAGGCAGGATTCGAAC
CTACGTAGAAAAACTTCAACAGATTTACAGTCTGCCGCTTTTGACCACTCGGCCACTCTC
CCCTTCCCGGGCCGAGGCCCCCCTCAATGGGTTCTAATTCTAAGAAGGGGGGCGGCGCCC
TGA
>Solyc00g500169.1
ATGTTAATTGTGGTTACATTCATAAGTAGCTTGGTCCATCTTTATTCCATTTCATATATG
TCTGAGGATCCGCATAGCCCTCGATTTATGTGTTATTTATCCATTCCTACTTTTTTTATG
CCAATGTTGGTGACTGGAGATAACTCTCTTCAATTATTCCTGGGATGGGAGGGAGTAGGT
CTTGCTTCATATTTGTTAATTCATTTCTGGTTTACACGACTTCAGGCAGATAAAGCAGCT
ATAAAAGCTATGCTTGTCAATCGAGTAGGTGATTTTGGATTAGCTCCTGGGATTTTGGGT
TGTTTTACTCTATTTCAAACAGTAGACTTTTCAACCATTTTTGCTCGTGCTAGTGCCCCC
AGAAATTCTTGGATTTCTTGCAATATGAGATTGAATGCCATAACTCTTATTTGTATTTTA
CTTTTTATTGGTGCTGTTGGGAAATCTGCACAGATAGGATCGCATACTTGGTCACCTGAT
GCTATGGAGGGTCCCACTCCAGTATCCGCTTTGATTCATGCAGCTACTATGGTAACAGCT
GGCGTTTTCATGATAGCAAGGTGCTCCCCTTTATTTGAATACCCACCTACGGCTTTGATT
GTTATTACTTTTGCAGGAGCTATGACGTCATTCCTTGCGGCAACCACTGGAATATTACAG
AATGATCTAAAGAGGGTCATAGCTTATTCAACTTGCAGTCAATTAGGCTATATGATCTTT
GCTTGCGGCATCTCTAACTATTCGGTTAGCGTCTTTCACTTAATGAATCACGCCTTTTTC
AAAGCATTACTATTCCTGAGTGCAGGTTCGGTGATTCATGCCATGTCGGATGAGCAAGAT
ATGCGGAAGATGGGGGGGCTTGCCTCCTCGTTCCCTTTTACCTATGCCATGATGCTCATG
GGCAGCTTATCTCTAATTGGATTTCCTTTTCTAACTGGATTTTATTCCAAAGATGTGATC
TTAGAGCTCGCTTACACTAAGTATACCATCAGTGGGAACTTTGCTTTCTGGTTGGGAAGT
GTCTCTGTCCTTTTCACTTCTTATTACTCCTTTCGTTCACTTTTTCTAACATTTCTAGTA
CCAACTAATTCATTCGGGCGAGACATCTTACGATGTCATGATGCGCCCATTCCTATGGCC
ATTCCTTTAATACTTCTGGCTCTCGGGAGTCTCTTTGTAGGATACTTGGCCAAAGTGTGA
>Solyc00g500170.1
ATGGGTGTTCACCCCAAAGTGTTCCCGGACCGCATGCATACATCCAGTATGGAGACCTCT
ATGCTTAATCGAATAAGAAAGCTCGAAAGGGAAAATAGCGTATTTCTGCTTGAAAAAGCA
AAAGGAGCCTATTGGGAAGAAGTAAAAAGCACCCTGAACAATTCTGGCTCTCAGAAAGAG
TATTGCAGGGAGAGAAAACATGAATGTTTTTTTCTCTTTCAAGAGATTCTTTCTCGGAAT
CGTGCCATGAGGGGGGATGCTGCCAATCCTACCGAGGACTTTATGGATTTCTTTTCCGAG
AAGCGAGAGGTACTGGACAAAAACCCCGAATGGGGCCCGGTAGAGAAAGACATAAAGGAA
ATCGAGTTCGTTGAGCAAGTAAAACTCGATCTTGCAGCACGCGGGCACGAGTCTCCCTAT
ATAAAGCAAATTCTTGGGTTAGGGTGA
>Solyc00g013170.1
ATGGCAGCTCCAGCTCGCAACCACAGGGGCCCGCCCCGCGAGGCCAGAGTGGGCTCAGTG
GTCAGCCTCCATTCGAATTATGTTAGGGGGTCTTTCGCTTTTGCCAGATCTAGAGAGATA
CTACAAGTCCTCCGTCCCAGATTCCATCGCCGCGGCCATCTGGTTCACCGGTACTACCAA
AAAGTCTCATGCTTACGTTACTGTTATTGA
>Solyc00g013180.1
ATGACCCCTGCAGATTTCACCCTATCTATACCCGGAGCCACTCCCCTAGCGGTCCTGCCA
CCACGCCGCAGAACGGGAGCTCGTGTGGAACCTTTTATTCTGGGAATTGGAGGTAGCATT
CTACCGATGTCAAGTCATGGACTGGTTTCTTCAGCCCTTTTTCTATGTGTTGGTGTTCTA
TATGACCGACATAAGACTCGACTTGTTAGATATTACGGAGGTTCAGTGAGCACCATGCCG
AATCTCTCTACCATTTTCTTCTCTTCCACTTTGGCCAATATGAGTTCACCTGGTACTAGC
AGCTTTATCGGGGAATTTCTCATCTTAGTAGGAGCTTTCCAAAGAAATAGCTTAGTAGCC
ACATTAGCAGCGCTTGGGATGATTTTAGGCGCGGCCTATTCCCTTTGGCTATATAATCGT
GCGGTTTCTGGGAATTTAAAACCCGATTTCCTCCATAAATTCTCCGATCCAAATGGCAGA
GAAGTTTCCATATTTATACCTTTTCTTGTTGGAGGGGCGACCGTACGTTAA
>Solyc00g500171.1
ATGCTATTAGCTATTCTGTTGATTCTTCTCCAAACAGGAACAACCGATTTACAAATCTCA
TTAACCACAGAATTTAGTGAGCGGCGCCAAATCTTTCTATGGATTGCTTCTTTCGCCTCT
TTCGCCGTCAAAGTGCCTATGGTACCAGTTCATATTTGGTTACCCGAAGCTCATGTAGAG
GCACCTACGGCAGGATCCGTCATCTTGGCAGGAATTGCTTTAAAATTGGGAACCTACGGG
TTTTTAAGATTTTCAATACCCATGTTTCCCGAAGCGACACTTTGTTCCACTCCTTTCATT
TATACTTTAAGCGCGATTGCTATAATATATACTTCCTCGACCACTTTAAGGCAGATCGAT
CTTAAGAAGATCATTGCTTACTCCTCAGTAGCTCATATGAATCTGGTGACTATTGGTATG
TTTAGTCGGGCGGCGGCCGTTAGGTCACCTATTTTGAGTTATGGACACACAAGGCCAAAA
CATGTGTGCCGGGCGCGCGACCCATCAACCTACTAG
>Solyc00g500172.1
ATGAATCTCTTCCATGTTCGATTCTACTCTATGTTAGAACATTTCTGTGAATGCTATTCT
GATCTAAGTGGTCTTATTCTTTGTCCCGTGCTAGGAAGCATTACTCCTCTTTTCATTCCA
AATTCAAGAATACGACCGATACGATTAATTGGTCTGTGCGCCTCTCTTATTACTTTTTTG
TATCCCCCTGTTCTTCGGATACAATTCGATCCTTCTACGGCCAAATCTCAATTTGTGGAA
AGCCTTCGATGGCTTCCTTATGAAAACATCAATTTTTATTTGGGTATAGACGGTATCTCT
TTATTCTTCGTGATATTGACCACATTTCTGATCCCTATTTGCATTTTAGTGGGTTGGTCT
GGTATGAGAAGTTATGGGAAAGAGTATATTACAGCATTTCTAATTCGTGAATTTATAATG
ATCGCCGTGTTCTGCATGCTGGATCTTCTACTATTCTATGTTCTTCCCGAAAGTGTGCTA
ATCCCTATGTTGTGCGGAGCTGAGTATCTTCTATTCGCTGGGATAAAGCCTTTCCTCTGC
AGGGGCCTTGTGCAGTAA
>Solyc00g320430.1
ATGGATTCCCTTGCTTGGGCAATAAAAAAGTCTATGATTCTCATCTCGAAAAAAGAGTTT
AAAGCTACGGCACCTCCTATAACTACACCACCAAGACCGGGTAACAGAACAGCGGCCAGA
GCAGCAGATTCCATAGCCGCGGTTCTTCCTCCATCAAAAGGCTCTGAGCCTGCTACGTAG
>Solyc00g500173.1
ATGAGATTGAGTTCCACGAATATGCAGGCTAGAAAGATGCTATTTGTTGCTATTCTATCT
ATTTGTGCATCAAGTTCGAAGAAGATCTCAATTTATAATGAAGAAATGATAGTAGCTCTA
TGTTTTATAGGCTTTATCATATTCAGTCGGAAGAGTTTAGGTAATACTTTCAAACTGACT
CTCGACGGGAGAATCCAGGCTATTCAGGAAGAATCGCAGCAATTCCCCAATCCTAACGAA
GTAGTTCCTCCGGAATCCAATGAACAACAACGATTACTTAGGATCAGCTTGCGAATTTGT
GGCACCGTAGTAGAATCATTACCAATGGCACGCTGTGCGCCTAAGTGCGAAAAGACAGTG
CAAGCTTTGTTATGTCGAAACCTAAATGTTAAGTCAGCAACACTTCCAAATGCCACTTCT
TCCCGTCGCATCCGTCTTCTGGACGATATAGCCATAAAGATGCACGTCTTAGTGGGGAAA
AGATTTTGCCCTCGGTGTAGCTCGAAAGCAGAAAGAGTAGAATTCATTCGAGAGAGCTTG
GTGGTCTTAAGAATGGTTCGGGTGGGGGATTCTCTTAAGAATAAAGAATTAGAATAG
>Solyc00g019750.1
ATGGATGCAACTGGTCTTCAGTTGCCACCAGCATGGACGTCGGTAAGAGAGCTTGCCGAG
CATGTCTGGCATGTTAATGATGAAGAACTTGTGACTATTCCTTATGTCATCCATCTCACA
AATGAACTGGCCCGTGAGGACTTTCAAAGTGGGTGTGTATGGCAGGAATTTGTTGATGAG
TTGGAATTGATTGTCCACAGT
>Solyc00g019730.1
ATGATTGAATCTCAGAGGCATTCTTATCATTTGGTAGATCCAAGTCCATGGCCTATTTCG
GGTTCACTCGGAGCTTTGGCAACAACCGTAGGAGGTGTGATGTACATGCACTCATTTCAA
GGGGGTGCAACACTTCTCAGTTTGGGCCTCATATTTCTCCTATATACCATGTTCGTATGG
TGGCGCGATGTTCTACGTGAATCCACGTTCGAAGGACATCATACCAAAGTCGTACAATTA
GGACCTCGATATGGTTTTATTCTGTTTATCGTATCGGAGGTTATGTTCTTTTTTGCTCTT
TTTCGGGCTTCTTCTCATTCTTCTTTGGCACCTACGGTAGAGATCGGAGGTATTTGGCCC
CCAAAAGGGATTGCGGTTTTAGATCCTTGGGAAATCCCTTTTCTTAATACCCTTATTCCC
CTTTCATCCGGAGCT
>Solyc00g500174.1
ATGAGGCGTGGCATGACATCACCGCCCTTGGACAGCAAACACGGTCGGCAACGTCGGGCG
TGGCAAGACATCACCGCCCTTGGGCAGCACACACGGTCAAACTACGTCGGGCGTGGCATG
ACATCACTACCTTTGGACAGCACACACGGTCGAACGACGTCGGGCGTGGCATGCCATCAT
CGTCTTTGGGAAGAACACACGGTCGAACGACATTGGGTGTTGCATGCCATCATAGCCCTA
GGACGGCCAACACGATCGAACGGCGTCAGGCGTGACATGCCATCACCACCTTTGGATAGC
ACACACGGTCGAACGATGTCGGTCGTGGCATACTATCATCGCCTTTGGAAGCACACACGA
TCGAATTACGTTGGGCGTGGCATGCCATCATCGCCTTTGGCAGCACACACGATCGAACGA
CGTCGGTCGTGGCATGCCATCATCGCCTTTAGGCAGCACACATGGTCGAACCATGTCGGG
TGTGGCATGACATCACCGCCCTTGAACTACATGTACGGTCGGACGACGTCGGGCGTGACA
TGA
>Solyc00g500175.1
ATGTCCTCATCGCCTTTGGGCAGCACACACGGTCGAGCGACGTCGGGCGTGGCATGTCCT
CATCGCCTTTGGGCAGCACACACGGTCGAACGACGTCGGGCGTTACATGCCATCATCGCC
TTTGGGCAGCACACACGGTCGAGCGACGTCGGGCGTGGCATGCCATCATCGCCTTTGGGC
AGCACACACGGTCGAACGACGTCGGGCGTGGCATGCCATCATCGCCTTTGGACAGCACAC
ACAGTTGCACAACGTCGGGCGTGGCATGTCATCATCGCCTTTGGGCAGCACACACGGTCG
AGCGACGTCGGGTGTGGCATGCCATCATCGCCTTTGGACAGCACAGACGGTCAACCAACG
TCAGGCGTGGCATGCCATCATCGCCTTTGGGATGCAAACACGGTCGAACGACGTCGGGCT
TGGCATCCCATCATCGCCTTTGGGCAGCACACACGGTCGACCGACGTCGGGCGTGGCATG
CCATCATCGCCTTTGGACAGTACACACGGTCGAGCGACGTCGGGCGTGGCATGCCATCAT
CGCCTTTGGGCAGCAGACACGGTCGAACGACGTCGGGCGTGGCATGCCATCATCGCTTTT
GGGCTGCACACACGGTCGAACGACGTCGGGGTTGGCATGTCCTCATCGCCTTTGGGCAGC
ACACACGGTCGAACGACGTCGGGCGTGGCATGCCATCATCACCCTTGGCAGCACACACGG
TCGAGCGACGTCGGGCGTGGCATGCCATCATCGCCTTTGGGCAGCACACACGGTCGAGCG
ACGTCGGGCGTGGCATGTCCTCATCGCCTTTGGGCAGCACACACGGTCGAACGACGTCGG
GCGTGGCATGCCATCATCGCCTTTGGGATGCAAACACGGTCGAACGACGTCGGGCTTGGC
ATCCCATCATCGCCTTTGGGCAGCACACACGGTCGACCGACGTCGGGCGTGGCATGCCAT
CATCGCCTTTGGACAGTACACACGGTCGAGCGACGTCGGGCGTGGCATGCCATCATCGCC
TTTGGGCAGCAGACACGGTCGAACGACGTCGGGCGTGGCATGCCATCATCGCTTTTGGGC
TGCACACAC
>Solyc00g500176.1
ATGCTCCCCCACCTGATTTTGCGACGACCCCGACGCCACACAACTGCAAATAATTGTGCG
CCTTGTCGCGAAACTTCCACAAGTCCTCATACTTTTCCCACGTTGCCTTTGGGCAGCACA
CATGGTCGAGCGACGTCGGGCGTCGCATGCCATCATCACCTTTGGGCAGCACACACGGTC
GAACGACGTCGGGCGTGGCATGCCATCATCGCCTTTGGGCAGCACACACGGTCGAGCGAC
ATCGGGCGTGGCATACCATCATCGCCTTTGGGCAGCACAGACGGTCGAACGACGTCGGCG
TGGCATGCCATCATCGCCTTTGTGCGGCAAACACGGTCGAACGACGTCGGGCATGGCGTG
CCAGCATCGCCTTTATGCAGCACACACGGTCGAACGACGTCGGGCGTGGCATGCCATCAT
CGCCTTTGGGCAGCACACACGGTCGGACGGAGTCGGGCGTGGCATGCCATCATCGCCCTT
GAACAGCACACACAGTCGAATGACGTCGGGCGTGGCATGCCGTCATCGCCTTTGGTCAGC
ATAAACGGTCAAACGACGTCGGGCGTGGTATGCCCTCATCGCCTTTGGGTAGCACATACG
GTCGAGCGACGTCGGGCGTGGCGTGCTATCATCGCCTTTGGGCAGCACATACGGTCGATC
GACGTCGGGCGTGGCATGCCATCATCGCCTTTGGGCAGCACACACGGTTGCACAACGTCG
GGCGTGGCATGTCATCATCGCCTTTGGGCAGCACACACGGTCGAGCGACGTCGGGTGTGG
CATGCCATCATCGCCTTTGGACAGCACAGACGGTCAACCAACGTCAGGCGTGGCATGCCA
TCATCGCCTTTGGGCAAACACACGGTCGAACGACGTCGGGCTTGGCATCCCATCATCGCC
TTTGGGCAGCACACACGGTCGACCGACGTCGGGCGTGGCATGCCATCATCGCCTTTGGAC
AGCACACACGGTCGAGCGACGTCGGGCGTGGCATGCCATCATCGCCTTTGGGCAGCACAC
ACGGTCGAACGACGTCGGGCGTGGCATGCCATCATCGCTTTTGGGCTGCACACACGGTCG
AACGACGTCGGGCTTGGCATGTCCTCATCGCCTTTGGGCAGCACACACGGTCGAACGACG
TCGGGCGTGGCATGCCATCATCACCCTTGGCAGCACACACGGTCGAGCGACGTCGGGCGT
GGCATGCCATCATCGCCTTTGGGCAGCACACACGGTCGAGCGACGTCGGGCGTGGCATGT
CCTCATCGCCTTTGGGCAGCACACACGGTCGAACGACGTCGGGCGTTACATGCCATCATC
GCCTTTGGGCAGCACACACGGTCGAGCGACGTCGGGCGTGGCATGCCATCATCGCCTTTG
GGCAGCACACACGGTCGAACGACGTCGGGCGTGGCATGCCATCATCGCTTTTGGGCTGCA
CACACGGTCGAACGACGTCGGGCTTGGCATGTCATCATCGCCTTTGGGCAGCACACACAG
TCGAACAACGTCGGGCGTTACATGCCATCATCGCCTTTGGGCAGCACACAGGGTTAA
>Solyc00g500177.1
ATGCCACGCCGGACGTCGTCCGTCCGTTCATGGTGTCCAAAGGCGATGATGGGATGCCAT
GCCCAATTCGTTCGACCGTTTGTGCTGCCCAAAGGCGATGATGGCATGCCACGCCCGACG
TCGTTTGACCGTGGTGGTGAAGTCATGCCACTCCTGACGTCGTTTGATCGTGGGTGCTTC
CCAAAGGCGATGAAGGCATTACACGCCTAA
>Solyc00g500178.1
ATGACATCACTGCCATTGGACAGCACACACGGTCAAACAACGTCGGGTGTGGAATGCCAT
CATCGTATTTGGAAAGCACCGACGGTCAAACGACGTCAGGCGTGGCATGTCGTCATCGCC
TTTGAGCAGTACACACGGTCGAGCGACGTCGAGGGTGGCATGCCATCACCGCCCTTGGAC
TACACGCACGGTCGGACGATGTCGAGCCACACACAGTCGGCGACGTCGGGCGTGGCATGC
AATCATCGCCCTTGGACGGAAAACGCGGTCGAACAACGTTGGGCGTGGAATGCCATCATC
GCCTTTGGGAAGCACACAAGGTCGAAAGACGTCAGGTGTGGCATGCCACCATCGCCTTTA
GGCAGCACAAACGACCGAATGACGTCAGGGGTGGCATGCCATCACTGCCCTTGGACTACA
CGTAAGGCGTGGCATGACATCACCGCCCTTGGACTACACGCACGGTCAGACGACGTGGAG
CGTGACATGACATCACCGCTATTAGGCAGCACACACGGTCAAATGACGTTGGGTGTGTCA
TGCCACCATCGCCTTTGGACAGCACACATGGTCGAACGACGTCGGGCGTGGCATGCCACC
GTCGCCATTGGGCAGTACAAACAGTCAAACGACGTCTGGGGTAGCATGCCATCACCGCCC
TTGGACTACATGCACGCACACACAGTCGAACGACGTCGGGCGTGGCATGCAATTATAGCC
CTTGGACGGCAAACACGGTCGAACGACGTCGGGCGTGGCATGCCATCATCGCGTTTGGAC
AACACACAACGGTCGAACGACGTTGGGCATGACATTGCATCACCACTTTGTACAACACCA
AAGTCGAACGACGTTTGGCGTGGCATGCCATCATCGCCTTTGGGCAGCACACACGGTAGA
ACGACGTCGGGTGTTACATGCCATCTTCACCTTTTGGCTGTACAGACGGTCGAACGATGT
TAG
>Solyc00g500179.1
ATGTATTACCCAGCTGATTCCCATCCCTATTGCCCTGTTCTTGATGAATTTCTCGCGATT
CCCTTATATGACCTTCGTGTGGATTTTCGATGTTTCGACCTATATTTTCTTCCACAATTG
GTTGATTTAGAGGATGTAAACTATGTGATAAATTGTCAGAAATGGATTTCTGTTGATTAT
TCTCCGATCGAGCTGGAATCGAAGTCGATGTCGCCTCCTCTCGCCCTTGCGAATTCACCA
CCTCTGACTGCGATTTCGCCGGATCAAAAGCCTGCGATTCTTGACGATGAATTTCCTTTT
ATGAAAGAATACCAGCCTGCATATGATTTGAAGGCTGAACATCATCCTTTGAAGCAAGAA
ATCAATCAATTTGTTGTTGTTGTTGATATATTTCTGAATTCTTGTGAGGATTATCAATTC
GTTGTTGAGTTTGAGTCGATTGAATACCCTTTTGACCATCGTAATTCACAGAATCAATTT
GTTGTTGTTGTTGATATATTTCTGAATTCTTGTGAGGATTATCAGTTCGTTGTTGAGTTT
GAGTCGATTGAATACCCTTTTGACCATCGTAATTCACAGGTGGTTGAATACCCTGTGAAT
CCATCATTGCAGCTATTCACTTCTTGTGAGGTTACATCAGCAATTGATTTTTGTTGCGAA
TTATCCGTTCGATTAACCCTAGAACTGGATTGCCCCGCCTCCATCGAACTCGATTTCTCC
GATACGATTTCTATCGCCGCCTCCATCGAACTCAATTTCTCTGTTCCAATCGCCTGCGAT
GATGGCATGCCACGCCCGAAGTTGTTCGACCATATTTGCCGTCCAAGGGCGATGATGGCA
TTCATGCCCGACGCCGTCCGACTATGTGAGCTAGTACAAAGGCGATGA
>Solyc00g500180.1
ATGCCAAATTTGTTCGTGGACGTCCGTCAAGACGTTGTCTATGCATACGGTTGGCCATCA
CGGGATTCCGACGTCAAAAATGCCAAATTTGTTCGTGGACGTCCGTCAAGACGTTGTCTA
TGCATACGGTCAAACGAGCCCCGGAGCGAGCATACGCCTCATTTTGACGATTTTCGTGTG
CTATTGCACACCATTTTTTGGGTGATCGGGATTCCGACGTCAAAAATGCCAAATTTGTTC
GTGGACGTCCGTCAAGACGTTGTCTATGCATACGGTTGGCCATCACGGGCCGACGTTGAA
CGCTTCAACTTGGCCACTGAAGAAGGCGAAGGCTGGGCGAGAGACTAG
>Solyc00g500181.1
ATGTATCTTCCACATCTCCAATCCATACCTCTTGAAAAGGGTATGAATTGGAAACCTACC
TGGAAAAGTACTCCATTACTCGACAACTTTGTCCGCCGGTTTCAATATTCGGTGGATGAT
GTTGTAGACGGAGCAGCGGCTAAATATGTTAAAGAACACAATATCTTTGTGAACTTAAAG
CATGAGATAGCAGCGTTCATCTTTAATGTGAATCAAATTCATTCCATTCAAGATGGGTTC
TTTTCCCCTGGTATTCTTTGGTCTCAAAGGGTTTTATACCCATTTGATTCTAATAATACC
TGGTTTGCTAATGAATCCCTTGATTTATTTGAAAAACAAGTAGGACCCCCTTTCTCTAGC
TTATTAGGGGCCTACCAAGGAGTTCCATTAGTGACTGGTAGATTGGCTCAGGCCATTGAA
GGTGGTGGGAAGCGGAGGATCTTTGCTATATGTAATTATATAAAACAAAGACTTCTGCAT
CCCGTCCATATTTGGGCTATGACTGTACTATCAAGTCTTAAGACTGATGGTACATTCAAC
CAAGAACGTCCGTTGCAGTATCTAAGACTTAAAAGACCGAAGTCTTGTTACTCTTTTGAT
TTAAAATCAGCAACAGACCGTTGGCCATTGAGTGTTATATACACCTTAATCGAAATGATT
TGGGGTAGTACTTTAGCATCTTCAATAGTCAACAGTTCTTTGGGTCTTAACACCTTTCTC
GTATCACCTCCTATGGTGAAGAAGATTAGTGAAGTAGCCTTTCTTACTGGACAACCGTTA
GGTTACTACGGTTCATGGTCACTGTTCTCGCTGTCCCATCACTATATAGTGTGGTTGGCG
ACTTTGAAGGCTTATCCGCTACGAAGCACCCCGTTTGTTGATTATGCCCTTCTTGGTGAT
GATATCCTAATCACCGACAAGAAGGTGGCCAATCAGTACAGTAGGTTATTGGATAGACTC
AGTGTTACCATTTCATTTGCTAAATCAATAGTATCTGAAAATGGAACAATTGAGTTTGCT
AAGAGGTTTTGGATACGAGATATGCAAAAAGATATCTCTCCCATCTCTCTCAAAGCTTTA
ACCTCCTGTAGAACGACTGTAGGCCTGTGCCAATTGTCCTGCCGATACTCGATAGAAATA
TCGACTTTACAAAGGCTAGCGGGTGCAGGTTATAAGGTCCGTTCTCGCCTGATGTCTACT
CAGTCACCACGATGGGAAAGACTAAAGGCGGCTGCTTATTATCTGCGTGAGGCTGTAAAG
CCTAAGCAGATACAAATCTTTCCAAAAGATTTGGTATTTGATGGAGAACGGGAAATCCTT
GAGCGGGCTGTTATCCTTAATTGGATGAAACAGTGGTTGACTTGGCTTTCTTGGTATCAT
ACTGTAGCATTATCACCAGATGTGACCATTGATCAACTATTTGATGTTCCTATGTGTGCC
ACTTCTTGGAAACGATCAAACGAAGATTATGAATTAATCAAGTTTGGGTACGTTTGGAAG
TGTTACGATATGGGAGCAGGTTGGAACCTTTCAACTACACCTAGGTGGTTGTTTGGTCCT
CCAACTCTCAGTTTTATATTGGTATTTGGTGGTCTTCACGGCAAGGATCTCCTTATCAGT
CCTAAGGATTTACCATCCTTACGGAAAATGGATATAGATGATAAGAATTTAGGTGCATCT
GAGCACATAAACCCTTTTGGTAAAATTCCGCAAGGAAGGGTGACCAAGAGGGCGATTGTG
GTTGCAGTCTGGTTAACTGCTTCCACAAACACCCAGCCTGCTGATAGGTATTATGTAATA
GAAGAATCAGGATCTGCGAGATATGGATATGAAACTGGATATGCTCGAACCGGACCGCAT
CTCGATTTGCACATGGATAATCTGCTGTATTACCCTAAAGAGTCATACTCATATCCAGGG
CATTTTGTCCTTGAAAGAGCGTCATCAGTCTAG
>Solyc00g500182.1
CCTTTAGAAATAGGCTAAGAAAGTCATCGGTTTGAATCCGAGGAAGGGCTTTTTTTTCCG
GTATGCCGCTCCTCCAGCAAGGAGCGAGAGAACAAATTCTGACCTATTATGTCACCTTTT
TTCTTTAGAGGCGTTCTCTCTCTTATTGCAACCTTTCTGGGGCATTTCGCTGTTAGAGTA
ATGCCCATTCGAATAACTGGTAAGTGTCTCATGCTGTTCCTTTTAGTGATTATGGGGTTG
ATCCTTATTTTGAGATTTTTGGGTTTTCGTTCAAAGAGAAAATACCGGTTTATTAATCTA
TTTATTTTGATTCTTATTTTATTTAGTATCTCTTTATTTATATTTTTTCTAAGGAACTCT
TTGCTATCCCATTTAGGGATTTTGTGTTCTCAGCTTCTCTCTGGGATTTTGCTTTTTAGT
GTCGGGGGATCACTTCCTCTTCCGGGCCCTTCCGGGCAAGCAAGCGGGGCTGAGTTTGAA
GAGGATCATTTTGGGATTGATGTCCTCTTGGAATCATGGGAAAAATCTACGGAAACGGGC
ACGTCGGTGGATCAGCCAGAACCAGAACCAGGACATGTGCCGCCTGCTATTCAAGTAGCT
CCCCGGGGGAACGAAGCTGGTCCATCGAATCAGCCCCCACGAGTGGTCCCCTATCCGTAT
CAACTGGATGAAGTGATAGGGGGGGATTCCGTTCAGTCTATCCAGCGGAGGCTCCTAGCC
AAATACTCCTATACTCCCCCTATCGGGATCATGTACCTGGCCGAAATAGAGGCAAAAGAC
CTATTCGAGGTCAAGGTCGAGATTCTAAGGATCATGGCGGTCCTTGATCCAACGGGGGAT
TGGCTGGGACGGGGAGCTCGGGCCCTCGAGAATCCGCGTACCGCCACGGGAGAGCATTCC
TTGGATAAACTCTATACCCTTCTTTCGGATCTCGAATCGAGGGGAGTCAATTCCGAGTCC
TTCTCTCAATTAAAAGGGAAGGTACCCCTGCGAAGGGGT
>Solyc00g118680.2
ATGAACCGTACGAGCACGTCCTCTGTCACCCCCCACCGCGCTTACGGCTCTATACCCCAA
CCCAACTTGCTCTGGCCCCGGGTCCTTCCTTTCTATTCCTCGGTAAGCGGACCGTGGGAG
CAT
>Solyc00g118690.1
ATGTTCTTTATATCTCGTCTAGCAGAAACTAATCGAGCTCCGTTTGATCTCCCAGAAGCG
GAAGCTGAATCAGTTGCAGGCTATAATGTAGAATATGCGCGGGATGCGATCCTTAATAGT
TCACTGTTGGCGGAAGCCAATGTCCCGGGGTCTCGGGGACTCATTCTGACTGAAACAAGG
GGCGGGTCGGGGATTTCTGCCTTGTTATCAAAAAGGGAGTTGGGTAAAGCAAACTCTCTC
CTTGGAGGAGCACGGGTTTAG
>Solyc00g023600.1
ATGGCCCCACCCGATGTGATCGACGTCGCATCTCGACCTGTTCGTGCTGCGGAGCGAACA
CCTACTTTGAGGAGAAAGAAATCCTTTCCTAAAGTGAAAGTGAATTCAAGCCGGTACATC
ATAAATAAAAAGAGAGGCTTCAGTTTCTTGCTTATCTATGGAATATCGCATTGTTACTGG
CCCTTCCAAAAAAGAATTTTATTGTTAGGAAATAAGGGAGACTGTGACTCTCCCCCTTTA
TGTGTTCTATATCAAAGTCAA
>Solyc00g023590.2
ATGGAAGCAAGACTGAGTCCCTGTGGGGAAGGCGCCAAAGTCTTTTCGAGACGTGCGCAG
GATGATAACCTAATTGATTATTCTGAAGAAAGGGCCTACTATCTTCCAGAATTAATGCTA
ACCCTATATTTATCTGAGTCTTATGCTAAAAAGGACTTGCTTTTAGTTCGTCTTCGCCCA
AGTGCGGCTAATGCTATAATAGGAACGGAACTCATACTTCTAACTCTTCCCCCCGGAACG
TCTTCTTTAAGAGCGGATCCAACCCTTCTTCTTCCTTCTCAAGCAGATGCCGAACCTCAT
TATTTAGCGGCTCTCCGAAGTCCCAGAGGTGGAAGCGGTTCTGATAGGCGGGACAAAGCG
CTTTCAATGGTGATGAAAGAGGGGGAAATGCCTGGACGACAGCCACTCGCCCAACCTGGC
GATAGTACTGAATCAGAGTCTCAATCGACTGGCATCGCCCTTCACTCCAAAATTCCTCAA
AGAAAGCAAGCAGCAAGTCAGTCTGCGCATAGCATACTCTCTCAGTTCTTCTCCTTTTAC
GACCGGTCGAAGGGGAATGGGCCAACTCGAAATGGACCAATTCGAGAAAAGGGTCAAGAT
ATGGTGCTGCGGTCAGAACAAGGAATGCTTTCTAGGAGGGTAATGCAAATTGTGATATAT
CTCAATAGTTAA
>Solyc00g023580.1
ATGGCCCTATGCCTTACTCGCTCCGGGAAGTACTTCTTCGATGCAGCTCACACAGTCCTA
TTCAACTCTTCCAAATCTATGAGTGAGATTTCAACTCTCTCAAATGTAGGGTATCTTTCC
TACTATCGGTTCCTTTCATTAGAGACGAATAAACCCCACTTAAGGTTTGTTACCCACCGG
AATGGATTGCGCTTTTCTTTCCCACCGGTTTCAGAGCGCTGTTTTCAACCCCATGAGGAG
TCAGTCAATGCACGATGA
>Solyc00g023570.1
ATGTTGCCCAACACAACAAAAGGGGCTTTACTTTCAGTAACTTCTTTCACTCGTTCTGTC
GTCTCATTTCAGCTTTCAACCGCATTTCCACCACGATTTTTCTCCAAACGAGAAGCTTTG
GCTAGCCGTTCACTCACTCTCGATGGTCTGCCATTTAGTTCGTTCGTTGTAGCAGAGCGA
ATAATGTGCCGATGGAAGGTAGCTGCATGCAGCATAAAAGAAAAGAGATTGACATCCGAC
AGCTCCTTGTCCTTTCCATCCGGAGGTGGCGTTGATCCAGCTAACGAGCAACTGCTTCGT
CTTTACCCACTTAGTGTACTTAGGATTTGA
>Solyc00g014860.1
ATGAGAGGCATAGAGAGGACTCAAGGACAAGACACGACTCAGACCCCGGCAAGTCATGGT
ATCCGGGATCGGACATCGAAAGGGAAGGCGAGGTTTCAAAGTCTATTATGGAAGCGGGCC
CCTACTGGTAGTGATACCCCGATCTCATGGATGAAGGCTAACATTTTCTATTGGAATAGA
GGGATGTGCAGATCAATTCGACTTTTCACTTTGCCATCTAGAGATAGTTTGCCCTGA
>Solyc00g014850.1
ATGCAAAGATGCTCCTTTGAAGCTGGAGTAAGGAATTGTCCACCTCATCACCCCGAAGAG
CAGTGGCTCTGTTGTTTTGCACGCCTACAGAGAGAGACTCCAAAAGTACCGACGCTCAAT
CGAAAGAAAGAGCAATCAACTATATGCTTAACTCATGCCCCAGGAATCCCTAGACACAGA
GAGAGGGTACGAGCTAATCTTTTACTAGAGGGAAAGCTGGCGAAAAGCATAGAGCGTGCG
TGCTACGCTCTCGCCCTCCTTCCATCCGCGAAGCTGAGGCGGGAGAAAAAGCGTAATTCC
CCGGTGTCATAG
>Solyc00g500183.1
ATGACGACTAAGAACAGGCAAATCCAAAATTTCACTTCGAATTTCGGACCTCAACATCCT
GCTGCTCATGGTGTTTCACGATCAGTATTGGAAATGAACGGAGAAGTGGTGGAACGCGCG
GAACCACATATTGGATTACTCCAGTGCGGCACGAAGCCGCTGATGCCGATGATTGGAAAG
GAGGGCGCCTGGGTATGTTATAGAAAGGGGAGGCGGAAGCATCGAATGGCGAAGAGAGGC
GGCTCGGCAGGGAAGGAATGGGAAATCGTCAAGGATGACTTCTTTGTTGGCGGAACGAAG
GGCTAA
>Solyc00g500184.1
ATGGCCCAAGAACACGCCCATTCTTCAGCCGTAGAGAGACTTTTGAATTGCGAGGTACCA
TTACGAGCTCAATATATACGAGTGTTATTCCGTGAAATAACTCGAATTTCAAATCATTCA
CTTGCTTTAACTACTCATGCTATGGATGTAGGAGCATCAACTCCGTTCCTGTGGGCTTTT
GAGGAGCGGGAGAAATTGTTGGAATTCTATGAAAGGGTCTCGGGAGCCAGGATGCATGCC
AGTTTCATACGACCAGGTGGAGTGGCACAAGATCTGCCTCTTGGCTTATGTATAGATATT
GATTCATTCACACAACAATTTGCTTCTCGTATCGACGAATTAGAAGAGATGTCAACCGGC
AACCGTATCTGGAAACAACGATTAGTGGATATTGGTACTGTCACTGCACAGCAAGCAAAG
GATTGGGGATTCAGTGGTGTAATGTTAAGAGGTTCTGGGGTATGCTGGGATTTGCGAAAA
GCAGCACCTTACGATGTTCATGACCAATTGGATCCTGACATACCAGTAGGTACCAGAGGA
GATCGCTATGATCGTTACTGTATTCGTATCGAAGAGATGCGACAAAGTGTTCGGATCATT
GTGCAATGTCTTAATCAAATGCCTAGTGGCATGATCAAAGCCGATGATCGTAAGCTATGT
CCTCCATCACGATCTCGAATGAAACTATCCATGGAATCGAGTAAAGCATCCCGAGGTTGG
CGCATCTCGTTGAGCGTGGAGAAGCATTGGGAACCCCAATTTTTTTCTTCGGAGCCGTTT
CTTTTTCCGTCCCCCCGCCCCGGCATAGCGCTTCGCTTCCGGTTCTTCGGAAGAATCAAC
TTACGTCTCCCTTCTTCATTGATTTGGGGGAAAGGGAACCGTCTACCAGTTGGGAAGCTA
GACATCAAGCGGACGCGCGGTAGCGTTCGTGGTGGTGCTTCAGGATTCCAATGTACTGCG
TCCAAGATCAGAACGAGCTTGCCGGCGGACCACTGCCGTCCCATTCTTGAGTGA
>Solyc00g500185.1
ATGTCCGCTTCAACCGCTCTTTCACCTCCCAAAGAGCAAAGGGCAAAGAGAAGCGCTTTT
GCTACTGAGAAAGCGAACGGTCAGCGCGAAGGTTCAAGACTTAGCCGAGCGTTAGCGAAG
CTAGATTCTCATAGCGAGGCGCTTCGAATAGAAAGCCCTATGATGGGAAACTACCACGTT
AGGTTTGGAGAGAGATGGGACCGGTTATATAATAGGGGAAGCAGATGCAAGCTTTTTCTT
TCAATAGCCGGCCAAATGACTACAGGATCATCGGTCTACTCTACCTCAATTCACCATTTC
GAACCTTATACAGAAGGTTTTTCCGTACCAGCTCCTTCTACCTATACCGCAGTTGAAGCA
CCTAAAGGAGAATTTGGTGTCTTTCTGGTCAGTAATGGAAGCAATCGTCCCTACCGTCGT
AAAATAAGAGCACCTGGCTTTGCCCATTCACAAGGACTCGATTCTATGTCCAAACATCAC
ATGCCAGCAGATGTGGTCACCATCATAGGCACTCAAGATATTGTGTCTGGAGAGATTAAG
AGGATAGAGGGTCTCCCTTCCATAGATTCGATTGGGATTGATTCTCAGGATCGAGCCCTT
ATCAGAGGCGTGCCTACCGACACCTGTCAAAGTCTTCGGCTTGCACGACGTCTCCTTCCA
TTTGCTCCAGCTATGAAAGAAAAGAATGGGCGCAACACTTTATTCTCTTCTACCGCTCTT
TGTTTACTTCTGGCCTTCCCGAACTCCTACACGGGGGGAGTCAGATCTTGGAGTAAGCTC
CCTTCCATGGGCAATCTACTCAAGAGTTTAGGCCCCTAA
>Solyc00g014810.1
ATGCTTGCCGCGGAGAAAGACTACTTTTCTATTCGCTTGCCTGCGCGCCTCTACTCATGC
GGGACTGACTGTGCAATACTAAGAATGGAGCACGCCGCCCGTCCATGGAGGCATTATGGT
TGGAAGGCCTTCCTTAGCGGCCTCTTCCTCAAAAGGCAGGATTGA
>Solyc00g014800.1
ATGGCAGACCCCAGCCAGCTTGTTTACGATTTCTGGAACCAGTCCTCTAATTCCTCCACC
GCCTCCCCCACAGATATGGTGGATCATCAGCACCCACCCATGATCCCTAAACCAAAAGCA
AAGGTTCCATCTTCTAGAATGTTCTCTTGCCTCTACTGTTCTCGCAAGTTTTGCACTTCT
CAAGCTCTTGGAGGACACCAGAATGCTCATAAGCGTGAAAGAGCCGCTTCTCGCCGTAAT
ATGTTCTCCACCACCACCACAACCACCGACTCCTCCGACCGTAACAACAAAAATAGTAAT
ATGGTCCGCCTCCATTTTCTTCAGAACAACAACGACATGGAGCCGCCCTCTCTCATCATG
CCTCAACAAAACGGAAAAAATTCTTTCTTAGGAAGGATTCCCCTTACTGGGGTGGGACTA
TTACACCAACTGAAGCTTAGGAAGGAATGGAAAGATAGGAAGCTTGGAGAGCTAATGGAA
AGAAATGCGTAA
>Solyc00g014790.2
ATGCACCTTCACGGAATGTTAATGAAAGAAAGCCCTTTCATCCTAATCTCATCTACTGAA
AAGGGGGCCGGGCGTAGCACGTTCTTTTTTGGGACACATAGGCTATTACAGACGCATCAA
AAAAGACTTTTCGAAGCGCGGAATCCCAGAATGGAATCATTGCAGAAGAAAGGTATAAGG
CTTGGGAACCGGAACAGGATTAAGCCTTTAAGCATGCAGATGAGTGTTTGCTGTCAGCCC
CAATCCTTCGGTTTCCGGATTGGAATAAGGAGTTCCATGTTCATACTGACGCATCACTCT
ATTCGTAAAGAAGGCACCGGATAA
>Solyc00g094550.1
ATGGTCTTGGAAAGAACCTTTCATTCGATGCTTCTGATTCAACTCCCAGACAACCAAGGA
AGTATGCGCGAAGATAGGGTTAGCCCCTGCGGCAAGCATTATCCGGGAACGATTATCCAG
GAACTGGAAGATGGTTGGCGTGACACGCCTAAATCCCCCACAATCAATCCACAAGGCTTC
AGGCGACTGGAGCAACCTTTGAAGGCGCTCGGCCTTGTTCACCCTTTCAGCTAA
>Solyc00g094540.1
ATGAAACCAAATGGGCGAGTCTTTATTATTGATTGGGGCCCTGAACTCAATGAGAGTGGG
GATTCGCTCCTCTTCGGGCAACTCGTCCACGTCTGCAAGATACCTGACGGCGTCTACGAA
TTTCTCGAGCGTGAGCTCGCCCTGCGCTCCTGCCTGACGGACAACAAGTTCTTTTGCCTG
CCCACAGATTTCTTGCAAGAGCCTGCCACACTGGGCGGCCTTCTCTTCAGTCTCCCGATG
CAATTGGGCTATTTCCGCAGGAGAAAGGCCTACTGGAATCTCGTTGAGGTCTGGAAGCGC
AGGTGCAGGATCCGCGCAAAAGGCTATTGA
>Solyc00g094530.1
ATGTACATAGCTGTTCCAGCTGAAATACTTGGAATAATTCTACCACTTCTACTAGGAGTA
GCCTTTTTAGTGCTAGCTGAACGTAAAGTAATGGCTTTTGTGCAACGTCGAAAGGGTCCT
GATGTAGTGGGATCGTTTGGATTGTTACAACCTCTAGCAGATGGTTTGAAATTGATTCTA
AAAGAACCTATTTCACCAAGTAGTGCTAATTTCTCCCTTTTTAGAATGGCTCCAGTGGCT
ACATTTATGTTAAGTCTGGTCGCTCGGGCCGTTGTACCTTTTGATTATGGTATGGTATTG
TCAGATCCGAACATAGGACTACTTTATTTGTTTGCCATATCTTCGCTAGGTGTTTATGGA
ATTATTATAGCAGGTTGGTCTAGTAATTAG
>Solyc00g094520.1
ATGCCTCCCAGCCGGGGGGCGGATCGAATCGGAGTTTCCTTAGGTAGCCACCGACCTACA
GTTATCCTTAAACTTCCGTGCTTGGTGGAGAAGAAGCGAACAAAAGTACGCTCGCTTGCT
GTCTTGTTCTCTGTCGCGAACTGGGATCGCTCGCCAGCTAGGTCAGATTGGAGCAAGATT
TTATGA
>Solyc00g023700.2
ATGAATAAGCGGAAGAAGAGGAATAGAGGTGCGCAGCAGATACCTTTTAGTATTCTAAGC
CCCTTTGCTGATTCGGCCTATTTCCCTTATACTAGAAAGGCCCCCCCGAAATCTGACTTT
CAATTGGGAGTTTTCACGCCAGGAACCGCTTCGCCCCCTAACTTTAATCGTGGTCAGAAG
CTTGGGCGAACTCTTTTGCATGGGAAAGCCTGTCAAAGGCTAACTGGCTTAGGGATCGGA
GTTGCAAACTGCTCGACCTTAGATCAAAGAATCCCAGCAATCAAGGAAGGGGAAAGAGAG
CAATATACTCCCCTGCTTCACCTGAACCCTCTATTCATTCAACAGAAGCCAGGGGCTGAT
TGA
>Solyc00g023710.1
ATGAAATTGAAGCATGTAGTCTCGCCGCTAGTAGCCATGCTACCTTCTTTGGCCCTGCCT
TACACACCTTATTTATCCTGCCTGCCGCCCTTGGAAACAGCCTTCCTTAGCTTTCGCCCT
CCCACAGGAAACAGAGTTCTCAAATTTGAAGCTCCGTACTCTTGTGAAAACGGACTACAC
TGTCTCAACCACCCGCCTTTCCCTTCTTTTGTTTGTTCTGGACCCGAAAATGCCCGTTCG
CTTGTCATTGGGGATCCCAATCTGACTTGCTCGTGGTTTATTAATGTCGGGGTTGTTTTT
ACTTACCTTTCTGTCTATGAAAGAAATGAGGAGAAAAGAAATTGTACTAAAAGGAAATTC
TCTGCTCAAATAAGCTTTCCTGAAATGATGAAAGGCAAGAAGGAAGCTCCGTCTCCGTCC
CCTCCCTTCTGTCCAAGACTCTTGAATCAGTCTCGTCTTACATTCCCTCCTCTCTGCCTA
GGCGAAAGAGAGTCCCGCCTATGGTCTACTCAAAGGTTGAAGAGACAGATTGTGGGTCAG
ATCAATCCATTCCGTTCTTCAGGGAAGATCTATGGAATAGGAAAGCCAAAACGGATCTAT
CAAAACAGATCTATTCTAAGTAAATACTTGGTCGATACGAGACTCTTTCTTAGTTCAGTG
GGGTTTGAAAGCAGTCTACAACGAATCAAGCAGGTTCAGTAA
>Solyc00g049210.1
ATGTCAATATATGAATTGTTTCATTATTCGTTATTTCCGGGTCTTTTCGTTGCATTCACT
TACAACAAGAAACAACCACCAGTGTTTGGTGCAGCACTTGCATTTTGGTGTATTCTTCTT
TCTTTCCTTGGTCTTTCGTTCCGTCATATTCCTAATAACTTATCCAATTACAACGTATTA
ACCGCTAATGCACCTTTCTTTTTTCAAATCTCAGGGACATGGTCTAATCATGAGGGTAGT
ATTTTATCATGGTGTCGGATCCTAAGTTTTTATGGATTCCTTCTTTGTTACCGGGGTCGA
CCCCTAAGCCATAATGTCTCAAAACGAGGAGCTGAAAGCCACTTGACTGTAAGGAGAGGA
GGCCATAGAGAAAGTTTTTTTTATTCCTTTGTTTCGAACTTCGTGAAGAACTCCATTCTA
TCTCTCCCTCGTTACGAACAAAAAAGTGGAATGAAATCCCAGTTATACACTCCCTTCGTT
CTACGAACCCTTGTTGATTCTGAACTTCGTTCGCGAAGGAACCGGACTTTTGACGGGCCA
GCCCTTTTTTATGCGCCGCTTTACCCTGAAAGGAAAATGAGCTTTGCTCCTCTGGGCGCT
AGGCGCTCCCGTGGTTCGCGAGAAGGAAAAAGGATGTTGCATCTGGCACGAGATGATAAA
GAGAGAGCTTCGTCTATCGATGAACAGCGGATTGACGGAGCTCTTGGCATTGCTTTGTTT
TTCTCTCCTTTCCTATCAGCGGGTTCCGACCCTTTTGTTCGAAATTTCTTCGTTTGTACT
GAACCGCTTGCAGAATCAAATCCTGTTCCACAAGATCCTATATCAGCTATACATCCTCCT
TGCATTTATGCCGGAGACGTCGCCAGTGCTATGGGCTTTGGCTTATGTAGATCAAAAATG
ATGAATGGGATTGTGGCACTCCACTCGCCGCCAATGCGGAAGGATGCCGCCGAAAAGAAT
GGAACACTGTTTCGCTCTGTTGGATGCGTCGGATCCCGTATAACAAGCGAGCTCTTTACC
CTCAAATTCAAACATGTGGGCGCAAAATGCTATCCTGCTTTATTGTTACGTAGCAATAGA
AGCCTGCTTATGCTGCTTCGGCGGCGCTTTTTCGCCCTCTCTTCGCTCTGGACAGGAGCG
CTAGTGGACACGGGGAGGGAGCAGGCGAAGCGTGTCGTTCGTAATGGAAAGAAAGATACC
ACTACTTCGCCTCTTTGTTGGACCGCCGGCGCGAACACAGTGGTCTCTGACCAGGACCAG
GAACCAATTCGAATTTGGATCTTGACATGTCGGTGGTTTTTAACCGTAGGCATTTTGCCA
GGAAGTTGGTGGGCCTATCATGAATTAGGTCGGGGTGGCTGGTGGTTTCGGGATCCCGTA
GAAAATGCTTCTTTTATGCCTCGGGTATTAGCCACAGCTCGTATTCATTCAGTAATTCTA
CCCCTTCTTCATTCTTGGACCTCGTTTCTTAATATTGTTACTTTTCCATGCTGTGTCTCA
GGAACCTTTTCAATACGGTCCGGATTGCTAGCTCCCGTTCATAGTTTTGCTACAGATGAT
ACACGAGGAATCTTTTTATGGCGGTTCTTCCTTCTAATGACCGGCATATCTATGATTCTT
TTCTCCCAGATGAAGCAGCAGGCATCGGTCCGTAGAACCTATAAAAAGGAGATGGTTGTG
GCGCGAAGTACTCTTGTGCACCTACGTCATTCGGCTCGCGCGCAGAAGGTGGGGCTCATA
GTCTTCCAGGCCTGCTCTGGGGGCTTCTAG
>Solyc00g049220.1
ATGATCCACAAGAAAGGTGGCAGGATTCGAACCTATGGCCGGCCTGCCCCTGACCTGCTG
GGTTGGGTGGCCGGGTTAGCACCCCTCGTCGCCTCTGTACCCGAAACAGATGCGCTGCGC
TACCCAGCGCCTAGCCCTGTCTCCCCTACTCCTCTTCTGGTTGTGCCATTACCAATCGCG
GGTAACCCCCGGTCCGGCCGCCCCTGA
>Solyc00g500186.1
ATGGGCACATGCTTCTCAGTACTGATTCGTATGGAATTAGCACGACCCGGCGATCAAATT
CTTGGTGGGAATCATCAACTTTATAATGTTTTAATAACGGCTCACGCTTTTTTAATGATC
TTTTTTATGGTTATGCCGGCGATGATAGGTGGATTTGGTAATTGGTCTGTTCCGATTCTG
ATAGGTGCGCCTGACATGGCATTTCCACGATTAAATAATATTTCATTCTGGTTGTTGCCT
CCAAGTCTCTTGCTCCTATTAAGCTCAGCCTTAGTAGAAGTGGGTAGCGGCACTGGGTGG
ACGGTCTATCCGCCCTTAAGTGGTATTACCAGCCATTCTGGAGGAGCAGTTGATTTAGCA
ATTTCTAGTCTTCATCTATCTGGTGTTTCATCCATTTTAGGTTCTATTAATTTTATAACA
ACTATCTTCAACATGCGTGGACCTGGAATGACTATGCATAGATCACCTCTATTTGTGTGG
TCCGTTCTAGTGACAGCATTCCCACTTTTATTATCACTTCCGGTACTGGCAGGGGCAATT
ACCATGTTATTAACCGATCGAAACTTTAATACAACCTTTTCTGATCCCGCTGGAGGGGGA
GACCCCATATTATACCAGCATCTCTTTTGGTTCTTCGGTCATCCAGAGGTGTATATTCCC
ATTCTGCCTGGATCCGGTATCATAAGTCATATCGTTTCTACTTTTTCGGGAAAACCGGTT
TTCGGGTATCTAGGCATGGTTTATGCCATGATCAGTATAGGTGTTCTTGGATTTCTTGTT
TGGGCTCATCATATGTTTACTGTGGGCTTAGACGTTGATACCCGTGCCTACTTCACCGCA
GCTACCATGATCATAGCTGTCCCCACTGGAATCAAAATCTTTAGTTGGATCGCTACCATG
TGGGGGGGTTCGATACAATACAAAACACCCATGTTATTTGCTGTAGGGTTCATCTTTTTA
TTCACCATAGGAGGACTCACTGGAATAGTTCTGGCTAATTCTGGGCTAGACATTGCTCTA
CATGATACTTATTATGTGGTTGCACATTTCCATTATGTACTTTCTATGGGAGCCGTTTTT
GCTTTATTTGCAGGATTTCACTATTGGGTAGGTAAAATCTTTGGTCGGACATACCCTGAA
ACTTTAGGTCAAATCCATTTTTGGATCACCTTTTTCGGGGTTAATATGACCTTCTTTCCT
ATGCATTTCTTAGGGCTTTCGGGTATGCCACGTCGCATTCCAGATTATCCAGATGCTTAC
GCTGGATGGAATGCCCTTAGCAGTTTTGGCTCTTATATATCCGTAGTTGGGATTTGTCGT
TTCTTCGTGGTCGTAACAATCACTTCAAGCAGTGGAAAGAACAAAAGATGTGCTCCAAGT
CCTTGGGCTGTTGAACAGAATCCAACCACACCGGAATGGATGGTACAAAGTCCTCCAGCT
TTTCATACTTTTGGAGAACTTCCAGCCATCAAGGAGACGAAAAGCTATGTGAAGTAA
>Solyc00g500187.1
ATGTCAAGTCATGGACTGGTTTCTTCAGCCCTTTTTCTATGTGTTGGTGTTCTATATGAC
CGACATAAGACTCGACTTGTTAGATATTACGGAGGTTCAGTGAGCACCATGCCGAATCTC
TCTACCATTTTCTTCTCTTCCACTTTGGCCAATATGAGTTCACCTGGTACTAGCAGCTTT
ATCGGGGAATTTCTCATCTTAGTAGGAGCTTTCCAAAGAAATAGCTTAGTAGCCACATTA
GCAGCGCTTGGGATGATTTTAGGCGCGGCCTATTCCCTTTGGCTATATAATCGTGCGGTT
TCTGGGAATTTAAAACCCGATTTCCTCCATAAATTCTCCGATCCAAATGGCAGAGAAGTT
TCCATATTTATACCTTTTCTTGTTGGAGGGGCGACCGGTTGGGGTGGCTTGCTGGGTGAG
ACTGATAGAAAGAAAGGACGGGGGGCAACCATGCATGGTACTTCTCGACCCTGTCTCCGA
GGGACAGTTGAACTAGCGACTCATGAATGCTGCCGGGTTGGACGAGCCAATAACTCGAAG
GCGTTCGCTGGAGCTGCCATAGCTTATGGCTATAGCAATGGGAGGGCCCCAGCAGAGAGA
AAAGTCAGGATAACGAGCGCTCCGCCCGCCAAGCGGGCGGCGGGAGCAGCGGGCAAGTGC
TTGGCACGCAGGCCGAAGATCTCACTTGTCCTGGACAAGTACGTAGAGATCTTCGTGGGA
CCGTGGAGGGAGTCTCAATCGATCTTTTCTAGGATTCCTTATCACGCCACACATGGAGAT
CTTTCCATTGATAGATCAGAGGGTCCTCCCTTGAACAAATTCTTAAAGGTTAGGTTACTA
CCTGCTTCTACGGAAGAGGTTTACTTTGTACCGCCCGGAGGTCATATAGATCGGAATCCG
GAGCGATAA
>Solyc00g500188.1
ATGCTATTAGCTATTCTGTTGATTCTTCTCCAAACAGGAACAACCGATTTACAAATCTCA
TTAACCACAGAATTTAGTGAGCGGCGCCAAATCTTTCTATGGATTGCTTCTTTCGCCTCT
TTCGCCGTCAAAGTGCCTATGGTACCAGTTCATATTTGGTTACCCGAAGCTCATGTAGAG
GCACCTACGGCAGGATCCGTCATCTTGGCAGGAATTGCTTTAAAATTGGGAACCTACGGG
TTTTTAAGATTTTCAATACCCATGTTTCCCGAAGCGACACTTTGTTCCACTCCTTTCATT
TATACTTTAAGCGCGATTGCTATAATATATACTTCCTCGACCACTTTAAGGCAGATCGAT
CTTAAGAAGATCATTGCTTACTCCTCAGTAGCTCATATGAATCTGGTGACTATTGGTATG
TTTAGTCGGGCGGCGGCCGTTAGGTCACCTATTTTGAGTTATGGACACACAAGGCCAAAA
CATGTGTGCCGGGCGCGCGACCCATCAACCTACTAG
>Solyc00g500189.1
ATGAATCTCTTCCATGTTCGATTCTACTCTATGTTAGAACATTTCTGTGAATGCTATTCT
GATCTAAGTGGTCTTATTCTTTGTCCCGTGCTAGGAAGCATTACTCCTCTTTTCATTCCA
AATTCAAGAATACGACCGATACGATTAATTGGTCTGTGCGCCTCTCTTATTACTTTTTTG
TATCCCCCTGTTCTTCGGATACAATTCGATCCTTCTACGGCCAAATCTCAATTTGTGGAA
AGCCTTCGATGGCTTCCTTATGAAAACATCAATTTTTATTTGGGTATAGACGGTATCTCT
TTATTCTTCGTGATATTGACCACATTTCTGATCCCTATTTGCATTTTAGTGGGTTGGTCT
GGTATGAGAAGTTATGGGAAAGAGTATATTACAGCATTTCTAATTCGTGAATTTATAATG
ATCGCCGTGTTCTGCATGCTGGATCTTCTACTATTCTATGTTCTTCCCGAAAGTGTGCTA
ATCCCTATGTTGTGCGGAGCTGAGTATCTTCTATTCGCTGGGATAAAGCCTTTCCTCTGC
AGGGGCCTTGTGCAGTAA
>Solyc00g021660.1
ATGAGCGGATTCTGGGATAGGAGGTCTTGTCGTTCTCTAGTTACTCCTGCACAAGCAACA
GCAGTTATGGATTTGATTGAGGGGCGCTGGGAAGAATGGATCGGGGAGATGCCCTTGAAG
ATCACTTACCCAGCTCTGGAAGGACATGAGTGGAGAATTGTCACCGGATTTGATCCAAAA
AACACAGGGCGGAGTTACCTTATTGGTGAGTCTTGGCCGGGTTAG
>Solyc00g500190.1
ATGATGCTCTCCTATTCCGACTTCCCCAGAGCTTCCGGTAGCACAGCCGAGACAGCGACG
GGTTCTCTGCCCCTGCGGGGATGGAGCGACAGAAGTTTTTTTGAGAATTCAAGAGAAGGT
CACGGCGAGACGAGCCGTAATCTAGTATCCTTATGCATGAAGATAATCAATTCGGTCGTT
GTGGTCGGACTCTATTATGGATTTCTGACCACATTCTCCATAGGGCCCTCCTATCTCTTC
CTTCTCCGAGCTCTGGTTATGGAAGAAGGAACCGAGAAGAAGGTATCAGCAACAACTGGC
AGAATACCCTCACCCATTCTTACTAAGAAACTGAAAGAAGCCTCAAAAACAGAAGAAAGG
GTGGAAAGTGAGGAAGAAAGAGATGTAGAAATTGAAACTGCTTCCGAAATGAAGGGGACT
AAACAGGAACAAGAGGGATCCACTGAAGAAGATCCTTATCCTTCTCCTTCCCTTTTTTCG
GAAGAAGGGTGGGATCCGGACAAAATCGATGAAACGGAAGAAATCCGAGTGAATGGAAAG
GACAAAATAAAGGATAAATTCCACTCTCACCTTACAGAGACAGGCTATAACAATATTAAT
ACTAGATTCTTATCTGAATAA
>Solyc00g500191.1
AATAACACGGGGAATCTAGAAAATTGTAAATTGCAACTGCTTGATAAAAAAAATGAAAAT
CAAGAACAAGACCTCTTCTGGTTTCAAAAACCTCTTGTGAGTCTTCTTTTCGATTATAAT
CGATGGAATCGACCATTTCGTTACATAAAGAATAATCGATTTGAGCAGGCCGTAAGAACA
GAAATGTCACAATATTTTTTTGACACATGTAAAAGTGATGGAAAACAAAAAATATCTTTT
ACATACCCGCCAAGTTTATCAACTTTTTGGAAAATGATAAAAAGAAAGATACCCCTATTG
TCACTCCAAAAAACGCTCCCTAATGAACTGGACACTCAGTGGGTTTCTACCAACAAAGAA
AAAAGTAATAATCTAAATAAGGAATTTTTAAATCGACTTGAAATTCTAGACAAGGAATCT
CTTTCTCTGGATATACTCGAAACAAGGACTAGATTTTGTAATGATGATACTAAAAAAGAA
TACGTGCCTAAAATGTATGATCCTTTGTTAAATGGACTATATCGAGGAACAATAAAAAAG
GGGGTTTCATCTTCAATCATAAACAATACTTTGCTAGAAAATTGGGAAAAGAGAGTTAGA
CTAAATAGGATTCATACTATCTTTCTTCCGAATATTGATTACCAAGAATTTGAACAAAAA
GCGTATACGATTGATAAAAAACCATTATCAACAGAAATTGACGAGTTCTTAACTTTAATC
AATGAATTAGGTAACGAAGCAAAATCGAGTTTAAATTTGAAGGGTCTTTCTTTATTTTCA
GACCAAGAACAGAGAAGAGCGAATTCAGAAAAAAGAACGAAATTTGTCAAATTTGTATTC
AATGCACTTGATCCTAATGAGACAAAATCGGGAAAAAAATCGATTGGAATAAAAGAAATC
AGTAAAAAAGTACCTCGCTGGTCCCATAAATTAATCACCGAATTGGACCAACAAATGGGT
GAATTTAAAGATCGCGCATCAATGGATCATCAACTTCGTTCAAGAAAAGCCAAACGTGTA
GTTATTTTTACTGACAACAAGGCGACTAAGGATGCTGAGGAGGAAGTGGCTTTAATAAGC
TATTCGCAACAATCAGATTTTCGGCGAGGTATAATTACAGGCTCTATGCGGGCTCAAAGG
CGCAAAACATTTATTTCGAAACTATTTCAAGCAAATGTACATTCCCCCCTTTTTGTCGAC
AGAATAACCCCCCTACGTCTTTTTTCTTTTGATATCTCTGAACTAATTAAACCAATTTTG
AAAAATTGGACAGATAAAGAGGGAGAATTCAAGATTCTAGAGTCTAGAGAAGAACAAACA
AAAAGAGAAGAGAAAAAAGAAAAGGACAAAAAAGAG
>Solyc00g500192.1
ATGACTGCACCAACTACAAGAAAAGACCTCATGATAGTCAATATGGGGCCTCAGCACCCA
TCAATGCACGGTGTTCTTCGACTCATCGTTACTCTAGATGGTGAAGATGTTGTCGACTGC
GAACCAATATTAGGTTATTTACATAGAGGGATGGAGAAAATTGCGGAAAACCGAACAATT
ATACAATATTTGCCTTATGTAACACGTTGGGATTATTTAGCTACTATGTTCACAGAAGCA
ATAACCATAAATGGACCCGAACAATTAGGCAATATTCAAGTACCTAAAAGGGCTAGCTAT
ATCAGAGTCATTATGTTGGAGTTGAGTCGGATAGCTTCTCATTTGTTATGGCTCGGTCCT
TTTATGGCGGATATTGGTGCACAGACCCCTTTCTTCTATATTTTTAGAGAAAGAGAATTG
ATATATGACCTATTCGAAGCTGCCACCGGTATGCGAATGATGCATAATTATTTTAGGATT
GGAGGAGTGGCTGCCGATCTACCCTATGGCTGGATAGATAAATGTTTGGATTTTTGCGAT
TATTTTTTAACAGGGGTTGCTGAGTATCAAAAACTTATTACTCGGAATCCTATTTTTTTA
GAACGAGTTGAAGGCGTAGGCATTATTGGGAGAGACGAGGCATTAAATTGGGGTTTATCG
GGACCAATGCTACGAGCTTCTGGAATAGAATGGGATCTTCGTAAAGTTGATCATTATGAG
TCTTACGACGAATTTGATTGGCAGGTTCAATGGCAACGAGAAGGGGATTCATTAGCTCGT
TATTTAGTACGAATCGGTGAAATGACAGAATCCATAAAGATTATTCAACAGGCTCTGGAA
GGAATTCCAGGGGGGCCTTACGAAAATTTAGAAATGCGACGTTTTGACAGATTAAAAGAT
CCTGAATGGAATGATTTTGAATATCGGTTTATTAGTAAAAAGCCTTCTCCAACTTTTGAA
TTGTCGAAACAAGAACTTTATGTGAGAGTTGAAGCCCCAAAAGGAGAATTGGGGATTTTT
CTGATAGGAGATCAGAGCGTTTTTCCTTGGAGATGGAAAATTCGCCCACCAGGTTTTATC
AATTTGCAAATTCTTCCTCAGTTAGTTAAAAGAATGAAATTGGCTGATATTATGACAATA
CTAGGTAGCATAGATATCATTATGGGAGAAGTTGATCGTTGA
>Solyc00g500193.1
ATGATAATTGATACAACAGAAATAGAGACTATCAATTCTTTTTCCAAATTGGAATCCTTA
AAAGAAGTCTATGGGATCATATGGATGCTTGTCCCTATTGTGACTCTTGTATTAGGAATC
ACAATAGGTGTACTAGTAATTGTTTGGTTAGAAAGAGAAATATCTGCAGGAATACAACAA
CGTATTGGGCCTGAATATGCCGGCCCGTTAGGAATTCTTCAAGCTCTAGCAGATGGGACA
AAACTACTTTTGAAAGAGAACCTTATTCCATCTACAGGAGATACTCGTTTATTCAGTATC
GGACCATCCATAGCAGTAATATCTATCTTTCTAAGTTATTCAGTAATTCCTTTTGGTGAT
CACCTTGTTCTAGCCGATCTTAGTATTGGTGTTTTTTTTTGGATTGCCATTTCAAGTATT
GCTCCCGTTGGACTTCTTATGTCGGGGTATGGATCAAATAATAAATATTCCTTTTTAGGT
GGTCTACGGGCAGCTGCTCAATCAATTAGTTATGAAATACCATTAGCTCTATGTGTGTTA
TCAATATCTCTACTTGATATAGTGGAAGCGCAGTCAAAATATGGTTTTTGGGGGTGGAAT
TTGTGGCGTCAACCCATCGGGTTTATCGTTTTTCTAATTTCTTCTCTCGCCGAGTGTGAA
AGATTACCTTTTGATTTACCAGAAGCAGAAGAAGAATTAGTAGCAGGGTATCAAACCGAA
TATTCTGGTATCAAATTTGGTTTATTTTACATTGCTTCATATCTGAATCTACTAGTTTCT
TCATTATTTGTAACAGTTCTTTACTTGGGAGGTTGGAATCTTTCTATTCCGTACATATTT
GTTCCTGATATATTTGGCATAAATAAAGGAGGTAAAGTCTTTGGAACACTAATTGGTATC
TTTATCACATTAGCCAAAACTTATTTGTTTTTGTTCATTCCCATTGCAACAAGATGGACT
TTACCGAGGCTGAGAATGGACCAACTATTAAATCTTGGGTGGAAATTTCTTTTACCGATT
TCTCTAGGTAATCTATTATTGACAACCTCGTCCCAACTTCTTTCACTGTAA
>Solyc00g500194.1
ATGAGTTCAAGACAAGCCGCTATGGTGAAATCGGTAGACACGCTGCTCTTAGGAAGCAGT
GCTAATGCATCTCGTAAAATAACTGGACCAAGTGCTATTTTGACCCAAGGCTTTGCTACT
TCAGGTATTTTAACTGAAATACACCAATCTGGAATCTTAGTACCTGCTCTTCAATCTGAG
TGGTTAATAATGCACGTCCCAATTGATTCAACAATTGGATTATTGGAGTTATCGGGTTAT
TAG
>Solyc00g500195.1
ATGTATTTGATCTCGGTTATAGGAATAATAACAGTATTATTAGGAGCTACTTTAGCTCTT
GCTCAAAAAGACATTAAGAGAGGTTTAGCCTATTCCACAATGTCTCAATTGGGTTATATG
ATGTTAGCTCTAGGTATGGGGTCTTATCGAAGCGCTTTATTTCATTTGATTACTCATGCT
TATTCCAAAGCATTATTATTTTTAGGATCCGGATCCATTATTCATTCAATGGAAACTATT
GTTGGATATTCTCCAGCTAAAAGCCAGAATATGGGTCTAATGGGAGGTTTAAGAAAACAT
GTACCAATTACCAAAATCACATTTTTATTAGGTACACTTTCTCTTTGTGGTATTCCACCT
CTTGCTTGTTTTTGGTCCAAAGATGAAATTCTTAATGATAGTTGGTTGTATTCGCCAATT
TTCGCAATAATAGCTTGGGCCACGGCGGGATTAACCGCATTTTATATGTTTCGGATCTAT
TTACTTACTTTTGAAGGGCATTTAAACGCTCATTTTCAAAATTATGGTGGGAAACAAAAA
ATCCCCTTCTATTCAATATCTCTATGGGGTAAAAACGGAGTTAAGAAAAACTCTTGTTTA
TTAACAATGAATAATAATGAAAGTACTTATTTTTTGTCAAAAACTAAATATCCAATTGCT
AAAAATGGAAGAAAGATGACACGACCTTTTATGACTATTGCTCATTTTAAGCATAAAGCG
GTTTCTTCCTATCCGTATGAATCGGACAATACTATGCTATTCCCAATATTTGTATTAGGG
CTCTTTACTTTGTTTGTTGGAGCTATAGGAATTCCTTTCAACCAGGAAGGAGTTAATTTG
GATATCTTATCAAAATGGTTAGCTCCATCTATAAATCTTTTGCATCCAAAGTCGAATAAT
TCGCTGGATTGGAATGAATTTTTAAAGGATGCAGTTGTTTCAGTCAGTATAGCTTATTTC
GGAATATTTATAGCATCCTTTTTATATAAACCCATTTATTCTTCTTTAAAAAATTTGGAG
TTCATTAACTCTTTTGTTAAAAAGGGTCCTAAGAGAATTCTGTGGGACAAAATTCTAAAT
GGCATATATGATTGGTCATATAATCGTGCTTACATAGATGCTTTTTATACAAGATTCTTT
GTTGGTGGGATAAGAGGATTAGCTGAATTTACTCATTTTGTTGATCGACGAGTAATTGAT
GGGATGACTAACGGGGTTGGGGTTATTAGTTTCATTGTAGGAGAAGGTATCAAATATATA
GGGGGCGGACGCATCTCTTCTTATCTTTTCTTGTATTTAGCTTATGTTTCCGTCTTTTTA
TTAAGCTCGGAGAAGGAAGAGATAGGAGGGCCCTATGGAGAATGTGGTCAGAAATCCATA
ATAGAGTCCGACCACAACGACCGAATTGATTATCTTCATGCATAA
>Solyc00g500196.1
ATGTCAGCGGCCTCCCAAAAGGTAACGGAGGCGTGCAAAGGTTTCCTCGGGCCGGACGGA
GATTGGCCCTCGAGTGCAAAGGCAGAAGGGAGCTTGACTGCAAGACCCACCCGTCGAGCA
GGGACGAAAGTCGGCCTTAGTGATCCGACGGTGCCGAGTAATCTAGTATCCTTATGCATG
AAGATAATCAATTCGGTCGTTGTGGTCGGACTCTATTATGGATTTCTGACCACATTCTCC
ATAGGGCCCTCCTATCTCTTCCTTCTCCGAGCTCTGGTTATGGAAGAAGGAACCGAGAAG
AAGGTATCAGCAACAACTGGTTTTATTACGGGACAGCTCATGATGTTCATATCGATCTAT
TATGCGCCTCTGCATCTAGCATTGGGTAGACCTCATACAATAACTGTCCTAGCTCTACCA
TATCTTTTGTTTCATTTCTTCTGGAACAATCACAAACACTTTTTTGATTATGGATCTACT
ACCAGAAATTCAATGCGTAATCTCAGCATTCAATGTGTATTCCTGAATAATCTCATTTTT
CAATTATTCAACCATTTCATTTTACCAAGTTCAATGTTAGCCAGATTAGTCAACATTTAT
CTCTTTCGATGCAACAACAAGATCTTATTTGTAACAAGTGGTTTTGTTGGTTGGTTAATT
GGTCACATTTTATTCATGAAATGGCTTGGATTGGTATTAGTCTGGATACGGCAAAATCAT
TCTATTAGATCGAATAAGTACATTCGATCTAATAAGTACCTTGTATTAGAATTGAGAAAT
TCTATGGCTCGGATCTTTAGTATTCTCTTATTTATTACCTGTGTCTACTATTTAGGCAGA
ATACCCTCACCCATTCTTACTAAGAAACTGAAAGAAGCCTCAAAAACAGAAGAAAGGGTG
GAAAGTGAGGAAGAAAGAGATGTAGAAATTGAAACTGCTTCCGAAATGAAGGGGACTAAA
CAGGAACAAGAGGGATCCACTGAAGAAGATCCTTATCCTTCTCCTTCCCTTTTTTCGGAA
GAAGGGTGGGATCCGGACAAAATCGATGAAACGGAAGAAATCCGAGTGAATGGAAAGGAC
AAAATAAAGGATAAATTCCACTCTCACCTTACAGAGACAGGCTATAACAATATTAATACT
AGTAATAGTCCAATTTATGATTATCAGGATTCTTATCTGAATAATAATAACACGGGGAAT
CTAGAAAATTGTAAATTGCAACTGCTTGATAAAAAAAATGAAAATCAAGAATTTTTGATT
CAAAAAGTC
>Solyc00g500197.1
ATGTATGGATGGTATGAACTGCCTAAACAAGAATTCTTGAACAGCAAACAACCAGTTCAG
ATATTCACGACCAAGAAGTACTGGATTCTCTTTCGGATAGGCCCTGAAAGGAGAAGGAAG
GCTGGAATGCCAATAGGCATAGAAACAACGCTTGTAAGGAGTCCTATTAAAACCAAGAAA
TATAGGCCTGCCTGCCATCCACACCAGAATAAATAG
>Solyc00g500198.1
ATGAGAGGACATCAATTCAAATCCTGGATTTTCGAATTGAGAGAGATATTGAGAGAGATC
AAGAATTCTCACCATTTCTTAGATTCATGGACCCAATTCAATTCAGTGGGATCCTTCATT
CACATTTTTTTCCACCAAGAACGTTTTCTAAAACTCTTTGACCCCCGAATTTGGAGTATC
CTACTTTCACGCAATTCACAGGGTTCACCAAGCAATCGATATTTCACGATCAAGGGTGTA
ATACTCTTTGTAGTAGCGGTCCTTATATATCGTATTAACAATCGAAATATGGTCGAAAGA
AAAAATCTCTATTTGATAGGGCTTCTTCCTATACCTATGAATTCCATTGGACCCAGAAAT
GATACATTGGAAGAATCCGTTGGGTCTTCCAATATCAATAGGTTGATTGTTTCGCTCCTG
TATCTTCCCAAAGGAAAAAAGATCTCTGAGAGTTGTTTCCTGAATCCGAAAGAGAGTACT
TGGGTTCTCCCAATAACTAAAAAGTGTAGCATGCCTGAATCTAACTGGGGTTCGCGTTGG
TGGAGGAACTGGATCGGAAAAAAGAGGGATTCTAGTTGTAAGATATCTAATGAAACCGTC
GCTGGAATTGAGATCTTATTCAAAGAGAAAGATCTCAAATATCTGGAGTTTCTTTTTGTA
TATTATATGGATGATCCGATCCGCAAGGACCATGATTGGGAATTGTTTGATCGTCTTTCT
CTGAGGAAGAGTCGAAATAGAATCAACTTGAATTCGGGACCGCTATTCGAAATCTTAGTG
AAACACTGGATTTCTTATCTCATGTCTGCTTTTCGTGAAAAAATACCAATTGAAGTGGAG
GGTTTCTTCAAACAACAAGGGGCTGGGTCAACTATTCAATCAAATGATATTGAGCATGTT
TCCCATCTCTTCTCGAGAAACAAGTGGGCTATTTCTTTGCAAAACTGTGCTCAATTTCAT
ATGTGGCAATTCCGCCAAGATCTCTTCGTTAGTTGGGGGAAGAATCCGCCCGAATCGGAT
TTTTTGAGGAACGTATCGAGAGAGAATTGGATTTGGTTAGACAATGTGTGGTTGGTAAAC
AAGGATCGGTTTTTTAGCAAGGTACAGAATGTATCGTCAAATATTCAATATGATTCCACA
AGATCTAGTTTCGTTCAAGTAACGGATTCTAGCCAACTGAAAGGATCTTCTGATCAATCC
AGAGATCATTTGGATTCCATTAGTAATGAGGATTCGGAATATCACACATTGATTAATCAA
AGAGAGATTCAACAACGAAAAGAAAGATCGATTCTTTGGGATCCTTCCTTTCTTCAAACG
GAACGAAAAGAGATAGAATCAGGCCGATTCCCGAAATGCCTTTCTGGATATTCCTCAATG
TCCCGGCTATTCACGGAACGTGAGAAGCAGATGATTAATCATCTGTTTCCGGAAGAAATC
GAAGAATTTCTTGGGAATCCTACAAGATCCGTTCGTTCTTTTTTCTCTGATAGATGGTCA
GAACTTCATCTGGGTTCGAATCCTACTGAGAGGTCCACTAGAGATCAGAAATTGTTGAAG
AAACAACAAGATCTTTCTTTTGTCCCTTCCAGGCGATCGGAAAAGAAAGAAATGGTTAAT
ATATTCAAGATAATTACGTATTTACAAAATACCGTCTCAATTCATCCTATTTCATCAGAT
CCGGGATGTGATATGGTTCCGAAGGATGAACCGGATATGGACAGTTCCAATAAGATTTCA
TTCTTGAACAAAAATCCATTTTTTGATTTATTTCATCTATTCCATGACCGGAACAGGGGA
GGATACACGTTACACTACGATTTTGCATCAGAAGAGAGATTTCAAGAAATGGCAGATCTA
TTCACTCTATCAATAACCGAGCCGGATCTGGTGTATCATAAGGGATTTGCCTTTTCTATT
GATTCCTGCGGATTGGATCAAAAACAATTCTTGAATGAGGCCAGGGATGAATCGAAAAAG
AAATCTTTATTGGTTCTACCTCCTATTTTTTATGAAGAGAATGAATCTTTTTCTCGAAGG
ATCAGAAAAAAATGGGTCAGGATCTCCTGCGGGAATGATTTGGAAGATCCAAAACCAAAA
ATAGTGGTATTTGCTAGCAACAACATAATGGAGGCAGTCACTCAATATAGATTGATCCGA
AATCTGATTCAAATCCAATATAGTACCTATGGGTACATAAGAAATGTATTGAATCGATTC
TTTTTAATGAATAGATCCGATCGCAACTTCGAATATGGAATTCAAAGGGATCAAATAGGA
AAGGATACTCTGAATCATAGAACTATAATGAAATATACGATCAACCAATATTTATCGAAT
TTGAAAAAGAGTCAGAAGAAATGGTTCGAGCCTCTTATTTTGATTTCTCGAACCGAGAGA
TCCATGAATCGGGATCCTGATGCATATAGATACAAATGGTCCAATGGGAGCAAGAGTTTC
CAGGAACATTTGGAACAGTCCGTTTCGAAGCAGAAGAGCCGTTTTCAAGTAGTGTTCGAT
CGATTACGTATTAATCAATATTCGATTGATTGGTCTGAGGTTATCGACAAAAAAGATTTG
TCTAAGTCACTTCGTTTCTTTTTGTCCAAGTCACTTCTTTTTTTGTCCAAGTTGCTTTTA
TTTTTGTCTAACTCACTTCCTTTTTTCTGTGTGAGTTTCGGAAATATCCCCATTCATAGG
TCCGAGATCTACATCTATGAAGAATTGAAAGGTCCGAATGATCAACTCTGCAATCAGTTG
TTAGAATCAATAGGTCTTCAAATTGTTCATTTGAAAAAATTGAAACCCTTCTTATTGGAC
GATCATGATACTTCCCAAAAATCGAAATTCTTGATCAATGGAGGAACAATATCACCATTT
TTGTTCAATAAGATACCAAAATTCCCCTTTTCTGTGGAAAAGGCCCGTATCAATAATTCG
GATTTTACGTATGGACAATTTCTCAATATCTTGTTCATTCGCAACAAAATATTTTCTTTG
TGCGTCGGTAAAAAAAAACATGCTTTTTGGGGGAGAGATACTATTTCACCAATCGAGTCA
CAGGTATCTAACATATTCATACCTAACGATTTTCCACAAAGTGGTGACGAAACGTATAAC
TTGTACAAATCTTTCCATTTTCCAAGTCGATCCGATCCATTCGTTCGTAGAGCTATTTAC
TCGATCGCAGACATTTCTGGAACACCTCTAACAGAGGGGCAAATAGTCAATTTTGAAAGA
ACTTATTGTCAACCTCTTTCAGATATGAATCTATCTGATTCAGAAGGGAAGAACTTGCAT
CAGTATCTCAATTTCAATTCAAACATGGGTTTGATTCACACTCCATGTTCTGAGAAAGAT
TTATCATCCGAAAAGAGGAAAAAATGGAGTCTTTGTCTAAAGAAATGCGTTGAGAAAGGG
CAGACGTATAGAACCTTTCAACGAGATAGTGCTTTTTCAACTCTCTCAAAATGGAATCTA
TTCCAAACATATATGCCATGGTTCCTTACTTCGACAGGGTACAAATATCTAAATTTGATA
TTTTTAGATACTTTTTCAGACCTATTGCCAATACTAAGTAGCAGTCAAAAATTTGTATCC
ATTTTTCCTGATATTATGCATGGATCAGGTATATCATGGCGAATTCTTCAGAAAAAATTG
TGTCTTCCACAATGGAATCTGATAAGTGAGATCTCGAGTAAGTGTTTACATAATCTTCTT
CTGTCCGAAGAAATGATTCATCGAAATAATGAGTCACCATTGATATCGACACATCTGAGA
TCGCCAAATGCTCGGGAGTTCCTCTATTCAATCCTTTTCCTTCTTCTTGTTGCTGGATAT
CTCGTTCGTACACATCTTCTCTTTGTTTCCCGGGCCTCTAGTGAGTTACAGACAGAGTTC
GAAAGGGTAAAATCTTTGATGACTCCATCATCTATGATTGAGTTGCGAAAACTTCTGGAT
AGGTATCCTACATCTGAACCGAATTCTTTCTGGTTAAAGAATCTCTTTCTAGTTGCTCTG
GAACAATTAGGAGATTCTCTAGAAGAAATACGGGGTTCTGCTTCTGGCGGCAACATGCTT
GGTCCCGCTTATGGGGTCAAATCAATACGTTCTAAGAAGAAAGATTGGAATATCAATCTC
ATCGAGATCATCGATCTCATACCAAATCCCATCAATCGAATCACTTTTTCGAGAAATACG
AGACATCTAAGTCATACAAGTAAAGAGATCTATTCATTGATAAGAAAAAGAAAAAACGTG
AACGGGGATTGGATTGATGAGAAAATAGAATCCTGGGTCGCGAACAGTGATTCGATTGAT
GATGAAGAAAGAGAATTCTTGGTTCAGTTCTCCACCTTAACGACAGAAAATAGGATTGAT
CAAATTCTATTGAGTCTGACTCATAGTGATCATTTATCAAAGAATGACTCTGGTTATCAA
ATGATTGAACAACCGGGAGCAATTTACTTACGATACTTAGTTGACATTCATAAAAAGCAT
CTAATGAATTATGAGTTCAATCCATCCTGTTTAGCAGAAAGACGGATATTCCTTGCTCAT
TATCAGACAATCACTTATTCACAAACTTCGTGTGGGGAAAATAGTTTTCATTTCCCATCT
CATGGAAAACCCTTTTCGCTCCGCTTAGCCTTATCCCCCTCTAGGGGTATTTTAGTGATA
GGTTCTATAGGAACTGGACGATCCTATTTGGTCAAATACCTAGCGACAAACTCCTATGTT
CCTTTCATTACGGTATTTCTGAACAAGTTCCTGGATAACAAGTCTAAAGGTTTTCTTCTT
GATGAGATCGATATTGATGATAGTGACGATATTGATGATAGTGACAATCTTGATGCTAGT
GACGATATCGATCGTGACCTTGATACGGAGCTGGAACTGCTAACTAGGATGAATGGGCTA
ACTGTGGATATGATGCCGGAAATAGACCGATTTTATATCACCCTTCAATTCGAATTAGCA
AAAGCAATGTCTCCTTGCATAATATGGATTCCAAACATTCATGATCTGGATGTGAATGAG
TCGAATGACTTATCCCTCGGTCTATTAGTGAACCATCTCTCCAGGGATTGTGAAAGATGT
TCTACTAGAAATATTCTTGTTATTGCTTCGACTCATATTCCCCAAAAAGTGGATCCCGCT
CTAATAGCTCCGAATAAATTAAATACGTGCATTAAGATACGAAGGCTTCTTATTCCACAA
CAACGAAAGCACTTTTTCACTCTTTCATATACTAGGGGATTTCACTTGGAAAAGAAAATG
TTCCATACTAACGGATTCGGGTCCATAACCATGGGTTCCAATGCACGAGATCTTGTAGCA
CTTACCAATGAGGTCCTATCGATTAGTATTACACAGAAGAAATCAATTATAGACACTAAT
ACAATTAGATCCGCTCTTCATAGACAAACTTGGGATTTGCGATCCCAGGTAAGATCGGTT
CAGGATCATGGGATCCTTTTCTATCAGATAGGAAGGGCTGTAGCACAAAATGTACTTCTA
AGTAATTGCCCCATAGATCCTATATCTATCTATATGAAGAAGAAATCATGTAACGAAGGG
GATTCTTATTTGTACAAATGGTACTTCGAGCTTGGAACGAGCATGAAGAGATTAACGATA
CTTCTTTATCTTTTGAGTTGTTCTGCCGGATCGGTCGCTCAAGATCTTTGGTCTTTATCC
GTACCCGATGAAAAAAATGGGATCACTTCTTATGGACTCGTTGAGAATGATTCTGATCTA
GTTCATGGCCTATTAGAAGTAGAGGGCGCTCTGGTGGGATCTTCACGGACAGAAAAAGAT
TGCAGTCAGTTTGATAATGATCGAGTGACATTGCTTCTTCGGCCCGAACCGAGGAATCCC
TTAGATATGATGCAAAAGGGCTCTTGGTCTATCCTTGATCAGAGATTTCTCTATGAAAAA
TATGAATCGGAGTTTGAAGAAGGGGAGGGAGAAGGAGCCCTTGACCCGCAGGAGGATTTA
TTCAATCACATAGTTTGGGCTCCTAGAATATGGCGCCCTTGGGGCTTTCTATTTGATTGT
ATCGAAAGGCCCAATGAATTGGGATTTCCCTATTGGTCCAGGTCATTTCGGGGCAAGCGG
ATCATTTATGATGAAGAGGATGAGCTTCAAGAGAATGATTCGGGGTTCTTGCAGAGTGGA
ACCATGCAGTACCAGACACGAGATAGATCTCAAGGCCTTTTTCGAATAAGCCAATTCATT
TGGGACCCTGCAGATCCACTCTTTTTCCTATTCAAAGATCAGCCCCCTGGCTCTGTGTTT
TCACATCGAGAATTATTTGCAGATGAAGAGATGTCAAAGGGGCTTCTTACTTCCCAAACA
GATCCTCCTACATCTCTATATAAACGCTGGTTTATCAAGAATACGCAAGAAAAGCACTTC
GAATTGTTGATTAATCGTCAGAGATGGCTTAGAACCAATAGTTCATTATCTAATGGATCT
TTCCGTTCTAATACTCTATCCGAGAGTTATCAGTATTTATCAAATCTGTTCCTATCTAAC
GGAACGCTATTGGATCAAATGCCAAAGACATTGTTGAGAAAAAGATGGCTTTTCCCGGAT
GAAATGAAAATTGGATTCATGTAA
>Solyc00g500199.1
ATGGAATGCGAGGGGGCGGATGTAGCCAAGTGGATCAAGGCAGTGGATTGTGAATCCACC
ATGCGCGGGTTCAATTCCCGTCGTTCGCCCATTATTTCTTTTTCTGCTTTTGATAACCCC
AAGGGGTTGTGGGTTTTTTTCTACCAATTGGGGCTCTCCCTTCACCACCCCCATGGGGAT
GGTCTACAGGGACGCTTACCTAGCCAACGCTTAGATCCGGCTCTACCCAAACTTTTCTGG
TTCACCCCAACATTCCCCACTTGTCCGACTGTTGCTGAGCAGTTTTTGGATATCAAACGG
ACCTCCCCAGAAGGTAATTTTAATGTGGCCGATTTCCCCTCTTTTGCAATCAGTTTCGCT
ACAGCACCCGCTGCTCTAGCTAATTGTCCACCCTTTCCAAGTGTGATTTCTATGTTATGT
ATGGCCGTGCCTAAGGGCATATCGGTTGAAGTAGATTCTTCTTTTGATCAATCAAAACCC
CTTCCCAAACTGTACAAGCTTCTTCCAAAGCATACGGCTTTCTGGATGTAG
>Solyc00g500200.1
ATGACTGCAATTTTAGAGAGACGCGAAAGCGAAAGCCTATGGGGTCGCTTCTGTAACTGG
ATAACTAGCACTGAAAACCGTCTTTACATTGGATGGTTTGGTGTTTTGATGATCCCTACC
TTATTGACGGCAACTTCTGTATTTATTATTGCCTTCATTGCTGCTCCTCCAGTAGACATT
GATGGTATTCGTGAACCTGTTTCAGGGTCTCTACTTTACGGAAACAACATTATTTCCGGT
GCCATTATTCCTACTTCTGCAGCTATAGGTTTACATTTTTACCCAATCTGGGAAGCGGCA
TCCGTTGATGAATGGTTATACAACGGTGGTCCTTATGAACTAATTGTTCTACACTTCTTA
CTTGGCGTAGCTTGTTACATGGGTCGTGAGTGGGAGCTTAGCTTCCGTCTGGGTATGCGA
CCTTGGATTGCTGTTGCATATTCAGCTCCTGTTGCAGCTGCTACCGCAGTTTTCTTGATC
TACCCAATCGGTCAAGGAAGTTTTTCTGATGGTATGCCTCTAGGAATCTCTGGTACTTTC
AATTTCATGATTGTATTCCAGGCTGAACACAACATCCTTATGCACCCATTTCACATGTTA
GGCGTAGCTGGGGTATTCGGCGGCTCCCTATTCAGTGCTATGCATGGTTCCTTGGTAACT
TCTAGTTTGATCAGGGAAACCACAGAAAATGAATCTGCTAATGAAGGTTACAGATTCGGT
CAAGAGGAAGAAACTTATAATATCGTAGCCGCTCATGGTTATTTTGGCCGATTGATCTTC
CAATATGCTAGTTTCAACAACTCTCGTTCGTTACACTTCTTCCTAGCTGCTTGGCCTGTA
GTAGGTATCTGGTTTACCGCTTTAGGTATCAGCACTATGGCTTTCAACCTAAATGGTTTC
AATTTCAACCAATCTGTAGTTGACAGTCAGGGTCGTGTAATTAACACTTGGGCTGATATC
ATCAACCGTGCTAACCTTGGTATGGAAGTTATGCATGAACGTAATGCTCATAACTTCCCT
CTAGACCTAGCTGCTATCGAAGCTCCATCTACAAATGGATAA
>Solyc00g500201.1
ATGGAAGAAATCCACAGATATTTACAGCCGGATAGCTCGCAACAACACAACTTCCTATAT
CCACTTATCTTTCAGGAGTATATTTATGCACTTGCTCAGGATCATGGTTTAAATAGAAAT
AGGTCGATTTTGTTGGAAAATTCAGGTTATAACAATAAATTTAGTTTCCTAATTGTGAAA
CGGTTAATTACTCGAATGGATCAACAGAATCATTTGATTATTTCTACTAATGATTCTAAC
AAAAATCCGTTTTTGGGGTGCAACAAGAGTTTGTATTCTCAAATGATATCAGAGGGATTT
GCATGTATTGTAGAAATTCCGTTTTCTATACGATTAATATCTTCTTTATCTTCTTTCGAA
GGCAAAAAGATTTTCAAATCTCATAATTTACGATCAATTCATTCAACATTTCCTTTTTTA
GAGGACAATTTTTCACATCTAAATTATGTATTAGATATACTAATACCCTACCCCGTTCAT
CTGGAAATCTTGGTTCAAACTCTTCGCTATTGGGTAAAAGATGCCTCTTCTTTACATTTA
TTACGATTCTTTCTCCACGAATATTGTAATTTGAATAGTCTTATTACTTCAAAGAAGCCC
GGTTACTCCTTTTCAAAAAAAAATCAAAGATTCTTCTTCTTCTTATATAATTCTTATGTA
TATGAATGCGAATCCACTTTCGTCTTTCTACGGAACCAATCTTCTCATTTACGATCAACA
TCTTTTGGAGCCCTTCTTGAACGAATATATTTCTATGGAAAAATAGAACGTCTTGTAGAA
GCCTTTGCTAAGGATTTTCAGGTTACCCTATGGTTATTCAAGGATCCTGTCATGCATTAT
GTTAGTGTGCGACTAAATCATTCAATGGTACGTAGTCAAATGTTAGAAAATTCATTTCTA
ATCAATAATCCAATTAAGAAGTTCGATACCCTTGTTCCAATTATTCCTTTGATTGGATCA
TTAGCTAAAGCACACTTTTGTACCGGATTAGGGCATCCCATTAGTAAACCAGTTTGGTCC
GATTTATCAGATTCTGATATTATTGACCGATTTGGGCGTATATGCAGAAATCTTTTTCAT
TATTATAGTGGATCTTCCAAAAAAAAGACTTTATATCGAATAAAGTATATACTTCGACTT
TCTTGTGCTAGAACTTTAGCTCGGAAACACAAAAGTACTGTACGCACTTTTTTGAAAAGA
TCGGGCTCGGAATTATTGGAAGAATTCTTAACGTCGGAAGAAGAAGTTCTTTCGTTGACC
TTCCCACGAGCTTCGTCTAGTTTGTGGGGAGTATATAGAAGTCGGATTTGGTATTTGGAT
ATTTTTTGTATCAATGATCTGGCGAATTCTCAATGA
>Solyc00g500202.1
ATGCTTAATACCTTTAGTTTGATCGGTATCTGTCTTAATTCGACCCTTTATTCGAGTAGT
TTTTTCTTCGGCAAATTGCCCGAGGCCTATGCTTTTTTGAATCCAATCGTAGATATTATG
CCAGTCATACCTCTGTTCTTTTTTCTCTTAGCCTTTGTTTGGCAAGCTGCTGTAAATTGT
GTAATGCTTACTCTCAAACTCTTCGTTTACACAGTAGTGATATTTTTTGTTTCTCTCTTC
ATCTTTGGATTCCTATCTAATGATCCCGGACGTAATCCTGGACGTGAAGAATAA
>Solyc00g500203.1
ATGGTAACCATTCGAGCTGACGAAATTAGTAATATTATCCGTGAACGTATTGAACAATAT
AATAGAGAAGTAAAGATTGTAAATACAGGTACCGTACTTCAAGTAGGCGATGGCATTGCT
CGTATTCACGGTCTTGATGAAGTAATGGCGGGTGAATTAGTAGAATTTGAAGAGGGTACA
ATAGGCATTGCTCTGAATTTGGAATCAAATAATGTTGGTGTTGTATTAATGGGCGACGGT
TTGTTGATACAAGAAGGAAGTTCTGTAAAAGCAACGGGAAGAATTGCTCAGATACCCGTG
AGTGAGGCTTATTTGGGTCGTGTTGTAAATGCCCTGGCTAAACCTATTGATGGTAGAGGT
GAAATTTCAGCTTCTGAATTTCGATTAATTGAATCTGCCGCCCCCGGTATTATTTCGCGC
CGTTCCGTATATGAGCCTCTTCAAACCGGACTTATTGCTATTGATTCGATGATCCCTATA
GGACGTGGTCAACGAGAATTAATTATTGGGGACAGACAGACCGGTAAAACAGCAGTAGCC
ACAGATACGATTCTCAATCAACAAGGTCAAAATGTAATATGTGTTTATGTAGCTATTGGG
CAAAAAGCGTCTTCTGTGGCCCAGGTAGTAACTACTTTACAGGAAAGGGGAGCGATGGAA
TACACTATTGTGGTAGCCGAAACGGCGGATTCCCCTGCTACATTACAATACCTTGCTCCT
TATACAGGAGCAGCTCTGGCTGAATATTTTATGTATCGTGAACGACACACTTTAATCATT
TATGATGATCTCTCCAAACAAGCGCAAGCTTATCGCCAAATGTCTCTTCTATTACGAAGA
CCGCCCGGTCGTGAAGCTTATCCAGGAGATGTTTTTTATTTGCATTCACGCCTTTTGGAA
AGAGCCGCTAAATTAAGTTCGAGTTTAGGTGAAGGAAGTATGACTGCCTTACCAATAGTT
GAAACTCAATCCGGAGATGTTTCGGCTTATATTCCTACTAATGTAATTTCCATTACTGAT
GGACAAATCTTCTTATCCGCCGACCTATTCAATTCTGGAATCAGACCTGCTATTAATGTG
GGTATCTCCGTTTCCAGAGTGGGGTCCGCAGCTCAAATAAAAGCCATGAAACAGGTAGCT
GGTAAATTAAAATTAGAACTAGCGCAATTCGCAGAATTAGAAGCCTTTGCACAATTTGCT
TCTGATCTCGATAAAGCTACTCAGAATCAATTGGCAAGAGGTCAACGATTACGTGAATTG
CTTAAACAATCCCAATCAGCCCCTCTCACGGTAGAAGAGCAGATAATGACTATTTATACC
GGAACAAACGGCTATCTTGATTCATTAGAAGTTGGACAGGTAAGGAAATTTCTTGTTGAG
CTACGTACTTACTTAAAAACTACTAAACCTCAGTTCCAAGAAATCATATCTTCTACCAAG
ACATTTACCGAGGAAGCAGAAGCCCTTTTGAAGGAAGCTATTCAGGAACAAATGGATCGT
TTTATACTTCAGGAACAAGCATAA
>Solyc00g500204.1
ATGACAAGAAGATATTGGAACATAAATTTGGAAGAGATGATGGAGGCAGGAGTTCATTTT
GGTCATGGTACTAGGAAATGGAATCCTAAAATGGCGCCTTATATCTCTGCAAAGCGTAAG
GGTATTCATATTACAAATCTTACTAGAACTGCTCGTTTTTTATCAGAAGCTTGTGATTTA
GTTTTTGACGCAGCAAGTAGGGGAAAACAATTCTTAATTGTTGGTACCAAAAATAAAGCA
GCTGATTCAGTAGAGTGGGCTGCAATAAGGGCCCGGTGTCATTATGTTAATAAAAAATGG
CTTGGCGGTATGTTAACGAATTGGTCCACTACAGAAACAAGACTTCATAAGTTCAGGGAC
TTGAGAATGGAACAAAAAACAGGGAGACTCAACCGTCTCCCGAAAAGAGATGCAGCTATG
TTGAAAAGACAATTATCTCGCTTGCAAACATATCTGGGCGGGATTAAATATATGACAGGG
GTACCCGATATTGTAATCATCGTGGATCAGCACGAAGAATATACGGCCCTGCGAGAGTGT
ATTACTTTAGGAATTCCAACAATTTGTTTAACCGATACAAATTGTGACCCCGATCTCGCA
GATATTTCAATTCCAGCGAATGATGACGCCATATCCTCAATCCGATTAATTCTTAACAAA
TTAAGGGCAAGGCAATATGAATGTTCTATCATGTTCCATCAATACTCTAAAGGGGTTATA
CGATATATCCGGTGTGGAAGTAGGCCAACATTTCTATTGGCAAATAGGAGGTTTCCAAGT
ACATGGCCAACCACTATAGCTGTTCGGAACCCACAAACCATTCCGACCGGGGGTCAGAAT
TTCTTCGAATATGTTCTTGAATTCATTCGAGATGTTAGAGCTCTTTTACCTTGGAAAATC
ATACAATTACCTCATGGGGAGTTAGCCGCACCCACGAATGATATAAATACTACTGTTGCT
TTGGCTTTACTCACATCCGTGGCATATTTCTATGCGGGTCTTACAAAAAGGGGATTAGTA
CCCTTAGTAGTTCCTATACCTGTCATGCTCCTTGGATTATTTACAAGTGGTATTCAAGCT
CTTATTTTTGCAACTTTAGCCGCGGCTTATATAGGTGAATCCATGGAGGGCCATCATTGA
>Solyc00g500205.1
ATGATTGATCGATATAAACACCAACAGCTCCGAATTGGATCAGTTTCTCCTCAACAAATA
AGTGCTTGGGCCACAAAAATCCTGCCTAATGGAGAGATAGTTGGAGAGACTCGGAAGGAG
AAACTGTCATCCCAGTCAATCCAATTGGGATGCCCTGGACCTGACATGTCACTTGGAAAG
AGTAACATGAAGCTCAGAATTGGGGGTTTCGATACATTTCGCAATCGAGAAATCTCTACT
GGCGCAGGTGCTATCCGAGAACAATTAGCCGATCTAGATTTACGAATTATTATAGAGAAT
TCGTTGGTAGAATGGGAAGAGTTGGGGGAAGAAGGGCACACAGGGAATGAATGGGAAGAT
CGAAAAGTTGGAAGAAGAAAGGACTTTTTGGTTAGACGCGTGGAATTGGCTAAGCATTTT
ATTCGAACAAATATAGAGCCCGAATGGATGGTTTTGTGTCTATTACCAGTTCTTCCTCCT
GAGTTGAGACCGATCATTCAGATAGATGGGGGTAAACTAATGAGCTCAGATATTAATGAA
CTCTATAGAAGAGTTATCTATCGGAACAATACCCTTACCGATCTATTAACAACAAGTAGA
TCTACGCCAGGAGAATTAGTAATGTGTCAGGAGAAATTAGTACAAGAAGCCGTGGATACA
CTTCTTGATAATGGAATCCGGGGACAACCAATGAGGGACGGTCATAATAAAGTTTACAAG
TCATTTTCTGATGTAATTGAAGGCAAAGAGGGAAGATTTCGTGAGACTCTGCTTGGTAAA
CGAGTCGATTATTCAGGACGTTCTGTCATTGTCGTGGGTCCTTCACTTTCATTACATCGA
TGTGGATTGCCTCGTGAAATAGCAATAGAACTTTTCCAGACATTTGTAATTCGTGGTCTA
ATTAGACAACATCTTGCTTCGAACATAGGAGTTGCTAAGAGTAAAATTCGAGAAAAAGAG
CCGATTGTATGGGAAATCCTTCAAGAAGTTATGCAGGGACACCCTGTATTGCTGAATAGA
GCACCTACGCTGCATAGATTAGGCATACAGGCATTCCAGCCCGTTTTAGTGGAGGGGCGC
GCTATTTGTTTACATCCATTAGTTTGCAAGGGATTCAATGCCGATTTTGATGGAGATCAA
ATGGCTGTTCATGTACCTTTATCCTTGGAGGCTCAAGTAGAGGCCCGTTTACTTATGTTT
TCTCATATGAATCTTTTGTCTCCGGCTATTGGGGATCCCATTTCCGTGCCAACGCAAGAT
ATGCTTATTGGACTCTATGTATTAACGAGCGGAAATCATCGAGCTAGGTCCATAGTTCCG
GAATTTATACGCGAATCAAGATCGATAAAAGGAAGTTTTACAATCACCGACTCAAACCCA
TTGTCGAATCCTACTCAGCGGAATATGGAGGTACTTATGGCAGAACGGGCCAATCTGGTC
TTTCACAATAAAGCGATAGACGGAACTGCCATGAAACGACTTATTAGTAGATTAATAGAG
CACTTCGGAATGGCATATACATCACATATCCTGGATCAAGTAAAAACTCTGGGGTTCCAA
CAAGCTACTGCTACATCCATTTCATTAGGAATTGATGATCTTTTAACAATACCTTCTAAG
GGATGGCTAGTTCAAGATGCTGAACAACAAAGTTTGATTTTGGAAAAACACCATCAGTAT
GGAAATGTACACGCGGTAGAAAAATTACGTCAATCCATTGAAATATGGTATGCTACAAGT
GAATATTTGCGCCAAGAAATGAATCCGAATTTTAGGATGACTGACCCTTTTAATCCAGTT
CATATAATGTCTTTCTCGGGAGCTCGAGGAAATGCATCTCAGGTACATCAATTAGTAGGT
ATGAGAGGATTAATGTCGGATCCTCAAGGACAAATGATTGATTTACCTATTCAAAGCAAT
TTACGCGAAGGACTCTCTTTAACAGAATACATCATTTCTTGCTACGGAGCCCGTAAAGGA
GTTGTGGATACTGCTGTACGAACATCAGACGCTGGATATCTCACTCGCAGACTTGTTGAA
GTAGTTCAACACATTGTTGTACGTCGAACGGATTGTGGCACCGCCCGGGGTATTTCTGTG
AGTCCTCGGAATGGGATAATGCCGGAAAGGATTTTTAGTCAAACATTAATTGGCCGTGTA
TTAGCAGATGATATATACATGGGTTCACGATGTATTATTGCAGGTCAATCGATTGGAGAA
CCGGGTACTCAATTAACATTACGAACTTTTCATACCGGAGGAGTATTCACGGGGGGTACT
GCAGAACATGTGCGAGCCCCATCTAATGGAAAAATAAAATTCAATGAGGACTTGGTTCAT
CCGACACGTACACGTCATGGGCATCCCGCCTTTCTATGTTCTATAGACTTGTATGTAACT
ATTGAGAGTGAAGATATTCTACATAATGTGAATATTCCACCCAAAAGTTTGCTTTTAGTT
CAAAACGATCAATACGTAGAATCAGAACAAGTAATTGCTGAGATTCGCGCAGGAATATCC
ACTTTGAATTTTAAAGAGAAGGTTCGAAAACATATTTATTCTGATTCAGACGGAGAAATG
CACTGGAGTACCGATGTCTATCATGCACCCGAATTTACATATGGTAATGTTCATCTATTA
CCAAAAACAAGTCATTTATGGATATTATTAGGAGGGCCGTGCAGGTCCAGTCTAGTCTAC
CTTTCGATCCACAAGGATCAGGATCAAATGAATGCGCATTCTCTTTCTGGCAAGCGAAGA
TATACTTCTAACCTCTCAGTAACCAATGATCAGGCGAGGCAGAAATTGTTTAGTTCGGAT
TTTTATGGTCAAAAAGAAGATAGGATTCCTGATTATTCAGACCTTAATCGAATCATATGT
ACTGGCCAGTATAATCTCGTATATTCGCCTATTCTTCACGGGAATTCTGCTTTATTGTCA
AAAAGGCGAAGAAATAAATTCATCATTCCACTACACTCGATTCAAGAACTCGAGAATGAA
CTAATGCCCTGTTCAGGTATCTCGATTGAAATCCCCGTAAATGGTATTTTCCGTCGAAAT
AGTATTCTTGCTTATTTCGATGATCCTCGATACAGAAGAAAGAGTTCGGGCATTATTAAA
TATGGGACTATAGAAACGCATTCAGTCATCAAAAAAGAGGATTTGATTGAGTATCGAGGA
GTCAAGGAATTTAGGCCAAAATACCAAATGAAAGTAGATCGATTTTTTTTCATTCCTGAA
GAGGTGCATATCTTGCCCGGATCTTCTTCCCTAATGGTACGGAACAATAGTATCGTTGGG
GTCGATACACAAATCACCTTAAATCTAAGAAGCCGAGTCGGTGGGTTGGTCCGGGTGGAG
AGAAAAAAAAAACGAATTGAACTGAAAATCTTTTCTGGAGATATCCATTTTCCTGGAGAG
ACGGATAAGATATCCAGGCATACCGGCGTTTTGATACCACCAGGAACAGGAAAAAGAAAT
TCCAAGGAATACAAAAAAGTTCAAAATTGGATCTATGTCCAACGAATTACACCTAGTAAG
AAAAGGTTTTTTGTTTTAGTTCGACCTGTCGTCACATATGAAATAACGGACGGTATAAAT
TTAGGAACCCTTTTTCCACCGGATCCATTGCAGGAAAGGGATAATGTGCAACTTCGAATT
GTCAATTATATCCTTTATGGAAATGGCAAACCGATTCGAGGAATTTCTGACACAAGTATT
CAATTAGTTCGGACTTGTTTAGTATTGAATTGGAACCAAGACAAAAAAAGTTCTTCTTGC
GAAGAAGCCCGTGCTTCTTTTGTTGAAATAAGGACAAATGGTTTGATTCGACATTTCCTA
AAAATCAACTTAGTGAAATCCCCTATTTCGTATATCGGAAAAAGGAATGATCCGTCGGGG
TCAGGATTGCTCTCTGATAATGGATCGGATTGTACCAATATCAATCCCTTTTCTGCTATT
TATTCCTATTCCAAGGCAAAAATTCAACAATCTCTTAACCAACCTCAAGGAACTATTCAT
ACGTTGTTGAATAGAAATAAGGAATCCAAAAATGGACCGCCCCTCAAATCGGGTCAAGTT
ATACTTGTTCAAGTTGACTCGATAGTGATACGATCAGCTAAGCCTTATTTGGCCACCCCC
GGAGCAACTGTTCATGGCCATTATGGGGAAACCCTTTACGAAGGAGATACATTAGTTACA
TTTATATATGAAAAATCGAGATCTGGTGATATAACACAGGGTCTTCCAAAAGTAGAACAG
GTCTTAGAAGTGCGTTCGATTGATTCAATATCCATGAATCTAGAAAAGAGGGTTGAGGGT
TGGAACAAATGTATACCAAGAATTCTTGGAATTCCTTGGGGATTCTTGATTGGTGCTGAG
CTAACTATAGCGCAAAGCCGAATCTCTTTGGTTAATAAAATCCAACAGGTTTATCGCTCC
CAGGGGGTGCAGATTCATAATAGGCATATAGAAATTATTGTACGTCAAATAACATCAAAA
GTGTTGATTTCAGAAGATGGAATGTCTAATGTTTTTTCACCCGGAGAACTTATTGGATTG
TTGCGAGCAGAACGAATGGGGCGCGCTTTGGAAGAAGCGATCTGTTACCGAGTCGTCTTA
TTGGGAATAACAAGAGCATCTCTCAATACTCAAAGTTTCATATCTGAAGCAAGTTTTCAA
GAAACTGCTCGAGTTTTAGCAAAAGCGGCTCTCCGGGGTCGTATCGATTGGTTGAAAGGC
CTGAAAGAGAACGTTGTTTTGGGGGGGGTGATACCCGTTGGTACCGGATTCAAGGGATTA
GTGCACCCTTCAAAACAACATAACAACATTCCTTTGGAAACAAAAAAAACAAATCTATTC
GAGGGGGAGATGAGAGATATTTTGTTCCACCACAGAAAATTATTTGATTCTTGTCTTTCA
AAAAAATTCCACGACATACCCGAACAATCATTTATAGGATTTAATGATTCCTAA
>Solyc00g500206.1
ATGACTATAGCCATTGGTAAGTTTACCAAAGACGAAAATGATTTATTTGATATTATGGAT
GACTGGTTACGGAGGGACCGTTTCGTTTTTGTAGGCTGGTCCGGTCTATTGCTCTTTCCT
TGTGCCTATTTCGCTGTAGGGGGTTGGTTCACAGGTACAACCTTTGTAACTTCATGGTAT
ACCCATGGATTGGCCAGTTCTTATTTGGAAGGCTGCAATTTCTTAACTGCCGCGGTTTCT
ACTCCTGCTAATAGTTTAGCACATTCGTTGTTGTTACTATGGGGTCCTGAAGCACAAGGA
GATTTTACTCGTTGGTGTCAATTGGGGGGTCTGTGGACTTTTGTTGCTCTCCATGGAGCT
TTTGGCCTAATAGGTTTCATGTTACGTCAATTCGAGCTTGCTCGATCTGTTCAATTGAGA
CCTTATAATGCAATCGCATTCTCTGGTCCAATTGCTGTTTTTGTTTCTGTATTTCTGATT
TATCCACTAGGTCAGTCTGGTTGGTTCTTTGCACCTAGTTTTGGTGTAGCAGCTATATTT
CGATTCATCCTATTTTTTCAAGGGTTTCATAATTGGACCTTGAACCCCTTTCATATGATG
GGAGTTGCCGGTGTATTGGGGGCTGCTTTGCTATGCGCCATTCATGGTGCTACCGTAGAA
AATACTTTATTTGAAGACGGTGATGGTGCAAATACATTCCGTGCTTTTAACCCAACTCAA
GCCGAAGAAACTTATTCAATGGTCACCGCTAACCGCTTTTGGTCCCAAATCTTTGGGGTT
GCTTTTTCCAATAAACGTTGGTTACATTTCTTTATGTTATTTGTACCAGTGACCGGTTTA
TGGATGAGTGCTCTTGGAGTAGTCGGTCTAGCTCTGAACCTACGTGCCTATGACTTCGTT
TCTCAGGAAATTCGCGCAGCGGAAGATCCTGAATTTGAGACTTTCTACACCAAAAATATT
CTCTTAAACGAAGCCTTAGCTGGTCGTGACCAAGAAACCACAGGTTTCGCTTGGTGGGCC
GGGAATGCCCGACTTATCAATCTATCCGGTAAACTACTAGGGGCTCATGTAGCCCATGCT
GGATTAATCGTATTCTGGGCCGGAGCAATGAACCTATTTGAAGTGGCCCATTTCGTACCC
GAGAAGCCTATGTATGAACAAGGATTGATTTTACTTCCCCACCTAGCTACTCTAGGTTGG
GGGGTAGGCCCTGGGGGAGAAGTTATAGATACCTTTCCATACTTTGTATCTGGAGTACTT
CATTTAATTTCTTCTGCAGTATTGGGCTTTGGCGGCATTTATCATGCACTTCTGGGACCT
GAGACACTTGAAGAATCTTTTCCCTTCTTTGGTTATGTCTGGAAAGATCGAAATAAAATG
ACCACAATTTTAGGTATTCACTTAATCTTGTTAGGTATAGGTGCTTTTCTTCTAGTATTC
AAGGCTCTTTATTTTGGGGGCGTATATGATACCTGGGCTCCGGGAGGGGGAGATGTAAGA
AAAATTACCAACTTGACCCTTAGCCCGAGTATCATATTTGGTTATTTACTAAAATCCCCT
TTTGGAGGAGAAGGGTGGATTGTTAGTGTGGACGATTTAGAAGATATAATCGGAGGACAT
GTATGGTTAGGTTCCATTTGTATACTTGGTGGAATCTGGCATATCTTAACCAAACCCTTC
GCATGGGCTCGACGCGCACTTGTATGGTCTGGAGAGGCTTACTTATCTTATAGTTTAGGG
GCTTTAGCCGTCTTTGGTTTCATTGCTTGTTGTTTTGTCTGGTTCAATAATACCGCTTAT
CCTAGTGAATTTTACGGGCCTACTGGACCAGAAGCTTCTCAAGCTCAAGCATTTACTTTT
CTAGTTAGAGACCAACGTCTTGGGGCTAACGTGGGATCCGCTCAAGGACCTACTGGTTTA
GGTAAATATCTAATGCGTTCCCCAACCGGAGAAGTCATTTTTGGAGGAGAAACTATGCGT
TTTTGGGATCTGCGTGCTCCATGGTTAGAGCCTCTAAGGGGTCCAAATGGGTTAGACTTG
AGTAGGTTGAAAAAAGACATACAACCTTGGCAGGAACGGCGTTCCGCGGAATATATGACT
CATGCTCCTTTAGGTTCTTTAAATTCCGTGGGTGGTGTAGCTACCGAGATCAATGCAGTC
AATTATGTCTCTCCTAGAAGTTGGTTAGCTACCTCTCATTTTGTTCTAGGATTCTTCTTC
TTTGTAGGTCATTTGTGGCACGCAGGAAGGGCTCGTGCAGCTGCAGCAGGATTTGAAAAA
GGAATTGATCGCGACTTTGAACCTGTTCTTTCCATGACCCCTCTTAATTGA
>Solyc00g500207.1
ATGGATACTAATAGGAATTCAACCATTATGGCAAGGAAAAGTTTGATTCAGAGGGAGAAG
AAGAGGCAAAAATTGGAACAGAAATATCATTCGATTCGTCGATCCTCAAAAAAAGAAATA
AGCAAGGTTCCGTCGTTGAGTGACAAATGGGAAATTTATGGAAAGTTACAATCCCTACCA
CGGAATAGTGCACCTACACGCCTTCATCGACGTTGTTTTTTGACCGGAAGGCCGAGAGCT
AACTATCGAGACTTTGGCCTATCCGGACACATACTTCGTGAAATGGTTCATGCATGTTTG
TTGCCAGGAGCAACAAGATCAAGTTGTTCTTATCTTTGGCGCGGGGTAGAGCAGTTTGGT
AGCTCGCAAGGCTCATAA
>Solyc00g500208.1
ATGGCATTACGATTTCCAAGGTTTAGCCAAGGCTTAGCTCAGGACCCCACTACTCGTCGT
ATTTGGTTTGGTATTGCTACCGCACATGACTTCGAGAGTCATGATGATATTACTGAGGAA
CGTCTTTATCAGAATATTTTTGCTTCTCACTTCGGTCAATTAGCAATAATTTTTCTGTGG
ACTTCCGGAAATCTGTTTCATGTAGCTTGGCAAGGAAATTTTGAGTCGTGGGTACAGGAC
CCTTTACATGTAAGACCTATTGCTCATGCAATTTGGGATCCTCATTTTGGTCAACCGGCC
GTGGAAGCTTTTACTCGAGGGGGTGCTCTTGGCCCAGTGAATATCGCTTATTCTGGTGTT
TATCAGTGGTGGTATACAATCGGTTTACGCACTAATGAAGATCTTTATACTGGCGCTCTT
TTTCTATTATTTCTTTCTGCCATATCCTTAATAGCAGGTTGGTTACACCTACAACCGAAA
TGGAAACCGAGCGTTTCCTGGTTCAAAAATGCCGAATCTCGTCTGAATCACCATTTGTCA
GGACTCTTTGGCGTAAGTTCCTTGGCTTGGACAGGGCATTTAGTCCATGTTGCTATTCCT
GCATCCAGAGGGGAGTACGTTCGGTGGAATAATTTCTTAGATGTATTACCGCATCCCCAA
GGGTTAGGCCCACTTTTTACAGGTCAATGGAATCTTTATGCTCAAAACCCCGATTCAAGT
AGTCATTTATTTGGTACCGCCGAAGGGGCGGGAACGGCCATTCTAACTCTTCTCGGGGGA
TTCCACCCACAAACGCAAAGTTTATGGCTGACTGATATTGCCCATCACCATTTAGCTATT
GCATTTATTTTTCTTGTTGCTGGTCATATGTATAGAACCAATTTCGGGATTGGGCACAGT
ATGAAAGATCTTTTAGATGCACATATTCCTCCGGGGGGACGATTGGGGCGTGGACATAAG
GGTCTTTATGACACAATCAACAATTCGCTTCATTTTCAATTAGGCCTTGCTCTAGCTTCT
TTAGGGGTTATTACTTCTTTGGTAGCTCAACACATGTACTCTTTACCTGCTTATGCATTC
ATAGCACAAGACTTTACTACTCAAGCTGCATTATATACCCACCACCAATATATCGCAGGA
TTCATCATGACAGGAGCTTTTGCTCATGGAGCTATATTTTTCATTAGAGATTACAATCCG
GAGCAAAATGAAGATAATGTATTGGCAAGAATGTTAGATCATAAAGAAGCTATCATATCT
CATTTAAGTTGGGCCAGCCTCTTTCTGGGATTCCATACCCTGGGACTTTATGTTCATAAT
GATGTCATGCTTGCCTTTGGCACTCCGGAGAAGCAAATCTTGATTGAACCGATATTTGCT
CAATGGATACAATCCGCTCATGGTAAAACTTCATATGGGTTCGATGTACTTTTATCTTCA
ACGACTGGCCCAGCATTCAATGCGGGTCGAAGCATCTGGTTGCCGGGTTGGTTAAATGCT
GTTAATGAAAATAGTAATTCATTATTCTTAACAATAGGTCCTGGAGACTTTTTGGTTCAT
CATGCTATTGCCCTTGGTTTACATACAACTACATTGATCTTAGTAAAAGGTGCTTTAGAT
GCACGTGGTTCCAAGTTAATGCCAGATAAAAAGGATTTCGGTTATAGTTTTCCGTGCGAT
GGCCCAGGACGAGGCGGTACTTGTGATATTTCGGCATGGGACGCGTTTTATTTGGCAGTT
TTTTGGATGTTAAATACTATTGGATGGGTTACTTTTTATTGGCATTGGAAGCACATCACA
TTATGGCAAGGTAACGTTTCACAGTTTAATGAATCTTCCACTTATTTGATGGGCTGGTTA
AGGGATTATTTATGGTTAAACTCTTCACAACTTATCAATGGATATAACCCTTTTGGTATG
AATAGTTTATCGGTTTGGGCATGGATGTTCTTATTTGGACATCTTGTTTGGGCTACTGGA
TTTATGTTCTTAATTTCTTGGCGTGGATATTGGCAGGAATTGATTGAAACTTTAGCATGG
GCTCACGAACGCACACCTTTGGCCAATTTGATTCGATGGAGAGATAAACCAGTGGCCCTT
TCTATTGTACAAGCAAGATTGGTTGGATTAGCTCACTTTTCTGTAGGTTATATATTCACT
TATGCGGCTTTCTTGATTGCCTCTACGTCGGGCAAATTTGGTTAA
>Solyc00g500209.1
ATGATTATTCGTTCGCCGGAACCAGAAGTTAAAATTTTGGTAGATAGGGATCCCGTAAAA
ACTTCTTTCGAGGAATGGGCCAGACCGGGTCATTTCTCAAGAACAATAGCTAAAGGGCCT
GATACTACCACTTGGATCTGGAACCTACATGCTGATGCTCACGATTTCGATAGCCATACC
AGTGATTTGGAGGAGATCTCTCGAAAAGTATTTAGTGCACATTTCGGTCAACTCTCCATC
ATCTTTCTTTGGCTGAGCGGCATGTATTTCCACGGTGCTCGTTTTTCTAATTATGAAGCG
TGGCTAAGTGATCCAACTCACATTGGGCCTAGTGCCCAGGTGGTTTGGCCAATAGTAGGC
CAAGAAATATTAAATGGTGACGTAGGCGGAGGTTTCCGAGGAATACAAATAACCTCTGGT
TTTTTTCAGCTTTGGCGAGCATCTGGAATAACTAGTGAATTACAACTCTATTGTACAGCA
ATTGGGGCATTGGTCTTTGCAGCGTTAATGCTTTTTGCTGACTTTCTTACTTTTCGTGGA
GGATTAGATCCAGTAACTGGGGGTCTGTGGCTGACTGATATTGCCCATCACCATTTAGCT
ATTGCAATTCTTTTCCTGATAGCGGGTCACATGTATAGGACCAACTGGGGTATTGGTCAT
GGACTAAAAGATATTTTAGAAGCCCATAAAGGTCCATTTACAGGTCAGGGCCATAAAGGC
CTATATGAGATCCTAACAACGTCATGGCATGCTCAATTATCTCTTAACTTAGCTATGTTA
GGCTCTTTAACCATTGTTGTAGCTCATCATATGTATTCCATGCCCCCTTATCCGTATCTA
GCTACTGACTATGGTACACAACTGTCATTGTTCACACATCACATGTGGATTGGTGGATTT
CTCATAGTTGGTGCTGCCGCGCATGCAGCCATTTTTATGGTAAGAGATTATGATCCAACT
ACTCGGTACAACGATCTATTAGATCGTGTCCTTAGGCATCGTGATGCAATCATATCCCAT
CTCAACTGGGCATGTATATTTCTAGGCTTTCATAGTTTTGGTTTGTATATTCATAATGAT
ACCATGAGCGCTTTAGGGCGTCCTCAAGATATGTTTTCAGATACCGCTATACAATTACAA
CCCGTTTTTGCTCAATGGATACAAAACACCCATGCTTTAGCACCTGGTGCAACGGCTCCT
GGTGCAACAGCAAGCACCAGTTTAACTTGGGGGGGTGGTGATTTAGTGGCAGTGGGTGGC
AAGGTGGCTTTGTTGCCTATTCCATTAGGAACCGCTGATTTCTTGGTACATCACATTCAT
GCATTTACGATTCATGTGACGGTATTGATACTCTTGAAAGGTGTGCTATTTGCTCGCAGT
TCTCGTTTGATACCGGATAAAGCAAATCTTGGTTTTCGTTTTCCTTGTGATGGACCTGGA
AGAGGGGGTACATGTCAAGTATCGGCCTGGGATCACGTCTTCTTAGGACTATTCTGGATG
TACAATTCAATTTCGGTAGTAATATTCCATTTCAGTTGGAAAATGCAGTCAGATGTTTGG
GGCAGTGTAAGTGATCAAGGGGTAGTAACTCATATCACGGGAGGAAACTTTGCGCAGAGT
TCTATTACTATTAATGGGTGGCTCCGCGATTTCTTATGGGCACAGGCATCCCAGGTAATT
CAGTCTTATGGTTCTTCATTATCTGCATATGGCCTTTTTTTCCTAGGTGCTCATTTTGTC
TGGGCTTTTAGTTTAATGTTTCTATTCAGCGGACGTGGTTATTGGCAAGAACTTATTGAA
TCCATCGTTTGGGCTCATAATAAATTAAAAGTTGCTCCTGCTACTCAGCCGAGAGCCTTG
AGCATTATACAAGGACGTGCTGTAGGAGTAACCCATTACCTTCTGGGTGGAATTGCCACA
ACATGGGCATTCTTCTTAGCAAGAATTATTGCAGTAGGATAA
>Solyc00g500210.1
ATGTCGGCTCAATCCGAAGGAAATTACGCGGAAGCTTTGCAGAATTATTATGAAGCTATG
CGACTAGAAATTGATCCCTATGATCGAAGTTATATACTCTATAATATAGGGCTTATCCAC
ACAAGTAATGGAGAACATACGAAAGCTTTGGAATATTATTTTCGAGCACTAGAACGAAAC
CCATTCTTACCACAAGCTTTTAATAATATGGCCGTGATCTGTCATTACAGTCGATCCACT
AAAGTCTTGAGCAGCGGTGTAGGATCAGATCCCAAAGATAAGGCTTGGTTCGATCAAGCC
GCTGAGTATTGGAAACAGGCTATAGCGCTTACTCCCGGTAATTATATTGAAGCGCGTAAT
TGGTTGAAGATCACGAGACGTTTCGAATAA
>Solyc00g500211.1
ATGCCTAGATCACGGATAAATGGAAATTTTATTGATAAGACCTTTTCAATTGTAGCCGAT
ATCTTATTACGAGTAATTCCGACAACTTCCGGAGAAAAAGAGGCATTTACCTATTACAGA
GATGATTCTAGTATTAAGCGAAAGGTTACGCCTAGAGGTTCTGTATTACGGGTCAATCCT
ACTCTACTAGCGCTAATAGGCAGCATAGGGGAAGAAGCGCTACACCTAGGAATCAACAAC
ACGAAAACTTTGTTCTAA
>Solyc00g500212.1
TAAGGAGTCTTTATGTCGCGTTACCGAGGACCTCGTTTCAAAAAAATACGACGCCTGGGG
GCTTTACCAGGACTAACTAATAAAAAGCCTAGGACCGGAAGTGATCTTAGAAACCAATCG
CGTTCCGGTAAAAAATCTCAATATCGTATTCGTCTAGAAGAAAAACAAAAATTGCGTTTT
CATTATGGTCTTACAGAACGACAATTACTTAAATACGTTCGTATCGCCAGAAAAGCCAAG
GGGTCAACAGGTCAAGTTTTACTACAATTACTTGAAATGCGTTTGGATAACATCCTTTTT
CGATTGGGTATGGCTTCCACTATTCCCGCAGCCCGTCAATTAGTTAACCATCGACATATT
TTAGTTAATGGTCATATAGTAGATATACCGAGTTATCGCTGCAAACCCCGAGATATTATT
ACGGCAAAGGATGAACAAAAATCCAGAGCTCTGATTCAAATTTCTCTCGATTCATCCCCT
CATGAGGAATTACCAAATCATTTGACCCTTCAGCCATTCCAATATAAAGGATTAGTCAAT
CAAATAATAGATAGTAAATGGGTCGGTTTGAAAATAAATGAATTGCTAGTCGTAGAATAT
TATTCTCGTCAGACTTAA
>Solyc00g500213.1
ATGATGGAAAATATTGAGAAGATATTTGATGCAGAAGAAGTGATTGAGAATTTTGAGGTG
ATGACAAAAGATGCTGGGACGATTCAAGAAGAGACACTTGAGAAAATTCTGAAAGAAAAT
GGGGGAACAGAGTATTTGAAGAAATGGGGTCTGAATGGCAGAACTGATGTTGAGACTTTC
AAGGCTTGTGTCCCCATTGTCAGTCACAGTGATTTGAATCCTTACATTCAAAGAATTGCT
GATGGTGATCTTTCACCTATTCTTACTGGAAAGCCCATTCAAGCCATCTCCTTGAGTTCT
GGTACTACTTAA
>Solyc00g500214.1
ATGAAGTCCACAATGCAGACATTCAAGACTTCTTTTGCCTTTAGGAACAGAGAATTTCCA
ATAGGGAATGGGAAGGTTTTGCACATTATTTACAGCAGCAAGCAATTTAAAACTAAAGGT
GGTTTGGCAACTGGAACAGCCACTACCTTTGTGTATAGAAATGCACAATACAAGAAGACA
ATGAAGGCAATGTCTACCCCAATTTGTAGTCCTGATGAAGTAATATTTGGTCCTGATTTT
CGACAATCTTTGTACTGTCACCTTCTGTCTGGTCTCATTTTCCGCAATGAAGTTCAAGTT
GTTTCGTCTGCATTTGCACATAGCATTGTCCAAGCTTTTCGAACTTTTGAACAAGTATGG
GAAGAACTTGTCGTTGACATAAGGGAGGGAGTCTTATCGAGCCGTGTCACAGTCCCATCT
ATAAGATTGGCCATGTCGAAACTGCTGAAGCCTGATCCAGAACTGGCTGATACAATTTAT
AGCAAATGCTCAAGTTTAAGCAATTGGTATGGCTTGATTCCTAAACTCTTCCCGAATACA
AAGTACATTTATGGTATCATGACAGGTTCCATGGAGCCTTACTTGAAGAAACTGAGGCAC
TATGCAGGGGAATTACCTCTAGTGAGTGCAGATTATGGTTCTTCTGAAGGATGGGTTGGA
GTAAATATGGTTACTTATGCAGTGTTACCAAATACTGGCTATTTTGAATTCCTCCCACTC
GAGGAAAATCTCATTGGCATGGAGCAAGCAAATTCTCCTGTCTGCCTGACTGAAGTTAAA
CTTGGTGAAGAGTATGAAATTGTCTTCACCAATTTTGCAGGTTTATATCGTTATAGACTG
GGTGATGTTGTGAAGATAAAAAGATTCCACAATAGCACTCCAGAGCTCCAGTTCGTCTGT
CGAAGGAACCTTGTGCTGAGCATTAACATAGACAAGAACACCGAGAAAGATTTGCAACTA
GCTGTGGAAGCTGCAGGCAAGCACTTAGTTGACGAAAAACTAGAAGTGGTGGACTTCACA
AGCCATGCCAACATCTCATCTGATCCAGGACACTATGTCATCTTCTGGGAACTGAGTGGG
GAAGCAACTGATGAAATATTGCAAGAGTGCTGCAACTGTCTGGACAAATCGTTCCTCGAT
TCAAGCTATGTGAACAACAGGAGAATGAATACAATTGGGGCACTTGAACTGCGGATTGTG
AAGAGGGGAACCTTTAATAAGATATTGGATCATTTCGTTGGATTAGGAGGCGCGGTGAGC
CAGTTTAAAACCCCTAGATGTGTTGGTCCAAAAAATAGCTCATTGATACAAATACTGTCT
ACTAATGTTGTTAAGAGCTATTCTAGTACTGCTATCTTTTAA
>Solyc00g322630.1
ATGGAAAATATTGAGAAGAAATTTGATGCAGAACAAGTGATTGAGGATTTTGAGGTGATA
ACAAAAAATGCTGGGAGGATTCAAGAAGAGACACTTGGGAAAATTCTGCAGCAAAATGGG
GGAACAGAGTATTTGAAGCAATGGGGTATGAATGGCAGAACTGATGTTGAGACTTTCAAG
GCTTGTGTCCCCATTGTCAGTCACAGTGATTTTGATCCTTATATTCAAAGAATTGTTGAT
GGTGATATTTCACCTATTCTTACTGGAAAGCCCGTTCAAGCCATCTCCTTGAGGTAA
>Solyc00g500215.1
ATGGCTGGAGGCAGAGGTCGTGGAAAATCCTCAGGTAAGAATAATCCTGCTATTCGTATA
AACATGTCAACTATTTCCAAGCCCACAACAGTTTCTCCTCAACAAGGTGGTACCCGGACC
AATATTGAAATGTCAACTCAAAGTATTAGCCCAACCATCTTCGAGACACCTCCAGCTACA
CCAAATGACAATAACCTAATAGGTCAAGGTCTTTCTACCCATAGCAATGTTCCAATAGGT
CATACAAATACAATTGCTGAAGGTGTATTTGTTGCTGCTGTTTGGTATAGTTCTAATGAT
GTTTTGAGACTTTTCGATGCAATTCCAATGTCGATTTAG
>Solyc00g500216.1
ATTGAGGATTTTGAGGTGATGACAAAAGATGCTGGGAGGATTCAACAAGAGACACTTGAG
AAAATTCTGAAAGAAAATGGGGGAACAGAGTATTTGAAGCAATGGGGTCTGAATGACAGA
ACTGATGTTGAGACTTTCAAGGCTTGTGTCCCCATTGTCAGTCACAGTGATTTGGATCCT
TACATTCAAAGAATTGCTGATGGTGATCTTTCACCTATTCTTACTGGAAAGCCCATTCAA
GCCATCTCCTTGAGTTCTGGTACTACTCAAGGGAAGCCAAAGTTTGTACCTTTCAATGAT
GAATTGATGAATTCCACAATGCAGACATTCAAGACTTCTTTTGCCTTTAGGAACAGAGAA
TTTCCCATTGGGAATGGAAAGGCTTTGCAGTTTATTTACAGCAGCAAGCAGTTTAAAACT
AAAGGTGGTTTGGCAGCTGGAACAGCCACTACCAATGTGTATAGAAATGCACAATTCAAG
AAGACAATGAAGGCAATGTCTACCCCAGTTTGTAGTCCTGATGAAGTGATATTTGGTCCT
GATTTTCAACAATCCTTATATTGTCACCTTCTGTCTGGTCTCATTTTCCGCGATGAAGTT
CAAGTTGTTTCGTCTACGTTTGCACATAGCATTGTACATGCTTTTCGAACTTTCGAACAA
GTATGGGAAGAACTTGTTGTTGACATAAGGGAGGGAGTCTTATCGAGCCGAGTCACTGTA
CCATCCATAAGATTAGCCATGTCAAAATTGTTGAAGCCTGATCCAGAATTGGCTGAAACA
ATTTATAGCAAATGCTCAAGTTTAAGCAATTGGTACGGCTTGATCCCTGAACTCTTCCCG
AATACAAAGTACATTTATGGTATCATGACAGGTTCGATGGAGCCTTACTTGAAGAAACTG
AGGCACTATGCAGGAGAATTACCTCTATTGAGTGCAGATTATGGTTCTTCTGAAGGATGG
GTCGGAGTAAATGTTAACCCGAAATGCCCCCCTGAGATGGTTACTTATGCAGTGTTACCA
AATATTGGCTATTTTGAATTTCTTCCACTCGAGGAAAATCTCATTGGCGTGGAGCAAGCA
AATTCTTTAGTCGGCCTGACTGAAGTTAAACTTGGTGAAGAGTATGAAATTGTCTTCACC
AATTTCGCAGGTTTATATCGTTACAGACTAGGTGATGTTGTCAAGATAAAAGGATTCCAA
AATGGCACTCCAGAACTCCAGTTTGTCTGCAGAAGGAACCTTTTGCTGAGCATTAACATA
GACAAGAACACTGAGAAAGATTTGCAACTAGCCGTGGAAGCTGCAGGCAAGCACTTAGTT
GACGAAAAACTAGAAGTGATGGACTTCACCAGCCATGTTAAC
>Solyc00g500217.1
ATGCTTGAGATCTGTTGCAGAAAGCTGGACTGGAAAAATGCACCAGTCAACCAACACCAA
TGGCATTCTCTTCGTCTACGAATGGAGCCGACACCCCCTTTGCTGGATATCACCCACTTC
CGCAGCCTCATTGGGGCTCTACAGTATCTGGCCATTACCTGTCCTGACATCCAGTTTGCT
GTCAACCGAGTTGCTCAGCGTATTCATCAACCAAGTGAACATGATTACCATTGTCTAAAA
CGCATTCTCAGGTACATTTTTGGCACTCTTGGTCGTGGTTTACTCATTCGACCCAGGAAC
TTGGAGCTTCGGGGGTTCTCAGATTCAGATTGGGCGAATGATAAAAATGACAGAAAATCT
ACATCGAGGTTTCTTATTTTTTTGGGGCCGAACCTGATCTCCTGTTGTACAAAAAAACAA
CCCAAGGTCTCTCGGTCCTCGACTGAAGCTGAATACCGCGCCCTTGCTCTTCTTGCTGAC
CAT
>Solyc00g500218.1
ATGATGGAAAATATTGAGAAGATATTTGATGCAGAAGAAGTGATTGAGAATTTTGAGGTG
ATGACAAAAGATGCTGGGACGATTCAAGAAGAGACACTTGAGAAAATTCTGAAAGAAAAT
GGGGGAACAGAGTATTTGAAGAAATGGGGTCTGAATGGCAGAACTGATGTTGAGACTTTC
AAGGCTTGTGTCCCCATTGTCAGTCACAGTGATTTGAATCCTTACATTCAAAGAATTGCT
AATGGTGATCTTTCACCTATTCTTACTGGAAAGCCCATTCAAGCCATCTCCTTGAGTTCT
GGTACTACTCAAGGGAAGCCAAAGTTTGTACCTTTCAATGATGAATTGATGAAGTCCACA
ATGCAGACATTCAAGACTTCTTTTGCCTTTAGGAACAGAGAATTTCCAATAGGGAATGGG
AAGGTTTTGCACATTATTTACAGCAGCAAGCAATTTAAAACTAAAGGTGGTTTGGCAACT
GGAACAGCCACTACCCATGTGTATAGAAATGCACAATACAAGAAGACAATGAAGGCAATG
TCTACCCCAATTTGTAGTCCTGATGAAGTAATATTTGGTCCTGATTTTCGACAATCTTTA
TACTGTCACCTCCTGTCTGGTCTCATTTTCTGCAATGAAGTTCAAGTTGTTTCGTCTGCA
TTTGCACATAGCATTGTCCAAGCTTTTCGAACTTTTGAACAAGTATGGGAAGAACTTGTC
GTTGACATAAGGGAGGGAGTCTTATCGAGCCGTGTCACAGTCCCATCTATAAGATTGGCC
ATGTCGAAACTGCTGAAGCCTGATCCAGAACTGGCTGATACAATTTATAGCAAATGCTCA
AGTTTAAGCAATTGGTATGGCTTGATTCCTAAACTCTTCCCGAATACAAAGTACATTTAT
GGTATCATGACAGGTTCCATGGAGCCTTACTTGAAGAAACTGAGGCACTATGCAGGGGAA
TTACCTCTAGTGAGTGCAGATTATGGTTCTTCTGAAGGATGGGTTGGAGTAAATGTTAAC
CCAAAATCCCCCCCTGAGATGGTTACTTATGCAGTGTTACCAAATACTGGCTATTTTGAA
TTCCTCCCACTCGAGGAAAATCTCATTGGCATGGAGCAAGCAAATTCTCCTGTCTGCCTG
ACTGAAGTTAAACTTGGTGAAGAGTATGAAATTGTCTTCACCAATTTTGCAGGTTTATAT
CGTTATAGACTGGGTGATGTTGTGAAGATAAAAAGATTCCACAATAGCACTCCAGAGCTC
CAGTTCGTCTGTCGAAGGAACCTTGTGCTGAGCATTAACATAGACAAGAACACCGAGAAA
GATTTGCAACTAGCTGTGGAAGCTGCAGGCAAGCACTTAGTTGACGAAAAACTAGAAGTG
GTGGACTTCACAAGCCATGCCAACATCTCATCTGATCCAGGACACTATGTCATCTTCTGG
GAACTGAGTGGGGAAGCAACTGATGAAATATTGCAAGAGTGCTGCAACTGTCTGGACAAA
TCGTTCCTCGATTCAAGCTATGTGAACAACAGGAGAATGAATACAATTGGGGCACTTGAA
CTGCGGATTGTGAAGAGGGGAACCTTTAATAAGATATTGGATCATTTCGTTGGATTAGGA
GGCGCGGTGAGCCAGTTTAAAACCCCTAGATGTGTTGGTCCAAAAAATAGCTCATTGATA
CAAATACTGTCTACTAATGTTGTTAAGAGCTATTCTAGTACTGCTATCTTTTAA
>Solyc00g266110.1
ATGGAAAATATTGAGAAGAAATTTGATGCAGAACAAGTGATTGAGGATTTTGAGGTGATA
ACAAAAAATGTTGGGAGGATTCAAGAAGAGACACTTGGGAAAATTCTGCAGCAAAATGGG
GGAACAGAGTATTTGAAGCAATGGGGTATGAATGGCAGAACTGATGTTGAGACTTTCAAG
GCTTGTGTCCCCATTGTCTGTCACAGTGATTTGGATCCTTATATTCAAAGAATTGTTGAT
GGTGATATTTCACCTATTCTTACTGGAAAGCCCGTTCAAGCCATCTCCTTGAGGTAA
>Solyc00g254910.1
ATGAAGGATTGGTCTACCCCAGTTTGTAGTCCTGGTGAAGTAATATTTGCTCCTGATTTT
AAACAATCTCTATACTGTCACCTTCTGTCTGGTCTCATTTTCCGCGATGAAGTTCAAGTT
GTTTCGTCTACGTTTGCACATAGCATTGTCCATGCTTTTCGAACTTTCGAACAAGTATGG
GAAGAACTTGTTGTTGACATAAGGGAGGGAGTCTTATCGAGCCGAGTCACTGTACCATCC
ATAAGATTAGTCATGTCAAAATTGTTGAAGCCTGATCCAGAATTGGCTGAAACAATTTAT
AGCAAATGTTCAAGTTTAAGCAATTGGAGGAACCTTTTACTGAGCATTAACATAGACAAG
AACACTGAGAAATATTTGCAACTAGCCGTGGAAGCTGCAAGCAAGCACTTAGTTGACAAA
AAACTAGAAGTGATGGACTTCACCAGTCATGTCAACGTCTCAGCTGATCCAGGACACTAT
GTTATCTCCTGGGAACTGAGTGGGGAAGCAACTGATGAAATATTGCAAGAATGTTGCGAC
TGTCTGGACAAAACATTCCTGGATGCAGGCTACGTGAGCTCCAGGAAAGTGAATGCAATT
GGAGCACTTGAACTGAGGATTGTGAAGAGGGGAACCTTTCATAAGATATTGGATCATTTC
GTTGGATTAGGAGGCACGGTGAGCCAATTCAAAACCCCTAGATGTGTTGGTCCAACAAAT
AGCTCATTGATCCAAATACTGTCTAGTAATGTTGTTAAGAGCTATTCCAGTACCGCTTTC
TTTTAA
>Solyc00g500219.1
ATGGCAAACGAGTTCCATGGATCTTCCTTAAGGAGCTCTTCTCCCAACAACCCTAAGTTC
ATCCAAATCATTACTTCATTAGATGAATTAAGCCGTCTGAGGATTCCAGTAGTATTTGCC
AAAAGACACTGCGAGAAGATGTTAAACCCCGTGTTTCTTGAGGCTCCCCATGGAAAAGCT
TGGGAGGTTGAAGTGGAAAATTCTCAAGGCCAAATTTGGCTAGCCAAGGGATGGAGTGAT
TTTTGTGACTATTACTCAATAATAGTCAAGAGCATATTAATATTCACATACAACCCGCGT
TGTCACTTTGCTGTCGCTATATATGATCAGAGTAAAACAGAAATTGAATATCCAATAGAT
CAAGATATTGAATCAGATGAACAAGAGGAAGATATTCTAGTTGCCCAAGCTAATGCTAAT
GTAATTCAGAAGCATAAGGAGGTTGGAGAAGCTCATAGTATAAGTGAAAAAGTTGGTCCA
AATAATTATAGCAGTCGATACAGTTTGGTGGACTTAACTGGTGACAATCCGTTTTTTGAA
ATGGTTATAAAAAAGTCACATGCTACTTGTATGGCTATCCCGTTGAGATTCGCCCAACAA
ACAGACATATTAAACATGAAGAATATGAGGTTGGTTAATGAAGAAGGAGTAGAATGGAAA
GTGGAAATAGAGTATACTAGGAGTATGGTTATCATAAAAGAAGGATGGTCTGCCTTTCGA
AAAGATAACAAAATAGCTTATGGTGAAACTTGTCGCTTCAAGTTGATTCGGGGCCCCATT
GCAAATGTTTTGCAGGTTCAGAAGATCCCAACACCCCTTTGCTTGCAATAA
>Solyc00g500220.1
ATGTTCACGTACAACCCGCGTTGTCACTTTGCTGTCGCTATATATGATCAGAGTAAAACA
GAAATTGAATATCCAATAGATCAAGATATTGAATCAGATGAACAAGAGGAAGATATTCTA
GTTGCCCAAGCTAATGCTAATATCATCGACGAAGATATTCTAATTCTCCAATCTAATGCT
AATATTCTCCAATCTAACGCTAATGTAATCGAGGATGAAGAGGAACATATTCCAGTTAAT
TTCCCTCAAACTAATGCAAATGTAATTGAGCAACATAAGGAGGTTGGAGAAGCTAATAGT
ATAAGTGAAAAAGTTGGTCCAAATAATTATAGCAGTCGATACAGTTTGGTGGACTTAACT
GGTAACAATCCGTTTTTTGAAATGGTTATAAAAAAGTCACATGCTACTTGTATGGCTATC
CCGTTGAGATTCGCCCAACAAACAGACATAATAAACATGAAGAATATGAGGTTGGTTAAT
GAAGAAGGAAATCTTCAAAATTCAACCAAAACATCACTAGGTTGA
>Solyc00g500221.1
ATGGTTCTCGTGAATCAAACTCCTATATATAGTAAACAAGTTCTTCAACAATTTCCCATC
CTACCATCTATCATGGCAAACGAGTTCCATGGATCTTCATTAAGGAGCTCTTCTCCCAAC
AACCCTAAGTTCATCCAAATCATTACTTCATTAGATGAATTACGCCGTCTGAGGATTCCA
GTAGTATTTGCCAAAAGACACTGCGAGAACATGTTAAACCCCGTGTTTCTTGAGGCTCCC
CATGGAAAAGCTTGGGAGGTTGAAGTGGAAAATTCTCAAGGCCAAATTTGGCTAGCCAAG
GGATGGAGTGATTTTTGTGACTATTACTCAATAAGCGTCAAGAGCGTATTAATGTTCACG
TACAACCCGCGTTGTCAGTTTTCTGTCGCTATATATGATCAGAGTAAAACAGAAATTGAA
TATCCAATAGATCAAGATATTGAATCAGATGAACAAGAGGAAGATATTCTATTTGCCCAA
GCT
>Solyc00g500222.1
GAGGATGAAGAGGAACATATTCCAGTTAATTGCCCTCAAACTAATGCTAATGTAATTGAG
CAACCTGTTGTAGATAAGGAGGTTGGAGAAGCTAATAGTATAAGTGAAAAAGTTGGTCCA
AATAATTATAGCAGTCGATACAGTTTGGTGGACTTAACTGGTGACAATCCGTTTTTTGAA
ATGGTTATAAAAAAGTCACATGCTACTTGTATGGCTATCCCGTTGAGATTCGCCCAACAA
ACAGACATAATAAACATGAAGAATATGAGGTTGGTTAATGAAGAAGGAGTAGAATGGAAA
GTGGAAATAGAGTATGCTAGGAGTATGGTTATCATAAAAGAAGGATGGACTGCCTTTCGA
AAAGATAACAAAATAGCTAATGGTGAAACTTGTCGCTTCAAGTTGATTCAGGGCCCCATT
GCAAATGTTTTGCAGGTTCAGAAGATCCCAACACCCCTT
>Solyc00g198360.1
ATGAGGGTGATTGAGGCAGTTTTCCCTAACAAGTTTGCAATTCCTCCAAATTCTTACAAC
TTGTCTAACCTGGAACAAGGTTATGATGATAGTCAAACTCAAATAGTCAGAACCATTTCT
ATAGAAGAAGAAGCACCATTGCATGATTTGACAGTTCTTATAGCCACAGTTGTAGCTGCA
CTTCAAGAGCAGGGTAGTCTGATTGATGCCAATTTATTTGTTAGGCTTCTCCTCAACCGG
ATGAATGAACGTGGCATGGCTACCAATGTTGTTTCTCTCAATGCTGCACATGCAGAATCT
GCAAAATTTGTGCCCTTGACAATGACTAAGCCTAACATTAGAGAGAGTAAGTCAATAATC
TATTCAACTTCAGAGCTTGATCTCAAAAATATCAAGAAATCATTACCTAAGTTGACTCTT
TCACCAAATGTTGGCCCTTCCTCCAAGATGAATACTCACAAGGATATCAACAATTTCTGC
AATTCTCTGATCAAGCAACGTGGAGAAAAAACTGAGTCTATGGTTGATGAAAGCTTACAA
AAACCAATTTCGTGCAGCAGGAAACCTTGTATTTTCTTTAATAAACCTAAGGGATGTCGT
AAAGGATTCTCTTGTCATTTCCTGCATGATATATCTGGTAAAAAGAGGTTTGGGAAGACA
TCAGCAGATCGGGATTCAAAGAGACTGAAGTAA
>Solyc00g500223.1
ATGCCGCGTGGGACTGCTGGCATAGGTTTGATAACTCTTATTCTGGACCATCTACGTCGT
CACCTCAAGCGTTTTATGCTGCAAACTCTACTGAATCAAATGATGAAGGATCTTGGCTTT
CTCAAATATTTTCTCGGGTTGGAAGTTGAACGCACCAGTGATCGGCTTCTATTACACCAG
ACTAAATATGCAGGGGAACTAATCCATCGAGCAGGAGTGGACTCATGCACCACCGCACCT
ATGCCAATCAGCCCCAGCCGATCGACTAACGGTGCAGACGTGCCGTTCCACAACCCACGC
CTGTTTCGCAGTTTGGTCGGCGGCTTGCAATATTTAACTGTTACCCGTCCAGATATCCAG
TTCACAGTCAACTACGTAGCTCAGAAAATGCACAGTCCGACGGAACAAGACTTTCACACT
CTCAAACGCATTCTTCGGTACGTCAAAGGCACAATTTTGTGTGGTCTTATTTTTTCCAAA
GGAGACCTTCGTCTTCGCGGCTACTCCAATTCGAACTAG
>Solyc00g036520.1
ATGAAATATCCGGGCCGGGTCTTGGGTCCAACAGCCGGATCGATTACAAGTCATCTCCTA
GCCTTCTTTCCTTGTTTTGTTGCACTCATTCACTCCGAAATTCCATGCCCTAAAGTAAAG
GGCAGGAGAGAGGGCAAAAGAAGGAAAGTTGCTTGCCCGAAGGGGAAGGAAGAGGGGCTT
TTCTTTGCTGGCCTTTTCATCGAGAGATGCGGCCGTTGTTGTCTCTATGCCTTTTTGCCT
ATCTTACTCTTTCTCAAGGGACAGATGTCGACAATGCTATCATTAACATCTGATCTTTTT
TATCTTCTCGAGAGAAGCCCAAGAATTCCGGCTCGGAACTTGACTCCTGCTTTTGTTAAA
AAGTCCATACTTAACTTCATTTCATGTCCGAGTTCGTCATTGTCTTACCTGCTTTCCTGC
AGCCTACTTAAGCCCGGAGGAGAATGCTTGCTGTCAGCTTCTATTCTCTATTCCTATCCG
AGTCTATCTTTCAGAGAGAACCTACCCCTTCCACGGTACCCACCTTCAAACAAACTTATA
CTAATGAAAATGAAGTAA
>Solyc00g052540.1
ATGGGCTCCTACTCTCTTTCAATCGCCGATGCTAAAAACAAAGACAAAGAGTCTGTGATC
GGAACTTCTTTCGCTTTGAACGACTCCGGTCCTTTTTCATCTGTTAAATGGCTAGTCCAA
GGTAAAGGAAATTCAAAAAAAAAGCAGAGAAGATCAAAGAAATGGAACCTAGAGAGAGAA
GAAAAGCTTAGCGAGGAGATCAGGAATGAGGCGGAGATCGACGGCATTCCAAAGGTAAGA
CGACGACGAGATTCCTCTGAGAATCGGGTACAAGAACGTATTGTCGCCGCAGTTAACGGA
AGAGTCCCCGAGGACGAATAA
>Solyc00g052530.2
ATGAGTAATGGGTCGGGGAATCGGGCATCGGCCCTCTTGGATCCGGTAGGAGCAGGAGTA
GAAGTGGAGTTTGCTGCTATCGTAGATAAGAGTGACAGAATTGATAGAGCGAAATCCAAT
TCCCTAGCTAGGTTTGAAAGGAAAGAGGAACTGCAGCTCGATTTGAGATGA
>Solyc00g500224.1
ATGGTCCAACTACATAACTTTTTCTTTTTCATTACTTCCGTGGTCGTGCCTCGTGGCACG
GCAGCACCCGTACTATTGAAATGGTTCGTCAGTAGAGATGTTCCCACAGGTGCCCTTTTT
TCCAATGGTACTATAATTCCTATTCCTATCCCTTCATTCCCTCTTTTGGTCTATCTACAT
TCCAGGAAATTCATACGCTCCGCGGACGGAGCAAAAAGTGGAGTCTTGGTCAGAGCAAGC
CGCCCTATTCTATTACCAGACATAATTGGGAGAAGCTCATCCGAAACTAGAGCTAGAAAC
GCTTTATTTCGTTTCGTTCCCGTTCTTCATTTCCTTCTTCTCGAATCCAAGGGGACTTCT
CATATTTCGAATCTTTCTGCGGTGTGCTCCGTTTACTATTCTTTCGTACTTTCTTCTTTT
TACCACGCGATAGCGAAGCCTGAGCGGGCGCGGAGAAGGAAAGGCCAAACACTTCGGCCT
AACGGGAATGAGCAACGACGAAATGAGAAGATGAGGTGCCTCGGGCACCCCCATTTAGAA
AGAAGGGTCGAAGGTTTTGGGCCTGTAGCTTTCCCCGTCCCCCCTTCGTCGGGCGGTGCT
TGTGTGGAGGGTGCGCCACCTGAAATCGGGCTTGAAGCTCTCACCTTACCAACAAGCCGA
GAGCTGATGGCTGTTGGTCACGACTACTATCAAAAAGCTCCTATGAAGATGAATATTTCA
CATGGAGGAGTGTGCATCTTTATGTTGGGTGTTCTTCTGTCGTGCGACCCGGCGGCTTAT
GTGCGACCTGTGGCCCACGCCTCCTATTTGTTCAGGGCGGGCGGCGTGAACTCTGATTCG
ATCCGGCGGTACGAAAAGAGGGGTCGTGATGATATCATCTACGTCCGTACCGCTCCTCGT
GGAGTAGATCCCGCATCCAACCAAGTCTTTGACCAGGGAACGGGAGAATTCCCACTACCG
CTGGAAGGCCAGCCGGGCCGTGAGCGCGGTGGGAACGGGCTTCCCAAGAAGCCAGCCCGG
GCCGGGCCGCCTATCCCGGAATGGGATGGAATAGAAAGAACGCGAAGCGCTAGCGCTACA
GGGTCGAAGCAAGCTTATCCCCGCCCCGACCGGCAGCTGCTAGGTTTCCCCATCTCTTCT
AAACTTCCCCCGGTCTTCGGCCCGAGCTGTATGAGGCAAAAACTCGTCCCACGTACGGTT
CGGAGGCCGAGCCCCACCCCAGCAGTAAGGGTGCGGCTTAGGTCAACTAACACAAAAAAG
ATACAGTTCACTCAACGATTGCCTTTGGGTTCCGAACTCCATATGGGGAAGGAGCGTTGT
TGTTTGCGAGGTCTTGATCATTTACATGGACCCACTTTTCATTCCATTTGTGGGAATTTT
ATGATCTATAAACCGTCCCTAACGAGCGATCGGCTCATGTTTGAGCATGATGAATCACTT
CGTGCCGACCTGTTCCCAATCCACTTTCCGGCCTCATATGAGAATGGAAAACTGGAGCAT
TTTATCCATCGGTGGATGAAGAATCGCGAACATAATAATTTCTGGTTGACCATGTTCCCA
GAAAAAAGATACTTTCGAGAAAGGACGAGCACGACTGAAGTGGCTATACATACAAATCTA
TTTACGGATCTATATGCTTCGATTGGAACTGGAAGTTCCAGAACAGGTGGCTGGTATACC
ACAATAATCAAACTTCCTTTTCTTTTTTTTATTCGGATCGGATTTATGTTGGCTTCGTTG
GGAGGCTCGCGTAGTTTGTTACGTCAGCTCCAAAAGGATAAGTTGCGTTGGAATTGA
>Solyc00g047180.1
ATGTTGAGTCACTCCAAGAGTAGAATCAGCAGCTCACCTCACGTTTTAGGAACCGAGGAA
TCACACGTAGACGGACCTGAGCATTCTCCTGCTCTACGGAGCCCTCTGGAGCTAGAGTTG
GGGCTGCTTGACGCTCTTCTCCTTTCGAGTGAATTGAATTACTTCGGCTCGGATGCCTTT
GATCAAATGGAAGGATGGATGCCTGCCTTTAGCGACTTCGTTCGGTCATTCCTTCTTTAC
TTGTTCGCTATGGCTTGA
>Solyc00g047190.1
ATGGTTAGGGGGATGGTAGTAACCCAACTGCAAGCACATGAACTCGCTATACCAATAGTT
CTCTGCCCGCAACCCCAGCTCCTACTTCGAATGATAGAACGATTCGAAAGGGGCATACGT
ACGGCTTTGACTAAACGACTAACTAAGGCTAACGGAATAACAGAATCGGAAGCAGACGTA
ATCGAAAGAAAGCTTGGGCCGAATGGAAGGGGCTTGCAACGATGGAAGGCTTACGGGATA
GGGGCATACTCATATATAAAATTTCCTAACAAAATCAATTGGGGTGATAGACCCGCGAAG
CAAAAGCTTTTTTCCTAG
>Solyc00g047200.1
ATGTATGTACGTAGTTCAAGTTTTCGCCCGATTCACCAAGGAATATTTTGGTTGCTTTTG
GCGGATTGCTTACTACTAGGTTGGATCGGATGTCAACCTGTGGAGGCACCCTTTGTTACT
ATTGGACAAATTTCTCCTTTAGTTTTCTTCTTGTTCTTTGCCATAACGCCCATTCTGGGA
CGAGTTGGAAGAGGAATTCCTAATTCTTACACGGATGAGACTGATCACACCTGA
>Solyc00g500225.1
ATGAAGAAAGAAATAAGGGTCGAAGTTTATCTTGGGTTAGGTTCGACCTATCCAGAAAAA
TTGTCGGCCTACGAATGTGGTTTCGATCCTTCCGGTGATGCCAGAAGTCGTTTTGATATA
AGATTTTATCTTGTTTCCATTTTATTTATTATTCCTGATCCGGAAGTAACCTTTTCCTTT
CCTTGGGCAGTACCTCCCAACAAGATTGATCCATTTGGATCTTGGTCCATGATGGCCTTT
TTATTGATTTTGACGATTGGATCTCTCTATGAATGGAAAAGGGGTGCTTCGGATCGGGAG
TAA
>Solyc00g500226.1
ATGGGAATTGATCTGACAACAGCTGGGCAAAATCCATCTCTTTCCATCTCTATGTTCGCT
AAACTTGCTTCCTTTCTTGCTTTCATGAAGCCGACCTTAACAGACATCTCTTCCATTTTC
GTAGATGGAAGATCCGGTGAATCAATTCAATTAGATGCCGCTTACCTAGATGCGGTGCTT
GTCCCTCGAAGCGAAGGTAAAGACCAAGACATTGGGGATTCTGAATCTGACCGCACTTTC
CTCAGTTCCGATGAACCGGGTATTCCCCTCCTGAGCCCAAATTTACCCGCACAGGGAAAG
ATCTCAATAGGCCTAGGGCGGGGGGCAAGCTCCACTACAGGGCCGGGGGAAGAAATAGGC
GTGGGGAAGAGTCTGCAACAAAATCAATTGAATAGACAGAGAAGCCCGGCGCCGCCTTCC
AGACTTCTAAAAGCGGGTGGTTTTAAGTCCAGAGCCCTATTCTGGTTACAGAGTGCGGGT
AGCCGACAAAGTGATCTTTCTCGATTTCGGAACGGAAAGGCTTGGTTGAAGGCAAAATTC
GGTGTAATTCGCCATTTTTTAAGAAAAGAAAGGCAGGGTAGAAAGTCTTGCTTACTTATT
TCTCCATCTAAGAACTCTTTGCTATCCCATTTAGGGATTTTGTGTTCTCAGCTTCTCTCT
GGGATTTTGCTTTTTAGTGTCGGGGGATCACTTCCTCTTCCGGGCCCTTCCGGGCAAGCA
AGCGGGGCTGAGTTTGAAGAGGATCATTTTGGGATTGATGTCCTCTTGGAATCATGGGAA
AAATCTACGGAAACGGGCACGTCGGTGGATCAGCCAGAACCAGAACCAGGACATGTGCCG
CCTGCTATTCAAGTAGCTCCCCGGGGGAACGAAGCTGGTCCATCGAATCAGCCCCCACGA
GTGGTCCCCTATCCGTATCAACTGGATGAAGTGATAGGGGGGGATTCCGTTCAGTCTATC
CAGCGGAGGCTCCTAGCCAAATACTCCTATACTCCCCCTATCGGGATCATGTACCTGGCC
GAAATAGAGGCAAAAGACCTATTCGAGGTCAAGGTCGAGATTCTAAGGATCATGGCGGTC
CTTGATCCAACGGGGGATTGGCTGGGACGGGGAGCTCGGGCCCTCGAGAATCCGCGTACC
GCCACGGGAGAGCATTCCTTGGATAAACTCTATACCCTTCTTTCGGATCTCGAATCGAGG
GGAGTCAATTCCGAGTCCTTCTCTCAATTAAAAGGGAAGGTACCCCTGCGAAGGGGTTGG
GACGAACACTCTACCACATAG
>Solyc00g500227.1
ATGTATCTTCCACATCTCCAATCCATACCTCTTGAAAAGGGTATGAATTGGAAACCTACC
TGGAAAAGTACTCCATTACTCGACAACTTTGTCCGCCGGTTTCAATATTCGGTGGATGAT
GTTGTAGACGGAGCAGCGGCTAAATATGTTAAAGAACACAATATCTTTGTGAACTTAAAG
CATGAGATAGCAGCGTTCATCTTTAATGTGAATCAAATTCATTCCATTCAAGATGGGTTC
TTTTCCCCTGGTATTCTTTGGTCTCAAAGGGTTTTATACCCATTTGATTCTAATAATACC
TGGTTTGCTAATGAATCCCTTGATTTATTTGAAAAACAAGTAGGACCCCCTTTCTCTAGC
TTATTAGGGGCCTACCAAGGAGTTCCATTAGTGACTGGTAGATTGGCTCAGGCCATTGAA
GGTGGTGGGAAGCGGAGGATCTTTGCTATATGTAATTATATAAAACAAAGACTTCTGCAT
CCCGTCCATATTTGGGCTATGACTGTACTATCAAGTCTTAAGACTGATGGTACATTCAAC
CAAGAACGTCCGTTGCAGTATCTAAGACTTAAAAGACCGAAGTCTTGTTACTCTTTTGAT
TTAAAATCAGCAACAGACCGTTGGCCATTGAGTGTTATATACACCTTAATCGAAATGATT
TGGGGTAGTACTTTAGCATCTTCAATAGTCAACAGTTCTTTGGGTCTTAACACCTTTCTC
GTATCACCTCCTATGGTGAAGAAGATTAGTGAAGTAGCCTTTCTTACTGGACAACCGTTA
GGTTACTACGGTTCATGGTCACTGTTCTCGCTGTCCCATCACTATATAGTGTGGTTGGCG
ACTTTGAAGGCTTATCCGCTACGAAGCACCCCGTTTGTTGATTATGCCCTTCTTGGTGAT
GATATCCTAATCACCGACAAGAAGGTGGCCAATCAGTACAGTAGGTTATTGGATAGACTC
AGTGTTACCATTTCATTTGCTAAATCAATAGTATCTGAAAATGGAACAATTGAGTTTGCT
AAGAGGTTTTGGATACGAGATATGCAAAAAGATATCTCTCCCATCTCTCTCAAAGCTTTA
ACCTCCTGTAGAACGACTGTAGGCCTGTGCCAATTGTCCTGCCGATACTCGATAGAAATA
TCGACTTTACAAAGGCTAGCGGGTGCAGGTTATAAGGTCCGTTCTCGCCTGATGTCTACT
CAGTCACCACGATGGGAAAGACTAAAGGCGGCTGCTTATTATCTGCGTGAGGCTGTAAAG
CCTAAGCAGATACAAATCTTTCCAAAAGATTTGGTATTTGATGGAGAACGGGAAATCCTT
GAGCGGGCTGTTATCCTTAATTGGATGAAACAGTGGTTGACTTGGCTTTCTTGGTATCAT
ACTGTAGCATTATCACCAGATGTGACCATTGATCAACTATTTGATGTTCCTATGTGTGCC
ACTTCTTGGAAACGATCAAACGAAGATTATGAATTAATCAAGTTTGGGTACGTATTTGGT
GGTCTTCACGGCAAGGATCTCCTTATCAGTCCTAAGGATTTACCATCCTTACGGAAAATG
GATATAGATGATAAGAATTTAGGTGCATCTGAGCACATAAACCCTTTTGGTAAAATTCCG
CAAGGAAGGGTGACCAAGAGGGCGATTGTGGTTGCAGTCTGGTTAACTGCTTCCACAAAC
ACCCAGCCTGCTGATAGGTATTATGTAATAGAAGAATCAGGATCTGCGAGATATGGATAT
GAAACTGGATATGCTCGAACCGGACCGCATCTCGATTTGCACATGGATAATCTGCTGTAT
TACCCTAAAGAGTCATACTCATATCCAGGGCATTTTGTCCTTGAAAGAGCGTCATCAGTC
TAG
>Solyc00g500228.1
ATGAGACAAAGGAGAGCACTTAGACAATTCACTTTGAGTACAGGGAAGTCTGCTGGTAGG
AATTCCTCAGGGCGTATTACGGTTTTTCACCGAGGGGGTGGATCGAAGCGATTGCAGCGA
AGAATTGATCTGAAACGAAGCACTTCGTCTATAGGCATTGTAGAAAGGATAGAATATGCG
CCTAATCGTTCTTCTCGAATCGCTCCAGTACGATGGACCGGGGGGGGGGTCCGCCAGAGA
AAATGCAACACGATAGAAGAGTTCGCTCCGCCGCGTAAGATCCTCGAATCAAAATCAACC
ACGACTACCCTCTGCGGTCCATTTTCGTTCTCTTCCCTGCCCGGGAAGGGGGATCAAAGA
AAGGTAGCTTGCTTCTCTCCTGGACGGATGGCGACTTATGTAGTGGTCGGCCTTCCTACC
AGAATGCCTTCTTGGTCGAAGAGCCCCTTTTTTACTAGTAAGGACGCAGGAAGCAAAAAA
ACTTGCGCGAAGGACGTTTTCTTCTCTGCCCTCTCCTCTCCAAAGGCCAAAGGAGAGACT
GCATCCCTTTCCTTCGGTAGCTCTTTTGGTTTCCCAAGGATAGCGGTAGCTGGGGCAAAG
CCCGCTTTCTTCGCTCCGCGAATGAGAGAGAAAGTCAGAGGAAAAAACACGTTCTCTCTT
TGCGAGATCCGAAAGTGGAGAACGCATAGCATTCTATGGGTACATAGGATCAAACGTAAA
GCAGCGCTCTCTTGGCAGAGTTTTAGGCGGCAAGAGACTTTAGGGCTTGTTGGAGCTTCT
GAGCGTAACGAATCGAAGCCGAAGACGGATCAAGGTAGCTTGCCTGCCAAGCCGATAGGC
GAAGGGCTGAAGGATGGAACGCGCAAAGTAGATCGTGCACCTGTCAACACTTATATAATA
GCCAGTCATCAATTGGAGGCGGGCAAGATGGTGATGAATTGCGATTGGTCTAAACCTTCG
ACTAGCGACTTATTGCGGCCTGCCCAGAATGCCCATACAGACTAA
>Solyc00g500229.1
ATGAAAAAGAAACAAGTCTGTCTCACTCCACGAAATGAAAGTAGGGAGACAAAAATTGGA
ATGTCTCCACGATTTTGCTTCACGAAATTGGCAGCAAAAAGTCATCTTTGTCCAGATTTT
GAGAGTTATATAAATATGAATTAG
>Solyc00g500230.1
ATGGGTTTGGTGCCTTCATGCCACCCTCCTCCACTTTTGGCAGCTCACATAAGAGCATTC
ACTACTAAAAGTTCAATTGGTCTTCCTTTGGTAGCTTTCATTTTACAATCTGGTAGAGCT
TCCACATACGAGTATCTCTTTATCATCTTCATCGAATTTCTGCCTTCTGTATCCAAACCT
GCTCATGAAACAAAATACTTCCAAAGCTTTTGGGCAATGCTAGATCACACAAAGAACAAG
AAGAGCACTACAATTTTGAAACCAGGTTTAAAGTCTCAAAAACCTAAAAGAAATCACCAA
AGAGTAAAGGGAAAAATTGAAGTGCAGATAGATCAAACAGGACTTGGAGCTAAAGAAGCC
AAGCGATCAAGTATTTGA
>Solyc00g500231.1
TCATATTCGACGATCGTTAGTACCTCCAACTTCGTCGTCTTCTCCTATGGGTTTGGTTCC
TTCTTACTCCACCCTTCCTCCACTATATGTCGCTTAGCATTCACTAATAAAAGCCCACTA
GTGTGTGGAAATATTGGAGGTAGCTATCCGGAGTGTGCAATAAGAACACAGGACTTGGAG
CTAAAGAAGTCAAGCGATCAAGTATTTTATCAAGAAAGATGTAAAAAAGATGGAAGTTGG
AGCAAAAGAATAATAAAAATAAAGATTGAGAAGTCAAAAAAATCATGCCCAAGTTTAGTT
TCCATGAAGACGTTTATGAGGGTAGAAGAGCTTGAATTTGGCTAA
>Solyc00g500232.1
ATGGTCACTATGTCCTCCATAGATCTTACCAATGCTGCTCTTTTTAGCACCATTTCCCTT
TTTGGGCAAATCCAGGATCAATGGACGTTAAGGCCTGGAATCGAGGAGAGGGAAGAATAT
CTAGGATCAAGTTCGGTAAGGGAGGGTGGATTTCGTTTGTTTTGGGGTTTGAAATGGAGA
AAAGAAAAGCTTGATGAAGTTGCTAATTTTTTGCCTTGGGATCCCTTTGTTATGGACAGT
ATTAACCTAAGGATGGTTTTCAGCCATCACTAG
>Solyc00g500233.1
ATGCCATCATCGCCTTTGGGCAACACAAACGGTCGAACGACGTCAGGGAAGCACACACGG
CCAGACTACGTCGGGCGTGGCATGACATCACCACCCTTAGGCACCACACATGGTCTAACG
ATGTCGGGCATAGAATGCGATCATAGCCCTTGGACGGAAAACATGGTCGAAAAACAACAG
GCGCGACATGCCATCACCGGCTTTGGACAACACATACGGTCGAACGTCATCGGGTGTGGC
ATGCCATCATCGCCTTTGGGAAGAACACATGGTCGAATGACGTCGGGCGTGGCATGA
>Solyc00g500234.1
CGTCCGTGCTACGTCGTTGGGCGTCTACAAAAACATGCTAGCGACGTTTGCGGGGCAACT
GAAGCGAAGGCAGGCGGACGTCGAGGGCGTCCTGTGGGCTTAGTAGGCGTGCTGCGTGGG
CGCTTGACGGCATGCATGGCTCGTCCGTGCTACGCCGTTGGGCGTTTACAAAAACACGCC
CGCGACGTCTGTAGGGCGTTTGAGGCGGTGGCAGGCGGACGTCATGGGCGTCCTGTGGGC
TTAGTAGGTGTGCTGCGTGGGCGCTTGACGGCATGCATGGCTCGTCCGTGCTACGCCGTT
GGGCGTCAACAAAAACATGCCAGCGACGTCTGCGGGGCAACTGAGGCGAAAGCAGGCGGA
CGTCAAGGGCGTCCTGTGGGCTTAGTAGGCGTGCTGCGTGGGCGCTTGATGGCATGCATG
GCTCGTCCGTGCTACGCCGTTGGGCGCTTGCAAAACATGTCGACGACGTCTGCGGGGCGA
CCGACGTTACAAGGCGGATGCCATGGGCGTCCTGTGGGCTTAGTAGGCGTGCTGCGTGGG
AGCTTGATGGCATGCATGGCTCGTCCGTGCTACGCCGTGGCGCTTACAAAAAACATGCCA
GCGACGTCTGCGGGGGAA
>Solyc00g500235.1
ATGCCAAATTTTTTCGTGGACGTCCGTCAAGACCTTGTCTATGCATACGGTTGGCCATCA
CGGATTGTCCGGGCCATTTGGAGGGTCAAACGAGCCCCGAAGCGAGCATACGCCTCATTT
CGACGATTTTCGTGTGCTATAGCACACCATTTTTTGGGTGATCCGGATTCCGACGTCAAA
AATGTCCATGCTTTTGATAGTGCCGAATTTCTTTCACTAGGTTCAGTTTCTCCTCGGAAG
AAGGAAGAAGGTCTGGACGAAGACATTCTTCTACTTGAAGAAGCTTGGTTAAAAGAATTG
GATCTTAAAAACTTGAGCTATTTCTCTGGTGTCAACCTTACTATTCATGTTCTTGGTTTT
GACGTTGAGCGTCAAAGTATCCAAGATATTAGGATCGTTAATATCAACAGAAAAATTAGG
ATAACAATTGAAGTAAACCGGGCCATCAGCGAGATTACTTTCAAGGATTCCTAA
>Solyc00g500236.1
ATGGTGTGCTATAGCACCGAAAATCGTCGAAATGAGGCGTATGCTCGCTTCGGGGCTCGT
TTGACCTCCAATGGCCGGACAATCCACAAGGTCTTGACGGACGTCCACGAAAAATTTGGC
ATTTTTGACGTCGGAATCCGGATCACCCAAAAATGGTGTGCTATAGCACACGAAAATCGT
CGAAATGAGGCGTATGCTCGCTTCGGGGCTCGTTTGACCCTCAAATGGCCCGGACAATCC
GTGATGGCCAACCGTATGCATAGACAAGGTCTTGACGGACGTCCACTCAAAAAATTTGGC
ATTTTTGACGTCGGAATCCGGATCACCCAAAAATGGTGTGCTATAGCACACGAAAATCGT
CGAAATGAGGCGTATGCTCGCTTCGGGGCTCGTTTGACCCTCCAAATGGCCCGGACAATC
CGTCTTGATGGACGTCCACGAAAAAATTTTGCATTTTTGACGTCGGAATCCGGATCACCC
AAAAAATGGTGTGCTATAGCACACGAAAATCGTCGAAATGAGGCGTATGCTCGCTTCGGG
GCTCGTTTGACCCTCCAAATGGCCCGGCAATCCGTGATGGCCAACCGTATGCTTAGACAA
GGTCTTGACGGACGATCACCCAAAGAATGGTTTACTATCAGGCCAGAACCAAGTCAGGTC
AGGCCTACAGCACTAAATCCTGGAGCAAATCGTTATCCAATTAGGCCAAGCTTGGGACAA
AATAAGTACTCAGCATTGGCACATTTTCCACCGCTTAACCCAGCAGCGTTACCACAAAGC
AGTTCTTCAAACATGCTCATACTTTCAAATCCGGAAAGAAAGGTATCTGGACCCACCACT
ATCAAAAGCATGGCTCAGACCATTATCACAAAAGAAAAGCAAAAGAAAAAGCAGAAGATT
CGCTCTTATCTCTTAAAGATTCGTTCTTATCTCCATTGCTTTTTACTTTTTGAAAATAAG
TATATTTTGGCATACTGTTATTATGTTCGTATAATCTTATTTATCATACATACAAAGTTT
ATATTTGAGAGTAGCCAGAAAAGGATCATAGTAAGACCTAGGAGAGGCAGCAAGATCCAA
GGCGTTTCTACTACCAAAACCTCTCAACGATTTCAAGACAGTACTTTTCTCATGAATTCT
AATATTGTTAATTCTGTTAATGTTTCTATTTCAAAAATAGAAAATGATTTACAAAATTGG
GACATACCTCGAGAGTCCTTTGAAAAGATTTATCAGTTAGGTAATTTTTCTTTGTTCAAA
CGTTTTAATATCAAAACATGTGAACAAACTATCGCTATTAATAATAGTCTTGAATCAATT
AAATTGTTAATTGCTGCCGATATTGATCGCTATAAAAAGGATTTTAAATTTCTTCATATC
GGTCTTGTCCAAGTTGCTGTTAAGCCTCTATTCCGAAAAGGTTTAAATATTCCTATCTGT
CTTCTCTTACGCGATGATAGATTATTAAACTTTGATGATTCTCTATTAGGAATCCTTGAA
AGTAATCTCGCTGATGGCCCGGTTTACTTCAATTGTTATCCTAATTTTTCTGTTGATATT
AACGATCCTAATATCTTGGATACTTTGACGCTCAACGTCAAAACCAAGAACATGAATAGT
AAGGTTGACACCAGAGAAATAGCTGTAATATATAGGGTATATTACAAGCTAATGAAAACG
ACTATTGCCCCAAAAGCTCTTAAAGTGAGCTCTAAAGGTTTTACTATGCTTATGGAAGCA
AATCAACAACATAGTACTACCTTTGTTCCTAGATTATTGAAGTGGAATGACATTCTCACA
GACGAAGAATGGAATTTCCAATCAATAACCAACCCTTTACCCGTTCAAACTGAAAGATCC
CATCTTGACCACATAATTCAGTTCCCGGATGGATCTGTCAACCTCAAGTTTTTAAGATCC
AATTCTTTTAACCAAGCTTCTTTAAGTAGAAGAATGTCTTCGTCTAGACCTTCTTCCTTC
TTCCGAGGAGAAACTGAACCTAATACTTTCAAATCCGGAAAGAAAGGTATCTTGACCCAC
CACTATCAAAAGCATGGCTCAGACCATTATCACAAAAGAAAAGCAAAAGAAAAAGCAGAA
GATTCGCTCTTATCTCTTAAAGATTCTTTTCAATTGTTTATATTGATGATGTTTTAA
>Solyc00g500237.1
ATGAATCGAATCCTATCAAATATTTCTATTTCTCCTTTGAATTACTCATATATATCCTAT
GAATTTCATTTCGCACCGGAAACTATTCTAGGAGAAGTTCGAATCCGTTCCGTTCGGTTG
CTATGGGGAACAAAGGACGAAATACAATCGATTCCTCCATTTAAGTGGTTCTCGCTTCTC
CTTGTTCCTGTTCCTAACTCCTCCCGGGTAGTTCCCAATGTTTGGCACTTTCCATACTTC
ATGGGTGCAACATCAACAAATTCGCTCATGATCAAGTTACAACCTAAGATCTATGACCAT
ATTATGTTAACTGTTCGTATTTCGTTCATTCCATCGGTATGCTCCCAGGTACCTGTAATT
GTGATCCGTTTGCCAGAACCAAGGGGTCTTTCTGTAGAAACCTCCACGAACTATCGTCGT
TTTTTGATGGTTTTTCCGCTTCTCACAGCTGCTCTTTCCACACCTCCGGATATCTGGTGC
CAAATTGTCGCCCCTTTCCTTATTTCTTTGATAATAGAGTTGGCTATCTTTGTGGCATCG
ATTGTACAAGTTCGTGAAGAGGGCTGGACGAGTGGAATGAGGGAAAGCGGCTCGATCGAC
AAAAAAGAAGAGTAG
>Solyc00g230070.1
ATGAAAACCTTATATTCCCTGAGGAGGTTCTACCACGTGGAAAGGCTCTTTAATGGAACT
TTAGCCTTAGCTGGTCGTGACCAAGAAAGCACTGGTTTCGCTTGGTGGGCCGGGAATGCC
CGACAACTCAATTTATCCGGTAAACTACTAGGGGCTCATGTAGCCCATGCTGGATTAATC
GTATTCTGGGCCGGAGCAATGAACCTATTTGAAGTGGCCCATTTCGTACCAGAGAAGCCT
ATGTATGAACAAGGATTAATTTGA
>Solyc00g230060.1
TTGGATGACATTCTGACAAGACTTGGATATACAATGCCCTCAAGGTCTTGGTGTTGTAAT
CGACCAACAGTGGAAACCATGCAGTATCTTTTTCTGAAGAGTCAATGTGCTGATAAGGTA
TGGCAGTACTTTTCCTTGGGTGCAGGTCTTACACATGGTGTTAGCTTACAGCAGGTATTT
CAAAGGTGGTGGAAACACCCTGCAAATGTATATCTGAAGCCCTTATATCAAGCATTGCCC
TGTGTAGTTGTCTGGGAGCTATGGAAGAGGAGAAAGAAAAGAAGTTGGAGAGCTACATCC
CCAGGCTACATTATAGAAGAGTATGTTGGGAATTCCCTAGTGGACAATGGATTAAATGTA
ACACAGATGGTGCATCAAGAGGTAATCCAGGTAAGAGTGGTGCTGCTGTGGTGTTTAGAG
ATGCTGCTGGTGATTTTCTGTGTGCTGCTACCCGTTCAAACTAATATGTATTCAGAGATA
ATGGCTATTCAGTTAGCTGCTGAAATCTGTGTGCATAAAGGCTTCACAAATGTGGTGATT
GAGACTGATTCAACCATTGCTAGACTGATCATGATACAAGAGGTGTCTGCACCCTGGGCT
GTTGATACAATAGTCAGGAAAATTATTACATTGTTGAGGGATAAAAAAATGCGATTTTCT
CATGTGTACAGGGAAGGAAATGCTGTGGCAGATAGCCTAGCTAATTATGCCATTGATGAG
GAGATTTCTGGCACTTTTGAGGAGTTCCACCAGCTGCCTGCACAAGCTAGAAAGCTTATC
AATGTTGATAAAGCTCAGATTCCTTCGTTTAGAGTCAGAGTCCATCCATGGAGATTCTAG
>Solyc00g025300.1
ATGGCGCCTCTTGATCCGGAGGGCGATTGGGAGCAACGTGGGGCTCGGGCCCTAGATAAT
CCTAGGACCGCCACTGGGGAAGAGTTGTTGGAGAGGCTCTATACCCTTTTAGAGGATCTT
AATCGGGGTGGAGTCCATTCCCAGTATGACTTGCCTAGCTAG
>Solyc00g025290.1
ATGGGACTCACCCTTTACTTGGGAATAGAGAGGGGAAACATAGCATGTCACAAGAGCGAG
GCGAGGGTTGGAACCCTACTGCGAGAGGGACGCCTCGCGAGCCGGGCTTTTAGAGATGAG
GCTTTTTGGCGAAGCCAAGTCAATTTCGGGCCACCAAACCCTGCAACTGATGAGAAGGCC
CTATGGAGTAAAGGGAAGCGTGTACGTTGTCACACTCCCTGCCTTCCAAAGGTACCTAGA
GGACGGGCCAGACGCAGCAGAGCGACGACCGGGGAGCGGGTTCCCCACTGGAAGGGGGAC
AGGAGACGGCCATCTCAAGGCACATCACGACCTACAGGCAACACCGGCGAGACCTGGGAA
AGCAACCCGATTGGGTGTCAGAGGATCCATAGTACCTGCAGCCTCCCGGACTTCATATTC
ATCATTTTCGAAAGCGAGGGGAAGGGATCTCTTTTCTGCAACGGAAAAAAAAGGGAGCAG
ATTTGA
>Solyc00g500238.1
ATGGTTTCGCTGATGGCGCAATCAGACCACAAGTTGCTTAGGTCAGCTGTTCCCCCTCAA
GAGACTGTTCCTCAAGCGGGAAGTGAAAGGCCGGAAAGCAGGAAGGCATTGGATAGATGT
CCGGACATTGAGAAAGATATGAGGCTAGCTAACACATGCAAATCTCTCTCGACGGCCCCT
CCCGACTCTTGCCTAGAAAAAGCCGATGAAATGGGACCGCGAAGACAGCCCACCACTGAA
ACTTGCTTTGCTCTCGCTCGGCTCGCTCCCACCTGTCTTCTTCCCACTATAGTGAAAGAT
CTTTCACTTCACCATAGCAGGAACCTCACTAGCCTTCTCGGCCAGTTAGTCTAA
>Solyc00g020040.1
ATGAGACGACTCTTTCTTGAACTATATCATAAACAGATCTTCCCCTCCACACCAATCACG
AGTTTTTCTCTATTCCTCTCGTATATCGTCGTAACGCCCTTAATGCTAGGTTTTGAAAAA
GACTTTTCATGTCATTCCCATTTAGGTCCGATTCGGATCCCTCCGTTGTTTCCTTTTCCT
TCCGCACCTTTTCCTCGAAATGAGAAAGAAGATGGTACACTTGAATTGTATTATTTAAGT
GCTTATTGCTTGCCAAAAATCCTACTTCTACAATTGGTAGGTCACCGGGTTATTCAAATA
AGTCGTGTTTTCCGTGGTTTTCCCATGTTACAACTTCCGTACCAATTCGGTCGATCCGGA
ATGGATCGGTTAAACATTCCATTAGGTAGCCTGGTCTTGACTCTTCTGTGTGGTATTCAT
TCTCGTTCGGCTCTTGGAATCACATCCAGCAGTGGTTGGAACAGCTCGCAAAATCCAACC
ACTTCACCTACTTCATTGCCCCCAACCGTTTCTCGTACCTCTATTGAAACAGAATGGTTT
CATGTTCTTTCATCGATTGGTTATTCCTCTCCGTTCGTATCTCTTTTTCCAATTTCGGTC
TCGATTAGTTCACAAGATTGA
>Solyc00g020030.1
ATGCCTCTCCCGCATCAAGTTGACCGCCCCCCCTACGTAGTGATTCTATCAATCATGTAC
GTAGGTAGGACCCTCCATTCTGATTGGTATATCATGAAAAAAGAAAGCCATTTGCACCAG
GCGCACTGCGCTTTCCCTTGCCCAGATGTTCGCCTTTCTAAGTCAAGTAATGGTGACCCA
CCGAAGACTGGAGCTTCGTAA
>Solyc00g020020.2
ATGAGAAAGATGCGCTCAAGCGCCCAACCTATACAAGGGGCTTGGGCTCGAAAGCCGGCC
TTACTCAACAAAGAAGGTGAGGGCGTCTTTCTTTCCAGCCGCCATACGGTTCGCCTTAAA
GCCTTAAGGAGAGGGGGAGGAGCAGTTATCTATGTAATTACGGTCTTTGTTGGCCGTTGT
TCCGGTCGAGCACTCTCTTTTCTTTGTCCAATTCCGTCTTACCAAACAAGACTGACTTCT
TACCAACCCGCGAAGGGTTGTGAGGCTGGACCAGGTACGAGGAATGAATCTATATCTGTG
CACGGAAGTTGCTGGCCGGCGGCCGCTCAACTGTTCGAGCGCAATGCAGTGGTGTTGGTT
CCGATTCGACAAAGATTCATTCAATTGAACCCACACTCAAAGGAGGACCACAAGCTCGGG
GCTCGACGAAACAGAAAGTTTCAGCATGTTGAAAATGGGGTTAGCAGTGAAAGAAAGAGC
CCGGCATTCATTTCTGAATGA
>Solyc00g020010.1
ATGACTCTTTGGCCTTTCGACTCGCTTCGGCGACTTCGCCCTTTAAGTGACAAGGGGGTG
AGCCGCTCCAAGCGGAAAGCGATAGTGAATCCCGAACTTGCCCACGCTCATCCAAACCGG
CCTCAAAAAGCGATCGGAAAGCGAAGCCCTTCCTTCCAATCCAAGCCGGCGAAGCCGCCC
CTATATCTAACCACCGCTCACCCCGATCACATATTGGCACGTTCATGA
>Solyc00g020000.1
ATGGGCAAAGCACTCTGCTGCGGCGAGCAGCCGGTTCTTATTGCATTCACCAAGATAGTC
TTGCTCGCTCCTTTCCTTACAGTCAAGTGGCTTTCCGCTCCTGAACTCTGCGGCGAGTTC
AGCCACCACCTCCGGGTCTGGGCTCTGCTCGAGCGTAGTCAGCCAGCTTCGTGA
>Solyc00g019990.1
ATGGAAGAACCGACACTTAAAGGGCGTAACCAACGGGAGGCTCTCACCCTGTCCCCGACA
TTGTTCTCCGACGATGTCCCCTGGGCAAAAGGAGCTGAAAGCCACTTGACTGTAAGGAAA
GGAGCCACCATTCTCTTTCTTTCTTCTTCCGATCAGGACAAGTGGGTTGGTTCGTTTCGT
CCTCCTATCTACGCAATTCTCTGTCTTCGTTCGTGA
>Solyc00g019980.2
TTTATTTTAGCCTGCCTTGTGAAGATCTCTCGGGTGTCTACGGCAGATCCGATCAGTCTC
GTGATGAAGAGAATTTCCGATGTTGAAAGGTATCGTCACGACAACTCAATTTGTCCGAAA
AAATGCTTTCTAGGGTTGTCTTGTGTCTCCGAAACAAACGGTCCATTTATTGATGGGCGA
ACGACGGGGATTGAACCCGCGCGTGGTGGATTCACAATCCACTGCCTTGATCCACTTGGC
TACATCCGCCCCTACCCCCGCACAGGGGAAACAAAGCTTCAACAAGTAGAAGCTTCCTGG
CAAAGCTTCAAACAAAGAGGTTGGGCTGTTCACTTCATTGATTTGACTTCACTTTACTTA
AGATTAAAGATAGGGGCCGGGCGGGCAGTGAAGGCTCATTTAGTAGACAGCGAGCGAGCT
GCAAGCACCTACTCCTATCAAAATGAAAAGCAGCAAGCGGAACTTGAACTTGAAGAAGCG
GGCCTCTATCAGAGAAAGCCATTGCGCGCTAGCCCCTTGTATAGGGTTCCAAACCTGCGC
ACCCCTAAACTACAAGCTTTCTTTGAAGCCCCTACAACATGGGATATTTGA
>Solyc00g019970.2
ATGGAAAAAGTATTCACTACTGCTTACAGCGCCTTCATTCACTCGTCTTGCTACTTCGGA
ACTGTTCAGCGGACACGTGGAGTCGAACGTCTCTCTACAATGTTGCGTAGTAGATCTACA
TGCTCTAGTGGATCTAAAGTAGGTTTATGTTCAGCAACAGAAAGAGGTGAGGTTCTGCTT
TCTTACCTGAGAATATTTACAAGGGGGAAGCCTCGAAAGGCATACGAGTGCGCCTCTCGT
AGACGAATACCGACTCAGTCCGCTCCTACTGCGCGGGAGTCTCAGCCGGTCGGTGCCGGG
TCGGCCCCTATAGGGCACTATTCGCCTTGGGAGTGGTTCGGCCATCAAGCTACTTTGTGG
GGTAGGGGACCAGACTGGTGA
>Solyc00g019950.1
AAATATAGTTGGGAGACTTTACCCAAGAAATGGGTCAAAAAAATGGAAAGATCGGAACAT
GGGAATAGATCTGATACCAATACGGACTACCTATTTCAATTGTTGTGCTTTATGAAATTG
CATACCTATACAAGGGTTCAAGTTTTGATCGATATTTGCGGAGTTGATTATCCCTCTCGA
AAACAAAGATTTGAAGTGGTCTATAATTTACTGAGTATTCGGTATAACTCACGCATTCGT
GTACAAACCAGTGCAGACGAAGTAACACGAATATCTCCGGTAGTCAGTCTATTTCCATCA
GCCGGCCGGTGGGAGCGAGAAGTTTGGGACATGTTTGGTGTTTCTTCCATCAATCATCCG
GATCTACGCCGTATATCAACAGATTATGGTTTCGAGGGTCATCCATTACGAAAAGACCTT
CCTCTGAGTGGATATGTGGAAGTACGCTATGATGATCCAGAGAAACGTGTGGTTTCTGAA
CCCATTGAGATGACCCAAGAATTTCGCTATTTCGATTTTGCTAGTCCTTGGGAACAGCGT
AGCGACGGATAA
>Solyc00g500239.1
ATGCAAAAGGGCTCTTGGTCTATCCTTGATCAGAGATTTCTCTATGAAAAATATGAATCG
AAGTTTGAAGAAGGGGAGGGAGAAGGAGCCCTTGACCCGCAGGAGGATTTATTCAATCAC
ATAGTTTGGGCTCCTAGAATATGGCGCCCTTGGGGCTTTCTATTTGATTGTATCGAAAGG
CCCAATGAATTGGGATTTCCCTATTGGTCCAGGTCATTTCGGGGCAAGCGGATCCTTTAT
GATGAAAAGGATGAGCTTCAAGAGACTGATTCGGGGTTCTTGCAGAGTGGAACCATGCAG
TACCAGACACGAGATAGATCTTCCAAAGAACAAGGCCTTTTTCGAATAAGCCAATTCATT
TTGGACCCTGCAGATCCACTCTTTTTCCTATTCAAAGATCAGCCCCCTGGCTCTGTGTTT
TCACATCGAGAATTATTTGCAGATGAAGAGATGTCAAAGGGGCTTCTTACTTCCCAAATG
GATCCTCCTACATCTATATATAAACGCTGGTTTATCAAGAATACGCAAGAAAGGCACTTC
GAATTGTTGATTAATCGTCAGAGATGGCTTAGAACCAATAGTTCATTATCTAATGGATCT
TTCCGTTCTAATACTCTATCCGAGAGTTCTCAGTATTTATCAAATCTGTTCCTATCTAAC
GGAACGCTATTGGACTTAGAGGCGATTAGAACTTCTAGAATATGA
>Solyc00g500240.1
ATGACTATAAGGAACCAACGGCTCTCTCTTCTTAAACAACCTATATCCTCCACACTTAAT
CAGCATTTGATAGATTATCCAACCCCGAGCAATCTTAGTTATTGGTGGGGGTTCGGTTCG
TTAGCGGCTATGCATTACACACCTCATGTGGATCTAGCTTTCAACAGCGTAGAACACATT
ATGAGAGATGTTGAAGGGGGCTGGTTGCTCCGTTATATGCATGCTAATGGGGCAAGATAT
GTACTACCTTGGGGTCAGATGAGCTTTTGGGGAGCTACAGTAATCACAAGCTTAGCTAGC
GCCATACCTGTAGTAGGAGATACCATAGTGACTTGGCTTTGGGGTGGGTTCTCCGTGGAC
AATGCCACCTTAAATCGCGCCAGTCTTCTTCATCTGGCCGCATTGCATCAATATGGATCC
AATAATCCATTGGGTGTACATTCAGAGATGGATAAAATTGCTTCTTACCCTTATTTTTAT
GTAAAGGATCTAGTAGGTTGGGTAGCTTTTGCTATCTTTTTTTCCATTTGGATTTTTTAT
GCTCCTAATGTTTTGGGGCATCCCGACAATTATATACCTGCTAATCCGATGTCCACCCCG
CCTCATATTGTGCCAGAATGGTATTTCCTACCGATCCATGCCATTCTTCGTAGTATACCT
GACAAATCGGGAGGTGTAGCCGCAATAGCACCAGTTTTTATATGTCTGTTGGCTTTACCC
TTTTTTAAAAGTATGTATGTACGTAGTTCAAGTTTTCGCCCGATTCACCAAGGAATATTT
TGGTTGCTTTTGGCGGATTGCTTACTACTAGGTTGGATCGGATGTCAACCTGTGGAGGCA
CCCTTTGTTACTATTGGACAAATTTCTCCTTTAGTTTTCTTCTTGTTCTTTGCCATAACG
CCCATTCTGGGACGAGTTGGAAGAGGAATTCCTAATTCTTACACGGATGAGACTGATCAC
ACCTGA
>Solyc00g500241.1
ATGGTCCAACTACATAACTTTTTCTTTTTCATTACTTCCGTGGTCGTGCCTCGTGGCACG
GCAGCACCCGTACTATTGAAATGGTTCGTCAGTAGAGATGTTCCCACAGGTGCCCTTTTT
TCCAATGGTACTATAATTCCTATTCCTATCCCTTCATTCCCTCTTTTGGTCTATCTACAT
TCCAGGAAATTCATACGCTCCGCGGACGGAGCAAAAAGTGGAGTCTTGGTCAGAGCAAGC
CGCCCTATTCTATTACCAGACATAATTGGGAGAAGCTCATCCGAAACTAGAGCTAGAAAC
GCTTTATTTCGTTTCGTTCCCGTTCTTCATTTCCTTCTTCTCGAATCCAAGGGGGACTTC
TCATATTTCGAATCTTTCTGCGGTGTGCTCCGTTTACTATTCTTTCGTACTTTCTTCTTT
TTACCACGCGATAGGTCAGCGAAGCCTGAGCGGGCGCGGAGAAGGAAAGGCCAAACACTT
CGGCCTAACGGGAATGAGCAACGACGAAATGAGAAGATGAGGTGCCTCGGGCACCCCCAT
TTAGAAAGAAGGGTCGAAGGTTTTGGGCCTGTAGCTTTCCCCGTCCCCCCTTCGTCGGGC
GGTGCTTGTGTGGAGGGTGCGCCACCTGAAATCGGGCTTGAAGCTCTCACCTTACCAACA
AGCCGAGAGCTGATGGCTGTTGGTCACGACTACTATCAAAAAGCTCCTATGAAGATGAAT
ATTTCACATGGAGGAGTGTGCATCTTTATGTTGGGTGTTCTTCTGTCGTGCGACCCGGCG
GCTTATGTGCGACCTGTGGCCCACGCCTCCTATTTGTTCAGGGCGGGCGGCGTGAACTCT
GATTCGATCCGGCGGTACGAAAAGAGGGGTCGTGATGATATCATCTACGTCCGTACCGCT
CCTCGTGGAGTAGATCCCGCATCCAACCAAGTCTTTGACCAGGGAACGGGAGAATTCCCA
CTACCGCTGGAAGGCCAGCCGGGCCGTGAGCGCGGTGGGAACGGGCTTCCCAAGAAGCCA
GCCCGGGCCGGGCCGCCTATCCCGGAATGGGATGGAATAGAAAGAACGCGAAGCGCTAGC
GCTACAGGGTCGAAGCAAGCTTATCCCCGCCCCGACCGGCAGCTGCTAGGTTTCCCCATC
TCTTCTAAACTTCCCCCGGTCTTCGGCCCGAGCTGTATGAGGCAAAAACTCGTCCCACGT
ACGGTTCGGAGGCCGAGCCCCACCCCAGCAGTAAGGGTGCGGCTTAGGTCAACTAACACA
AAAAAGATACAGTTCACTCAACGATTGCCTTTGGGTTCCGAACTCCATATGGGGAAGGAG
CGTTGTTGTTTGCGAGGTCTTGATCATTTACATGGACCCACTTTTCATTCCATTTGTGGG
AATTTTATGATCTATAAACCGTCCCTAACGAGCGATCGGCTCATGTTTGAGCATGATGAA
TCACTTCGTGCCGACCTGTTCCCAATCCACTTTCCGGCCTCATATGAGAATGGAAAACTG
GAGCATTTTATCCATCGGTGGATGAAGAATCGCGAACATAATAATTTCTGGTTGACCATG
TTCCCAGAAAAAAGATACTTTCGAGAAAGGACGAGCACGACTGAAGTGGCTATACATACA
AATCTATTTACGGATCTATATGCTTCGATTGGAACTGGAAGTTCCAGAACAGGTGGCTGG
TATACCACAATAATCAAACTTCCTTTTCTTTTTTTTATTCGGATCGGATTTATGTTGGCT
TCGTTGGGAGGCTCGCGTAGTTTGTTACGTCAGCTCCAAAAGGATAAGTTGCGTTGGAAT
TGA
>Solyc00g036530.1
ATGGCGGCCGGGCAAGCTCTCCGTCGAGCTGTCGATTTCCCTCCTATCCTAATGACAAAA
CCGGATTCAGAGGTTGTTTCTCTTAAGACGAAAACGTACGATTGCAGTCACGAAGGGTTT
CCACCCTACGTCATCATTTTCATGCTTTTTTGTTAA
>Solyc00g500242.1
ATGTCCCATTCGTCATTCCAACCTTCTTTTTTGATGTCAAAGACCAGAAGCTACGCGCAA
ATTCTCATTGGATTGGGGTTGTTCTTAACAGCGATGGCTATTTATTTAAGTCTTCGGGTA
GCACCACTAGATCTTTTACAAGGTGGAAATTCTCGTATTCCGTATGTACATGTTCCTGCA
GCTCGGATGAGTATTCTTGTTTATATCGTTACGGCTATAAACACTTTTTTCTTCCTATTA
ACAAAACATCCCCTTTTTCTTCGCTCTTCCGGAACCGGTACAGAAATAGGTGCTTTTTCT
ACGTTGTTTACCTTAGTTACTGGGGGGTTTCGGGGGAAACCCATGTGGGGCACCTTTTGG
GTGTGGGATGCTCGTTTAACCTCTGTATTCATCTTGTTCCTTATTTACCTGGGTGCACTG
CGTTTTCAAAAGCTTTCTGTCGAACCGGCTCCTATTTCAATCCGTGCTGGACCGATCGAT
ATACCAATAATCAAGTCTTCAGTCAATTGGTGGAACACATTGCATCAACCTGGGAGCATT
AGCCGATCCGGTACATCAATACATATTCCTATGCCCATTCCAATCTTGTCCAACTTTGCT
AACTCCCCCTTCTCAACCCGTATCCTGTTCGTTCTGGAAACACGTCTTCCTATTCCATCT
TTTCTCGAATCTCCTTTAACGGAAGAAATAGAAGCTCGAGAAAGAATACCAAAACCTATT
TCACTCGCTTCGCATCCATGGCTGAATGGTTAA
>Solyc00g500243.1
GTGAGGAATCACTCTGGATCTTCTTTTTTTGGGCTACAACTTCGCCGAGCCGACTAGCAT
CCCTTTCCACTGTGCATTTTTCGAACAAAGAAGACGACTATAGGATCGAATTCGCTCTTC
AAGAAACTGCTCGTCCCATACCTTCTGCCTGTCTCATATGTGTGGAACCTGGTCTTTTTC
GGTTCCAGCCTCTCCCTCGAATACATAGGGTAGGTAGGGCTGGGTGAGAAATGGTTCCCT
CTTGCCAATAAACTTTCCCCGGCCTTCGATTAACCTTACTCATAAAGGGTCTTACGGTCG
GGAGAACTACCTAACTAAAGAAAAATAGTGTTCTTTCTAAGAGTAGGCGTGGAGAGCTTT
TTGCGGGGAAACTTGCAAGTACAGTTTGGGGGGAGGCGGGCGTCGACCCTACCTTATGAG
TATTCGGACTATAACAGTTCCGATGAACAGTCACTCACTTTTGACAGTTATACGATTCCA
GAAGATGATCTAGAATTGGGTCAATCACGTTTATTAGAAGTCGACAATAGAGTGGTTCTA
CCAGCAAAGAGCCCTATACGTTTTATTGTAACATCTGCTGATGTACCTCATAGTTGGGCT
GTACCTTCCTTAGGTGTCAAATGTGATGCTGTACCGGGTCGTTTAAATCAGACCTCTATT
TCGGTACAACGAGAAGGAGTTTACTATGGTCAGTGCAGTGAGATTTGTGGAACTAATCAT
GCCTTTATGCCTATCGTCGTAGAAGCTGTTCCTAGGAAAGATTATGGCTCTCGGGTATCC
AATCAATTAATCCCACAAAGCCCCGACAAAGAGCCAGTACTGGTCCCCTCTCCCTCTGAT
GACCGAACGCAATCGTCTTCGTGGGCTTCCGCGCTTGCAGATTGGGGAACTTCTCGAACG
CAATCGTCTTCGTGGGCTGCCGCGCTTGCAGATTGGGGAACTTCTCGCTCGGAATCGGAA
TCGAGTGTGAACGAAGCCCAACAAAATGCCCCCGCAGCAGCAGCGGTTGGTGTTGGGGCG
GAGATCCAACCATTCCCATTGTTACAGGATGCCCTAAGGCGTCAGGAGCTAGATAGCCGG
CTGTCGTTCCACTTGCACTTGATCGGAAAAAACTGGACAGAAGGGCAAATAAACGCTACG
TTGGAACAACAATTCTTGTTAGAAAAACAAATGGAGAGCGCTTTACTGGCCAATGGCTTT
AGCCCAGAATCGATTCTCAACGAAATGGGAAAAATACGAGGGATCGCTTTCTATCCGTAT
GGGCGACCCCTCGCTGCCACGACATACAAGAGCTATATAGATATAATTGAAAGGGTTGGG
CCAGACCAGAGCCCACCCTACAAACGCATTATAACTGCTTTTGTAGACTGCAAGCTTCGC
CTTCGATTTGGGAATTAA
>Solyc00g500244.1
ATGATTGTTCTAGAATGGCTATTCCTCACAATTGCTCCTTGTGATGCAGCGGAACCATGG
CAATTAGGATCTCAAGACGCAGCAACACCTATAATGCAAGGAATAACAGACTTACATCAC
GATGTCTTTTTCTTCGTTATTCTGATTTTGGTTTTCGTATCATGGATCTTGGGTCGCGCT
TTATGGCATTTCCACTATAAAAAAAATCCAATCCCGCAAAGGATTGTTCATGGAACTACT
ATCGAGATTCTTCGGACCATATTTCCTAGTATCATCCCTATGTTCATTGCTATACCATCA
TTTGCTCTGTTATACTCAATGGACGAGGTAGTAGTAGATCCAGCCATTACTATAAAAGCT
ATTGGACATCAATGGTATCGGAGTGCGCCTCTTCACGAGGGTGATTAA
>Solyc00g500245.1
ATGCCACGACGATCTATATGGAAGGGCAGTTTTGTTGATGCATTCCTCTTGAGAATGAAG
AAGAAGAGAGATCTTCTTTTTAACAGGAAAATTTGGTCACGTAGATCTTCTATTTCGCCG
GAATTCGTTGATTGCTCCGTACGAATTTACAATGGAAAAACTCCTGTTCGTTGTAAGATT
ACTGAAGGAAAGGTTGGTCATAAATTTGGAGAGTTTGCTTCTACACGGAAACGAAGACCT
TCGAGAACAAATATTGGACCGGGAAGAAAAAGGGGGAAAAAACCCGTAAAGGAGAAGGGC
CGGTGGGGGGCATTTGGGAAAGTCGGGCCGATCGGGTGTCTTCATTCAAGCGACGGTACA
GAAGAAGAACGAAACGAAGTGAGAGGCCGGGGGGCAGGGAAAAGAGTCGAGTCGATCAGG
CTCGACGATCGGGAGAAGCAAAACGAAATCAGGATTTGGCCGAAAAAGAAGCAAGGCTAT
GGATACCATGACCGATCACCATCGATAAAGAAGAATCTTTCTAAATCACTTCGTGTCAGC
GGGGCCTTCAAGCATCCGAAATACGCCGGGATTGAAAATGACATAGCGTTCCTGATAGAA
AATGACGACTCCTTCAGAAAAACAAACTTATTCAAGTTCTTTTTCCCAAAGAAGTCCCGC
TCCGACCGCCCGACGAGTCATCTACTTAAAAGGACCCTCCCCGCAGTCCGCCCTTCCTTG
AATTATTCGGTCATGCAATACTTATTGAATACAAAGAAGAAAATGCATTTCGACCCCGTC
GTAGTTCTCAATCATTTCGTGGCACCGGGCGTGGCTGAACCATCTACGATGGGGGGAGCT
AATGCACAGGGAAGAAGCTTAGATAAAAGAATACGTTCTTGCATCGCTTTTTTTGTAGAA
AGCTCGACCAGCGAGAAAAAGTGTTTGGCCGAAGCCAAAAAGAGGGTGACCCACTTTATT
CGCCAAGCGAATGATCTTCGCTTCGCGGGAACAACAAAAACCACCATCTCGCTCTTTCCT
TTCTTCGGTGCTACCTTTTTTTTTCCAAGGGATGGGGTTGGGGTGTATAATAACCTTTTT
TTTGAGGATGCCCGGGAACAACTCCTAGGTCAATTAAGGAGAAAATGTTGGAACCTCATG
GGTAAGGATAAGGTAATGGAATTGATAGAGAAATTCATAGACCTAAATAGGATAGGAGAA
TTGATAAGGGGAATAGAGATGATGATAGAGATCATACTGAGAAACAGAAGAATTCCGTAC
GGGTACAACTATTATTTGAACGAAGTGCAAAAAATGCGATCTTTGTTGTATAATAGAACA
AACACTAATACCTTAATTGAATCGGTCAAGATCAAATCTGTTTATCAAAGTGCTTCTCCG
ATTGCTCAAGACATCTCTTTTCAACCGAGGAACAAAACAAGATCATTTCGTTCCATTTTT
AGTCAAATAGTGAAGGATATTCCATTAGTAATGAAAAAGGGGGTGGAGGGGATCCGTATA
TGTTGTTCAGGTCGATTAGAAGGTGCAGAAATAGCTAGAACTGAATGCGGAAAGTATGGA
AAAACATCTCGTAATGTATTTAACCAGAAAATAGATTATGCTCCTGCGGAAGTATCTACT
CGTTACGGAATCTCAGGCAGATGTAGTAGGGGTTGCAAACCGGACGGTACACAACTTGGT
TTTGGAAGATATGGCACTAAAAGTTGTAGAGCTGGTCGTCTTTCATATCGAGCCATTGAA
GCAGCGCGTCGTGCTATAATCGGACACTTCCATCGTGCTATGAGCGGACAATTCCGAAGA
AATGGTAAGATATGGGTAAGAGTTCTCGCAGATATCCCTATTACCGGGAAACCTACAGAA
GTAAGAATGGGAAGAGGAAAAGGAAATCCTACGGGTTGGATTGCTCGTGTGTCCAGGGGA
CAAATCCTATTTGAAATGGATGGTGTGAGTTTGTCAAATGCTCGACAAGCCGCTACATTA
GCGGCGCATAAACTATGTTCGTCAACCAAGTTTGTTCAGTGGTCGTAA
>Solyc00g500246.1
ATGCATACGGTTGGCCATCACGGGTTTTCTGGGCCATTTGGAAGGTCAAACGAGCCCCGG
AGCGAGCATACGCCTCATTTTGACGATTTTCGTGTGCTATTGCACACCATTTTTTGGGTG
ATCGGGATTCCGACGTCAAAAATGCCAAATTTGTTCGTGGACGTCCGTCAAGACGTTGTC
TATGCATACGGTTGGCCATCACGGGTTTTCTGGGCCGTTTGGAAGGATTCCGACGTCAAA
AATGCCAAATTTGTTCGTGGACGTCCGTCAAGACGTTGTCTATGCATACGGTTGGCCATC
ACGGGTTTTCTGGGCCGTTTGGAAGGATTCCGACGTCAAAAATGCCAAATTTGTTCGTGG
ACGTCCGTCAAGACGTTGTCTATGCATACGGTTGGCCATCACGGGTTTTCTGGGCCATTT
GGAAGGTCAAACGAGCCCCGGAGCGAGCATACGCCTCATTTTGACGATTTTCGTGTGCTA
TTGCACACCATTTTTTGGGTGATCAGGATTCCGACGTCAAAAATGCCAAATTTGTTCGTG
GACGTCCGTCAAGACGTTGTCTATGCATACGGTTGGCCATCACGGGTTTTCTGGGCCATT
TGGAAGGTCAAACGAGCCCCGGAGCGAGCATACGCCTCATTTTGA
>Solyc00g007450.1
ATGAGGGTGATTGAGGCAGTTTTCCCTAACAAGTTTGCAATTCCTCCAAATTCTTACAAC
TTGTCTAACCTGGAACAAGGTTATGATGATAGTCAAACTCAAATAGTCAGAACCATTTCT
ATAGAAGAAGAAGCACCATTGCATGATTTGACAGTTCTTATAGCCACAGTTGTAGCTGCA
CTTCAAGAGCAGGGTAGTCTGATTGATGCCAATTTATTTGTTAGGCTTCTCCTCAACCGG
ATGAATGAACGTGGCATGGCTACCAATGTTGTTTCTCTCAATGCTGCGCATGCAGAATCT
GCAAAATCTGTGCCCTTGACAATGACTAAGCCTAACATTAGAGAGAGAGAAATTTCTGAG
TTGGTTTCCAGATATGGTCCTATCACCTTGCAGCCTGAGTTGACTCTTTCACCAAATGTT
GGCCCTTCCTCCAAGATGAATACTCACAAAGATATCAACAATTACTGCAATTCTCTGATC
AAGCAACGTGGAGAAAAAACTGAGTCTATGGTTGATGAAAGCTTACAAAAACCAATTTCG
TGCAGCAGGACACCTTGTATTTTCTTTAATAAACCTAAGGGATGTCGTAAAGGATTCTCT
TGTCATTTCCTGCATGATATATCTGGTAAAAAGAGGTTTGGGAAGACATCAGCAGATCGG
GATTCAAAGAGACTGAAGTAA
>Solyc00g016590.1
ATGGAATGCCATCATGGCCCTTGCACCGCACACACGGTCAGACTACGTCAGGCATGGAAG
GCATTCATCGCCCTTGGGAAGCATACATGGTCATGGAATGTTATCATCATGTTATCATCG
CCCTTGGACATCACATACGATCGGAAGATTTCGGGAGTGGCATGCCCGCATGTCCATTCG
GCAGCAGACATGGTTGGATGGCCTCCGGCGTGGGATGCCATTATCGCCTTTGGACAACAT
ACATGGTGGGACAAGATTGCGTTCTATGCCTTCATCCCCATTAGGAAGTACACGCGGTCG
GATGATGTCAGGCGTGACATGCCATCTTTGCCCTTGGACAACACACACGGTGGAATGACT
TCGGCATGGTATTCCATAATCGCACTTGGACAACATATAAGGTTGGAGAATGTCAGGAAA
GGAATGAAATCACGGCTCTTGTCCAGAACACATGATCGAACGACGTCAGGCATATTGGAC
GATGTTGAGCGTTGCATGTTATCATCGACCATGGACTGCACACACCATCGGACGACGTTG
GGAATGGCAATGGTATCATCTCCCTTGGGCACCACTAACACTCGGACTTCGCTGGGCGTT
AAATGCCATCATTGCCTTTTGGAGAGTTCACACGGTCGGATGACGTCGACATGGCATGCC
CTTATCGCCTTTGGCATGCAATCATGGCACTTGAACAGCACACACAGTCGTACTACATCG
GCCGTGGCATGCTTTCATCACCCTTGGATAGCATATATGGTAGAACTATGTCGGCGTGGC
AAGCCATCATCGCCCTTGTAA
>Solyc00g028960.1
ATGGAAAGTGTGATGAAGTTGGGAGGTGAAAGTCCAGTGGTCATTTTCACTAAGAGTAAT
TGTTGCATATCTCACAGCATTGAGACCCTAATTCGTAGTTTTGGTGCAAACCCTACGATT
TATGAGCTTGATGAACTTTCAAATGGGATGGAAATGGAGAAAGCATTGGTTGAATTAGGG
TGTAAGCCTAGTGTGCCAGCAGTGTTCATTGGAAAAGAATTAGTGGGTGGTTCAAATGAG
ATAATGAGCCTTAATTTAAGGGGTAATAAGCTCAAGCAATTGCTTATAAGGGCTAAAGCC
ATTTGGGTATAA
>Solyc00g500247.1
ATGGATTCTCAAAAGACCTCCGTTGGTGCTAAAATCGTTCAAACTTCATCGAATCATGGA
GAACTTTTTGGTGTAGTTGGTAAGGCGCAGGTAATCCTTGTGAAAACTGGAGAGGACATT
GTGTCTAAGATAATGAATTTATCACAACAAGGACCTATGAAAATTTGTGTTCATTCTGCA
ACGGGTGGCATATGCAACGTCACCCTCCAAGAGTCTGCAACGGGTGGTGGCATTGTGACA
TATGAGGGTCAATTTTTCATCATCTCATTATCAGGGTCAGTCATGTTGTCAAAAAGTAGT
AGAACATGTGATCTTAGCGTGATGTTATCTAGGTCAGATCATATTGTTCTTGGCGGTTGC
GTTGCTGGAAAGCTCATAGCTGCTACCCCGGTACAGGTGGTTCTGAGTAGCTTTATTCCC
GAAAAGGAAAAGCCCGAGTCTAAGGGTGATGATGATGCTCCCAAGGGTATTCGAATCGTT
GATCCCCCCGGTAGCTGTGTAGGCAATTGA
>Solyc00g500248.1
ATGGATCTCCAATTGTCTCCTGTTGATGTTAACGCTGCTCAAATTTCGTTGAATCATGGT
GCAGTTGGTACAAAGTTAATACGTGTGAACGTTGGGGAGGACATTGTATATAAGATAATG
GATTTCTCACAACAAGAAGAAATGAAAATTTCTATTCAACTTACTGGAGAGGTGTGTAGT
GTCACATTACAAGAAGAGTCTGAAATGGATCGTAACATTGTGACACATGAGGGTCGATTT
CTCATCATGTCATTATCATTGTCATTCATGGTGTCTGAAAGTAGTAGAATCTGTGGTCTT
CACATGGTACTATCTAGGCCAGATCGTATTGTTTTCTGCGGCTACGTTTTTGGAAGGCTC
ATAGCTGCTACTCCACTAGAGGTGTTGTTCTAA
>Solyc00g500249.1
AGGCGACGAGGGGTGCTAACCCGGCCACCCAACCCAGCAGGTCAGGGGCAGGCCGGCCAT
AGGTTCGAATCCTGCCACCTTTCTTGTGGATCATCCTGTGGTTACCGGATGATGGGAATA
ACAAAGCAGAAATTTGGAAATGAGCACGAAATGTCAATATATGAATTGTTTCATTATTCG
TTATTTCCGGGTCTTTTCGTTGCATTCACTTACAACAAGAAACAACCACCAGTGTTTGGT
GCAGCACTTGCATTTTGGTGTATTCTTCTTTCTTTCCTTGGTCTTTCGTTCCGTCATATT
CCTAATAACTTATCCAATTACAACGTATTAACCGCTAATGCACCTTTCTTTTTTCAAATC
TCAGGGACATGGTCTAATCATGAGGGTAGTATTTTATCATGGTGTCGGATCCTAAGTTTT
TATGGATTCCTTCTTTGTTACCGGGGTCGACCCCTAAGCCATAATAACTCCATTCTATCT
CTCCCTCGTTACGAACAAAAAAGTGGAATGAAATCCCAGTTATACACTCCCTTCGTTCTA
CGAACCCTTGTTGATTCTGAACTTCGTTCGCGAAGGAACCGGACTTTTGACGGGCCAGCC
CTTTTTTATGCGCCGCTTTACCCTGAAAGGAAAATGAGCTTTGCTCCTCTGGGCGCTAGG
CGCTCCCGTGGTTCGCGAGAAGGAAAAAGGATGTTGCATCTGGCACGAGATGATAAAGAG
AGAGCTTCGTCTATCGATGAACAGCGGATTGACGGAGCTCTTGGCATTGCTTTGTTTTTC
TCTCCTTTCCTATCAGCGGGTTCCGACCCTTTTGTTCGAAATTTCTTCGTTTGTACTGAA
CCGCTTGCAGAATCAAATCCTGTTCCACAAGATCCTATATCAGCTATACATCCTCCTTGC
ATTTATGCCGGAGACGTCGCCAGTGCTATGGGCTTTGGCTTATGTAGATCAAAAATGATG
AATGGGATTGTGGCACTCCACTCGCCGCCAATGCGGAAGGATGCCGCCGAAAAGAATGGA
ACACTGTTTCGCTCTGTTGGATGCGTCGGATCCCGTATAACAAGCGAGCTCTTTACCCTC
AAATTCAAACATGTGGGCGCAAAATGCTATCCTGCTTTATTGTTACGTAGCAATAGAAGC
CTGCTTATGCTGCTTCGGCGGCGCTTTTTCGCCCTCTCTTCGCTCTGGACAGGAGCGCTA
GTGGACACGGGGAGGGAGCAGGCGAAGCGTGTCGTTCGTAATGGAAAGAAAGATACCACT
ACTTCGCCTCTTTGTTGGACCGCCGGCGCGAACACAGTGGTCTCTGACCAGGACCAGGAA
CCAATTCGAATTTGGATCTTGACATGTCGGTGGTTTTTAACCGTAGGCATTTTGCCAGGA
AGTTGGTGGGCCTATCATGAATTAGGTCGGGGTGGCTGGTGGTTTCGGGATCCCGTAGAA
AATGCTTCTTTTATGCCTCGGGTATTAGCCACAGCTCGTATTCATTCAGTAATTCTACCC
CTTCTTCATTCTTGGACCTCGTTTCTTAATATTGTTACTTTTCCATGCTGTGTCTCAGGA
ACCTTTTCAATACGGTCCGGATTGCTAGCTCCCGTTCATAGTTTTGCTACAGATGATACA
CGAGGAATCTTTTTATGGCGGTTCTTCCTTCTAATGACCGGCATATCTATGATTCTTTTC
TCCCAGATGAAGCAGCAGGCATCGGTCCGTAGAACCTATAAAAAGGAGATGGTTGTGGCG
CGAAGTACTCTTGTGCACCTACGTCATTCGGCTCGCGCGCAGAAGGTGGGGCTCATAGTC
TTCCAGGCCTGCTCTGGGGGCTTCTAG
>Solyc00g500250.1
ATGGGCACATGCTTCTCAGTACTGATTCGTATGGAATTAGCACGACCCGGCGATCAAATT
CTTGGTGGGAATCATCAACTTTATAATGTTTTAATAACGGCTCACGCTTTTTTAATGATC
TTTTTTATGGTTATGCCGGCGATGATAGGTGGATTTGGTAATTGGTCTGTTCCGATTCTG
ATAGGTGCGCCTGACATGGCATTTCCACGATTAAATAATATTTCATTCTGGTTGTTGCCT
CCAAGTCTCTTGCTCCTATTAAGCTCAGCCTTAGTAGAAGTGGGTAGCGGCACTGGGTGG
ACGGTCTATCCGCCCTTAAGTGGTATTACCAGCCATTCTGGAGGAGCAGTTGATTTAGCA
ATTTCTAGTCTTCATCTATCTGGTGTTTCATCCATTTTAGGTTCTATTAATTTTATAACA
ACTATCTTCAACATGCGTGGACCTGGAATGACTATGCATAGATCACCTCTATTTGTGTGG
TCCGTTCTAGTGACAGCATTCCCACTTTTATTATCACTTCCGGTACTGGCAGGGGCAATT
ACCATGTTATTAACCGATCGAAACTTTAATACAACCTTTTCTGATCCCGCTGGAGGGGGA
GACCCCATATTATACCAGCATCTCTTTTGGTTCTTCGGTCATCCAGAGGTGTATATTCCC
ATTCTGCCTGGATCCGGTATCATAAGTCATATCGTTTCTACTTTTTCGGGAAAACCGGTT
TTCGGGTATCTAGGCATGGTTTATGCCATGATCAGTATAGGTGTTCTTGGATTTCTTGTT
TGGGCTCATCATATGTTTACTGTGGGCTTAGACGTTGATACCCGTGCCTACTTCACCGCA
GCTACCATGATCATAGCTGTCCCCACTGGAATCAAAATCTTTAGTTGGATCGCTACCATG
TGGGGGGGTTCGATACAATACAAAACACCCATGTTATTTGCTGTAGGGTTCATCTTTTTA
TTCACCATAGGAGGACTCACTGGAATAGTTCTGGCTAATTCTGGGCTAGACATTGCTCTA
CATGATACTTATTATGTGGTTGCACATTTCCATTATGTACTTTCTATGGGAGCCGTTTTT
GCTTTATTTGCAGGATTTCACTATTGGGTAGGTAAAATCTTTGGTCGGACATACCCTGAA
ACTTTAGGTCAAATCCATTTTTGGATCACCTTTTTCGGGGTTAATATGACCTTCTTTCCT
ATGCATTTCTTAGGGCTTTCGGGTATGCCACGTCGCATTCCAGATTATCCAGATGCTTAC
GCTGGATGGAATGCCCTTAGCAGTTTTGGCTCTTATATATCCGTAGTTGGGATTTGTCGT
TTCTTCGTGGTCGTAACAATCACTTCAAGCAGTGGAAAGAACAAAAGATGTGCTCCAAGT
CCTTGGGCTGTTGAACAGAATCCAACCACACCGGAATGGATGGTACAAAGTCCTCCAGCT
TTTCATACTTTTGGAGAACTTCCAGCCATCAAGGAGACGAAAAGCTATGTGAAGTAA
>Solyc00g500251.1
ATGTCAAGTCATGGACTGGTTTCTTCAGCCCTTTTTCTATGTGTTGGTGTTCTATATGAC
CGACATAAGACTCGACTTGTTAGATATTACGGAGGTTCAGTGAGCACCATGCCGAATCTC
TCTACCATTTTCTTCTCTTCCACTTTGGCCAATATGAGTTCACCTGGTACTAGCAGCTTT
ATCGGGGAATTTCTCATCTTAGTAGGAGCTTTCCAAAGAAATAGCTTAGTAGCCACATTA
GCAGCGCTTGGGATGATTTTAGGCGCGGCCTATTCCCTTTGGCTATATAATCGTGCGGTT
TCTGGGAATTTAAAACCCGATTTCCTCCATAAATTCTCCGATCCAAATGGCAGAGAAGTT
TCCATATTTATACCTTTTCTTGTTGGAGGGGCGACCGGTTGGGGTGGCTTGCTGGGTGAG
ACTGATAGAAAGAAAGGACGGGGGGCAACCATGCATGGTACTTCTCGACCCTGTCTCCGA
GGGACAGTTGAACTAGCGACTCATGAATGCTGCCGGGTTGGACGAGCCAATAACTCGAAG
GCGTTCGCTGGAGCTGCCATAGCTTATGGCTATAGCAATGGGAGGGCCCCAGCAGAGAGA
AAAGTCAGGATAACGAGCGCTCCGCCCGCCAAGCGGGCGGCGGGAGCAGCGGGCAAGTGC
TTGGCACGCAGGCCGAAGATCTCACTTGTCCTGGACAAGTACGTAGAGATCTTCGTGGGA
CCGTGGAGGGAGTCTCAATCGATCTTTTCTAGGATTCCTTATCACGCCACACATGGAGAT
CTTTCCATTGATAGATCAGAGGGTCCTCCCTTGAACAAATTCTTAAAGGTTAGGTTACTA
CCTGCTTCTACGGAAGAGGTTTACTTTGTACCGCCCGGAGGTCATATAGATCGGAATCCG
GAGCGATAA
>Solyc00g500252.1
ATGCTATTAGCTATTCTGTTGATTCTTCTCCAAACAGGAACAACCGATTTACAAATCTCA
TTAACCACAGAATTTAGTGAGCGGCGCCAAATCTTTCTATGGATTGCTTCTTTCGCCTCT
TTCGCCGTCAAAGTGCCTATGGTACCAGTTCATATTTGGTTACCCGAAGCTCATGTAGAG
GCACCTACGGCAGGATCCGTCATCTTGGCAGGAATTGCTTTAAAATTGGGAACCTACGGG
TTTTTAAGATTTTCAATACCCATGTTTCCCGAAGCGACACTTTGTTCCACTCCTTTCATT
TATACTTTAAGCGCGATTGCTATAATATATACTTCCTCGACCACTTTAAGGCAGATCGAT
CTTAAGAAGATCATTGCTTACTCCTCAGTAGCTCATATGAATCTGGTGACTATTGGTATG
TTTAGTCGGGCGGCGGCCGTTAGGTCACCTATTTTGAGTTATGGACACACAAGGCCAAAA
CATGTGTGCCGGGCGCGCGACCCATCAACCTACTAG
>Solyc00g500253.1
ATGAATCTCTTCCATGTTCGATTCTACTCTATGTTAGAACATTTCTGTGAATGCTATTCT
GATCTAAGTGGTCTTATTCTTTGTCCCGTGCTAGGAAGCATTACTCCTCTTTTCATTCCA
AATTCAAGAATACGACCGATACGATTAATTGGTCTGTGCGCCTCTCTTATTACTTTTTTG
TATCCCCCTGTTCTTCGGATACAATTCGATCCTTCTACGGCCAAATCTCAATTTGTGGAA
AGCCTTCGATGGCTTCCTTATGAAAACATCAATTTTTATTTGGGTATAGACGGTATCTCT
TTATTCTTCGTGATATTGACCACATTTCTGATCCCTATTTGCATTTTAGTGGGTTGGTCT
GGTATGAGAAGTTATGGGAAAGAGTATATTACAGCATTTCTAATTCGTGAATTTATAATG
ATCGCCGTGTTCTGCATGCTGGATCTTCTACTATTCTATGTTCTTCCCGAAAGTGTGCTA
ATCCCTATGTTGTGCGGAGCTGAGTATCTTCTATTCGCTGGGATAAAGCCTTTCCTCTGC
AGGGGCCTTGTGCAGTAA
>Solyc00g021650.1
ATGGGCTCCCCGCTAACACTTTTTCAGATATTCCCCCTTCCAAGGACGCTTTCTCGAGCC
TTTTTCCCTCATCCCTTTTGGTTTGGGGACGACAAGTACTTCGTCTCGAGTAGGACACCG
GTGATCTCTACATTCACCTATGTAATTTCTAAATCTGCTTTCAAGCAGCTCCGTTTTCTA
AGGGAGAGTGGACTAAAAAAAGGAGAAGCGTCATGCGTCATGCTTTTGTAG
>Solyc00g021640.2
ATGCATGAGCTGAGGCTCCCCGTTCAGCCACTTGACTGTAAGGAGGGGGGCAAGCCAAAA
CCTACTCCTAAGAAGTTGCTGGATCGAAGTAGTACATTATACATCTGCCCGCCAGCAGCA
GAGGCGGAGACAGAGTTGCCCCTTATACGCGATGTGGCGAAAAAGACTGATTCAACGAGA
TATGCCTTGCCTGCATTAAGATTTAAAACTTGTCGTCTACTTTCAGGAAATGTTTGGAAC
AGAGAACTTACAATAATACAACGCCGTATTCTCGGAAGATTGAGGAACAAGAAGAGATCT
ATTAAGAGAAAGATTTATTCTAGAGAAAATCTTAACAGTTACATCCAATCACAAACTACA
CGAAAGTTGTCCCTTTTTTATGGAGATTTACCCATCACAGAGATGCACAGAGGAAGAGAA
CGAACTTCATATATCCCCTTTCTACTCAATCCAGAAACAAGATCGGACGTTATCCCGGTT
CGTCTCCATTTTTGTGAAACTATTCCTCAAGCAAGGCAGCCGATAAGTCATCGAAGGGTT
TGTGTGAATAATGGAATGGTTAACATTACTCATTTTAAACTCTCCCACGGTGATATAATA
TCTTTTCAAGAAAATGATGCGAGAACCCGCGGTGAAGAAATAAAGAGATCCTTCTATATC
GAAATCTCAGTTGAGAAAATAATAGGAAAATTCCTGGATCACCCGTGGAGAAGAACCAAA
ACAGAATGGTTCCGCCTACTCAAAACTAAGAGGGGATGCCGCCTACTACTAAAATCCCGG
TTTTTGCAACAGTTGCGTTCTTCTATGCAAGAAGAAGACTTAGAAAGAACAAAGAAGTTT
GGATCCGAAAAAGTATGCTTAGGCAGTTCTTTCGCTGAGCACAACAGAATGAAGAGGAAT
TTTTATCATTTCAAATCCCTATTCTTATCGAAGAGAAGGAACGAGAAAAACCGAAATATT
CCTACTCGAACAAGAAGTCCTATAGTTTACAACTCTTCTTTATATAGTAATTCGACCTAT
TGCTCCGCACCCCCCCATCAGTTTACTAAAAAGATCAAAATAAAAAGGATCGAACTACCT
ACTCATTATTCGGAGGTGAATCATAGAACACCAAAGGCTGTGGTATCTTATGGACCTAAC
ATAGGTCACATACCTCACGACATAAGATTGAAAGATCCAAACCTTCTTCTTCGGAGCGGA
AAGGGACGTGGCCAAAACATATAA
>Solyc00g021630.1
ATGATACTTTCCGTTTTGTCGAGCCCTGCTTTGGTCTCTGGTTTGATGGTTGTACGTGCT
AAAAATCCGGTACATTCCGTTTTGTTTCTCATCCCAGTCTTTCGCAACACTTCAGGTTTA
CTTCTTTTGTTAGGTCTCGACTTCTTCGCTATGATCTTCCCAGTAGTTTATATAGGAGCT
ATAGCCGTTTCATTCCTATTCGTTGTTATGATGTTCCATATTCAAATAGCGGAGATTCAC
GAAGAAGTATTGCGCTATTTACCAGTGAGTGGTATTATTGGACTTATCTTTTGGTGGGAG
ATGTTCTTTATTTTAGATAATGAAAGCATTCCATTACTACCAACCCAAAGAAATACGACC
TCTCTGAGATATACGGTTTATGCCGGAAAGGTACGAAGTTGGACTAATTTGGAAACATTG
GGCAATTTACTTTATACCTACTATTTCGTCTGGTTTTTGGTTTCTAGTCTTATTTTATTA
GTAGCCATGATTGGGGCTATAGTACTGACTATGCATAGGACTACTAAGGTGAAAAGACAG
GATGTATTTCGACGAAATGCTCTGGATTCTAGGAGGACTATAATGAGGAGGACGACAGAC
CCGCTCACGACAATAAGGAGAAGCAGTGGTTCGAATCCACATCGTGAGCTTTAG
>Solyc00g500254.1
ATGCCAACTATTAAACAACTTATTAGAAATACAAGACAGCCAATCAGAAATGTCACGAAA
TCCCCCGCTCTTCGGGGGTGCCCTCAGCGTCGAGGAACATTATCAACGATCAGTACCGGT
GAATGGGATAGGGATAGGAAAAAGAGAGATTTTCATCGTTTGTGGATCACTCGGATAAAC
GCAGTAATTCGCGAAAGGGGAGTATCCTATAGTTATAATAGAAGGGAAGTATTACCCTAT
AGTTATAGTAGATTAATACACGATCTGTACAAGAGAGAGTTGCTTCTTAACCGTAAAATA
CTTGCACAAATAGCTATATCAAATAGGAATTCTCTCTCTCGCCGATGCGGAAGCGAACTA
ACTACCTAA
>Solyc00g181240.1
ATGTTCCACCGGCACCGGGGTTCGAAGGTCACGATCATCGGAGCAATCAACGGAGTCTTT
CCTTCCGTAACGGGGGAAATCCCTTATTCTAAGGAAATCTTTTTGGTAAGAAAGCCTGTC
CTAGAAGGAAGCCTGCCCGCAAGAACTCTGGTTAAGTGCCCTCCACCGCAACCGACATAA
>Solyc00g181250.2
ATGTTGATCAATCGATCTGGAAAGACAATCCTGGTGAGAGCTTTTCATCATACCCTGCCG
GGCTTGCTTTGCTCGGATGTTCTTGCCTTTGCCCCCCACGCCAGCTTGCTCTCTCATCCC
TCCCACCCTTGCCTATACCTAGGATTCCCATTTGGTTCGGGCCAATCAAGCAGAGATCGA
TTGGCCTGCCAGAGAGCTGACATTAGAAGACTGAGACCCACAGCACCAAGAAAGCTGGAC
GACATAGGATCAAAAGTTCAGGATGATGTGATCCAAGTCAATGACGAGGCAAAGCAGTTC
CTTGACTTTGTCCATCGAGTCAGTAGCACGCTTGCAAAGGGTAGAAAGCGGACAGATGCC
ATCGAATCGGATGTGAACAAATTCCAGAAATCCGCTCTTAGAGTTCGAGAATCCAAGCGC
TGGCAAGTCAGCTAG
>Solyc00g500255.1
ATGAAAGTCCTATCTCGCCTTCCGGCGGATGGAGCATTCGACCAAGAACGTCCGTTGGTA
CGATTACGATCTCAAAAGAAACGTAATTCTTTCTCTTTTGATTCAAAATCGGCAACGGAC
CGTTGGCCATTGAGTGTCATATACACCTTCATGTCCTGCATGTGGGGGAGTACACTGGCA
TCATCAATAGTCAACAGTTCCTTGGGTCTCAACACTTTCTTGATCGTCCCTCCGATGGTC
AAGAGGGTGAGTGAGATTGCCTTCTTAACAGGACAGCCGTTAGGTTACTACGGATCATGG
TCCCTATTTGCGCTTTCCCACCATTATATGGTGTGGCTAGCTGCGAAATATGCATACCCA
ACGAGTACTACCCCTTTTGCTGATTACGCCCTGTTAGGTGATGATATCCTAATCACCGAT
ACAGAGGTGGCGCGGCAGTACAGGATTTTGCTGGATAGGCTTGGTGTTACAATCTCTTAG
>Solyc00g500256.1
ATGGTAGACTGCGCAGGAAAGGATTCGGGTGGGGGAGCGTCTACCTCCTCTCCCAAGCCT
GATGAATGGGAAATGGCGCTAGATCTACCGGATAATCAAGTTGCACCGGAATGTCTACGC
TCCCATATTAAAGAAGAGTTAAGATACCTCTTTAATATCGGGCGAAAGACGACCCCTTCC
GATACTATGTTTGACAACCTTATTTCCCCCTTGGCCTTAGATGAGGCAAAGGGGGGTGCT
TATGTTGCGTATAATGTTAATCCCGTAGCGGATCAATTCCAACGAGCCTTTCAAACTAGT
ACTATTAGTAATCGACTCTATAGCTTCTTCAATAAACGCTGGTTTTTCGATCAAGTTTTG
AATGACTTTCTAGTCAGATCGTTCCTGCGTTTCGGATATGAAGTCTCCTTCGAAGCTTTA
GACAAAGGTGCTATTGAGATATTGGGCCCTTATGGTATCTCGTACACATTCCGACGACTG
GCCGAGCGAATAAGTCAACTTCAAAGTGGATTTGTTGTGCGAAGAGTGCGTTATGACCCG
TGGCCGCCTGCCTGGTGGGGGCGGCTCCTCCGTTGTGGGGAGGATATTAGGGGAAGCAGT
GAGTGGAGATTCCCCTGCAGAGAGCCGGATGAGGGGAGACCCTCACGTCCGGTTCGGAGG
GCGGGGATATCCCGACCCTACTATCATTATGCCTTTGCAATGTTACTTGGTTCAACTCTA
TTTGTGACCTTTTCTCGTATGTGGGACTCTCTATCTTCTTGGGTAGATAATCGATCGTCT
TTCATTTGGATAGTGAGTAGTTTTTATAATAATAAGTCAAGTCAATAA
>Solyc00g500257.1
GTATGCCGCTCCTCCAGCAAGGAGCGAGAGAACAAATTCTGACCTATTATGTCACCTTTT
TTCTTTAGAGGCGTTCTCTCTCTTATTGCAACCTTTCTGGGGCATTTCGCTGTTAGAGTA
ATGCCCATTCGAATAACTGGTAAGTGTCTCATGCTGTTCCTTTTAGTGATTATGGGGTTG
ATCCTTATTTTGAGATTTTTGGGTTTTCGTTCAAAGAGAAAATACCGGTTTATTAATCTA
TTTATTTTGATTCTTATTTTATTTAGTATCTCTTTATTTATATTTTTTCTAAGGAACTCT
TTGCTATCCCATTTAGGGATTTTGTGTTCTCAGCTTCTCTCTGGGATTTTGCTTTTTAGT
GTCGGGGGATCACTTCCTCTTCCGGGCCCTTCCGGGCAAGCAAGCGGGGCTGAGTTTGAA
GAGGATCATTTTGGGATTGATGTCCTCTTGGAATCATGGGAAAAATCTACGGAAACGGGC
ACGTCGGTGGATCAGCCAGAACCAGAACCAGGACATGTGCCGCCTGCTATTCAAGTAGCT
CCCCGGGGGAACGAAGCTGGTCCATCGAATCAGCCCCCACGAGTGGTCCCCTATCCGTAT
CAACTGGATGAAGTGATAGGGGGGGATTCCGTTCAGTCTATCCAGCGGAGGCTCCTAGCC
AAATACTCCTATACTCCCCCTATCGGGATCATGTACCTGGCCGAAATAGAGGCAAAAGAC
CTATTCGAGGTCAAGGTCGAGATTCTAAGGATCATGGCGGTCCTTGATCCAACGGGGGAT
TGGCTGGGACGGGGAGCTCGGGCCCTCGAGAATCCGCGTACCGCCACGGGAGAGCATTCC
TTGGATAAACTCTATACCCTTCTTTCGGATCTCGAATCGAGGGGAGTCAATTCCGAGTCC
TTCTCTCAATTAAAAGGGAAGGTACCCCTGCGAAGGGGTTGGGACGAACACTCTACCACA
TAG
>Solyc00g500258.1
ATGCTAATGTATTTTGACATTTCAAACAACAACTACAACTATGGGCCATGTGGAAGAGCC
ATCAGAGTGGACCTTTTAAACAATCCTGATTTAGTAGCCACAGACCCAGTCATCTCATTC
AAGACAACTATCTGGTTCTGGATGAACCCTCAATCACCAAAGCCTTCTTGCCACGATGTC
ATCATTGGAAGATGGAACCCATCTGCCGGTGATCGATCAGCCAATCATCTTCCTGGATTT
GGTGTCATCACAAACATCATCAATGGTGGCCTAGAATGTGGTTGTGGTAATGACAACAGG
GTACAAGATCGAATTGGGTTTTATAGGAGGTATTGCGGAATTCTTGGGTTAGTACTGGTG
ACAATCTTGATTGCGGCAACCAAAGGTCTTTTGGCAGCTAATTCTATGTAA
>Solyc00g500259.1
ATGGCTCGTCCGTGCTACGTCGTTGGGCGTCTACAAAAACATGCTAGCGACGTTTGCGGG
GCAACTGAAGCGAAGGCAGGCGGACGTCGAGGGCGTCCTGTGGGCTTAGTAGGCGTGCTG
CGTGGGCGCTTGACGGCATGCATGGCTCGTCCGTGCTACGCCGTTGGGCGTTTACAAAAA
CACGCCCGCGACGTCTGTAGGGCGTTTGAGGCGGTGGCAGGCGGACGTCATGGGCGTCCT
GTGGGCTTAGTAGGTGTGCTGCGTGGGCGCTTGACGGCATGCATGGCTCGTCCCGACGTC
TGCGGGGCAACTGAGGCGAAAGCAGGCGGACGTCAAGGGCGTCCTGTGGGCTTAGTAGGC
GTGCTGCGTGGGCGCTTGATGGCATGCATGGCTCGTCCGTGCTACGCCGTTGGGCGCTTG
CAAAAAACATGTCGACGACGTCTGCGGGGCGACCGAGGCGTTACAAGGCGGATGCCATGG
GCGTCCTGTGGGCTTAGTAGGCGTGCTGCGTGGGAGCTTGATGGCATGCATGGCTCGTCC
GTGCTACGCCGTTGGGGCGCTTACAAAAACATGCCAGCGACATGGCGAGGACCCACGGAA
AATCCACCTTATTCATGCTCCGCACAGCAACTTGCCCGCCAGGGGACCCTGATCATAAAT
GGGTTGTTTGTCCCGGAGCAGTCGTGTGGTTTTCCCAGAGATCGCCGTGAGTTCTTTGCC
AAATTAGGTGGAGTGGGGAAGATTATAACTATTTTCATCTTGAATCTAGCACCCTCACAA
GATACCAATGACCAAAATGGAATTAATTGTTCTATTACGGAAGTTGGGATCCCACACGCT
GGGTTAATCACTAAGTTTAGTCTCCAAAGCGAGCAGCAGTGTGAAGAAGAAATGAATAGT
ATCCTCTTAGAGTTAGATCTTGATGGGGATATCACAACTATTCTACCTGGTGGGGGTGCC
CATGTGACTCGTGATGGGCGTTTGATTATTCTAAGTCGAGATTGCGGTCTTCACGTTGTC
GAACAGTCAACATTCTTTCTTTAG
>Solyc00g500260.1
ATGGATAGCATCTTCAAGGGATTGATGGCTTCTTCAGGAAAGGCTTGGCCTCCAGAAGAT
GAGGACTTTTTCGGAAGGATAGAGTCATTGTATTCCCGAGGCAGATGCGACCGATGGAAG
GGATCTAATTTGAAGAAGGAAGTCATTTGTGGACTGATTCCGACCCTTTACCAGAAGACA
AGAGATTCGCGGTATGGCTTCAGAAGAGAGCGAGCGGGGAAGGCAAAAGCTATGACATTG
GAATCCGCTTCAAGGCTCTTTGGTTTGGAAATACCTATCCTTCTTCTTTCGCTCGTCGCT
TTGGTAGGCGGTTGCAGCAGCTTTCAAATGGAGGATAATTCCGCTGGAGGAAGGGCGGTG
GATTCAGGGTCGGGGTCGGATAATTGGCAAAAGTACCTCAACTTATCCGAGGAAAATGAC
TCCGCCGCATCAGCCTCTCCCCCGTCGTCCTCTTTTTTCAGAGGACTTTCGGACATGTCC
CCTGCACCGGACCTTGGGGAGGAAGTGCAGCAAGTGAGCCCTACTCATTCCATTTCCCAA
ACGGATCTATGGAATTCACCTTCCTCGTCGGCTCCAACCCCAGGTCAGGATAATCAACCG
CCCCTGATCCCAGAGCTCCACCCTCCGCTTCTCGATGACGACACCCGTCGAGCGGAGCTC
GCGAGTAGGTTAAGAACCGTTTTATGGGGGAAAGCTTATAGGGAAGAAATGATAGACTCC
GTTGTTGATACGCAAGTGCAGATTGAAAAACATATTCAAGCTGCACTTGTGGGACGGGAC
TATTCGGTTGAGTCTCTTCTTGCGAAGAGGCACCAGATCAGGGGGCTCATCTTCTCCCCA
ATGGGAGAAGCGCTTAGTGAAAGGACTTACGCTTTGCACCTGAAGGAGATTCTCCAGTTG
GGTACAGTGCAAAGCCTTCCATTTCGGCGGGATCCGTTGCTCAAACCGAATCACGCCAAC
GTTATGGAAGTTCCTGGATCGTGTAAAATAATAGTAGTACCAAAGACAGCACCTTCTATC
AAAAATGGAAAATTGGCTATGGAGATTCCGTGCGGCCAGAAATTAAAACAAAGGGCTTCA
ACAGGAAAGTCGTTTCGATCCAATCCATTCTTGGGGTCAAATAAAGACAAAAAAGGATAT
GTCAGTGACCTAGCACGACAAAGCACTCTCCGAGGGCATGGAATGTCACATTTTTTGGTC
AGAATATCCACAGTAATGTCTCTGTTAGATTCTCCGCTCGAAATAAGGGAAAGGTCAATT
CAATTCTCGATGGAAACGGAATTTTGCGAATTCTCCCCCGAACTGGAAGATCATTTCGAG
ATCTTCGAACATATTCGAGGGTTCAATGTTACTATTGTAACTTCGGCCAACACACAAGAT
GAGACTTTACCACCGTGGAGCGGCTTTTTGCAAAAAGATGAGGGGGAAACTCACATCTCG
AGGTCCTTTGATGGGCATAAAGAAATCGTCTTGGTAGCAACCACCAAACCAATAGAACAA
GGGTTCGCTCCGCAGCAGGTCTACAAGCAAGCGAAGCCAAATTCAATCAAGGAAAGGGGG
CTTACTTTTCCTGAGGCTGATTCATCCTATTCAAATTTAGCTATGCTAATGGAAGAGGAA
AAGTTTTCAGATGAGATGGACCCCCAAGAGATGAGCGAGAACCCCCAATTGCTTAGGGGT
CGCACTCTCAAGATGATCAGTCCGAGAGTGCTGGAGAGAAGAGAAAGCGGTAAAAACCTC
TCTTATTCGGTCACCGAGAAGTCGGACGACTCTTCAGTAACCCAGGGTGATCCGACCCCT
TCGACGCTTTTTTCGCTCGTAGAACACATTATGAGAGATGTTGAAGGGGGCTGGTTGCTC
CGTTATATGCATGCTAATGGGGCAAGTATGTTTTTCATTGTGGTTCACCTGCATATTTTT
CGTGGTCTATATCATGCCAGTTATAGCAGTCCTAGGGAATTTGTTCGGTGTCTCGGAGTT
GTAATCTTCCTATTAATGATTGTGACAGCTTTTATAGGATATGTACTACCTTGGGGTCAG
ATGAGCTTTTGGGGAGCTACAGTAATCACAAGCTTAGCTAGCGCCATACCTGTAGTAGGA
GATACCATAGTGACTTGGCTTTGGGGTGGGTTCTCCGTGGACAATGCCACCTTAAATCGT
TTTTTTAGTCTTCATCATTTACTCCCCTTTATTTTAGTAGGCGCCAGTCTTCTTCATCTG
GCCGCATTGCATCAATATGGATCCAATAATCCATTGGGTGTACATTCAGAGATGGATAAA
ATTGCTTCTTACCCTTATTTTTATGTAAAGGATCTAGTAGGTTGGGTAGCTTTTGCTATC
TTTTTTTCCATTTGGATTTTTTATGCTCCTAATGTTTTGGGGCATCCCGACAATTATATA
CCTGCTAATCCGATGTCCACCCCGCCTCATATTGTGCCAGAATGGTATTTCCTACCGATC
CATGCCATTCTTCGTAGTATACCTGACAAATCGGGAGGTGTAGCCGCAATAGCACCAGTT
TTTATATGTCTGTTGGCTTTACCCTTTTTTAAAAGTATGTATGTACGTAGTTCAAGTTTT
CGCCCGATTCACCAAGGAATATTTTGGTTGCTTTTGGCGGATTGCTTACTACTAGGTTGG
ATCGGATGTCAACCTGTGGAGGCACCCTTTGTTACTATTGGACAAATTTCTCCTTTAGTT
TTCTTCTTGTTCTTTGCCATAACGCCCATTCTGGGACGAGTTGGAAGAGGAATTCCTAAT
TCTTACACGGATGAGACTGATCACACCTGA
>Solyc00g500261.1
CCAGCAAGGAGCGAAAGAACCAAGTTTTCTGTGGTGATGTCAGAATTTGCACCTATTTGT
ATCTATTTAGTGATCAGCCCGCTAGTTTCTTTGATCCCACTCGGTCTTCCTTTTCTATTT
TCTTCCAATAGTTCGACCTATCCAGAAAAATTGTCGGCCTACGAATGTGGTTTCGATCCT
TCCGGTGATGCCAGAAGTCGTTTTGATATAAGATTTTATCTTGTTTCCATTTTATTTATT
ATTCCTGATCCGGAAGTAACCTTTTCCTTTCCTTGGGCAGTACCTCCCAACAAGATTGAT
CCATTTGGATCTTGGTCCATGATGGCCTTTTTATTGATTTTGACGATTGGATCTCTCTAT
GAATGGAAAAGGGGTGCTTCGGATCGGGAGTAA
>Solyc00g500262.1
ATGGGAATTGATCTGACAACAGCTGGGCAAAATCCATCTCTTTCCATCTCTATGTTCGCT
AAACTTGCTTCCTTTCTTGCTTTCATGAAGCCGACCTTAACAGACATCTCTTCCATTTTC
GTAGATGGAAGATCCGGTGAATCAATTCAATTAGATGCCGCTTACCTAGATGCGGTGCTT
GTCCCTCGAAGCGAAGGTAAAGACCAAGACATTGGGGATTCTGAATCTGACCGCACTTTC
CTCAGTTCCGATGAACCGGGTATTCCCCTCCTGAGCCCAAATTTACCCGCACAGGGAAAG
ATCTCAATAGGCCTAGGGCGGGGGGCAAGCTCCACTACAGGGCCGGGGGAAGAAATAGGC
GTGGGGAAGAGTCTGCAACAAAATCAATTGAATAGACAGAGAAGCCCGGCGCCGCCTTCC
AGACTTCTAAAAGCGGGTGGTTTTAAGTCCAGAGCCCTATTCTGGTTACAGAGTGCGGGT
AGCCGACAAAGTGATCTTTCTCGATTTCGGAACGGAAAGGCTTGGTTGAAGGCAAAATTC
GGTGTAATTCGCCATTTTTTAAGAAAAGAAAGGCAGGGTAGAAAGTCTTGCTTACTTATT
TCTCCATCTAAGAACTCTTTGCTATCCCATTTAGGGATTTTGTGTTCTCAGCTTCTCTCT
GGGATTTTGCTTTTTAGTGTCGGGGGATCACTTCCTCTTCCGGGCCCTTCCGGGCAAGCA
AGCGGGGCTGAGTTTGAAGAGGATCATTTTGGGATTGATGTCCTCTTGGAATCATGGGAA
AAATCTACGGAAACGGGCACGTCGGTGGATCAGCCAGAACCAGAACCAGGACATGTGCCG
CCTGCTATTCAAGTAGCTCCCCGGGGGAACGAAGCTGGTCCATCGAATCAGCCCCCACGA
GTGGTCCCCTATCCGTATCAACTGGATGAAGTGATAGGGGGGGATTCCGTTCAGTCTATC
CAGCGGAGGCTCCTAGCCAAATACTCCTATACTCCCCCTATCGGGATCATGTACCTGGCC
GAAATAGAGGCAAAAGACCTATTCGAGGTCAAGGTCGAGATTCTAAGGATCATGGCGGTC
CTTGATCCAACGGGGGATTGGCTGGGACGGGGAGCTCGGGCCCTCGAGAATCCGCGTACC
GCCACGGGAGAGCATTCCTTGGATAAACTCTATACCCTTCTTTCGGATCTCGAATCGAGG
GGAGTCAATTCCGAGTCCTTCTCTCAATTAAAAGGGAAGGTACCCCTGCGAAGGGGTTGG
GACGAACACTCTACCACATAG
>Solyc00g500263.1
ATGTATCTTCCACATCTCCAATCCATACCTCTTGAAAAGGGTATGAATTGGAAACCTACC
TGGAAAAGTACTCCATTACTCGACAACTTTGTCCGCCGGTTTCAATATTCGGTGGATGAT
GTTGTAGACGGAGCAGCGGCTAAATATGTTAAAGAACACAATATCTTTGTGAACTTAAAG
CATGAGATAGCAGCGTTCATCTTTAATGTGAATCAAATTCATTCCATTCAAGATGGGTTC
TTTTCCCCTGGTATTCTTTGGTCTCAAAGGGTTTTATACCCATTTGATTCTAATAATACC
TGGTTTGCTAATGAATCCCTTGATTTATTTGAAAAACAAGTAGGACCCCCTTTCTCTAGC
TTATTAGGGGCCTACCAAGGAGTTCCATTAGTGACTGGTAGATTGGCTCAGGCCATTGAA
GGTGGTGGGAAGCGGAGGATCTTTGCTATATGTAATTATATAAAACAAAGACTTCTGCAT
CCCGTCCATATTTGGGCTATGACTGTACTATCAAGTCTTAAGACTGATGGTACATTCAAC
CAAGAACGTCCGTTGCAGTATCTAAGACTTAAAAGACCGAAGTCTTGTTACTCTTTTGAT
TTAAAATCAGCAACAGACCGTTGGCCATTGAGTGTTATATACACCTTAATCGAAATGATT
TGGGGTAGTACTTTAGCATCTTCAATAGTCAACAGTTCTTTGGGTCTTAACACCTTTCTC
GTATCACCTCCTATGGTGAAGAAGATTAGTGAAGTAGCCTTTCTTACTGGACAACCGTTA
GGTTACTACGGTTCATGGTCACTGTTCTCGCTGTCCCATCACTATATAGTGTGGTTGGCG
ACTTTGAAGGCTTATCCGCTACGAAGCACCCCGTTTGTTGATTATGCCCTTCTTGGTGAT
GATATCCTAATCACCGACAAGAAGGTGGCCAATCAGTACAGTAGGTTATTGGATAGACTC
AGTGTTACCATTTCATTTGCTAAATCAATAGTATCTGAAAATGGAACAATTGAGTTTGCT
AAGAGGTTTTGGATACGAGATATGCAAAAAGATATCTCTCCCATCTCTCTCAAAGCTTTA
ACCTCCTGTAGAACGACTGTAGGCCTGTGCCAATTGTCCTGCCGATACTCGATAGAAATA
TCGACTTTACAAAGGCTAGCGGGTGCAGGTTATAAGGTCCGTTCTCGCCTGATGTCTACT
CAGTCACCACGATGGGAAAGACTAAAGGCGGCTGCTTGTAAACCAAACAGGTTACATCTA
TTACCTCTTGAATTTTGGATTGGAAGGGCTAAAAGTAGCGCCTCAATCCTTATTTGA
>Solyc00g500264.1
ATGTGTGTTGTCCAAGGGAGGCGATGTCATGCAACGCCCGGCGTCGTTCGACCGTTTGTG
CTGCCCAAAGGCGATGATGGCATGCCACGCCCGACGTCGTTCTACCGTGTTTGCTGTCCA
AAGGCGGTGATGGCATGCCACGCCCGACGCTGTCCGACTGTCTGTGCTGCCCAAAGGCGA
TGA
>Solyc00g500265.1
ATGGTCGAACGACATCGGGCGTGGCATGACATCACTGCCCTTGGACTGCACGCATGGTCG
GACGACATCTGGCGTGACATGATATCACCGCCCTTGGACAAAACACACGGTCAGACGACG
TCGGGCGTGGCATGCCATCACCGCCTTTGGAAAGCACATACAGTAAGCACACACGGTCAA
ACGACGTCGGGCGTGACATGCAATCATAGTTCTTGGATGACAAACATGGTCGAACGATGT
CGGGCATGGCATGACATCACTGCCCTTGGACTGCATGCACGGTCGGACGATGTCATGCGA
GTCATGATATCACCGCCCTTGGACAGCATACCCAATCGGTAA
>Solyc00g500266.1
ATGGCAAACACGACCGAACGACGTCGGGCATTGCATGACATCACCGCCCTTGGACTGCAC
ACATCTTCGGTTGACGTCGGGCGTGGCATGACATCACCGCCCTTGGACAGCACATACGGC
GTGGCATGCCAGCATCGCCTTTGGGCAGCACAAACAGTCAATCGACGTCAGGCGTGGCAT
GAAATCACCGCCCTTAGATTGCACGCACGATCGGATGACGTCGGGCGTGGCATGACATCC
CCGCCCTTGGACTGCACAGACGTTCAAAGGACGTCAGGCGTGGCATGA
>Solyc00g500267.1
ATGGCACGCATAATCGCACAACATCGGGTGTGGCATGACATCACCGCCCTTGGCCTGCAT
AGACTGTTAAACGACGTCAGGCGTGGCATGACATCACCGCCTTTGGGCAGCACACACGGT
CGAATGACGTCGGCACACACGATCGAACGACATCGGGCATGGCATGCCATCATCGCCATT
GCGCAGCACACACGGTGGAACAACGTCGGGCGTGGCATGAAATCTCTGCCTTTGGAAAGC
ACACACGGTCGAACGACGTCAGGAGTGACATGCCATCATCCCTTTTGGAAAGCACACACT
GTCAAACGACATTGGGCGTGGTATGCCATCATCGCCTTTGGGCAGCACACACGGTCGAAC
ACCATCGGGCGTGGCATGCCAGCATCGCCTTTGGGCAGCACAAACAGTCAATCGACATCG
GGCGTGGCATGA
>Solyc00g500268.1
ATGCATGGCTCGTCCGTGCTACGCCGTTGGGCGTCAACAAAAACATGCCAGCGACGTCTG
CGGGGCAACTCTGAAGCGAAGGCAGGCGGACGTCGAGGGCGTCCTGTGGGCTTAGTAGGC
GTGCTGCGTGGGCGCTTGACGGCATGCATGGCTCGTCCGTGCTACGCCGTTGGGCGTTTA
CAAAAACACGCCCGCGACGTCTGTAGGGCGTTTGAGGCGAAAGCAGGCGGACGTCAAGGG
CGTCCTGTGGGCTTAGTAGGCGTGCTGCGTGGGAGCTTGATGGCATGCATGGCTCGTCCG
TGCTACGCCGTTGGGCGCTTACAAAAACATGCCAGCGACGTCTGCGGGGCGAACGTGCGC
CGCCGAGGGAACTTCTCAAGATCGGTTTTATTATTGCGTTTGGTGTGGAAACGGCAGTGC
TTTCGGGCGAGTGGCGAGTTCTAGAGCTCCTGTTACGGCTAACTCTAGGCGTCGCACGCA
CGGGGCACGTAAGGCCATGTACGGCCAGACGCTATGATGGACCGGGCGTGGGCGGTTCCC
CTGTGTGAACCTTGGTCTTCCTCCAACAATCTTTGCAGTGATTAAATTCTCAACTCCCTT
GGGCGGCGCGCAACGGCGGGTGTAGCATTGGCCTTGCAAAGAAGGCATCGGCGTCGTCGC
ACGACATCTAATGTCGGGCGGCGGGGTGGATGTCGGGCGTGCATTTCCGGAGCTATTCAC
GTACGGCGCATGAGTGGTATTGGGCATGTGTGGTTAGGTTGGATCCCTGCTTCGAGCAGC
GACGTCCTAACTCGCATGCCA
>Solyc00g500269.1
ATGCATACGGTTGGCAATCACGGCTTGTCCGGCCCATTTGGAAGGTCAAACGAGCACCGA
ATCGAGCATACCCCTCATCTCGACGATTTTCGGTGTGCTATAGCACACCATCTTTTGGGT
GAAACAGATTTCGACGTCCAAAATTCCAAATTTTATCGTGGACGTCCATCAAGACCTTGT
CTATGCATACGGTTGGCCATCACGGCTTGTCCGACCCATTTGGAAGGCCATCACGGCTTG
TCCGGCCCATTTGGAAGGTCAAACGATCCCCGAATCGAGCATACCCCTCATTTCGACGAT
TTTCGGTGTGCTATATCACACCATCTTTTAGGTGATACGGATTCCGACGTCAAAAATGCA
CAAATTTATCTTGGACGTCCGTCAAGACCTTGTCTATGCATAAGCTTGGTTATCACGGCT
TTTCCGACCCATTTGGAAGACGTCCGTCAAGACCTTGTCTATGCATACGGTTTTCCATCA
CGGCTTCACACCATTTTTTGGGTGATCCGATTCCGACGTCAAAAATGCCAAATTTTTTGT
GGACGTCCGTCAAGACCTTTTCTATGCATACGGTTGGCCATCACGGCTTGTCCGACCCAT
TTGGAAGGTCAAACGAGCCCCGAAGCGAGCATACCCCTCATTTCGACGATTTTCGTGTGC
TATAGCACACCATTTTTGGGTGATCCGGATTCCGACGTCAAAAATGCCAAATTTTTCGTG
GACGTCCGTCAAGACCTTGTCTATGCATACGGTTGGCCATCACGGCTTGTCCGACCCATT
TGGAAGGTCAAACGAGCCCCGAAGCGAGCATACCCCTCATTTCGACGATTTTCGTGTGCT
ATAGCACACCATTTTTTGGGTGATCCGGATTCCGACGTCAAAAATGCCAAATTTTTTTCG
TGGACGTCCGTCAAGACCTTGTCTATGCATACGGTTGGCCATCACGGCTTGTCCGACCCA
TTTGGAAGGTCAAACGAGCCCGAAGCGAGCATACCCCTCATTTCGACGATTTTCGTGTGC
TATAGCACACCATTTTTTGGGTGA
>Solyc00g500270.1
ATGCCAATTTTTTTCGTGGACGTCCGTCAAGACCTTTTCTATGCATACGGTTGGCCATCA
CGGCTTGTCCGACCCATTTGGAAGGTCAAACGAGCCCCGAAGCGAGCATACCCCTCATTT
CGACGATTTTTGTGTGCTATAGCACACCATTTTTTGGGTGATCCGGATTCCGACGTCAAA
ATGCCAAATTTTTTCGTGGACGTCCGTCAAGACCTTGTCTATGCATACGGTTGGCCATCA
CGGCTTGTCCGACCCATTTGGAAGGTCAAACGAGCCTCGAAGCGAGCATACCCTCATTTC
GACGATTTTCGTGTGCTATAG
>Solyc00g500271.1
ATGCCAATGTTGGTGACTGGAGATAACTCTCTTCAATTATTCCTGGGATGGGAGGGAGTA
GGTCTTGCTTCATATTTGTTAATTCATTTCTGGTTTACACGACTTCAGGCAGATAAAGCA
GCTATAAAAGCTATGCTTGTCAATCGAGTAGGTGATTTTGGATTAGCTCCTGGGATTTTG
GGTTGTTTTACTCTATTTCAAACAGTAGACTTTTCAACCATTTTTGCTCGTGCTAGTGCC
CCCAGAAATTCTTGGATTTCTTGCAATATGAGATTGAATGCCATAACTCTTATTTGTATT
TTACTTTTTATTGGTGCTGTTGGGAAATCTGCACAGATAGGATCGCATACTTGGTCACCT
GATGCTATGGAGGGTCCCACTCCAGTATCCGCTTTGATTCATGCAGCTACTATGGTAACA
GCTGGCGTTTTCATGATAGCAAGGTGCTCCCCTTTATTTGAATACCCACCTACGGCTTTG
ATTGTTATTACTTTTGCAGGAGCTATGACGTCATTCCTTGCGGCAACCACTGGAATATTA
CAGAATGATCTAAAGAGGGTCATAGCTTATTCAACTTGCAGTCAATTAGGCTATATGATC
TTTGCTTGCGGCATCTCTAACTATTCGGTTAGCGTCTTTCACTTAATGAATCACGCCTTT
TTCAAAGCATTACTATTCCTGAGTGCAGGTTCGGTGATTCATGCCATGTCGGATGAGCAA
GATATGCGGAAGATGGGGGGGCTTGCCTCCTCGTTCCCTTTTACCTATGCCATGATGCTC
ATGGGCAGCTTATCTCTAATTGGATTTCCTTTTCTAACTGGATTTTATTCCAAAGATGTG
ATCTTAGAGCTCGCTTACACTAAGTATACCATCAGTGGGAACTTTGCTTTCTGGTTGGGA
AGTGTCTCTGTCCTTTTCACTTCTTATTACTCCTTTCGTTCACTTTTTCTAACATTTCTA
GTACCAACTAATTCATTCGGGCGAGACATCTTACGATGTCATGATGCGCCCATTCCTATG
GCCATTCCTTTAATACTTCTGGCTCTCGGGAGTCTCTTTGTAGGATACTTGGCCAAAGTG
TGA
>Solyc00g500272.1
ATGGGGCTTCAGGTAGGGCATCGAGAACCTTTTTTTCTAATAAGAAATGAGAGTATGGAG
ACCTCTATGCTTAATCGAATAAGAAAGCTCGAAAGGGAAAATAGCGTATTTCTGCTTGAA
AAAGCAAAAGGAGCCTATTGGGAAGAAGTAAAAAGCACCCTGAACAATTCTGGCTCTCAG
AAAGAGTATTGCAGGTTACTCTGTTTCGAGAACAGAGACCTGCAAATCAGGGAGAGAAAA
CATGAATGTTTTTTTCTCTTTCAAGAGATTCTTTCTCGGAATCGTGCCTTGAGGGGGGAT
GCTGCCAATCCTACCGAGGACTTTATGGATTTCTTTTCCGAGAAGCGAGAGGTACTGGAC
AAAAACCCCGAATGGGGCCCGGTAGAGAAAGACATAAAGGAAATCGAGTTCGTTGAGCAA
GTAAAACTCGATCTTGCAGCACGCGGGCACGAGTCTCCCTATATAAAGCAAATTCTTGGG
TTAGGGTGA
>Solyc00g500273.1
CGAAGAAATTCGTTCATGCCACGACGATCTATATGGAAGGGCAGTTTTGTTGATGCATTC
CTCTTGAGAATGAAGAAGAAGAGAGATCTTCTTTTTAACAGGAAAATTTGGTCACGTAGA
TCTTCTATTTCGCCGGAATTCGTTGATTGCTCCGTACGAATTTACAATGGAAAAACTCCT
GTTCGTTGTAAGATTACTGAAGGAAAGGTTGGTCATAAATTTGGAGAGTTTGCTTCTACA
CGGAAACGAAGACCTTCGAGAACAAATATTGGACCGGGAAGAAAAAGGGGGAAAAAGTAA
>Solyc00g500274.1
CCCGTAAAGGAGAAGGGCCGGTGGGGGGCATTTGGGAAAGTCGGGCCGATCGGGTGTCTT
CATTCAAGCGACGGTACAGAAGAAGAACGAAACGAAGTGAGAGGCCGGGGGGCAGGGAAA
AGAGTCGAGTCGATCAGGCTCGACGATCGGGAGAAGCAAAACGAAATCAGGATTTGGCCG
AAAAAGAAGCAAGGCTATGGATACCATGACCGATCACCATCGATAAAGAAGAATCTTTCT
AAATCACTTCGTGTCAGCGGGGCCTTCAAGCATCCGAAATACGCCGGGATTGAAAATGAC
ATAGCGTTCCTGATAGAAAATGACGACTCCTTCAGAAAAACAAACTTATTCAAGTTCTTT
TTCCCAAAGAAGTCCCGCTCCGACCGCCCGACGAGTCATCTACTTAAAAGGACCCTCCCC
GCAGTCCGCCCTTCCTTGAATTATTCGGTCATGCAATACTTATTGAATACAAAGAAGAAA
ATGCATTTCGACCCCGTCGTAGTTCTCAATCATTTCGTGGCACCGGGCGTGGCTGAACCA
TCTACGATGGGGGGAGCTAATGCACAGGGAAGAAGCTTAGATAAAAGAATACGTTCTTGC
ATCGCTTTTTTTGTAGAAAGCTCGACCAGCGAGAAAAAGTGTTTGGCCGAAGCCAAAAAG
AGGGTGACCCACTTTATTCGCCAAGCGAATGATCTTCGCTTCGCGGGAACAACAAAAACC
ACCATCTCGCTCTTTCCTTTCTTCGGTGCTACCTTTTTTTTTCCAAGGGATGGGGTTGGG
GTGTATAATAACCTTTTTTTTGAGGATGCCCGGGAACAACTCCTAGGTCAATTAAGGAGA
AAATGTTGGAACCTCATGGGTAAGGATAAGGTAATGGAATTGATAGAGAAATTCATAGAC
CTAAATAGGATAGGAGAATTGATAAGGGGAATAGAGATGATGATAGAGATCATACTGAGA
AACAGAAGAATTCCGTACGGGTACAACTATTATTTGAACGAAGTGCAAAAAATGCGATCT
TTGTTGTATAATAGAACAAACACTAATACCTTAATTGAATCGGTCAAGATCAAATCTGTT
TATCAAAGTGCTTCTCCGATTGCTCAAGACATCTCTTTTCAACCGAGGAACAAAACAAGA
TCATTTCGTTCCATTTTTAGTCAAATAGTGAAGGATATTCCATTAGTAATGAAAAAGGGG
GTGGAGGGGATCCGTATATGTTGTTCAGGTCGATTAGAAGGTGCAGAAATAGCTAGAACT
GAATGCGGAAAGTATGGAAAAACATCTCGTAATGTATTTAACCAGAAAATAGATTATGCT
CCTGCGGAAGTATCTACTCGTTACGGAATCTCAGGTGTCAAAGTGTGGATTTCATATAGT
CAAAAAAAGGGGGGACGTGCTATATCCGAAACATGTAGTAGGGGTTGCAAACCGGACGGT
ACACAACTTGGTTTTGGAAGATATGGCACTAAAAGTTGTAGAGCTGGTCGTCTTTCATAT
CGAGCCATTGAAGCAGCGCGTCGTGCTATAATCGGACACTTCCATCGTGCTATGAGCGGA
CAATTCCGAAGAAATGGTAAGATATGGGTAAGAGTTCTCGCAGATATCCCTATTACCGGG
AAACCTACAGAAGTAAGAATGGGAAGAGGAAAAGGAAATCCTACGGGTTGGATTGCTCGT
GTGTCCAGGGGACAAATCCTATTTGAAATGGATGGTGTGAGTTTGTCAAATGCTCGACAA
GCCGCTACATTAGCGGCGCATAAACTATGTTCGTCAACCAAGTTTGTTCAGTGGTCG
>Solyc00g500275.1
ATGATTGTTCTAGAATGGCTATTCCTCACAATTGCTCCTTGTGATGCAGCGGAACCATGG
CAATTAGGATCTCAAGACGCAGCAACACCTATAATGCAAGGAATAACAGACTTACATCAC
GATGTCTTTTTCTTCGTTATTCTGATTTTGGTTTTCGTATCATGGATCTTGGGTCGCGCT
TTATGGCATTTCCACTATAAAAAAAATCCAATCCCGCAAAGGATTGTTCATGGAACTACT
ATCGAGATTCTTCGGACCATATTTCCTAGTATCATCCCTATGTTCATTGCTATACCATCA
TTTGCTCTGTTATACTCAATGGACGAGGTAGTAGTAGATCCAGCCATTACTATAAAAGCT
ATTGGACATCAATGGTATCGGAGTGCGCCTCTTCACGAGGGTGATTAA
>Solyc00g500276.1
ATGCCTATCGTCGTAGAAGCTGTTCCTAGGAAAGATTATGGCTCTCGGGTATCCAATCAA
TTAATCCCACAAAGCCCCGACAAAGAGCCAGTACTGGTCCCCTCTCCCTCTGATGACCGA
ACGCAATCGTCTTCGTGGGCTTCCGCGCTTGCAGATTGGGGAACTTCTCGAACGCAATCG
TCTTCGTGGGCTGCCGCGCTTGCAGATTGGGGAACTTCTCGCTCGGAATCGGAATCGAGT
GTGAACGAAGCCCAACAAAATGCCCCCGCAGCAGCAGCGGTTGGTGTTGGGGCGGAGATC
CAACCATTCCCATTGTTACAGGATGCCCTAAGGCGTCAGGAGCTAGATAGCCGGCTGTCG
TTCCACTTGCACTTGATCGGAAAAAACTGGACAGAAGGGCAAATAAACGCTACGTTGGAA
CAACAATTCTTGTTAGAAAAACAAATGGAGAGCGCTTTACTGGCCAATGGCTTTAGCCCA
GAATCGATTCTCAACGAAATGGGAAAAATACGAGGGATCGCTTTCTATCCGTATGGGCGA
CCCCTCGCTGCCACGACATACAAGAGCTATATAGATATAATTGAAAGGGTTGGGCCAGAC
CAGAGCCCACCCTACAAACGCATTATAACTGCTTTTGTAGACTGCAAGCTTCGCCTTCGA
TTTGGGAATTAA
>Solyc00g500277.1
ATGTCCCATTCGTCATTCCAACCTTCTTTTTTGATGTCAAAGACCAGAAGCTACGCGCAA
ATTCTCATTGGATTGGGGTTGTTCTTAACAGCGATGGCTATTTATTTAAGTCTTCGGGTA
GCACCACTAGATCTTTTACAAGGTGGAAATTCTCGTATTCCGTATGTACATGTTCCTGCA
GCTCGGATGAGTATTCTTGTTTATATCGTTACGGCTATAAACACTTTTTTCTTCCTATTA
ACAAAACATCCCCTTTTTCTTCGCTCTTCCGGAACCGGTACAGAAATAGGTGCTTTTTCT
ACGTTGTTTACCTTAGTTACTGGGGGGTTTCGGGGGAAACCCATGTGGGGCACCTTTTGG
GTGTGGGATGCTCGTTTAACCTCTGTATTCATCTTGTTCCTTATTTACCTGGGTGCACTG
CGTTTTCAAAAGCTTTCTGTCGAACCGGCTCCTATTTCAATCCGTGCTGGACCGATCGAT
ATACCAATAATCAAGTCTTCAGTCAATTGGTGGAACACATTGCATCAACCTGGGAGCATT
AGCCGATCCGGTACATCAATACATATTCCTATGCCCATTCCAATCTTGTCCAACTTTGCT
AACTCCCCCTTCTCAACCCGTATCCTGTTCGTTCTGGAAACACGTCTTCCTATTCCATCT
TTTCTCGAATCTCCTTTAACGGAAGAAATAGAAGCTCGAGAAAGAATACCAAAACCTATT
TCACTCGCTTCGCATCCATGGCTGAATGGTTAA
>Solyc00g052430.2
GCAAGCCGCCCTATTCTATTACCAGACATAATTGGGAGAAGCTCATCCGAAACTAGAGCT
AGAAACGCTTTATTTCGTTTCGTTCCCGTTCTTCATTTCCTTCTTCTCGAATCCAAGGGG
GACTTCTCATATTTCGAATCTTTCTGCGGTGTGCTCCGTTTACTATTCTTTCGTACTTTC
TTCTTTTTACCACGCGATAGGTCAGCGAAGCCTGAGCGGGCGCGGAGAAGGAAAGGCCAA
ACACTTCGGCCTAACGGGAATGAGCAACGACGAAATGAGAAGATGAGGTGCCTCGGGCAC
CCCCATTTAGAAAGAAGGGTCGAAGGTTTTGGGCCTGTAGCTTTCCCCGTCCCCCCTTCG
TCGGGCGGTGCTTGTGTGGAGGGTGCGCCACCTGAAATCGGGCTTGAAGCTCTCACCTTA
CCAACAAGCCGAGAGCTGATGGCTGTTGGTCACGACTACTATCAAAAAGCTCCTATGAAG
ATGAATATTTCACATGGAGGAGTGTGCATCTTTATGTTGGGTGTTCTTCTGTCTAACACA
AAAAAGATACAGTTCACTCAACGATTGCCTTTGGGTTCCGAACTCCATATGGGGAAGGAG
CGTTGTTGTTTGCGAGGTCTTGATCATTTACATGGACCCACTTTTCATTCCATTTGTGGG
AATTTTATGATCTATAAACCGTCCCTAACGAGCGATCGGCTCATGTTTGAGCATGATGAA
TCACTTCGTGCCGACCTGTTCCCAATCCACTTTCCGGCCTCATATGAGAATGGAAAACTG
GAGCATTTTATCCATCGGTGGATGAAGAATCGCGAACATAATAATTTCTGGTTGACCATG
TTCCCAGAAAAAAGATACTTTCGAGAAAGGACGAGCACGACTGAAGTGGCTATACATACA
AATCTATTTACGGATCTATATGCTTCGATTGGAACTGGAAGTTCCAGAACAGGTGGCTGG
TATACCACAATAATCAAACTTCCTTTTCTTTTTTTTATTCGGATCGGATTTATGTTGGCT
TCGTTGGGAGGCTCGCGTAGTTTGTTACGTCAGCTCCAAAAGGATAAGTTGCGTTGGAAT
TGA
>Solyc00g500278.1
ATGATTTTTCAATCTTTTCTACTAGGTAATCTAGTATCCTTATGCATGAAGATAATCAAT
TCGGTCGTTGTGGTCGGACTCTATTATGGATTTCTGACCACATTCTCCATAGGGCCCTCC
TATCTCTTCCTTCTCCGAGCTCTGGTTATGGAAGAAGGAACCGAGAAGAAGGTATCAGCA
ACAACTGGTTTTATTACGGGACAGCTCATGATGTTCATATCGATCTATTATGCGCCTCTG
CATCTAGCATTGGGTAGACCTCATACAATAACTGTCCTAGCTCTACCATATCTTTTGTTT
CATTTCTTCTGGAACAATCACAAACACTTTTTTGATTATGGATCTACTACCAGAAATTCA
ATGCGTAATCTCAGCATTCAATGTGTATTCCTGAATAATCTCATTTTTCAATTATTCAAC
CATTTCATTTTACCAAGTTCAATGTTAGCCAGATTAGTCAACATTTATCTCTTTCGATGC
AACAACAAGATCTTATTTGTAACAAGTGGTTTTGTTGGTTGGTTAATTGGTCACATTTTA
TTCATGAAATGGCTTGGATTGGTATTAGTCTGGATACGGCAAAATCATTCTATTAGATCG
AATAAGTACATTCGATCTAATAAGTACCTTGTATTAGAATTGAGAAATTCTATGGCTCGG
ATCTTTAGTATTCTCTTATTTATTACCTGTGTCTACTATTTAGGCAGAATACCCTCACCC
ATTCTTACTAAGAAACTGAAAGAAGCCTCAAAAACAGAAGAAAGGGTGGAAAGTGAGGAA
GAAAGAGATGTAGAAATTGAAACTGCTTCCGAAATGAAGGGGACTAAACAGGAACAAGAG
GGATCCACTGAAGAAGATCCTTATCCTTCTCCTTCCCTTTTTTCGGAAGAAGGGTGGGAT
CCGGACAAAATCGATGAAACGGAAGAAATCCGAGTGAATGGAAAGGACAAAATAAAGGAT
AAATTCCACTCTCACCTTACAGAGACAGGCTATAACAATATTAATACTAGTAATAGTCCA
ATTTATGATTATCAGGATTCTTATCTGAATAATAATAACACGGGGAATCTAGAAAATTGT
AAATTGCAACTGCTTGATAAAAAAAATGAAAATCAAGAACAAGACCTCTTCTGGTTTCAA
AAACCTCTTGTGAGTCTTCTTTTCGATTATAATCGATGGAATCGACCATTTCGTTACATA
AAGAATAATCGATTTGAGCAGGCCGTAAGAACAGAAATGTCACAATATTTTTTTGACACA
TGTAAAAGTGATGGAAAACAAAAAATATCTTTTACATACCCGCCAAGTTTATCAACTTTT
TGGAAAATGATAAAAAGAAAGATACCCCTATTGTCACTCCAAAAAACGCTCCCTAATGAA
CTGGACACTCAGTGGGTTTCTACCAACAAAGAAAAAAGTAATAATCTAAATAAGGAATTT
TTAAATCGACTTGAAATTCTAGACAAGGAATCTCTTTCTCTGGATATACTCGAAACAAGG
ACTAGATTTTGTAATGATGATACTAAAAAAGAATACGTGCCTAAAATGTATGATCCTTTG
TTAAATGGACTATATCGAGGAACAATAAAAAAGGGGGTTTCATCTTCAATCATAAACAAT
ACTTTGCTAGAAAATTGGGAAAAGAGAGTTAGACTAAATAGGATTCATACTATCTTTCTT
CCGAATATTGATTACCAAGAATTTGAACAAAAAGCGTATACGATTGATAAAAAACCATTA
TCAACAGAAATTGACGAGTTCTTAACTTTAATCAATGAATTAGGTAACGAAGCAAAATCG
AGTTTAAATTTGAAGGTAAAAAAGTACCTCGCTGGTCCCATAAATTAA
>Solyc00g500279.1
ATGGGTGAATTTAAAGATCGCGCATCAATGGATCATCAACTTCGTTCAAGAAAAGCCAAA
CGTGTAGTTATTTTTACTGACAACAAGGCGACTAAGGATGCTGAGGAGGAAGTGGCTTTA
ATAAGCTATTCGCAACAATCAGATTTTCGGCGAGATAAAGAGGGAGAATTCAAGATTCTA
GAGTCTAGAGAAGAACAAACAAAAAGAGAAGAGAAAAAAGAAAAGGACAAAAAAGAGGAT
AACAAAAGAAAGGAACAGGCACGGATAGCGATCGAAGAAGCCTGGGATACCATTCCTTTG
GCACAAATAATAAGAGGTTACATTTTGGGGAATGGAAGCTGA
>Solyc00g500280.1
ATGACTGCACCAACTACAAGAAAAGACCTCATGATAGTCAATATGGGGCCTCAGCACCCA
TCAATGCACGGTGTTCTTCGACTCATCGTTACTCTAGATGGTGAAGATGTTGTCGACTGC
GAACCAATATTAGGTTATTTACATAGAGGGATGGAGAAAATTGCGGAAAACCGAACAATT
ATACAATATTTGCCTTATGTAACACGTTGGGATTATTTAGCTACTATGTTCACAGAAGCA
ATAACCATAAATGGACCCGAACAATTAGGCAATATTCAAGTACCTAAAAGGGCTAGCTAT
ATCAGAGTCATTATGTTGGAGTTGAGTCGGATAGCTTCTCATTTGTTATGGCTCGGTCCT
TTTATGGCGGATATTGGTGCACAGACCCCTTTCTTCTATATTTTTAGAGAAAGAGAATTG
ATATATGACCTATTCGAAGCTGCCACCGGTATGCGAATGATGCATAATTATTTTAGGATT
GGAGGAGTGGCTGCCGATCTACCCTATGGCTGGATAGATAAATGTTTGGATTTTTGCGAT
TATTTTTTAACAGGGGTTGCTGAGTATCAAAAACTTATTACTCGGAATCCTATTTTTTTA
GAACGAGTTGAAGCCGCTCTGGAAGGAATTCCAGGAGGGCCTTACGAAAATTTAGAAATG
CAATGTTTTGACAGATTAAAAGATCCTGAATGGAATGATTTTGAATATCGGTTTATTAGT
AAAAAGCCTTCTCCAACTTTTGAATTGTCGAAACAAGAACTTTATGTGAGAGTTGAAGCC
CCAAAAGGAGAATTGGGGATTTTTCTGATAGGAGATCAGAGCGTTTTTCCTTGGAGATGG
AAAATTCGCCCACCAGGTTTTATCAATTTGCAAATTCTTCCTCAGTTAGTTAAAAGAATG
AAATTGGCTGATATTATGACAATACTAGGTAGCATAGATATCATTATGGGAGAAGTTGAT
CGTTGA
>Solyc00g500281.1
CCCTGTGAACACTCAATGGAAAGTGGACCAAAATTGTCAAAGTTTGACAATGGAAAAGAA
GTGGATTCCACTTTGTTAAAGAGTCTCATAGGAAGTCTGAGGTACTTGACATGTACGAGA
CCAGATATAATCTTTGCAGTTGGAGTAGTTAGTTGCTTCATGGAAGATCCTACCTCCACT
CACTTGAAAGTTGCTAAAAGAATTCTTCGCTACCTAAAAGGAACAATCGAACTTGGGCTA
TTTTATTCTTCTTCTGATGATTTTAATCTTGTGGGATATTGTGATAGTGATTATGAGGGA
CATGTCTATGATAGAAAAAGCACATGA
>Solyc00g500282.1
ATGCATACGGTTGGCCATCACGGCTTTTCTAGGCCATTTGGAAGGTCAAACAAGCCCCGA
AGCGAGCATACGCCTCATTTCGACGATTTTCGTGTGCTATTACACACCATTTTTTGGGTG
ATCGGGATTCCAACGTCAAAAATGCCAAATTTTTTGGTGGACGTCCTTCAAGACGTTGGC
TATGCATACGGTTGGCCATCACGGCTTTTCCGACTCATTTGGAAGGTCAAACGAGCCCGA
AGCGAGCATACGCCTCATTTAAACAATTTTCGTGTGCTATTGCACACCATTTTTTGGGTG
ATCGGGATTCCGACGTCAAAAATGCCAAATTTGTTCGTGGACGTCCGTCAAGATGTTGTC
TATGCATACGGTTGGCCATCACGGCTTTTCCGACCCATTTGA
>Solyc00g500283.1
ATGCATACGGTTGGCCATCACGGGTTTTCTGGGCCATTTGGAAGGTCAAACGAGCCCCGG
AGCGAGCATACGCCTCATTTTGACGATTTTCGTGTGCTATTGCACACCATTTTTTGGGTT
ATCGGGATTCCGACGTCAAAAATGCCAAATTTATTCGTGGACGTCCGTCAAGACGTTGTC
TATGCATACGGTTGGCCATCACGGCTTTTCTGGGCCATTTGGAAGGTCAAACGAGCCCCG
GAGCGAGCATACGCCTCATTTTTACGATTTTCATGTGCTATTGCACACCCTTTTTTGGGT
GATCGGGATTCCGACGTCAAAAATGCCAAATTTGTTCGTGGACGTCCGTCAAGACGTTGT
CTATGCATACGGTTGGCCATCACGGGTTTTCTGGGCCATTTGGAAGGTCAAACGAGCCCC
GGAGCGAGCATACGCCTCATTTTGACGATTTTCATGTGCAATGCCGGGATTCCGACGTCA
AAAATGCCAAATTTGTTCGTGGACGTCCATCAAGACGTTGTCTATGCATACGGTTGGCCA
TCACGGTTTTTCTGGGCCATTTGGAAGGTCAAACGAGCCCCGAAGCGAGCATACGCCTCA
TTTAAACGATTTTCGTGTGCTATTACACACCATTTTTTGGTGATCGGGATTCCGACGTCA
AAAATGCCAAATTTGTTCGTGGACGTCCGTCAAGACGTTGTCTATGCATACGGTTGGCCA
TCACGGCTTTTCCGACCC
>Solyc00g500284.1
ATGCAGGGGAATTACCTAGTGAGTGCAGATTATGGTTCTTCTGAAGGATGGGTTGGAGTA
AATGTTAACCCAAAATCCCCCCTGAGATGGTTACTTATGCAGTGTTACCAAATACTGGCT
ATTTTGAATTACTCCCACTCGAGAAAATCTCATTGGCATGGAGCAAGCAATTCTCCTGTC
TGCCTGACTGAAGTTAAACTTGGTGAAGAGTATGAAATTGTCTTCACCAATTTTGCAGGT
TTATATCGTTATAGACTGGGTGATGTTGTGAAGATAAAAGGATTCCACAATAGCACTCCA
GAGCTCCAGTTCGTCTGCAAGCACTTAGTTGACGAAAAACTAGAAGTGGTGGACTTCACA
AGCCATGCCAACATCTCATCTGATCCAGGACACTATGTCATCTTCTGGGAACTGAGTGGG
GAAGCAACTGATGAAATATTGCAAGAGTGCTGCAACTGTCTGGACAAATCGTTCCTCGAT
TCAAGCTATGTGAACAACAGGAGAATGAATACAATTGGGGCACTTGAACTGCGGATTGTG
AAGAGGGGAACCTTTAATAAGATATTGGATCATTTCGTTGGATTAGGAGGCGCGGTGAGC
CAGTTTAAAACCCCTAGATGTGTTGGTCCAAAAAATAGCTCATTGATCCAAATACTGTCT
ACTAATGTTGTTAAGAGCTATTCTAGTACTGCTATCTTTTAA
>Solyc00g500285.1
ATGACAATTATCTTGACTGCTATTGCTTACCTTGAAGTCTTGATTGTGAAGATGATGGAA
AATATTGAGAAGATATTTGATGCAGAAGAAGTGATTGAGAATTTTGAGGTGATGACAAAA
GATGCTGGGACGATTCAAGAAGAGACACTTGAGAAAATTCTGAAAGAAAATGGGGGAACA
GAGTATTTGAAGAAATGGGGTCTGAATGGCAGAACTGATGTTGAGACTTTCAAGGCTTGT
GTCCCCATTAATGCTGATGGTGATCTTTCACCTATTCTTACTGGAAAGCCCATTCAAGCC
ATCTCCTTGAGTTCTGGTACTACTCAAGGGAAGCCAAAGTTTGTACCTTTCAATGATGAA
TTGATGAAGTCCACAATGCAGACATTCAAGACTTCTTTTGCCTTTAGGAACAGAGAATTT
CCAATAGGGAATGGGAAGGTTTTGCACATTATTTACAGCAGCAAGCAATTTAAAACTAAA
GGTGGTTTGGCAACTGGAACAGCCACTACCCATTGTGTATAG
>Solyc00g500286.1
ATGAAGGATTGGTCTACCCCAGTTTGTAGTCCTGGTGAAGTAATATTTGCTCCTGATTTT
AAACAATCTCTATACTGTCACCTTCTGTCTGGTCTCATTTTCCGCGATGAAGTTCAAGTT
GTTTCGTCTACGTTTGCACATAGCATTGTCCATGCTTTTCGAACTTTCGAACAAGTATGG
GAAGAACTTGTTGTTGACATAAGGGAGGGAGTCTTATCGAGCCGAGTCACTGTACCATCC
ATAAGATTAGTCATGTCAAAATTGTTGAAGCCTGATCCAGAATTGGCTGAAACAATTTAT
AGCAAATGTTCAAGTTTAAGCAATTGGAGGAACCTTTTACTGAGCATTAACATAGACAAG
AACACTGAGAAATATTTGCAACTAGCCGTGGAAGCTGCAAGCAAGCACTTAGTTGACAAA
AAACTAGAAGTGATGGACTTCACCAGTCATGTCAACGTCTCAGCTGATCCAGGACACTAT
GTTATCTCCTGGGAACTGAGTGGGGAAGCAACTGATGAAATATTGCAAGAATGTTGCGAC
TGTCTGGACAAAACATTCCTGGATGCAGGCTACGTGAGCTCCAGGAAAGTGAATGCAATT
GGAGCACTTGAACTGAGGATTGTGAAGAGGGGAACCTTTCATAAGATATTGGATCATTTC
GTTGGATTAGGAGGCACGGTGAGCCAATTCAAAACCCCTAGATGTGTTGGTCCAACAAAT
AGCTCATTGATCCAAATACTGTCTAGTAATGTTGTTAAGAGCTATTCCAGTACCGCTTTC
TTTTAA
>Solyc00g500287.1
ATGATGGAAAATATTGAGAAGAAATTTGATGCAGAACAAGTGATTGAGGATTTTGAGGTG
ATAACAAAAAATGTTGGGAGGATTCAAGAAGAGACACTTGGGAAAATTCTGCAGCAAAAT
GGGGGAACAGAGTATTTGAAGCAATGGGGTATGAATGGCAGAACTGATGTTGAGACTTTC
AAGGCTTGTGTCCCCATTGTCTGTCACAGTGATTTGGATCCTTATATTCAAAGAATTGTT
GATGGTGATATTTCACCTATTCTTACTGGAAAGCCCGTTCAAGCCATCTCCTTGAGTTCT
GGTACTACTCAAGGGAAGCCAAAGTTTGTACCTTTCAATGATGAATTGATGAATTCCGCC
ATGCAGACATTCAAGACTTCTTTTGCCTTTAGGAACAGAGAATTTCCAATAGAGAAAGGG
AAGGCTATGCATTTTTTTTACAGCAGCAAGCAGTTTAAAACTAAAGGGGGTTTTGGCAGC
TTCAACAGGCACTACTAA
>Solyc00g500288.1
ATGACATCACCACCTTTGGACAGCACACAAGGTCGAACGACGTCAGGCGTGGCATGCCAT
CATCGCCTTTGGGCAGCACATACGGTCGAACGACATCGGGCGTTGCATTCCATCATAGCC
TATGGACGCCAAACACGGTCGAACGACGTCAGGCATGACATGCCATCACCGCCTTTGGAC
AACATGCATGGTTCAACGACGGCAGCTGACACAATCGGACGACGTCGAGCGTGGCATGCC
AACATCGCCCTTGGACGGGAAACACGGTCGAACGACGTAGAGCGTGGCATGCCATCATCG
CCTTTGGCTGCACACACGGTCGAATGA
>Solyc00g500289.1
ATGCCATGCCCGACGTCGTCCGATCGTGTGCTGTTCTATGGCGGTGATGTCATGCCATGC
CCGACCATGCGTGTAGTCCAAGAGGGCGGTGATGGCATGCCACGCCAGACGTCGTCCGAC
CGTCTGTGCTACCCAAAGGAGATGATAGCATTCCACGCCCTACGTCGTCCTTCCTTGTGT
GCTGTCCTTAGGCGTTGA
>Solyc00g500290.1
ATGGAGGTACTTATGGCAGAACGGGCCAATCTGGTCTTTCACAATAAAGCGATAGACGGA
ACTGCCATGAAACGACTTATTAGTAGATTAATAGAGCACTTCGGAATGGCATATACATCA
CATATCCTGGATCAAGTAAAAACTCTGGGGTTCCAACAAGCTACTGCTACATCCATTTCA
TTAGGAATTGATGATCTTTTAACAATACCTTCTAAGGGATGGCTAGTTCAAGATGCTGAA
CAACAAAGTTTGATTTTGGAAAAACACCATCAGTATGGAAATGTACACGCGGTAGAAAAA
TTACGTCAATCCATTGAAATATGGTATGCTACAAGTGAATATTTGCGCCAAGAAATGAAT
CCGAATTTTAGGATGACTGACCCTTTTAATCCAGTTCATATAATGTCTTTCTCGGGAGCT
CGAGGAAATGCATCTCAGGTACATCAATTAGTAGGTATGAGAGGATTAATGTCGGATCCT
CAAGGACAAATGATTGATTTACCTATTCAAAGCAATTTACGCGAAGGACTCTCTTTAACA
GAATACATCATTTCTTGCTACGGAGCCCGTAAAGGAGTTGTGGATACTGCTGTACGAACA
TCAGACGCTGGATATCTCACTCGCAGACTTGTTGAAGTAGTTCAACACATTGTTGTACGT
CGAACGGATTGTGGCACCGCCCGGGGTATTTCTGTGAGTCCTCGGAATGGGATAATGCCG
GAAAGGATTTTTAGTCAAACATTAATTGGCCGTGTATTAGCAGATGATATATACATGGGT
TCACGATGTATTGCCACTAGAAACCAAGCCATTGGCATTGGACTTGTAAATCGATTCATA
ACCTTTCGGGCACAACCAATCTCTATTCGAACTCCCTTTACTTGTAGGAGTACATCTTGG
ATTTGTCGATTATGTTATGGGCGTAGTCCTACTCATGGCGACCTGGTTGAATTGGGGGAA
GCTGTAGGTATTATTGCAGGTCAATCGATTGGAGAACCGGGTACTCAATTAACATTACGA
ACTTTTCATACCGGAGGAGTATTCACGGGGGAACATGTGCGAGCCCCATCTAATGGAAAA
ATAAAATTCAATGAGGACTTGGTTCATCCGACACGTACACGTCATGGGCATCCCGCCTTT
CTATGTTCTATAGACTTGTATGTAACTATTGAGAGTGAAGATATTCTACATAATGTGAAT
ATTCCACCCAAAAGTTTGCTTTTAGTTCAAAACGATCAATACGTAGAATCAGAACAAGTA
ATTGCTGAGATTCGCGCAGGAATATCCACTTTGAATTTTAAAGAGAAGGTTCGAAAACAT
ATTTATTCTGATTCAGACGGAGAAATGCACTGGAGTACCGATGTCTATCATGCACCCGAA
TTTACATATGGTAATGTTCATCTATTACCAAAAACAAGTCATTTATGGATATTATTAGGA
GGGCCGTGCAGGTCCAGTCTAGTCTACCTTTCGATCCACAAGGATCAGGATCAAATGAAT
GCGCATTCTCTTTCTGGCAAGCGAAGATATACTTCTAACCTCTCAGTAACCAATGATCAG
GCGAGGCAGAAATTGTTTAGTTCGGATTTTTATGGTCAAAAAGAAGATAGGATTCCTGAT
TATTCAGACCTTAATCGAATCATATGTACTGGCCAGTATAATCTCGTATATTCGCCTATT
CTTCACGGGAATTCTGCTTTATTGTCAAAAAGGCGAAGAAATAAATTCATCATTCCACTA
CACTCGATTCAAGAACTCGAGAATGAACTAATGCCCTGTTCAGGTATCTCGATTGAAATC
CCCGTAAATGGTATTTTCCGTCGAAATAGTATTCTTGCTTATTTCGATGATCCTCGATAC
AGAAGAAAGAGTTCGGGCATTATTAAATATGGGACTATAGAAACGCATTCAGTCATCAAA
AAAGAGGATTTGATTGAGTATCGAGGAGTCAAGGAATTTAGGCCAAAATACCAAATGAAA
GTAGATCGATTTTTTTTCATTCCTGAAGAGGTGCATATCTTGCCCGGATCTTCTTCCCTA
ATGGTACGGAACAATAGTATCGTTGGGGTCGATACACAAATCACCTTAAATCTAAGAAGC
CGAGTCGGTGGGTTGGTCCGGGTGGAGAGAAAAAAAAAACGAATTGAACTGAAAATCTTT
TCTGGAGATATCCATTTTCCTGGAGAGACGGATAAGATATCCAGGCATACCGGCGTTTTG
ATACCACCAGGAACAGGAAAAAGAAATTCCAAGGAATACAAAAAAGTTCAAAATTGGATC
TATGTCCAACGAATTACACCTAGTAAGAAAAGGTTTTTTGTTTTAGTTCGACCTGTCGTC
ACATATGAAATAACGGACGGTATAAATTTAGGAACCCTTTTTCCACCGGATCCATTGCAG
GAAAGGGATAATGTGCAACTTCGAATTGTCAATTATATCCTTTATGGAAATGGCAAACCG
ATTCGAGGAATTTCTGACACAAGTATTCAATTAGTTCGGACTTGTTTAGTATTGAATTGG
AACCAAGACAAAAAAAGTTCTTCTTGCGAAGAAGCCCGTGCTTCTTTTGTTGAAATAAGG
ACAAATGGTTTGATTCGACATTTCCTAAAAATCAACTTAGTGAAATCCCCTATTTCGTAT
ATCGGAAAAAGGAATGATCCGTCGGGGTCAGGATTGCTCTCTGATAATGGATCGGATTGT
ACCAATATCAATCCCTTTTCTGCTATTTATTCCTATTCCAAGGCAAAAATTCAACAATCT
CTTAACCAACCTCAAGGAACTATTCATACGTTGTTGAATAGAAATAAGGAATGTCAGTCG
TTGATAATTTTGTCAGCAGCCAATTGTTCTCGAATGGAGCCATTCAAAGATGTAAAATAT
CACAGTGTGATAAAAGAATCAATTAAAAAAGATCCCCTAATTCCAATTAGGAATTCATTG
GGCCCTTTAGGAACATGCCTTCCAATTGAGAATTTTTATTCATCTTACCATTTAATAACT
CATAATCAGATCTTAGTAACTAAATATTTGCAACTTGACAATTTAAAACAGACTTTTCAA
GTGATTAAATTAAAATATTATTTAATGGATGAAAATGGAAAAATTTTTAATCCCGATCCA
TGCCGTAACATTATTTTAAATCCATTCAATTTGAATTGGTCTTTTCTCCATCACTATTAT
TGTGCAGAGACATCTAAAATAATTAGTCTTGGACAGTTTATTTGTGAAAATGTATGTATA
GCCAAAAATGGACCGCCCCTCAAATCGGGTCAAGTTATACTTGTTCAAGTTGACTCGATA
GTGATACGATCAGCTAAGCCTTATTTGGCCACCCCCGGAGCAACTGTTCATGGCCATTAT
GGGGAAACCCTTTACGAAGGAGATACATTAGTTACATTTATATATGAAAAATCGAGATCT
GGTGATATAACACAGGGTCTTCCAAAAGTAGAACAGGTCTTAGAAGTGCGTTCGATTGAT
TCAATATCCATGAATCTAGAAAAGAGGGTTGAGGGTTGGAACAAATGTATACCAAGAATT
CTTGGAATTCCTTGGGGATTCTTGATTGGTGCTGAGCTAACTATAGCGCAAAGCCGAATC
TCTTTGGTTAATAAAATCCAACAGGTTTATCGCTCCCAGGGGGTGCAGATTCATAATAGG
CATATAGAAATTATTGTACGTCAAATAACATCAAAAGTGTTGATTTCAGAAGATGGAATG
TCTAATGTTTTTTCACCCGGAGAACTTATTGGATTGTTGCGAGCAGAACGAATGGGGCGC
GCTTTGGAAGAAGCGATCTGTTACCGAGTCGTCTTATTGGGAATAACAAGAGCATCTCTC
AATACTCAAAGTTTCATATCTGAAGCAAGTTTTCAAGAAACTGCTCGAGTTTTAGCAAAA
GCGGCTCTCCGGGGTCGTATCGATTGGTTGAAAGGCCTGAAAGAGAACGTTGTTTTGGGG
GGGGTGATACCCGTTGGTACCGGATTCAAGGGATTAGTGCACCCTTCAAAACAACATAAC
AACATTCCTTTG
>Solyc00g500291.1
ATGACAAGAAGATATTGGAACATAAATTTGGAAGAGATGATGGAGGCAGGAGTTCATTTT
GGTCATGGTACTAGGAAATGGAATCCTAAAATGGCGCCTTATATCTCTGCAAAGCGTAAG
GGTATTCATATTACAAATCTTACTAGAACTGCTCGTTTTTTATCAGAAGCTTGTGATTTA
GTTTTTGACGCAGCAAGTAGGGGAAAACAATTCTTAATTGTTGGTACCAAAAATAAAGCA
GCTGATTCAGTAGAGTGGGCTGCAATAAGGGCCCGGTGTCATTATGTTAATAAAAAATGG
CTTGGCGGTATGTTAACGAATTGGTCCACTACAGAAACAAGACTTCATAAGTTCAGGGAC
TTGAGAATGGAACAAAAAACAGGGAGACTCAACCGTCTCCCGAAAAGAGATGCAGCTATG
TTGAAAAGACAATTATCTCGCTTGCAAACATATCTGGGCGGGATTAAATATATGACAGGG
GTACCCGATATTGTAATCATCGTGGATCAGCACGAAGAATATACGGCCCTGCGAGAGTGT
ATTACTTTAGGAATTCCAACAATTTGTTTAACCGATACAAATTGTGACCCCGATCTCGCA
GATATTTCAATTCCAGCGAATGATGACGCCATATCCTCAATCCGATTAATTCTTAACAAA
TTAAGGGCAAGGCAATATGAATGTTCTATCATGTTCCATCAATACTCTAAAGGGGTTATA
CGATATATCCGGTGTGGAAGTAGGCCAACATTTCTATTGGCAAATAGGAGGTTTCCAAGT
ACATGGCCAACCACTATAGCTGTTCGGAACCCACAAACCATTCCGACCGGGGGTCAGAAT
TTCTTCGAATATGTTCTTGAATTCATTCGAGATGTTAGAGCTCTTTTACCTTGGAAAATC
ATACAATTACCTCATGGGGAGTTAGCCGCACCCACGAATGATATAAATACTACTGTTGCT
TTGGCTTTACTCACATCCGTGGCATATTTCTATGCGGGTCTTACAAAAAGGGGATTAGTA
CCCTTAGTAGTTCCTATACCTGTCATGCTCCTTGGATTATTTACAAGTGGTATTCAAGCT
CTTATTTTTGCAACTTTAGCCGCGGCTTATATAGGTGAATCCATGGAGGGCCATCATTGA
>Solyc00g500292.1
ATGGTAACCATTCGAGCTGACGAAATTAGTAATATTATCCGTGAACGTATTGAACAATAT
AATAGAGAAGTAAAGATTGTAAATACAGGTACCGTACTTCAAGTAGGCGATGGCATTGCT
CGTATTCACGGTCTTGATGAAGTAATGGCGGGTGAATTAGTAGAATTTGAAGAGGGTACA
ATAGGCATTGCTCTGAATTTGGAATCAAATAATGTTGGTGTTGTATTAATGGGCGACGGT
TTGTTGATACAAGAAGGAAGTTCTGTAAAAGCAACGGGAAGAATTGCTCAGATACCCGTG
AGTGAGGCTTATTTGGGTCGTGTTGTAAATGCCCTGGCTAAACCTATTGATGGTAGAGGT
GAAATTTCAGCTTCTGAATTTCGATTAATTGAATCTGCCGCCCCCGGTATTATTTCGCGC
CGTTCCGTATATGAGCCTCTTCAAACCGGACTTATTGCTATTGATTCGATGATCCCTATA
GGACGTGGTCAACGAGAATTAATTATTGGGGACAGACAGACCGGTAAAACAGCAGTAGCC
ACAGATACGATTCTCAATCAACAAGGTCAAAATGTAATATGTGTTTATGTAGCTATTGGG
CAAAAAGCGTCTTCTGTGGCCCAGGTAGTAACTACTTTACAGGAAAGGGGAGCGATGGAA
TACACTATTGTGGTAGCCGAAACGGCGGATTCCCCTGCTACATTACAATACCTTGCTCCT
TATACAGGAGCAGCTCTGGCTGAATATTTTATGTATCGTGAACGACACACTTTAATCATT
TATGATGATCTCTCCAAACAAGCGCAAGCTTATCGCCAAATGTCTCTTCTATTACGAAGA
CCGCCCGGTCGTGAAGCTTATCCAGGAGATGTTTTTTATTTGCATTCACGCCTTTTGGAA
AGAGCCGCTAAATTAAGTTCGAGTTTAGGTGAAGGAAGTATGACTGCCTTACCAATAGTT
GAAACTCAATCCGGAGATGTTTCGGCTTATATTCCTACTAATGTAATTTCCATTACTGAT
GGACAAATCTTCTTATCCGCCGACCTATTCAATTCTGGAATCAGACCTGCTATTAATGTG
GGTATCTCCGTTTCCAGAGTGGGGTCCGCAGCTCAAATAAAAGCCATGAAACAGGTAGCT
GGTAAATTAAAATTAGAACTAGCGCAATTCGCAGAATTAGAAGCCTTTGCACAATTTGCT
TCTGATCTCGATAAAGCTACTCAGAATCAATTGGCAAGAGGTCAACGATTACGTGAATTG
CTTAAACAATCCCAATCAGCCCCTCTCACGGTAGAAGAGCAGATAATGACTATTTATACC
GGAACAAACGGCTATCTTGATTCATTAGAAGTTGGACAGGTAAGGAAATTTCTTGTTGAG
CTACGTACTTACTTAAAAACTACTAAACCTCAGTTCCAAGAAATCATATCTTCTACCAAG
ACATTTACCGAGGAAGCAGAAGCCCTTTTGAAGGAAGCTATTCAGGAACAAATGGATCGT
TTTATACTTCAGGAACAAGCATAA
>Solyc00g500293.1
ATGCTTAATACCTTTAGTTTGATCGGTATCTGTCTTAATTCGACCCTTTATTCGAGTAGT
TTTTTCTTCGGCAAATTGCCCGAGGCCTATGCTTTTTTGAATCCAATCGTAGATATTATG
CCAGTCATACCTCTGTTCTTTTTTCTCTTAGCCTTTGTTTGGCAAGCTGCTGATATGCGA
TGGATGATCTATTCTCTTTTTTTTTTTCAAAAAAATCATCTTGGAGATTGTGTAATGCTT
ACTCTCAAACTCTTCGTTTACACAGTAGTGATATTTTTTGTTTCTCTCTTCATCTTTGGA
TTCCTATCTAATGATCCCGGACGTAATCCTGGACGTGAAGAATAA
>Solyc00g500294.1
ATGGCACCGGAAATAATAGACCCTGAAACAGGTTCACGAATACCATCAATGTCTACTGGA
GGAGCAGCAATGAAGGCAATAATAAATACAGAAGTTGCCGTCAATAAGGTAGGGATCATC
AAAACACCAAACCATCCAATAAATATATTCGTTCAAGAAGGGCTCCAAAAGATGTTGATC
GTAAATGAGAAGATTGGTTCCGTAGAAAGACGAAAGTGGATTCGCATTCATATACATAAG
AATTATATAAGAAGAAGAAGAATCTTTGATTTTTTTTTGAAAAGGAACTATTCAAATTAC
AATATTCGTGGAGAAAGAATCGTAATAAATGTAAAGAAGAGGCATCTTTTACCCAATAGC
GAAGAGTTTGAACCAAGATTTCCAGATGAACGGGGAAGTTGTGTTGTTGCGAGCTATCCG
GCTGTAAATATCTGTGGATTTCTTCCATTTGAAATTCGATTTGAACAAAAGATGGAAGAT
TTTGAGGGTTATCAAATGATACATAGTGCGATACAGTTAAAACAAAGTATTGTAGATAAT
AAGATGTTTAGAAATCCTTTATTTTTTCAACCTAATCGCTCTTTTGACTTCGGAAAAAAC
TTTCTTTATCAATATACTGTTTCTTCTACACACATCTCCATAATCGAAAATGATCGGGAA
TCATTCAAATTAAGAACAAAAGCTCGTTGCTTTTTCTTTCCCTATAATTTAATTGAAGCC
GCAGCCTTATCCATTTATTCATTCGACCCAACTTTATTTTGTTCCGTTCCAAGAATTCTA
ACACAGTTTTATACCCATCTAGGAACAATTAAATATTTTCAGAACTTTCCGTTGATACGA
CATGCTATTTTTACCATTCATTCCCTTTCAGGATCAGTCGCGGTCTTCCAAACTTTACCG
AGAGAACATTTAAATAAGTTTGATTCTTTATCGGATCATAAAAACCCACTTTCTGAAGAT
CTTTTCCTTCTCTTCGGGATCGAACATCAATTGCAACGATTCGATAGACGGCTCATTGGG
ATAGATTTTTTGAAAAAAAAAAACGATTCATCGAAGAAAAAAATCAGAAACAACAATCAC
ATTCCAGCTAACATTTCGATTTTAAACAGAACATTGTTAAAAAAGCAATCTATATTATAT
AGAATTCAACTTAATTTATTGATCATTACATATAATTCAATTAAGATATTGTATGAAAAT
ATTATTTTTTCGATTCTCCTTTTCTCAAAGGAGGATTTTTGA
>Solyc00g500295.1
ATGGAAGAAATCCACAGATATTTACAGCCGGATAGCTCGCAACAACACAACTTCCTATAT
CCACTTATCTTTCAGGAGTATATTTATGCACTTGCTCAGGATCATGGTTTAAATAGAAAT
AGGTCGATTTTGTTGGAAAATTCAGGTTATAACAATAAATTTAGTTTCCTAATTGTGAAA
CGGTTAATTACTCGAATGGATCAACAGAATCATTTGATTATTTCTACTAATGATTCTAAC
AAAAATCCGTTTTTGGGGTGCAACAAGAGTTTGTATTCTCAAATGATATCAGAGGGATTT
GCATGTATTGTAGAAATTCCGTTTTCTATACGATTAATATCTTCTTTATCTTCTTTCGAA
GGCAAAAAGATTTTCAAATCTCATAATTTACGATCAATTCATTCAACATTTCCTTTTTTA
GAGGACAATTTTTCACATCTAAATTATGTATTAGATATACTAATACCCTACCCCGTTCAT
CTGGAAATCTTGGTTCAAACTCTTCGCTATTGGGTAAAAGATGCCTCTTCTTTACATTTA
TTACGATTCTTTCTCCACGAATATTGTAATTTGAATAGTCTTATTACTTCAAAGAAGCCC
GGTTACTCCTTTTCAAAAAAAAATCAAAGATTCTTCTTCTTCTTATATAATTCTTATGTA
TATGAATGCGAATCCACTTTCGTCTTTCTACGGAACCAATCTTCTCATTTACGATCAACA
TCTTTTGGAGCCCTTCTTGAACGAATATATTTCTATGGAAAAATAGAACGTCTTGTAGAA
GCCTTTGCTAAGGATTTTCAGGTTACCCTATGGTTATTCAAGGATCCTGTCATGCATTAT
GTTAGTGTGCGACTAAATCATTCAATGGTACGTAGTCAAATGTTAGAAAATTCATTTCTA
ATCAATAATCCAATTAAGAAGTTCGATACCCTTGTTCCAATTATTCCTTTGATTGGATCA
TTAGCTAAAGCACACTTTTGTACCGGATTAGGGCATCCCATTAGTAAACCAGTTTGGTCC
GATTTATCAGATTCTGATATTATTGACCGATTTGGGCGTATATGCAGAAATCTTTTTCAT
TATTATAGTGGATCTTCCAAAAAAAAGACTTTATATCGAATAAAGTATATACTTCGACTT
TCTTGTGCTAGAACTTTAGCTCGGAAACACAAAAGTACTGTACGCACTTTTTTGAAAAGA
TCGGGCTCGGAATTATTGGAAGAATTCTTAACGTCGGAAGAAGAAGTTCTTTCGTTGACC
TTCCCACGAGCTTCGTCTAGTTTGTGGGGAGTATATAGAAGTCGGATTTGGTATTTGGAT
ATTTTTTGTATCAATGATCTGGCGAATTCTCAATGA
>Solyc00g500296.1
ATGACTGCAATTTTAGAGAGACGCGAAAGCGAAAGCCTATGGGGTCGCTTCTGTAACTGG
ATAACTAGCACTGAAAACCGTCTTTACATTGGATGGTTTGGTGTTTTGATGATCCCTACC
TTATTGACGGCAACTTCTGTATTTATTATTGCCTTCATTGCTGCTCCTCCAGTAGACATT
GATGGTATTCGTGAACCTGTTTCAGGGTCTCTACTTTACGGAAACAACATTATTTCCGGT
GCCATTATTCCTACTTCTGCAGCTATAGGTTTACATTTTTACCCAATCTGGGAAGCGGCA
TCCGTTGATGAATGGTTATACAACGGTGGTCCTTATGAACTAATTGTTCTACACTTCTTA
CTTGGCGTAGCTTGTTACATGGGTCGTGAGTGGGAGCTTAGCTTCCGTCTGGGTATGCGA
CCTTGGATTGCTGTTGCATATTCAGCTCCTGTTGCAGCTGCTACCGCAGTTTTCTTGATC
TACCCAATCGGTCAAGGAAGTTTTTCTGATGGTATGCCTCTAGGAATCTCTGGTACTTTC
AATTTCATGATTGTATTCCAGGCTGAACACAACATCCTTATGCACCCATTTCACATGTTA
GGCGTAGCTGGGGTATTCGGCGGCTCCCTATTCAGTGCTATGCATGGTTCCTTGGTAACT
TCTAGTTTGATCAGGGAAACCACAGAAAATGAATCTGCTAATGAAGGTTACAGATTCGGT
CAAGAGGAAGAAACTTATAATATCGTAGCCGCTCATGGTTATTTTGGCCGATTGATCTTC
CAATATGCTAGTTTCAACAACTCTCGTTCGTTACACTTCTTCCTAGCTGCTTGGCCTGTA
GTAGGTATCTGGTTTACCGCTTTAGGTATCAGCACTATGGCTTTCAACCTAAATGGTTTC
AATTTCAACCAATCTGTAGTTGACAGTCAGGGTCGTGTAATTAACACTTGGGCTGATATC
ATCAACCGTGCTAACCTTGGTATGGAAGTTATGCATGAACGTAATGCTCATAACTTCCCT
CTAGACCTAGCTGCTATCGAAGCTCCATCTACAAATGGATAA
>Solyc00g500297.1
ATGCCCTTAGGCACGGCCATACATAACATAGAAATCACACTTGGAAAGGGTGGACAATTA
GCTAGAGCAGCGGGTGCTGTAGCGAAACTGATTGCAAAAGAGGGGAAATCGGCCACATTA
AAATTACCTTCTGGGGAGGTCCGTTTGATATCCAAAAACTGCTCAGCAACAGTCGGACAA
GTGGGGAATGTTGGGGTGAACCAGAAAAGTTTGGGTAGAGCCGGATCTAAGCGTTGGCTA
GGTAAGCGTCCTGTAGTAAGAGGAGTAGTTATGAACCCTGTAGACCATCCCCATGGGGGT
GGTGAAGGGAGAGCCCCAATTGGTAGAAAAAAACCCACAACCCCTTGGGGTTATCCTGCA
CTTGGAAGAAGAAGTAGAAAAAGGAATAAATATAGTGATAATTTGATTCTTCGTCGCCGT
AGTAAATAG
>Solyc00g500298.1
ATGGCGATACATTTATACAAAACTTCTACCCCGAGCACACGCAATGGAACCGTAGACAGT
CAAGTGAAATCCAATCCACGAAATAATTTGATCTATGGACAGCGTCGTTGTGGTAAAGGT
CGTAATGCCAGAGGAATCATTACCGCAAGGCATAGAGGGGGAGGTCATAAGCGTCTATAC
CGTAAAATCGATTTTCGACGGAATGAAAAAGACATATATGGTAGAATCGTAACCATAGAA
TACGACCCTAATCGAAATGCATACATTTGTCTCATACACTATGGGGATGGTGAGAAGAGA
TATATTTTACATCCCAGAGGGGCTATAATTGGAGATACCATTGTTTCTGGTACAGAAGTT
CCTATAAAAATGGGAAATGCCCTACCTTTGAGTGCGGTTTGA
>Solyc00g500299.1
ATGGCTATAACAGAGTTTCTCTTATTCGTATTAACAGCTACTCTAGGGGGAATGTTTTTA
TGCGGTGCTAACGATTTAATAACTATCTTTGTAGCCCCAGAATGTTTCAGTTTATGCTCC
TACCTATTATCTGGATATACCAAGAAAGATGTACGGTCTAATGAGGCTACTATGAAATAT
TTACTCATGGGTGGGGCAAGCTCTTCTATTCTGGTTCATGGTTTCTCTTGGCTATATGGT
TCATCCGGGGGAGAGATTGAGCTTCAAGAAATAGTAAACGGTCTTATCAATACACAAATG
TATAACTCCCCAGGAATTTCAATTGCGCTCATATTCATTACCGTAGGAATTGGGTTCAAG
CTTTCCCCAGCCCCTTCTCATCAATGGACTCCTGACGTATACGAAGGAGTGCGGACCTCA
TTGGTAAGTGCTACAAGATCTCGTGCATTGGAACCCATGGTTATGGACCCGAATCCGTTA
TTCCAGCTCCGTATCAAGGTCACGATCGATATCGTCACTAGCATCAAGATTGTCACTATC
ATCAATATCGTCACTATCATCAATATCGATCTCATCAAGAAGAAAACCTTTAGACTTGTT
ATCCAGGAACTTGTTCAGAAATACCGTAATGAAAGGAACATAGGAAGGCCCGGGAAACAA
AGAGAAGATGTGTACGAACGAGATATCCAGCAACAAGAAGAAGGAAAAGGATTGAATAGA
GGAACTCCCGAGCATTTGGCGATCTCAGATGTGTCGATATCAATGGTGACTCATTATTTC
GATGAATCATTTCTTCGGACAGAAGAAGATTATGTAAACACTTACTCGAGATCTCACTTA
TCAGATTCCATTGTGGAAGACACAATTTTTTCTGAAGAATTCGCCATGATATACCTGATC
CATGCATAA
>Solyc00g500300.1
ATGTATGGATGGTATGAACTGCCTAAACAAGAATTCTTGAACAGCAAACAACCAGTTCAG
ATATTCACGACCAAGAAGTACTGGATTCTCTTTCGGATAGGCCCTGAAAGGAGAAGGAAG
GCTGGAATGCCAATAGGCATAGAAACAACGCTTGTAAGGAGTCCTATTAAAACCAAGAAA
TATAGGCCTGCCTGCCATCCACACCAGAATAAATAG
>Solyc00g500301.1
ATGCTTATTCCCCAGATACCGTCATTGCTTCTTCTCCGGGAAAAGAAGTTCACGACCCGT
GGGCCTTCTACCTCCACGCGGCATTGCTCCGTCAGGCTTTCGCCCATTGCGGAAAATTCC
CCACTGCTGCCTCCCGAGTCTGGGCCGTGTCTCAGTCCCAGTGTGGCTGATCATCCTCTC
GGACCAGCTACTGATCATCGCCTTGGTAAGCTATTGCCTCACCAACTAGCTAATCAGACG
CGAGCCCCTCCTCGGGCGGATTCCTCCTTTTGCTCCTCAGCCTACGGGGTATTAGCAGCC
GTTTCCAGCTGTTGTTCCCCTCCCAAGGGCAGAATCCATGTTGTATATTTGAAAGAGGTT
GACCTCCTTGCTTCTCTCATGGTACACTCCTCTTCCCGCCGAGCCCCTTTTCTCCTCGGT
CCACAGAGACAAAATGTAGGACTGGTGCCAACAGTTCATCACGGAAGAAAGGACTCACTA
AGTGAAGAAAGGACTCACTAA
>Solyc00g500302.1
ATGAGATTGAGTTCCACGAATATGCAGGCTAGAAAGATGCTATTTGCTGCTATTCTATCT
ATTTGTGCATCAAGTTCGAAGAAGATCTCAATTTATAATGAAGAAATGATAGTAGCTCTA
TGTTTTATAGGCTTTATCATATTCAGTCGGAAGAGTTTAGGTAATACTTTCAAAGTGACT
CTCGACGGGAGAATCCAGGCTATTCAGGAAGAATCGCAGCAATTCCCCAATCCTAACGAA
GTAGTTCCTCCGGAATCCAATGAACAACAACGATTACTTAGGATCAGCTTGCGAATTTGT
GGCACCGTAGTAGAATCATTACCAATGGCACGCTGTGCGCCTAAGTGCGAAAAGACAGTG
CAAGCTTTGTTATGCCGAAACCTAAATGTTAAGTCAGCAACACTTCCAAATGCCACTTCT
TCCCGTCGCATCCGTCTTCAGGACGATATAGCCATAAAGATGCACGTCTTAGTGGGGAAA
AGATTTTGCCCCCGGTGTAGCTCGAAAGCAGAAAGAGTAGAATTCATTCGAGAGAGCTTG
GTGGTCTTAAGAATGGTTCGGGTGGGGGATTCTCTTAAGAATAAAGAATTAGAATAG
>Solyc00g500303.1
ATGATTGAATCTCAGAGGCATTCTTATCATTTGGTAGATCCAAGTCCATGGCCTATTTCG
GGTTCACTCGGAGCTTTGGCAACAACCGTAGGAGGTGTGATGTACATGCACTCATTTCAA
GGGGGTGCAACACTTCTCAGTTTGGGCCTCATATTTCTCCTATATACCATGTTCGTATGG
TGGCGCGATGTTCTACGTGAATCCACGTTCGAAGGACATCATACCAAAGTCGTACAATTA
GGACCTCGATATGGTTTTATTCTGTTTATCGTATCGGAGGTTATGTTCTTTTTTGCTCTT
TTTCGGGCTTCTTCTCATTCTTCTTTGGCACCTACGGTAGAGATCGGAGGTATTTGGCCC
CCAAAAGGGATTGCGGTTTTAGATCCTTGGGAAATCCCTTTTCTTAATACCCTTATTCCC
CTTTCATCCGGAGCTGCCGTAACTTGGGCTCATCATGCTATACTCGCGGGGAAGGAAAAA
CGAGCAGTTTACGCTTTAGTAGCTACCGTTTCACTGGCTCTAGTATTCACAGGCTTTCAA
GGAATGGAATATTATCAAGCACCCTTCACTATTTCGGATAGTATTTATGGTTCTACCTTT
TTCTTAGCAACTGGCTTTCATGGTTTTCATGTGATTATAGGTACTATTTTCTCGATCATA
TGTGGTATTCGCCAATATCTTGGTCATCTGACCAAGGAGCATCACGTTGGCTTTGAAGCA
GCTGCATGGTACTGGCATTTTGTAGACGTGGTTCGGTTATTCCTATTTGTCTCTATCTAT
TGGTGGGGAGGTATATGA
>Solyc00g500304.1
ATGATGCAAAAGGGCTCTTGGTCTATCCTTGATCAGAGATTTCTCTATGAAAAATATGAA
TCGAAGTTTGAAGAAGGGGAGGGAGAAGGAGCCCTTGACCCGCAGGAGGATTTATTCAAT
CACATAGTTTGGGCTCCTAGAATATGGCGCCCTTGGGGCTTTCTATTTGATTGTATCGAA
AGGCCCAATGAATTGGGATTTCCCTATTGGTCCAGGTCATTTCGGGGCAAGCGGATCCTT
TATGATGAAAAGGATGAGCTTCAAGAGACTGATTCGGGGTTCTTGCAGAGTGGAACCATG
CAGTACCAGACACGAGATAGATCTTCCAAAGAACAAGGCCTTTTTCGAATAAGCCAATTC
ATTTTGGACCCTGCAGATCCACTCTTTTTCCTATTCAAAGATCAGCCCCCTGGCTCTGTG
TTTTCACATCGAGAATTATTTGCAGATGAAGAGATGTCAAAGGGGCTTCTTACTTCCCAA
ATGGATCCTCCTACATCTATATATAAACGCTGGTTTATCAAGAATACGCAAGAAAGGCAC
TTCGAATTGTTGATTAATCGTCAGAGATGGCTTAGAACCAATAGTTCATTATCTAATGGA
TCTTTCCGTTCTAATACTCTATCCGAGAGTTCTCAGTATTTATCAAATCTGTTCCTATCT
AACGGAACGCTATTGGACTTAGAGGCGATTAGAACTTCTAGAATATGA
>Solyc00g500305.1
ATGGCATGCCACGCTCGACGTTGTTCGACCGTGTGTGCTGTCCAAAGGCGGTTGTTATGT
CATGCCATGCCTGACGTCGTTCGACCGTGTGTGCTTCCTAAAGGTGATGATGGCATGCCA
AGCCCGATATCGTTCGACCGTGTGTGCTTTCCAAAGGCAGTGATGGCATGTCACGCCTGA
>Solyc00g500306.1
ATGGTGGAACGACGTCGGGCGTGGCATGCCATCATCGCCTTTGGACTAGCTGACACAGTC
GAATGGTGGACAGCACACACGGAAGGACGACGTCGGGTGTGTCATGCTATCATCGCCTTT
GGGCAGCATAGAAGGTCAGACGACGTTGGGCGTGGCATGCCATCACCGCCCTTGGACAGC
ACACATGGTCGGATGATGTTGGGCGTGGCATGCCATCACCGCCCATGGACAGCACACACG
ATAGGACTAAGTCGGGCGTGGCATGATATCACCACCTTTGGACAGCACACACGGTCGAAC
GACTTCAGGCGTGGCATGCCATCATCGCCTTTGGGCAGCACACACGATCGCTTGATGGTA
GACTGCCTGATGGCAGACCGCCTGGTGGGATACTGCCTGATGGCAGACCGCCTGGTGTGA
>Solyc00g500307.1
ATGCCATCATCGCCTTTGGGCAGCACAAACAGTCGAACGACGTCGGGCGTGGAATGCGAT
CATCACCTTTGGGCAGCATACACGGTCGAACGACGTCGGGCGTGGCATGCCATAATCGCC
TTAAGGCAGCACACACAGTCGAAAGATGTCGGGCGTGGCATGAAATCACCGCCCTTAGAC
AGCACACACGGTCGAACGACGTCTAGTGTGACATGCCATCACCGCCATAGGATAACACAC
GATCGGACGACCACACACGAGCGAACAACGTCGGGCATGGCATGCAATCAACGCTTTGGA
CAGCACACACGGTCAAACGACGTCGAGCGTGGCATTCCATTATCGCCTTTGGAAAGCACA
CACGGTCGAACTACTTCGGGCGTGGCATGCCATCAACGCCTTTGGGAAGCACAAACAGTT
GAACGACGTCAGGCATGGCATGCTAGCATCGGCTTTGGGCAGCACACGGATGATAGACAT
CGGGCATGGCATGACATCACCTCCTTTGGACAGCGCACACGGTCGAACGACGTCGACCGC
GACATGACATCACCTCCTTTGGAAAGCACCCACGGTCGAATCACGTCGGGCGTGGCATGC
CATCATCACCTTTGGGCAGCACAACAGTCAAACGACATCGAGCATGGCATGACATTACCA
CCCTTGGATTGCACAGACAATCAGCAACGTAGGGCGTGGCATGACATCACTGCCATAGGA
CAGCACACGGTCGGAGGATGTCGGGCATGA
>Solyc00g500308.1
ATGGAATGCATGGCTCGTCTGTGCTACGCCGTTCGGCGTTTACAAAAACAAGCCCGTGAC
GTCTGCGGGGCATTTGAGGCGGTGGCAGGCAGACGTCATGGGCGTCCTGTGGGCTTAGTA
GGTGTGCTGCGCGGGCTCTTGACGGCATGCATGGTTTGTCCATGCTACGCCGTTGGGCTT
CAACAAAAACATGACAGCGACGTCTGTGGGGCAACTGAGGCGAAAGGAGGTAGACATCAA
GGGCGTCATGTGGGCTTAGTAGGCGTGTTGCGTGGGTGCTTGATTGCATGCATGGCTCGT
CCGTGCTACGCTGTTGGGCGCTTGCAAACACATGCCGACGACGTCTGCGGGGCGACTGAG
GCATTACAAGGTGGACGTCACGGGCGTCCTGTGAGGTGA
>Solyc00g500309.1
CCCGTAAAGGAGAAGGGCCGGTGGGGGGCATTTGGGAAAGTCGGGCCGATCGGGTGTCTT
TATTCAAGCGACGGTACAGAAGAAGAACGAAACGAAGTGAGAGGCCGGGGGGCAGGGAAA
AGAGTCGAGTCGATCAGGCTCGACGATCGGGAGAAGCAAAACGAAATCAGGATTTGGCCG
AAAAAGAAGCAAGGCTATGGATACCATGACCGATCACCATCGATAAAGAAGAATCTTTCT
AAATCACTTCGTGTCAGCGGGGCCTTCAAGCATCCGAAATACGCTGGGATTGAAAATGAC
ATAGCGTTCCTGATAGAAAATGACGACTCCTTCAGAAAAATAAACTTATTCAAGTTCTTT
TTCCCAAAGAAGTCCCGCTCCGACCGCCCGACGAGTCATCTACTTAAAAGGACCCTCCCC
GCAGTCCGCCCTTCCTTGAATTATTCGGTCATGCAATACTTATTGAATACAAAGAAGAAA
ATGCATTTCGACCCCGTCGTAGTTCTCAATCATTTCGTGGCACCGGGCGTGGCTGAACCA
TCTACGATGGGGGGAGCTAATGCACAGGGAAGAAGCTTAGATAAAAGAATACGTTCTTGC
ATCGCTTTTTTTGTAGAAAGCTCGACCAGCGAGAAAAAGTGTTTGGCCGAAGCCAAAAAG
AGGGTGACCCACTTTATTCGCCAAGCGAATGATCTTCGCTTCGCGGGAACAACAAAAACC
ACCATCTCGCTCTTTCCTTTCTTCGGTGCTACCTTTTTTTTTCCAAGGGATGGGGTTGGG
GATGCCCGGGAACAACACCTAGGTCAATTAAGGAGAAAATGTTGGAACCTCATGTGTAAG
GATAAGATAATGGAATTGATAGAGAAATTCATAGACCTAAATAGGATAGGAGAATTGATA
AGGGGAATAGAGATGATGATAGAGATAATACTGAGAAACAGAAGAATTCCGTACGGGTAC
AACTATTATTTGAACGAAGTGCAAAAAATGCGATCTTTGTTGTATAATAGAACAAACACT
AATACCTTAATTGAATCGGTCAAGATCAAATCTGTTTATCAAAGTGCTTCTCCGATTGCT
CAAGACATCTCTTTTCAACCGAGGAACAAAACAAGATCATTTCGTTCCATTTTTAGTCAA
ATAGTGAAGGATATTCCATTAGTAATGAAAAAGGGGGTGGAGGGGATCCGTATATGTTGT
TCAGGTCGATTAGAAGGTGCAGAAATAGCTAGAACAGAATGCGGAAAGTATGGAAAAACA
TCTCGTAATGTATTTAACCAGAAAATAGATTATGCTCTTGCGGAAGTATCTACTCGTTAC
GGAATCTCAGGTGTCAAAGTGTGGATTTCATATAGTCAAAAAAAGGGGGGACGTGCTATA
TCTGAAACATGTAGTAGGGGTTCCAAACCGGACGGTACACAACTTGGTTTTGGAAGATAT
GGCACTAAAAGTTGTAGAGCTGGTCGTCTTTCATATCGAGCCATTGAAGCAGCGCGTCGT
GCTATAATCGGACACTTCCATCGTGCTATGAGCGGACAATTCCGAAGAAATGGTAAGATA
TGGGTAAGAGTTCTCGCAGATATCCCTATTACCGGGAAACCTACAGAAGTAAGAATGGGA
AGAGGAAAAGGAAATCCTACGGGTTGGATTGCTCGTGTGTCCAGGGGACAAATCCTATTT
GAAATGGATGGTGTGAGTTTGTCAAATGCTCGACAAGCCGCTACATTAGCGGCGCATAAA
CTATGTTCGTCAACCAAGTTTGTTCAGTGGTCG
>Solyc00g500310.1
ATGATTGTTCTAGAATGGCTATTCCTCACAATTGCTCCTTGTGATGCAGCGGAACCATGG
CAATTAGGATCTCAAGACGCAGCAACACCTATAATGCAAGGAATAACAGACTTACATCAC
GATGTCTTTTTCTTCGTTATTCTGATTTTGGTTTTCGTATCATCGATCTTGGGTCGCGCT
TTATGGCATTTCCACTATAAAAAAAATCCAATCCCGCAAAGGATTGTTCATGGAACTACT
ATCGAGATTCTTCGGACCATATTTCCTAGTATCATCCCTATGTTCATTGCTATACCATCA
TTTGCTCTGTTATACTCAATGGACGAGGTAGTAGTAGATCCAGCCATTACTATAAAAGCT
ATTGGACATCAATGGTATCGGAGTGCGCCTCTTCACGAGGGTGATTAA
>Solyc00g500311.1
CTAGAATTGGGTCAATCACATTTATTAGAAGTCGACAATAGAGTGGTTCTACCAGCAAAG
AGCCCTATACGTTTTATTGTAACATCTGCTGATGTACCTCATAGTTGGGCTGTACCTTCC
TTAGGTGTCAAATGTGATGCTGTACCGGGTCGTTTAAATCAGACCTCTATTTCGGTACAA
CGAGAAGGAGTTTACAATGGTCAGTGCAGTTAGATTTGTGGAACTAATCATGCCTTTATG
CCTATCGTCGTAGAAGCTGTTCCTAGGAAAGATTATGGCTCTCGGGTATCCAATAAATTA
ATCCCACAAAGCCCCGACAAAGAGCCAATACTGGTCCCCTCTCCCTCTGATGACCGAACG
CAATCGTCTTCGTGGGCTTCCACGCTTGCAGATTGGGGAACTTCTCGCTCGAAATCGGAA
TTGAGTGTGAACGAAGCCCAACAAAATGCCCCCGCAGCAGCAGCGGTTGGTGTTGGGGCG
GAGATCCAACCATTCCCATTGTTACAGGATGCCCTAAGGCGTCAGGAGCTAGATAGCCGG
CTGTCGTTCCACTTGCACTTGATCGGAAAAAACTGGACAGAAGGGAAAATAAACGCTACG
TTGGAACAACAATTCTTGTTAGAAAAACAAATGGAGAGCGCTTTACTGGCCAATGGCTTT
TGCCTAGAATCGATTCTCAACAAAATGGGAAAAATACGAGGGATCGCTTTCTATCCGTAT
GGGCGACCCCTCGCTGCCACGACATACAAGAGCTATATAGATATAATTGAAAGGGTTGGG
CCAGACCAGAGCCCACCCTACAAACGCATTATAACTGCTTTTGTAGACTGCAAGCTTCGC
CTTCGATTTGGGAATTAA
>Solyc00g500312.1
ATGGAGGATAATTCCGCTGGAGGAAGGGCGGTGGATTCAGGGTCGGGGTCGGATAATTGG
CAAAAGTACCTCAACTTATCCGAGGAAAATGACTCCGCCGCATCAGCCTCTCCCCCGTCG
TCCTCTTTTTTCAGAGGACTTTCGGACATGTCCCCTGCACCAGACCTTGGGGAGGAAGTG
CAGCAAGTGAGCCCTACTCATTCCATTTCCCAAACGGATCTATGGAATTCACCTTCCTCG
TCGGCTCCAACCCCAGGTCAGGATAATCAACCGCCCCTGATCCCAGAGCTCCACCCTCCG
CTTCTCGATGACGACACCCGTCGAGCGGAGCTCGCGAGTAGGTTAAGAACCGTTTTATGG
GGGAAAGCTTATAGGGAAGAAATGATAGACTCCGTTGTTGATACGCAAGTGCACATTGAA
AAACATATTCAAGCTGCACTTGTGGGACGGGACTATTCGGTTGAGTCTCTTCTTGCGAAG
AGGCACCAGATCAGGGGGCTCATCTTCTCCCCAATGGGAGAAGCGCTTAGTGAAAGGACT
TACGCTTTGCACCTGAAGGAGATTCTCCAGTTGGGTACAGTGCAAAGCCTTCCATTTCGG
CGGGATCCGTTGCTCAAACCGAATCACGCCAACGTTATGGAAGTTCCTGGATCGTGTAAA
ATAATAGTAGTACCAAAGACAACACCTTCTATCAAAAATGGAAAATTGGCTATGGAGATT
CCGTGCGGCCAGAAATTAAAACAAAGGGCTTCAACAGGAAAGTCGTTTCGATCCAATCCA
TTCTTGGGGTCAAATAAAGACAAAAAAAGATATGTCAGTGACCTAGCACGACAAAGCACT
CTCCGAGGGCATGGAATGTCACATTTTTTGGTCAGAATATCCACAGTAATGTCTCTGTTA
GATTCTCCACTCGAAATAAGGGAAAGGTCAATTCAATTCTCGATGGAAACGGAATTTTGC
GAATTCTCCCCCGAACTTGAAGATCATTTCGAGATCTTCGAACATATTCGAGGGTTCAAT
GTTACTATTGTAACTTCGGCCAACACACAAGATGAGACTTTACCACCGTGGAGCGGCTTT
TTGCAAAAAGATGAGGGGGAAACTCACATCTCGAGGTCCTTTGATGGGCATAAAGAAATC
GTCTTGGTAGCAACCACCAAACCAATAGAACAAGGGTTCGCTCCGCAGCAGGTCTACAAG
CAAGCGAAGCCAAATTCAATCAAGGAAAGGGGGCTTACTTTTCCTGAGGCTGATTCATCC
TATTCAAATTTAGCTATGCTAATGGAAGAGGAAAAGTTTTCAGATGAGATGGACCCCCAA
GAGATGAGCGAGAACCCCCAATTGCTTAGGGGTCGCACTCTCAAGATGATCAGTCCGAGA
GTGCTGGAGAGAAGAGAAAGCGGTAAAAACCTCTCTTATTCGGTCACCGAGAAGTCGGAC
GACTCTTCAGTAACCCAGGGTGATCCGACCCCTTCGACGCTTTTTTCGCTCGTAGAACAC
ATTATGAGAGATGTTGAAGGGGGCTGGTTGCTCCGTTATATGCATGCTAATGGGGCAAGT
ATGTTTTTCATTGTGGTTCACCTGCATATTTTTCGTGGTCTATATCATGCCAGTTATAGC
AGTCCTAGGGAATTTGTTCGGTGTCTCGGAGTTGTAATCTTCCTATTAATGATTGTGACA
GCTTTTATAGGATATGTACTACCTTGGGGTCAGATGAGCTTTTGGGGAGCTACAGTAATC
ACAAGCTTAGCTAGCGCCATACCTGTAGTAGGAGATACCATAGTGACTTGGCTTTGGGGT
TGGTTCTCCGTGGACAATGCCACCTTAAATCGTTTTTTTAGTCTTCATCATTTACTCCCC
TTTATTTTAGTAGGCGCCAGTCTTCTTCATCTGGCCGCATTGCATCAATATGGATCCAAT
AATCCATTGGGTGTACATTCAGAGATGGATAAAATTGCTTCTTACCCTTATTTTTATGTA
AAGGATCTAGTAGGTTGGGTAGCTTTTGCTATCTTTTTTTCCATTTGGATTTTTTATGCT
CCTAATGTTTTGGGGCATCCCGACAATTATATACCTGCTAATCCGATGTCCACCCCGCCT
CATATTGTGCCAGAATGGTATTTCCTACCGATCCATGCCATTCTTCGTAGTATACCTGAC
AAATCGGGAGGTGTAGCCGCAATAGCACCAGTTTTTATATGTCTATTGGCTTTACCCTTT
TTTAAAAGTATGTATGTACGTAGTTCAAGTTTTCGCCCGATTCACCAAGGAATATTTTGG
TTGCTTTTGGCGGATTGCTTACTACTAGGTTGGATCGGATGTCAACCTGTGGAGGCACCC
TTTGTTACTATTGGACAAATTTCTCCTTTAGTTTTCTTCTTGTTCTTTGCCATAACGCCC
ATTCTGGGACGAGTTGGAAGAGGAATTCCTAATTCTTACACGGATGAGACTGATCACACC
TGA
>Solyc00g500313.1
ATGAAGAATAAGAGGAGAGCAAAGCGCCAATGGCGCGCGAAGCGCATGCGGAACGGGCAC
GGAGAAAAAGAAGTGTGGAGGAGAAGCAGCCGAGCTCATTCCCTTCGCTTCCTGGGCCCA
AAGCAGTGCAGTCTTTCCTGGCCAAATCAAGGATTTGGGGCTTCTTGCTACGCTACAACA
CTATAG
>Solyc00g500314.1
ATGTGGGCACCTGATATCTATGAGGGTTCACCCACCCCGGTTACAGCATTCCTTTCTATT
GCGCCTAAAATCTCTATTTCTGCTAATATTTCACGTGTTTCTATTTATGGTTCTTATGGA
GCTACATTGCAACAAATCTTCTTTTTCTGCAGCATTGCTTCTATGATCTTAGGAGCACTG
GCCGCCATGGCCCAAACGAAAGTAAAAAGACTTCTAGCTCATAGTTCAATTGGACATGTA
GGTTATATTCGTACTGGTTTCTCATGTGGAACCATAGAAGGAATTCAATCACTACTAATT
GGTATCTTTATTTATGCATCAATGACGATAGATGCATTCGCCATAGTTTTAGCATTACGG
CAAACCCGTGTCAAATATATAGCTGATTTGGGCGCTCTAGCCAAAACGAATCCTATTTTG
GCTATTACCTTCTCCATTACTATGTTCTCATACGCAGGAATACCCCCGTTAGCCGGCTTT
TGTAGCAAATTCTATTTGTTCTTCGCCGCTTTGGGTTGTGGGGCTTACTTCCTAGCCCCA
GTGGGAGTAGTGACTAGCGTTATAGGTCGTTGGGCGGCCGGAAGGGTCGAGTCTGATACA
TCAACCGTCTACTCAATATCCTTGTACGAGTCCACAATGACTACACGAGATGAACCTTGG
TTTGGTGAATTGAAGTTGGCCTTAGGTGTAATAGGACTCCCAGTTACTGCGCGCGATCGT
ATACTGAGGTGCTCCCCGCCGGTTGTTGGAACGACGCGAGCCGGGCCGGGTCTCGATTCA
GAAAGATGA
>Solyc00g500315.1
ATGCTTTCCCCAACCATTAAAGTAAAGGCTCGACGAAGGGAGGGAGGTGCGGCGGGGGAA
GGAAAACGCTTTCGGAGATCGAGATTTTTTTTTCATCGAAAACGAAGAAGGCCGAGGATG
GCCTACGGTGCGTCTTATCTGAAGGGAACACGCTTTTTTGACCGCCGTGGGGTCCATGTA
GCTGCTGTGTCCGCCCCCTTCTTAGTCAATGGGGCACAGCAGGTTCGGCATCTACTACAA
AAGAGAGAATCCACTTCAGATAACCACGTCTCTGCTAGGCAGCGTGTGGAATGGCCGAGA
GCGGACCTTTTTGGATATATAATCCAAGTCGAGAGTAGAGAAAAGCCGTCTGATGGAAAA
CTACTTTCACGTTCGGTTCAGAGAGCACTTTTTTCGTTGAGAATTCCTCGTTCCCTTTCG
TGTGAATTCCCCAGCGGCGAATTTCAAACTTGTGGGGCCCTATCTATTCCATCTCTCGAG
CCCCGAAGAAAACCCCCTACCCTTCGGACTCCATATATCTTTTGA
>Solyc00g500316.1
ATGAGAAGTAGGTCCCTTGTTTTTGGCAGGAAGAGTTCCAGCCTTTGTTGCCCCTCGGTA
GAGGCGCCGCCCCCCTTCTTAGAATTAGAACCCATTGAGGGGGGCCTCGGCCCGGGAAGG
GGAGAGTGGCCGAGTGGTCAAAAGCGGCAGACTGTAAATCTGTTGAAGTTTTTCTACGTA
GTCGTCGGCCTTCCTACACGCATGCGTCCGCCAGAATGCCTCCTTGGTTCGGGACGAAGC
CAAGCCGATACATACGATAGGCGAAGGAAAGACCCCCATTTCATAGCGCCTGGGGAACGC
AAGTTTGATCGAGGATTGGAGAGGAGAGGTGGAAGAAAGGGCTCGGGATGGATTTTGGAG
TCTTTGTGCGAGCCGTATGCGGTGAGAGTCGCACGTACGGTAACGAGGGGGGTTCGCGTC
TATACGTGTAGTGTGGTGCTTAGGCCTACCCACCCTATTTGTTCCATGATCTATGGGTCT
ACTGGAGCTACCCACTTCGATCAATTAGCCAAGATTTTGACCGGATACGAAATCACTGGT
GCTCGATCTAGTGGTATTTTTATGGGGATTCTATTTATCGCTGTAGGATCCCTATTCAAG
ATCACTGCAGTTCCTTTTCGGGCGGCTGTAGGACGGCCGCCTATAGGTGGTAGGGTAGGG
TGGGTGGTACCGCTCTGCGGCCAATCTTCCTAA
>Solyc00g500317.1
ATGCCAATGTTGGTGACTGGAGATAACTCTCTTCAATTATTCCTGGGATGGGAGGGAGTA
GGTCTTGCTTCATATTTGTTAATTCATTTCTGGTTTACACGACTTCAGGCAGATAAAGCA
GCTATAAAAGCTATGCTTGTCAATCGAGTAGGTGATTTTGGATTAGCTCCTGGGATTTTG
GGTTGTTTTACTCTATTTCAAACAGTAGACTTTTCAACCATTTTTGCTCGTGCTAGTGCC
CCCAGAAATTCTTGGATTTCTTGCAATATGAGATTGAATGCCATAACTCTTATTTGTATT
TTACTTTTTATTGGTGCTGTTGGGAAATCTGCACAGATAGGATCGCATACTTGGTCACCT
GATGCTATGGAGGGTCCCACTCCAGTATCCGCTTTGATTCATGCAGCTACTATGGTAACA
GCTGGCGTTTTCATGATAGCAAGGTGCTCCCCTTTATTTGAATACCCACCTACGGCTTTG
ATTGTTATTACTTTTGCAGGAGCTATGACGTCATTCCTTGCGGCAACCACTGGAATATTA
CAGAATGATCTAAAGAGGGTCATAGCTTATTCAACTTGCAGTCAATTAGGCTATATGATC
TTTGCTTGCGGCATCTCTAACTATTCGGTTAGCGTCTTTCACTTAATGAATCACGCCTTT
TTCAAAGCATTACTATTCCTGAGTGCAGGTTCGGTGATTCATGCCATGTCGGATGAGCAA
GATATGCGGAAGATGGGGGGGCTTGCCTCCTCGTTCCCTTTTACCTATGCCATGATGCTC
ATGGGCAGCTTATCTCTAATTGGATTTCCTTTTCTAACTGGATTTTATTCCAAAGATGTG
ATCTTAGAGCTCGCTTACACTAAGTATACCATCAGTGGGAACTTTGCTTTCTGGTTGGGA
AGTGTCTCTGTCCTTTTCACTTCTTATTACTCCTTTCGTTCACTTTTTCTAACATTTCTA
GTACCAACTAATTCATTCGGGCGAGACATCTTACGATGTCATGATGCGCCCATTCCTATG
GCCATTCCTTTAATACTTCTGGCTCTCGGGAGTCTCTTTGTAGGATACTTGGCCAAAGTG
TGA
>Solyc00g500318.1
ATGGGGCTTCAGGTAGGGCATCGAGAACCTTTTTTTCTAATAAGAAATGAGAGTATGGAG
ACCTCTATGCTTAATCGAATAAGAAAGCTCGAAAGGGAAAATAGCGTATTTCTGCTTGAA
AAAGCAAAAGGAGCCTATTGGGAAGAAGTAAAAAGCACCCTGAACAATTCTGGCTCTCAG
AAAGAGTATTGCAGGTTACTCTGTTTCGAGAACAGAGACCTGCAAATCAGGGAGAGAAAA
CATGAATGTTTTTTTCTCTTTCAAGAGATTCTTTCTCGGAATCGTGCCTTGAGGGGGGAT
GCTGCCAATCCTACCGAGGACTTTATGGATTTCTTTTCCGAGAAGCGAGAGGTACTGGAC
AAAAACCCCGAATGGGGCCCGGTAGAGAAAGACATAAAGGAAATCGAGTTCGTTGAGCAA
GTAAAACTCGATCTTGCAGCACGCGGGCACGAGTCTCCCTATATAAAGCAAATTCTTGGG
TTAGGGTGA
>Solyc00g012540.1
ATGCCCCAAACTAATCCTTTTTTAGTGTGTCTGATCATATATCTTTTGCTCTTGGGACAC
AAGTTTTCTCTGAGTCCTAGTATACCGCAATACAAACAAGTAAAACATTATCGCAAAGAG
GATTGCCCATCAGAAGTTGGGAGCATATCTCAACAGCAGACACATCAAAGCATCAACAAA
TCATCATTTAAAAGAAGTGATTGCTTAAAGAAGTCAGAAGAGAGACTTTCTTCCAAATCA
TTGGCTATATGGAAATGCCCTCCCAAGTTCCATCTGAATGAGAAATGGCTAGTGGTTGCT
GGTGAAGAGAGTCAAGAAGCCAATAAGCAGGAGTATAGGAAAAGGAGGGTGATTGAGGCG
GTTTTCCCTAACAAGTTTGCAATTCCTCCAAATCCTTACAACTTGTCTGACCTGGAACAA
GGTTATGATGATAGTCAAACTCCAGAAGTCAGCACCATTTCTATAGAAGAAGAAGAACCA
ACTCATGATTTGACAGTTCTTGTAGCCATAGCTGTAGCTACTCTTCAAGAGCAGGGTAGT
CTAATTGATGCCAACATATTGGTTAGGCTTCTCCTCAACCTGATGAATGAACATGGCATG
GCTACCAATGTTGTTTCTCTCAATGCTGCCCATGCAGGATCTGCAAAATCTATGCCCTTG
ACAATGACTCAGCCTGACATTAGAGAGAATAAGTCAGTAACCTATTCCCTTTCAGAGCTT
GATCTCAAAAATATCAAGAAACTCATTAGCAAATATGGAGTACCTTACCATGCCGGAGGA
GAAATTTCTGAGTTGGTTTCCCGATATTGTCCTACCACCTTGCAGCCTAAGTTGACTATT
TCACCAAATGTTGGCCCTTCCTCCTCGATGACTAGTCACAAGGATATCAACAAATACTGC
AATTCCCTAATCAAGCAACGTGGAGAAAAAATTGAGTCTATGGTTGATGAAAGCTTACAA
AAACCAATTCCGTGCAGCTTGACACCTTGTATTTTCTTTGATAAACCTAAGGGATGTCGT
AAAGGATTCTCCTGTCACTTCCGGCATGATATATTTGGTAAAAAGAGGTATGGAAGGACA
TCAGAAGGTCGGGATTCAAAGAGATTGAAGTAA
>Solyc00g500319.1
ATGTGTCAGGAGAAATTAGTACAAGAAGCCGTGGATACACTTCTTGATAATGGAATCCGG
GGACAACCAATGAGGGACGGTCATAATAAAGTTTACAAGTCATTTTCTGATGTAATTGAA
GGCAAAGAGGGAAGATTTCGTGAGACTCTGCTTGGTAAACGAGTCGATTATTCAGGACGT
TCTGTCATTGTCGTGGGTCCTTCACTTTCATTACATCGATGTGGATTGCCTCGTGAAATA
GCAATAGAACTTTTCCAGACATTTGTAATTCGTGGTCTAATTAGACAACATCTTGCTTCG
AACATAGGAGTTGCTAAGAGTAAAATTCGAGAAAAAGAGCCGATTGTATGGGAAATCCTT
CAAGAAGTTATGCAGGGACACCCTGTATTGCTGAATAGAGCACCTACGCTGCATAGATTA
GGCATACAGGCATTCCAGCCCGTTTTAGTGGAGGGGCGCGCTATTTGTTTACATCCATTA
GTTTGCAAGGGATTCAATGCCGATTTTGATGGAGATCAAATGGCTGTTCATGTACCTTTA
TCCTTGGAGGCTCAAGTAGAGGCCCGTTTACTTATGTTTTCTCATATGAATCTTTTGTCT
CCGGCTATTGGGGATCCCATTTCCGTGCCAACGCAAGATATGCTTATTGGACTCTATGTA
TTAACGAGCGGAAATCATCGAGCTAGGTCCATAGTTCCGGAATTTATACGCGAATCAAGA
TCGATAAAAGGAAGTTTTACAATCACCGACTCAAACCCATTGTCGAATCCTACTCAGCGG
AATATGGAGGTACTTATGGCAGAACGGGCCAATCTGGTCTTTCACAATAAAGCGATAGAC
GGAACTGCCATGAAACGACTTATTAGTAGATTAATAGAGCACTTCGGAATGGCATATACA
TCACATATCCTGGATCAAGTAAAAACTCTGGGGTTCCAACAAGCTACTGCTACATCCATT
TCATTAGGAATTGATGATCTTTTAACAATACCTTCTAAGGGATGGCTAGTTCAAGATGCT
GAACAACAAAGTTTGATTTTGGAAAAACACCATCAGTATGGAAATGTACACGCGGTAGAA
AAATTACGTCAATCCATTGAAATATGGTATGCTACAAGTGAATATTTGCGCCAAGAAATG
AATCCGAATTTTAGGATGACTGACCCTTTTAATCCAGTTCATATAATGTCTTTCTCGGGA
GCTCGAGGAAATGCATCTCAGGTACATCAATTAGTAGGTATGAGAGGATTAATGTCGGAT
CCTCAAGGACAAATGATTGATTTACCTATTCAAAGCAATTTACGCGAAGGACTCTCTTTA
ACAGAATACATCATTTCTTGCTACGGAGCCCGTAAAGGAGTTGTGGATACTGCTGTACGA
ACATCAGACGCTGGATATCTCACTCGCAGACTTGTTGAAGTAGTTCAACACATTGTTGTA
CGTCGAACGGATTGTGGCACCGCCCGGGGTATTTCTGTGAGTCCTCGGAATGGGATAATG
CCGGAAAGGATTTTTAGTCAAACATTAATTGGCCGTGTATTAGCAGATGATATATACATG
GGTTCACGATGTATTATTGCAGGTCAATCGATTGGAGAACCGGGTACTCAATTAACATTA
CGAACTTTTCATACCGGAGGAGTATTCACGGGGGGTACTGCAGAACATGTGCGAGCCCCA
TCTAATGGAAAAATAAAATTCAATGAGGACTTGGTTCATCCGACACGTACACGTCATGGG
CATCCCGCCTTTCTATGTTCTATAGACTTGTATGTAACTATTGAGAGTGAAGATATTCTA
CATAATGTGAATATTCCACCCAAAAGTTTGCTTTTAGTTCAAAACGATCAATACGTAGAA
TCAGAACAAGTAATTGCTGAGATTCGCGCAGGAATATCCACTTTGAATTTTAAAGAGAAG
GTTCGAAAACATATTTATTCTGATTCAGACGGAGAAATGCACTGGAGTACCGATGTCTAT
CATGCACCCGAATTTACATATGGTAATGTTCATCTATTACCAAAAACAAGTCATTTATGG
ATATTATTAGGAGGGCCGTGCAGGTCCAGTCTAGTCTACCTTTCGATCCACAAGGATCAG
GATCAAATGAATGCGCATTCTCTTTCTGGCAAGCGAAGATATACTTCTAACCTCTCAGTA
ACCAATGATCAGGCGAGGCAGAAATTGTTTAGTTCGGATTTTTATGGTCAAAAAGAAGAT
AGGATTCCTGATTATTCAGACCTTAATCGAATCATATGTACTGGCCAGTATAATCTCGTA
TATTCGCCTATTCTTCACGGGAATTCTGCTTTATTGTCAAAAAGGCGAAGAAATAAATTC
ATCATTCCACTACACTCGATTCAAGAACTCGAGAATGAACTAATGCCCTGTTCAGGTATC
TCGATTGAAATCCCCGTAAATGGTATTTTCCGTCGAAATAGTATTCTTGCTTATTTCGAT
GATCCTCGATACAGAAGAAAGAGTTCGGGCATTATTAAATATGGGACTATAGAAACGCAT
TCAGTCATCAAAAAAGAGGATTTGATTGAGTATCGAGGAGTCAAGGAATTTAGGCCAAAA
TACCAAATGAAAGTAGATCGATTTTTTTTCATTCCTGAAGAGGTGCATATCTTGCCCGGA
TCTTCTTCCCTAATGGTACGGAACAATAGTATCGTTGGGGTCGATACACAAATCACCTTA
AATCTAAGAAGCCGAGTCGGTGGGTTGGTCCGGGTGGAGAGAAAAAAAAAACGAATTGAA
CTGAAAATCTTTTCTGGAGATATCCATTTTCCTGGAGAGACGGATAAGATATCCAGGCAT
ACCGGCGTTTTGATACCACCAGGAACAGGAAAAAGAAATTCCAAGGAATACAAAAAAGTT
CAAAATTGGATCTATGTCCAACGAATTACACCTAGTAAGAAAAGGTTTTTTGTTTTAGTT
CGACCTGTCGTCACATATGAAATAACGGACGGTATAAATTTAGGAACCCTTTTTCCACCG
GATCCATTGCAGGAAAGGGATAATGTGCAACTTCGAATTGTCAATTATATCCTTTATGGA
AATGGCAAACCGATTCGAGGAATTTCTGACACAAGTATTCAATTAGTTCGGACTTGTTTA
GTATTGAATTGGAACCAAGACAAAAAAAGTTCTTCTTGCGAAGAAGCCCGTGCTTCTTTT
GTTGAAATAAGGACAAATGGTTTGATTCGACATTTCCTAAAAATCAACTTAGTGAAATCC
CCTATTTCGTATATCGGAAAAAGGAATGATCCGTCGGGGTCAGGATTGCTCTCTGATAAT
GGATCGGATTGTACCAATATCAATCCCTTTTCTGCTATTTATTCCTATTCCAAGGCAAAA
ATTCAACAATCTCTTAACCAACCTCAAGGAACTATTCATACGTTGTTGAATAGAAATAAG
GAATCCAAAAATGGACCGCCCCTCAAATCGGGTCAAGTTATACTTGTTCAAGTTGACTCG
ATAGTGATACGATCAGCTAAGCCTTATTTGGCCACCCCCGGAGCAACTGTTCATGGCCAT
TATGGGGAAACCCTTTACGAAGGAGATACATTAGTTACATTTATATATGAAAAATCGAGA
TCTGGTGATATAACACAGGGTCTTCCAAAAGTAGAACAGGTCTTAGAAGTGCGTTCGATT
GATTCAATATCCATGAATCTAGAAAAGAGGGTTGAGGGTTGGAACAAATGTATACCAAGA
ATTCTTGGAATTCCTTGGGGATTCTTGATTGGTGCTGAGCTAACTATAGCGCAAAGCCGA
ATCTCTTTGGTTAATAAAATCCAACAGGTTTATCGCTCCCAGGGGGTGCAGATTCATAAT
AGGCATATAGAAATTATTGTACGTCAAATAACATCAAAAGTGTTGATTTCAGAAGATGGA
ATGTCTAATGTTTTTTCACCCGGAGAACTTATTGGATTGTTGCGAGCAGAACGAATGGGG
CGCGCTTTGGAAGAAGCGATCTGTTACCGAGTCGTCTTATTGGGAATAACAAGAGCATCT
CTCAATACTCAAAGTTTCATATCTGAAGCAAGTTTTCAAGAAACTGCTCGAGTTTTAGCA
AAAGCGGCTCTCCGGGGTCGTATCGATTGGTTGAAAGGCCTGAAAGAGAACGTTGTTTTG
GGGGGGGTGATACCCGTTGGTACCGGATTCAAGGGATTAGTGCACCCTTCAAAACAACAT
AACAACATTCCTTTGGAAACAAAAAAAACAAATCTATTCGAGGGGGAGATGAGAGATATT
TTGTTCCACCACAGAAAATTATTTGATTCTTGTCTTTCAAAAAAATTCCACGACATACCC
GAACAATCATTTATAGGATTTAATGATTCCTAA
>Solyc00g500320.1
ATGACAAGAAGATATTGGAACATAAATTTGGAAGAGATGATGGAGGCAGGAGTTCATTTT
GGTCATGGTACTAGGAAATGGAATCCTAAAATGGCGCCTTATATCTCTGCAAAGCGTAAG
GGTATTCATATTACAAATCTTACTAGAACTGCTCGTTTTTTATCAGAAGCTTGTGATTTA
GTTTTTGACGCAGCAAGTAGGGGAAAACAATTCTTAATTGTTGGTACCAAAAATAAAGCA
GCTGATTCAGTAGAGTGGGCTGCAATAAGGGCCCGGTGTCATTATGTTAATAAAAAATGG
CTTGGCGGTATGTTAACGAATTGGTCCACTACAGAAACAAGACTTCATAAGTTCAGGGAC
TTGAGAATGGAACAAAAAACAGGGAGACTCAACCGTCTCCCGAAAAGAGATGCAGCTATG
TTGAAAAGACAATTATCTCGCTTGCAAACATATCTGGGCGGGATTAAATATATGACAGGG
GTACCCGATATTGTAATCATCGTGGATCAGCACGAAGAATATACGGCCCTGCGAGAGTGT
ATTACTTTAGGAATTCCAACAATTTGTTTAACCGATACAAATTGTGACCCCGATCTCGCA
GATATTTCAATTCCAGCGAATGATGACGCCATATCCTCAATCCGATTAATTCTTAACAAA
TTAAGGGCAAGGCAATATGAATGTTCTATCATGTTCCATCAATACTCTAAAGGGGTTATA
CGATATATCCGGTGTGGAAGTAGGCCAACATTTCTATTGGCAAATAGGAGGTTTCCAAGT
ACATGGCCAACCACTATAGCTGTTCGGAACCCACAAACCATTCCGACCGGGGGTCAGAAT
TTCTTCGAATATGTTCTTGAATTCATTCGAGATGTTAGAGCTCTTTTACCTTGGAAAATC
ATACAATTACCTCATGGGGAGTTAGCCGCACCCACGAATGATATAAATACTACTGTTGCT
TTGGCTTTACTCACATCCGTGGCATATTTCTATGCGGGTCTTACAAAAAGGGGATTAGTA
CCCTTAGTAGTTCCTATACCTGTCATGCTCCTTGGATTATTTACAAGTGGTATTCAAGCT
CTTATTTTTGCAACTTTAGCCGCGGCTTATATAGGTGAATCCATGGAGGGCCATCATTGA
>Solyc00g500321.1
ATGAATCCACTGATTTCTGCCGCTTCCGTTATTGCTGCTGGATTGGCCGTAGGGCTTGCT
TCTATTGGACCTGGAGTTGGTCAAGGGACTGCTGCGGGTCAAGCTGTAGAGGGTATCGCG
AGACAGCCTGAGGCAGAGGGCAAAATACGAGATTTCCCTCCTACCATTCTTTATTCTTTG
AGAAAAGAACCTAGGGGAAGGGCTGATTTGCGGATGAGGAATTAG
>Solyc00g500322.1
ATGAAAAACGTAACCGATTCTTTCGTTTCTTTGGGCCACTGGCCATCTGCCGGGAGTTTC
GGGTTTAATACCGATATTTTAGCAACAAATCCAATAAATCTAAGTGTAGTGCTTGATAAT
CGAAAACAGAGGATCTTGAATACTATTCGAAATTCAGAAGAACTGCGTGGGGGGGCTATT
GAACAACTCGAAAAAGCTCGTTCTCGTTTACGGAAAGTAGAAACCGAAGCCGAGCAGTTT
CGAGTGAATGGATACTCCGAGATAGAACGAGAAAAATTGAATTTGATTAATTCAACTTAT
AAAACTTTGGAACAATTAGAAAATTACAAAAACGAAACGATTCAGTTTGAACAGCAAAGG
GCAATTAATCAAGTCCGACAACGGGTTTTCCAACAAGCCTTACGAGGAGCTCTAGGAACT
CTGAATAGTTGTTTGAACAACGAGTTACATTTACGTACCATTAGTGCCAATATTGGCATG
TTGGGAACAATGAAAGAAATAACTGATTAG
>Solyc00g500323.1
ATGGTAACCATTCGAGCTGACGAAATTAGTAATATTATCCGTGAACGTATTGAACAATAT
AATAGAGAAGTAAAGATTGTAAATACAGGTACCGTACTTCAAGTAGGCGATGGCATTGCT
CGTATTCACGGTCTTGATGAAGTAATGGCGGGTGAATTAGTAGAATTTGAAGAGGGTACA
ATAGGCATTGCTCTGAATTTGGAATCAAATAATGTTGGTGTTGTATTAATGGGCGACGGT
TTGTTGATACAAGAAGGAAGTTCTGTAAAAGCAACGGGAAGAATTGCTCAGATACCCGTG
AGTGAGGCTTATTTGGGTCGTGTTGTAAATGCCCTGGCTAAACCTATTGATGGTAGAGGT
GAAATTTCAGCTTCTGAATTTCGATTAATTGAATCTGCCGCCCCCGGTATTATTTCGCGC
CGTTCCGTATATGAGCCTCTTCAAACCGGACTTATTGCTATTGATTCGATGATCCCTATA
GGACGTGGTCAACGAGAATTAATTATTGGGGACAGACAGACCGGTAAAACAGCAGTAGCC
ACAGATACGATTCTCAATCAACAAGGTCAAAATGTAATATGTGTTTATGTAGCTATTGGG
CAAAAAGCGTCTTCTGTGGCCCAGGTAGTAACTACTTTACAGGAAAGGGGAGCGATGGAA
TACACTATTGTGGTAGCCGAAACGGCGGATTCCCCTGCTACATTACAATACCTTGCTCCT
TATACAGGAGCAGCTCTGGCTGAATATTTTATGTATCGTGAACGACACACTTTAATCATT
TATGATGATCTCTCCAAACAAGCGCAAGCTTATCGCCAAATGTCTCTTCTATTACGAAGA
CCGCCCGGTCGTGAAGCTTATCCAGGAGATGTTTTTTATTTGCATTCACGCCTTTTGGAA
AGAGCCGCTAAATTAAGTTCGAGTTTAGGTGAAGGAAGTATGACTGCCTTACCAATAGTT
GAAACTCAATCCGGAGATGTTTCGGCTTATATTCCTACTAATGTAATTTCCATTACTGAT
GGACAAATCTTCTTATCCGCCGACCTATTCAATTCTGGAATCAGACCTGCTATTAATGTG
GGTATCTCCGTTTCCAGAGTGGGGTCCGCAGCTCAAATAAAAGCCATGAAACAGGTAGCT
GGTAAATTAAAATTAGAACTAGCGCAATTCGCAGAATTAGAAGCCTTTGCACAATTTGCT
TCTGATCTCGATAAAGCTACTCAGAATCAATTGGCAAGAGGTCAACGATTACGTGAATTG
CTTAAACAATCCCAATCAGCCCCTCTCACGGTAGAAGAGCAGATAATGACTATTTATACC
GGAACAAACGGCTATCTTGATTCATTAGAAGTTGGACAGGTAAGGAAATTTCTTGTTGAG
CTACGTACTTACTTAAAAACTACTAAACCTCAGTTCCAAGAAATCATATCTTCTACCAAG
ACATTTACCGAGGAAGCAGAAGCCCTTTTGAAGGAAGCTATTCAGGAACAAATGGATCGT
TTTATACTTCAGGAACAAGCATAA
>Solyc00g500324.1
ATGCAACAACAAGATCTTATTTGTAACAAGTGGTTTTTTGGTTGGTTAATTGGTCACATT
TTATTCATGAAATGGCTTGGATTGGTATTAGTCTGGATACGGCAAAATCATTCTATTAGA
TCGAATAAGTACATTCGATCTAATAAGTACCTTGTATTAGAATTGAGAAATTCTATGGCT
CGGATCTTTAGTATTCTCTTATTTATTACCTGTGTCTACTATTTAGGCAGAATACCCTCA
CCCATTCTTACTAAGAAACTGAAAGAAGCCTCAAAAACAGAAGAAAGGGTGGAAAGTGAG
GAAGAAAGAGATGTAGAAATTGAAACTGCTTCCGAAATGAAGGGGACTAAACAGGAACAA
GAGGGATCCACTGAAGAAGATCCTTATCCTTCTCCTTCCCTTTTTTCGGAAGAAGGGTGG
GATCCGGACAAAATCGATGAAACGGAAGAAATCCGAGTGAATGGAAAGGACAAAATAAAG
GATAAATTCCACTCTCACCTTACAGAGACAGGCTATAACAATATTAATACTAGTAATAGT
CCAATTTATGATTATCAGGATTCTTATCTGAATAATAATAACACGGGGAATCTAGAAAAT
TGTAAATTGCAACTGCTTGATAAAAAAAATGAAAATCAAGAACAAGACCTCTTCTGGTTT
CAAAAACCTCTTGTGAGTCTTCTTTTCGATTATAATCGATGGAATCGACCATTTCGTTAC
ATAAAGAATAATCGATTTGAGCAGGCCGTAAGAACAGAAATGTCACAATATTTTTTTGAC
ACATGTAAAAGTGATGGAAAACAAAAAATATCTTTTACATACCCGCCAAGTTTATCAACT
TTTTGGAAAATGATAAAAAGAAAGATACCCCTATTGTCACTCCAAAAAACGCTCCCTAAT
GAACTGGACACTCAGTGGGTTTCTACCAACAAAGAAAAAAGTAATAATCTAAATAAGGAA
TTTTTAAATCGACTTGAAATTCTAGACAAGGAATCTCTTTCTCTGGATATACTCGAAACA
AGGACTAGATTTTGTAATGATGATACTAAAAAAGAATACGTGCCTAAAATGTATGATCCT
TTGTTAAATGGACTATATCGAGGAACAATAAAAAAGGGGGTTTCATCTTCAATCATAAAC
AATACTTTGCTAGAAAATTGGGAAAAGAGAGTTAGACTAAATAGGATTCATACTATCTTT
CTTCCGAATATTGATTACCAAGAATTTGAACAAAAAGCGTATACGATTGATAAAAAACCA
TTATCAACAGAAATTGACGAGTTCTTAACTTTAATCAATGAATTAGGTAACGAAGCAAAA
TCGAGTTTAAATTTGAAGGGTCTTTCTTTATTTTCAGACCAAGAACAGAGAAGAGCGAAT
TCAGAAAAAAGAACGAAATTTGTCAAATTTGTATTCAATGCACTTGATCCTAATGAGACA
AAATCGGGAAAAAAATCGATTGGAATAAAAGAAATCAGTAAAAAAGTACCTCGCTGGTCC
CATAAATTAATCACCGAATTGGACCAACAAATGGGTGAATTTAAAGATCGCGCATCAATG
GATCATCAACTTCGTTCAAGAAAAGCCAAACGTGTAGTTATTTTTACTGACAACAAGGCG
ACTAAGGATGCTGAGGAGGAAGTGGCTTTAATAAGCTATTCGCAACAATCAGATTTTCGG
CGAGGTATAATTACAGGCTCTATGCGGGCTCAAAGGCGCAAAACATTTATTTCGAAACTA
TTTCAAGCAAATGTACATTCCCCCCTTTTTGTCGACAGAATAACCCCCCTACGTCTTTTT
TCTTTTGATATCTCTGAACTAATTAAACCAATTTTGAAAAATTGGACAGATAAAGAGGGA
GAATTCAAGATTCTAGAGTCTAGAGAAGAACAAACAAAAAGAGAAGAGAAAAAAGAAAAG
GACAAAAAAGAGGATAACAAAAGAAAGGAACAGGCACGGATAGCGATCGAAGAAGCCTGG
GATACCATTCCTTTGGCACAAATAATAAGAGGTTACATGTTAATAACTCAATCAATTCTT
CGAAAATATATTCTATTACCTGCATTGATAATAGCCAAAAATATCGGGCGTATGTTATTC
TTGCAACTTCCTGAATGGTCTGAAGATTTACAGGAATGGAATAGAGAAATGCAGATTAAA
TGTACTTATAATGGTGTTCAATTATCAGAAACAGAATTTCCAAAAAATTGGTTAAGAGAC
GGGATTCAGATCAAAATTTTATTTCCTTTTTGTCTGAAACCTTGGCATATATCTAAACTG
TACCCCTCCCGCAGAGAGCTAATGAAAAAGCAAAAACAAAAAGATGATTTTTGTTTTTTA
ACAGTTTGGGGAATGGAAGCTGAACTTCCCTTTGGTTCTCCCCGAAAGCGACCTTCATTT
TTTGAGCCCATTTTTAAGGAACTCGAAAAAAAAATTGGAAAATTCAAAAAGAAATATTTT
CTAACTCTAAAAATTTTAAAAGGAAAAACAAAATTATTTAGAAAAGTTTCAAAAGAAACC
ACAAAATTGTTTATCAAAAGTATTGGATTTCTAAAAAAAATAAAAAAAGAACTTTCAAAA
GTAAATCTAATTGTATTATTTAGATTCAAAGAAATATCTGAATCCAATGAAACAAAAAAA
GAAAAAGATTATCTAATTAGTAATCAAATAATTAACGAATCATTTCGTCAAATTGAATCT
GGAAATTGGCCAAATTCTTCACTGATAGAAACAAAAATGAAGGATTTGACTAATAGAACA
AGTACAATCAAAAATAAAATAGAAAGAATTACAAAAGAGAAAAAGAAAGTAACTCCAGAA
ATAGACATTAATCCTAATAAAACAAATATATTAAAAAATTCGAATCGCCAAAAAAATTTT
TCCAAATATTAA
>Solyc00g500325.1
ATGCTTATTCCCCAGATACCGTCATTGCTTCTTCTCCGGGAAAAGAAGTTCACGACCCGT
GGGCCTTCTACCTCCACGCGGCATTGCTCCGTCAGGCTTTCGCCCATTGCGGAAAATTCC
CCACTGCTGCCTCCCGAGTCTGGGCCGTGTCTCAGTCCCAGTGTGGCTGATCATCCTCTC
GGACCAGCTACTGATCATCGCCTTGGTAAGCTATTGCCTCACCAACTAGCTAATCAGACG
CGAGCCCCTCCTCGGGCGGATTCCTCCTTTTGCTCCTCAGCCTACGGGGTATTAGCAGCC
GTTTCCAGCTGTTGTTCCCCTCCCAAGGGCAGAATCCATGTTGTATATTTGAAAGAGGTT
GACCTCCTTGCTTCTCTCATGGTACACTCCTCTTCCCGCCGAGCCCCTTTTCTCCTCGGT
CCACAGAGACAAAATGTAGGACTGGTGCCAACAGTTCATCACGGAAGAAAGGACTCACTA
AGTGAAGAAAGGACTCACTAA
>Solyc00g500326.1
ATGTATGGATGGTATGAACTGCCTAAACAAGAATTCTTGAACAGCAAACAACCAGTTCAG
ATATTCACGACCAAGAAGTACTGGATTCTCTTTCGGATAGGCCCTGAAAGGAGAAGGAAG
GCTGGAATGCCAATAGGCATAGAAACAACGCTTGTAAGGAGTCCTATTAAAACCAAGAAA
TATAGGCCTGCCTGCCATCCACACCAGAATAAATAG
>Solyc00g500327.1
ATGAGAGGACATCAATTCAAATCCTGGATTTTCGAATTGAGAGAGATATTGAGAGAGATC
AAGAATTCTCACCATTTCTTAGATTCATGGACCCAATTCAATTCAGTGGGATCCTTCATT
CACATTTTTTTCCACCAAGAACGTTTTCTAAAACTCTTTGACCCCCGAATTTGGAGTATC
CTACTTTCACGCAATTCACAGGGTTCACCAAGCAATCGATATTTCACGATCAAGGGTGTA
ATACTCTTTGTAGTAGCGGTCCTTATATATCGTATTAACAATCGAAATATGGTCGAAAGA
AAAAATCTCTATTTGATAGGGCTTCTTCCTATACCTATGAATTCCATTGGACCCAGAAAT
GATACATTGGAAGAATCCGTTGGGTCTTCCAATATCAATAGGTTGATTGTTTCGCTCCTG
TATCTTCCCAAAGGAAAAAAGATCTCTGAGAGTTGTTTCCTGAATCCGAAAGAGAGTACT
TGGGTTCTCCCAATAACTAAAAAGTGTAGCATGCCTGAATCTAACTGGGGTTCGCGTTGG
TGGAGGAACTGGATCGGAAAAAAGAGGGATTCTAGTTGTAAGATATCTAATGAAACCGTC
GCTGGAATTGAGATCTTATTCAAAGAGAAAGATCTCAAATATCTGGAGTTTCTTTTTGTA
TATTATATGGATGATCCGATCCGCAAGGACCATGATTGGGAATTGTTTGATCGTCTTTCT
CTGAGGAAGAGTCGAAATAGAATCAACTTGAATTCGGGACCGCTATTCGAAATCTTAGTG
AAACACTGGATTTCTTATCTCATGTCTGCTTTTCGTGAAAAAATACCAATTGAAGTGGAG
GGTTTCTTCAAACAACAAGGGGCTGGGTCAACTATTCAATCAAATGATATTGAGCATGTT
TCCCATCTCTTCTCGAGAAACAAGTGGGCTATTTCTTTGCAAAACTGTGCTCAATTTCAT
ATGTGGCAATTCCGCCAAGATCTCTTCGTTAGTTGGGGGAAGAATCCGCCCGAATCGGAT
TTTTTGAGGAACGTATCGAGAGAGAATTGGATTTGGTTAGACAATGTGTGGTTGGTAAAC
AAGGATCGGTTTTTTAGCAAGGTACAGAATGTATCGTCAAATATTCAATATGATTCCACA
AGATCTAGTTTCGTTCAAGTAACGGATTCTAGCCAACTGAAAGGATCTTCTGATCAATCC
AGAGATCATTTGGATTCCATTAGTAATGAGGATTCGGAATATCACACATTGATTAATCAA
AGAGAGATTCAACAACGAAAAGAAAGATCGATTCTTTGGGATCCTTCCTTTCTTCAAACG
GAACGAAAAGAGATAGAATCAGGCCGATTCCCGAAATGCCTTTCTGGATATTCCTCAATG
TCCCGGCTATTCACGGAACGTGAGAAGCAGATGATTAATCATCTGTTTCCGGAAGAAATC
GAAGAATTTCTTGGGAATCCTACAAGATCCGTTCGTTCTTTTTTCTCTGATAGATGGTCA
GAACTTCATCTGGGTTCGAATCCTACTGAGAGGTCCACTAGAGATCAGAAATTGTTGAAG
AAACAACAAGATCTTTCTTTTGTCCCTTCCAGGCGATCGGAAAAGAAAGAAATGGTTAAT
ATATTCAAGATAATTACGTATTTACAAAATACCGTCTCAATTCATCCTATTTCATCAGAT
CCGGGATGTGATATGGTTCCGAAGGATGAACCGGATATGGACAGTTCCAATAAGATTTCA
TTCTTGAACAAAAATCCATTTTTTGATTTATTTCATCTATTCCATGACCGGAACAGGGGA
GGATACACGTTACACTACGATTTTGCATCAGAAGAGAGATTTCAAGAAATGGCAGATCTA
TTCACTCTATCAATAACCGAGCCGGATCTGGTGTATCATAAGGGATTTGCCTTTTCTATT
GATTCCTGCGGATTGGATCAAAAACAATTCTTGAATGAGGCCAGGGATGAATCGAAAAAG
AAATCTTTATTGGTTCTACCTCCTATTTTTTATGAAGAGAATGAATCTTTTTCTCGAAGG
ATCAGAAAAAAATGGGTCAGGATCTCCTGCGGGAATGATTTGGAAGATCCAAAACCAAAA
ATAGTGGTATTTGCTAGCAACAACATAATGGAGGCAGTCACTCAATATAGATTGATCCGA
AATCTGATTCAAATCCAATATAGTACCTATGGGTACATAAGAAATGTATTGAATCGATTC
TTTTTAATGAATAGATCCGATCGCAACTTCGAATATGGAATTCAAAGGGATCAAATAGGA
AAGGATACTCTGAATCATAGAACTATAATGAAATATACGATCAACCAATATTTATCGAAT
TTGAAAAAGAGTCAGAAGAAATGGTTCGAGCCTCTTATTTTGATTTCTCGAACCGAGAGA
TCCATGAATCGGGATCCTGATGCATATAGATACAAATGGTCCAATGGGAGCAAGAGTTTC
CAGGAACATTTGGAACAGTCCGTTTCGAAGCAGAAGAGCCGTTTTCAAGTAGTGTTCGAT
CGATTACGTATTAATCAATATTCGATTGATTGGTCTGAGGTTATCGACAAAAAAGATTTG
TCTAAGTCACTTCGTTTCTTTTTGTCCAAGTCACTTCTTTTTTTGTCCAAGTTGCTTTTA
TTTTTGTCTAACTCACTTCCTTTTTTCTGTGTGAGTTTCGGAAATATCCCCATTCATAGG
TCCGAGATCTACATCTATGAAGAATTGAAAGGTCCGAATGATCAACTCTGCAATCAGTTG
TTAGAATCAATAGGTCTTCAAATTGTTCATTTGAAAAAATTGAAACCCTTCTTATTGGAC
GATCATGATACTTCCCAAAAATCGAAATTCTTGATCAATGGAGGAACAATATCACCATTT
TTGTTCAATAAGATACCAAAATTCCCCTTTTCTGTGGAAAAGGCCCGTATCAATAATTCG
GATTTTACGTATGGACAATTTCTCAATATCTTGTTCATTCGCAACAAAATATTTTCTTTG
TGCGTCGGTAAAAAAAAACATGCTTTTTGGGGGAGAGATACTATTTCACCAATCGAGTCA
CAGGTATCTAACATATTCATACCTAACGATTTTCCACAAAGTGGTGACGAAACGTATAAC
TTGTACAAATCTTTCCATTTTCCAAGTCGATCCGATCCATTCGTTCGTAGAGCTATTTAC
TCGATCGCAGACATTTCTGGAACACCTCTAACAGAGGGGCAAATAGTCAATTTTGAAAGA
ACTTATTGTCAACCTCTTTCAGATATGAATCTATCTGATTCAGAAGGGAAGAACTTGCAT
CAGTATCTCAATTTCAATTCAAACATGGGTTTGATTCACACTCCATGTTCTGAGAAAGAT
TTATCATCCGAAAAGAGGAAAAAATGGAGTCTTTGTCTAAAGAAATGCGTTGAGAAAGGG
CAGACGTATAGAACCTTTCAACGAGATAGTGCTTTTTCAACTCTCTCAAAATGGAATCTA
TTCCAAACATATATGCCATGGTTCCTTACTTCGACAGGGTACAAATATCTAAATTTGATA
TTTTTAGATACTTTTTCAGACCTATTGCCAATACTAAGTAGCAGTCAAAAATTTGTATCC
ATTTTTCCTGATATTATGCATGGATCAGGTATATCATGGCGAATTCTTCAGAAAAAATTG
TGTCTTCCACAATGGAATCTGATAAGTGAGATCTCGAGTAAGTGTTTACATAATCTTCTT
CTGTCCGAAGAAATGATTCATCGAAATAATGAGTCACCATTGATATCGACACATCTGAGA
TCGCCAAATGCTCGGGAGTTCCTCTATTCAATCCTTTTCCTTCTTCTTGTTGCTGGATAT
CTCGTTCGTACACATCTTCTCTTTGTTTCCCGGGCCTCTAGTGAGTTACAGACAGAGTTC
GAAAGGGTAAAATCTTTGATGACTCCATCATCTATGATTGAGTTGCGAAAACTTCTGGAT
AGGTATCCTACATCTGAACCGAATTCTTTCTGGTTAAAGAATCTCTTTCTAGTTGCTCTG
GAACAATTAGGAGATTCTCTAGAAGAAATACGGGGTTCTGCTTCTGGCGGCAACATGCTT
GGTCCCGCTTATGGGGTCAAATCAATACGTTCTAAGAAGAAAGATTGGAATATCAATCTC
ATCGAGATCATCGATCTCATACCAAATCCCATCAATCGAATCACTTTTTCGAGAAATACG
AGACATCTAAGTCATACAAGTAAAGAGATCTATTCATTGATAAGAAAAAGAAAAAACGTG
AACGGGGATTGGATTGATGAGAAAATAGAATCCTGGGTCGCGAACAGTGATTCGATTGAT
GATGAAGAAAGAGAATTCTTGGTTCAGTTCTCCACCTTAACGACAGAAAATAGGATTGAT
CAAATTCTATTGAGTCTGACTCATAGTGATCATTTATCAAAGAATGACTCTGGTTATCAA
ATGATTGAACAACCGGGAGCAATTTACTTACGATACTTAGTTGACATTCATAAAAAGCAT
CTAATGAATTATGAGTTCAATCCATCCTGTTTAGCAGAAAGACGGATATTCCTTGCTCAT
TATCAGACAATCACTTATTCACAAACTTCGTGTGGGGAAAATAGTTTTCATTTCCCATCT
CATGGAAAACCCTTTTCGCTCCGCTTAGCCTTATCCCCCTCTAGGGGTATTTTAGTGATA
GGTTCTATAGGAACTGGACGATCCTATTTGGTCAAATACCTAGCGACAAACTCCTATGTT
CCTTTCATTACGGTATTTCTGAACAAGTTCCTGGATAACAAGTCTAAAGGTTTTCTTCTT
GATGAGATCGATATTGATGATAGTGACGATATTGATGATAGTGACAATCTTGATGCTAGT
GACGATATCGATCGTGACCTTGATACGGAGCTGGAACTGCTAACTAGGATGAATGGGCTA
ACTGTGGATATGATGCCGGAAATAGACCGATTTTATATCACCCTTCAATTCGAATTAGCA
AAAGCAATGTCTCCTTGCATAATATGGATTCCAAACATTCATGATCTGGATGTGAATGAG
TCGAATGACTTATCCCTCGGTCTATTAGTGAACCATCTCTCCAGGGATTGTGAAAGATGT
TCTACTAGAAATATTCTTGTTATTGCTTCGACTCATATTCCCCAAAAAGTGGATCCCGCT
CTAATAGCTCCGAATAAATTAAATACGTGCATTAAGATACGAAGGCTTCTTATTCCACAA
CAACGAAAGCACTTTTTCACTCTTTCATATACTAGGGGATTTCACTTGGAAAAGAAAATG
TTCCATACTAACGGATTCGGGTCCATAACCATGGGTTCCAATGCACGAGATCTTGTAGCA
CTTACCAATGAGGTCCTATCGATTAGTATTACACAGAAGAAATCAATTATAGACACTAAT
ACAATTAGATCCGCTCTTCATAGACAAACTTGGGATTTGCGATCCCAGGTAAGATCGGTT
CAGGATCATGGGATCCTTTTCTATCAGATAGGAAGGGCTGTAGCACAAAATGTACTTCTA
AGTAATTGCCCCATAGATCCTATATCTATCTATATGAAGAAGAAATCATGTAACGAAGGG
GATTCTTATTTGTACAAATGGTACTTCGAGCTTGGAACGAGCATGAAGAGATTAACGATA
CTTCTTTATCTTTTGAGTTGTTCTGCCGGATCGGTCGCTCAAGATCTTTGGTCTTTATCC
GTACCCGATGAAAAAAATGGGATCACTTCTTATGGACTCGTTGAGAATGATTCTGATCTA
GTTCATGGCCTATTAGAAGTAGAGGGCGCTCTGGTGGGATCTTCACGGACAGAAAAAGAT
TGCAGTCAGTTTGATAATGATCGAGTGACATTGCTTCTTCGGCCCGAACCGAGGAATCCC
TTAGATATGATGCAAAAGGGCTCTTGGTCTATCCTTGATCAGAGATTTCTCTATGAAAAA
TATGAATCGGAGTTTGAAGAAGGGGAGGGAGAAGGAGCCCTTGACCCGCAGGAGGATTTA
TTCAATCACATAGTTTGGGCTCCTAGAATATGGCGCCCTTGGGGCTTTCTATTTGATTGT
ATCGAAAGGCCCAATGAATTGGGATTTCCCTATTGGTCCAGGTCATTTCGGGGCAAGCGG
ATCATTTATGATGAAGAGGATGAGCTTCAAGAGAATGATTCGGGGTTCTTGCAGAGTGGA
ACCATGCAGTACCAGACACGAGATAGATCTCAAGGCCTTTTTCGAATAAGCCAATTCATT
TGGGACCCTGCAGATCCACTCTTTTTCCTATTCAAAGATCAGCCCCCTGGCTCTGTGTTT
TCACATCGAGAATTATTTGCAGATGAAGAGATGTCAAAGGGGCTTCTTACTTCCCAAACA
GATCCTCCTACATCTCTATATAAACGCTGGTTTATCAAGAATACGCAAGAAAAGCACTTC
GAATTGTTGATTAATCGTCAGAGATGGCTTAGAACCAATAGTTCATTATCTAATGGATCT
TTCCGTTCTAATACTCTATCCGAGAGTTATCAGTATTTATCAAATCTGTTCCTATCTAAC
GGAACGCTATTGGATCAAATGCCAAAGACATTGTTGAGAAAAAGATGGCTTTTCCCGGAT
GAAATGAAAATTGGATTCATGTAA
>Solyc00g500328.1
ATGGAATGCGAGGGGGCGGATGTAGCCAAGTGGATCAAGGCAGTGGATTGTGAATCCACC
ATGCGCGGGTTCAATTCCCGTCGACGCTTACCTAGCCAACGCTTAGATCCGGCTCTACCC
AAACTTTTCTGGTTCACCCCAACATTCCCCACTTGTCCGACTGTTGCTGAGCAGTTTTTG
GATATCAAACGGACCTCCCCAGAAGGTAATTTTAATGTGGCCGATTTCCCCTCTTTTGCA
ATCAGTTTCGCTACAGCACCCGCTGCTCTAGCTAATTGTCCACCCTTTCCAAGTGTGATT
TCTATGTTATGTATGGCCGTGCCTAAGGGCATATCGGTTGAAGTAGATTCTTCTTTTGAT
CAATCAAAACCCCTTCCCAAACTGTACAAGCTTCTTCCAAAGCATACGGCTTTCTGGATG
TAG
>Solyc00g500329.1
ATGACTGCAATTTTAGAGAGACGCGAAAGCGAAAGCCTATGGGGTCGCTTCTGTAACTGG
ATAACTAGCACTGAAAACCGTCTTTACATTGGATGGTTTGGTGTTTTGATGATCCCTACC
TTATTGACGGCAACTTCTGTATTTATTATTGCCTTCATTGCTGCTCCTCCAGTAGACATT
GATGGTATTCGTGAACCTGTTTCAGGGTCTCTACTTTACGGAAACAACATTATTTCCGGT
GCCATTATTCCTACTTCTGCAGCTATAGGTTTACATTTTTACCCAATCTGGGAAGCGGCA
TCCGTTGATGAATGGTTATACAACGGTGGTCCTTATGAACTAATTGTTCTACACTTCTTA
CTTGGCGTAGCTTGTTACATGGGTCGTGAGTGGGAGCTTAGCTTCCGTCTGGGTATGCGA
CCTTGGATTGCTGTTGCATATTCAGCTCCTGTTGCAGCTGCTACCGCAGTTTTCTTGATC
TACCCAATCGGTCAAGGAAGTTTTTCTGATGGTATGCCTCTAGGAATCTCTGGTACTTTC
AATTTCATGATTGTATTCCAGGCTGAACACAACATCCTTATGCACCCATTTCACATGTTA
GGCGTAGCTGGGGTATTCGGCGGCTCCCTATTCAGTGCTATGCATGGTTCCTTGGTAACT
TCTAGTTTGATCAGGGAAACCACAGAAAATGAATCTGCTAATGAAGGTTACAGATTCGGT
CAAGAGGAAGAAACTTATAATATCGTAGCCGCTCATGGTTATTTTGGCCGATTGATCTTC
CAATATGCTAGTTTCAACAACTCTCGTTCGTTACACTTCTTCCTAGCTGCTTGGCCTGTA
GTAGGTATCTGGTTTACCGCTTTAGGTATCAGCACTATGGCTTTCAACCTAAATGGTTTC
AATTTCAACCAATCTGTAGTTGACAGTCAGGGTCGTGTAATTAACACTTGGGCTGATATC
ATCAACCGTGCTAACCTTGGTATGGAAGTTATGCATGAACGTAATGCTCATAACTTCCCT
CTAGACCTAGCTGCTATCGAAGCTCCATCTACAAATGGATAA
>Solyc00g500330.1
ATGGAAGAAATCCACAGATATTTACAGCCGGATAGCTCGCAACAACACAACTTCCTATAT
CCACTTATCTTTCAGGAGTATATTTATGCACTTGCTCAGGATCATGGTTTAAATAGAAAT
AGGTCGATTTTGTTGGAAAATTCAGGTTATAACAATAAATTTAGTTTCCTAATTGTGAAA
CGGTTAATTACTCGAATGGATCAACAGAATCATTTGATTATTTCTACTAATGATTCTAAC
AAAAATCCGTTTTTGGGGTGCAACAAGAGTTTGTATTCTCAAATGATATCAGAGGGATTT
GCATGTATTGTAGAAATTCCGTTTTCTATACGATTAATATCTTCTTTATCTTCTTTCGAA
GGCAAAAAGATTTTCAAATCTCATAATTTACGATCAATTCATTCAACATTTCCTTTTTTA
GAGGACAATTTTTCACATCTAAATTATGTATTAGATATACTAATACCCTACCCCGTTCAT
CTGGAAATCTTGGTTCAAACTCTTCGCTATTGGGTAAAAGATGCCTCTTCTTTACATTTA
TTACGATTCTTTCTCCACGAATATTGTAATTTGAATAGTCTTATTACTTCAAAGAAGCCC
GGTTACTCCTTTTCAAAAAAAAATCAAAGATTCTTCTTCTTCTTATATAATTCTTATGTA
TATGAATGCGAATCCACTTTCGTCTTTCTACGGAACCAATCTTCTCATTTACGATCAACA
TCTTTTGGAGCCCTTCTTGAACGAATATATTTCTATGGAAAAATAGAACGTCTTGTAGAA
GCCTTTGCTAAGGATTTTCAGGTTACCCTATGGTTATTCAAGGATCCTGTCATGCATTAT
GTTAGTGTGCGACTAAATCATTCAATGGTACGTAGTCAAATGTTAGAAAATTCATTTCTA
ATCAATAATCCAATTAAGAAGTTCGATACCCTTGTTCCAATTATTCCTTTGATTGGATCA
TTAGCTAAAGCACACTTTTGTACCGGATTAGGGCATCCCATTAGTAAACCAGTTTGGTCC
GATTTATCAGATTCTGATATTATTGACCGATTTGGGCGTATATGCAGAAATCTTTTTCAT
TATTATAGTGGATCTTCCAAAAAAAAGACTTTATATCGAATAAAGTATATACTTCGACTT
TCTTGTGCTAGAACTTTAGCTCGGAAACACAAAAGTACTGTACGCACTTTTTTGAAAAGA
TCGGGCTCGGAATTATTGGAAGAATTCTTAACGTCGGAAGAAGAAGTTCTTTCGTTGACC
TTCCCACGAGCTTCGTCTAGTTTGTGGGGAGTATATAGAAGTCGGATTTGGTATTTGGAT
ATTTTTTGTATCAATGATCTGGCGAATTCTCAATGA
>Solyc00g500331.1
ATGCTTAATACCTTTAGTTTGATCGGTATCTGTCTTAATTCGACCCTTTATTCGAGTAGT
TTTTTCTTCGGCAAATTGCCCGAGGCCTATGCTTTTTTGAATCCAATCGTAGATATTATG
CCAGTCATACCTCTGTTCTTTTTTCTCTTAGCCTTTGTTTGGCAAGCTGCTGTAAATTGT
GTAATGCTTACTCTCAAACTCTTCGTTTACACAGTAGTGATATTTTTTGTTTCTCTCTTC
ATCTTTGGATTCCTATCTAATGATCCCGGACGTAATCCTGGACGTGAAGAATAA
>Solyc00g500332.1
ATGGTAACCATTCGAGCTGACGAAATTAGTAATATTATCCGTGAACGTATTGAACAATAT
AATAGAGAAGTAAAGATTGTAAATACAGGTACCGTACTTCAAGTAGGCGATGGCATTGCT
CGTATTCACGGTCTTGATGAAGTAATGGCGGGTGAATTAGTAGAATTTGAAGAGGGTACA
ATAGGCATTGCTCTGAATTTGGAATCAAATAATGTTGGTGTTGTATTAATGGGCGACGGT
TTGTTGATACAAGAAGGAAGTTCTGTAAAAGCAACGGGAAGAATTGCTCAGATACCCGTG
AGTGAGGCTTATTTGGGTCGTGTTGTAAATGCCCTGGCTAAACCTATTGATGGTAGAGGT
GAAATTTCAGCTTCTGAATTTCGATTAATTGAATCTGCCGCCCCCGGTATTATTTCGCGC
CGTTCCGTATATGAGCCTCTTCAAACCGGACTTATTGCTATTGATTCGATGATCCCTATA
GGACGTGGTCAACGAGAATTAATTATTGGGGACAGACAGACCGGTAAAACAGCAGTAGCC
ACAGATACGATTCTCAATCAACAAGGTCAAAATGTAATATGTGTTTATGTAGCTATTGGG
CAAAAAGCGTCTTCTGTGGCCCAGGTAGTAACTACTTTACAGGAAAGGGGAGCGATGGAA
TACACTATTGTGGTAGCCGAAACGGCGGATTCCCCTGCTACATTACAATACCTTGCTCCT
TATACAGGAGCAGCTCTGGCTGAATATTTTATGTATCGTGAACGACACACTTTAATCATT
TATGATGATCTCTCCAAACAAGCGCAAGCTTATCGCCAAATGTCTCTTCTATTACGAAGA
CCGCCCGGTCGTGAAGCTTATCCAGGAGATGTTTTTTATTTGCATTCACGCCTTTTGGAA
AGAGCCGCTAAATTAAGTTCGAGTTTAGGTGAAGGAAGTATGACTGCCTTACCAATAGTT
GAAACTCAATCCGGAGATGTTTCGGCTTATATTCCTACTAATGTAATTTCCATTACTGAT
GGACAAATCTTCTTATCCGCCGACCTATTCAATTCTGGAATCAGACCTGCTATTAATGTG
GGTATCTCCGTTTCCAGAGTGGGGTCCGCAGCTCAAATAAAAGCCATGAAACAGGTAGCT
GGTAAATTAAAATTAGAACTAGCGCAATTCGCAGAATTAGAAGCCTTTGCACAATTTGCT
TCTGATCTCGATAAAGCTACTCAGAATCAATTGGCAAGAGGTCAACGATTACGTGAATTG
CTTAAACAATCCCAATCAGCCCCTCTCACGGTAGAAGAGCAGATAATGACTATTTATACC
GGAACAAACGGCTATCTTGATTCATTAGAAGTTGGACAGGTAAGGAAATTTCTTGTTGAG
CTACGTACTTACTTAAAAACTACTAAACCTCAGTTCCAAGAAATCATATCTTCTACCAAG
ACATTTACCGAGGAAGCAGAAGCCCTTTTGAAGGAAGCTATTCAGGAACAAATGGATCGT
TTTATACTTCAGGAACAAGCATAA
>Solyc00g500333.1
ATGAAAAACGTAACCGATTCTTTCGTTTCTTTGGGCCACTGGCCATCTGCCGGGAGTTTC
GGGTTTAATACCGATATTTTAGCAACAAATCCAATAAATCTAAGTGTAGTGCTTGAGGAT
CTTGAATACTATTCGAAATTCAGAAGAACTGCGTGGGGGGCTATTGAACAACTCGAAAAA
GCTCGTTCTCGTTTACGGAAAGTAGAAACCGAAGCCGAGCAGTTTCGAGTGAATGGATAC
TCCGAGATAGAACGAGAAAAATTGAATTTGATTAATTCAACTTATAAAACTTTGGAACAA
TTAGAAAATTACAAAAACGAAACGATTCAGTTTGAACAGCAAAGGGCAATTAATCAAGTC
CGACAACGGGTTTTCCAACAAGCCTTACGAGGAGCTCTAGGAACTCTGAATAGTTGTTTG
AACAACGAGTTACATTTACGTACCATTAGTGCCAATATTGGCATGTTGGGAACAATGAAA
GAAATAACTGATTAG
>Solyc00g500334.1
ATGAATCCACTGATTTCTGCCGCTTCCGTTATTGCTGCTGGATTGGCCGTAGGGCTTGCT
TCTATTGGACCTGGAGTTGGTCAAGGGACTGCTGCGGGTCAAGCTGTAGAGGGTATCGCG
AGACAGCCTGAGGCAGAGGGCAAAATACGAGATTTCCCTCCTACCATTCTTTATTCTTTG
AGAAAAGAACCTAGGGGAAGGGCTGATTTGCGGATGAGGAATTAG
>Solyc00g500335.1
ATGAATGTTCTATCATGTTCCATCAATACTCTAAAGGGGTTATACGATATATCCGGTGTG
GAAGTAGGCCAACATTTCTATTGGCAAATAGGAGGTTTCCAAGTACATGGCCAAGTACTT
ATTACTTCGTGGGTTGTAATTGCTATCTTATTAGGTTCAGCCACTATAGCTGTTCGGAAC
CCACAAACCATTCCGACCGGGGGTCAGAATTTCTTCGAATATGTTCTTGAATTCATTCGA
GATGTTAGTAAAAACTCAAATTGGAGAAGAATATGGGCCCTGGGAGCTCTTTTACCTTGG
AAAATCATACAATTACCTCATGGGGAGTTAGCCGCACCCACGAATGATATAAATACTACT
GTTGCTTTGGCTTTACTCACATCCGTGGCATATTTCTATGCGGGTCTTACAAAAAGGGGA
TTAGGTTATTTCGGAAAATATATTCAACCAACCCCAATACTTTTACCCATTAACATCTTA
GAAGATTTCACAAAACCTTTATCACTTAGTTTTCGACTTTTCGGGAATATCTTAGCTGAT
GAATTAGTAGTTGTTGTTCTTGTTTCTTTAGTACCCTTAGTAGTTCCTATACCTGTCATG
CTCCTTGGATTATTTACAAGTGGTATTCAAGCTCTTATTTTTGCAACTTTAGCCGCGGCT
TATATAGGTGAATCCATGGAGGGCCATCATTGA
>Solyc00g500336.1
ATGGACATATCCTATAGTGTCCAACATTTGAGTCAATTCATGCAATCACCCAGGGAACCA
CATTTGATAACAGCCTACCATGTACTCAGATATTTGAAACAGGATCCAACCATAGGTATT
TTTATTTCAAACAAGCCTGAGCTCACTGTCAGTGCCTACTGTGACTCTGATTGGGCTGCT
TGCCCTGAATCAAGGAGGTTTGTTAGTGGTTACCTAAAACCTAAGAAGCAAGCAACAGTA
TCATTATCATCTGCTGAAGCTGAATATAGGGCAATAAGACAAGTTGTGGGAGAGCTAGTA
TGGCTTGAAAGGTTGCTAGTAAATTTAGTTTGCAAAGTTGTTATAAATCAAGAGAATTGC
TAG
>Solyc00g500337.1
ATGGACATATCCTATAGTGTCCAACATTTGAGTCAATTCATGCAATCACCCAGGGAACCA
CATTTGATAACAGCCTACCATGTACTCAGATATTTGAAACAGGATCCAACCATAGGTATT
TTTATTTCAAACAAGCCTGAGCTCACTGTCAGTGCCTACTGTGACTCTGATTGGGCTGCT
TGCCCTGAATCAAGGAGGTTTGTTAGTGGTTACCTAGTACTTATGGGAGACAGTCCTATC
AGCTGGAAACCTAAGAAGCAAGCAACAGTATCATTATCATCTGCTGAAGCTGAATATAGG
GCAATAAGACAAGTTGTGGGAGAGCTAGTATGGCTTGAAAGGTTGCTAGGTGAATTGGAT
GTGAAATGTTCCCTGCCTATACAT
>Solyc00g500338.1
ATGCTCCCTCAACTAAGGCATCCGAGAAAGAACAGGATAAAACTATTAATACTGAAAAGG
AAATGCTGGTTCATATCCATAATGCTCCCTCAACTAAAGGCATCCGAGAACGAAAAAGGT
AAATCTATTGCTACTGGCACTGCAGAGGAAAGACCGGTGCATAAACTGAAAAGGCCGGGA
AGTGTTTCGCATTTGTGGGTAAAGAATTATTTTTCGTTCCCTTCGACTGCTTATCGGAAG
AAAGAGAGATACTATTTCAACATACAAGGAAGATCTATGGGTCTATTGGTTTCTGTTCCT
TTAATTTATCTTATTGGCGTTCAATCTCTAAGGCAGGTTTCCGCTGAGAACGGAATATTG
TTTGTGGTTCTCTATCAGTATTTGTTTTAG
>Solyc00g500339.1
ATGCTACTACTCCTCCAGGGGAAGATGCGGTCAAGACCAATTAGTGGAAGACATACTGAC
CTGACGAGTTCAGAGTCAACCTTCCACACAAGGCAATCTTCTGATAGAGGGGAAGAGGCA
GAGCACAACCGATTCTGTGGCACAAGATGCGCTGGTATTGCAAAAGCAGGAATGAGTTCA
CAACGTTCGAATAAGCTACTCGACCGACTAAAGCTAAAAGGAGAAAGGGAGATGACTCTA
GTTGTTGAGTACCCTGAGGAAGGCGGGGAAAAGACGTTTAAAGCGGAGGGAAAACCAATC
TCAGAAGGGACGGATGAAAGGGAAAATTCCTGTGATTCTTGCCGATCCCCAATCTCCCAG
TATCAATATTTCGGCTGCTCAAGCCGGTACAGTTATCTAAAAAATGAACTGACAAAGCGT
CTGTTCACGGAGATTGTTGTAGTTTCCGTAGTTGCAAGAATTTCTCACGATTGGGTTGGT
GTGAAGTCTACCGCCTGTCTAGCCTATGCTTTGCATGAACATCTCAATGTCCAAGATAAA
AAGAACGAGGGGAAGAATCGACGAGGCGAGTGTTCTCGAAGAGAAAATCGTGATGGAAAA
AGCGTGAGGAGAATTCGAAACTCGAGATGTTAG
>Solyc00g500340.1
ATGGTTTCGCTGATGGCGCAATCAGACCACAAGTTGCTTAGGTCAGCTGTTCCCCCTCAA
GAGACTGTTCCTCAAGCGGGAAGTGAAAGGCCGGAAAGCAGGAAGGCATTGGATAGATGT
CCGGACATTGAGAAAGATATGAGGCTAGCTAACACATGCAAATCTCTCTCGACGGCCCCT
CCCGACTCTTGCCTAGAAAAAGCCGATGAAATGGGACCGCGAAGACAGCCCACCACTGAA
ACTTGCTTTGCTCTCGCTCGGCTCGCTCCCACCTGTCTTCTTCCCACTATAGTGAAAGAT
CTTTCACTTCACCATAGCAGGAACCTCACTAGCCTTCTCGGCCAGTTAGTCTAA
>Solyc00g500341.1
ATGTTCGCATCCAAGTCGTTATTCCTTAATGAGAAGAGGCGTAAAGAGATAGTTCTGTCA
CGTCTCTATGTCGACCAAGGTTATTTGTCTAATAGAAAGCGTTCTCCTGCAGCCGTTGAA
GAGACTTTGAATGTGGGCTCTGGAGGTGCCTGTGTTACTAGGGTGTCTCCCCTGTGCTTC
TCTTTAGTAAGATTTCGCACGGACGGCTTGATTCCTTATTCAGATTCCGAACTGTTATTA
AGAGGTCGTATCTTTCCTTTTCTTGAGGCTGTAAGGGGGGTCGTCCCCTTTCATTTTGAA
CTTCGTGAGTTAGGGTTGGTGGGGCCTTATACCCGAATTAATGGAATTCATTCAATGCGT
AGACAGATCGGGGTCGAAATTGGGTGTGCCCCTAGCCTGAGTATTATCATAAGTGATGCG
CCTGCTTATTGGCCTTCTGTCTCTCGTGGACACCGGAGAGCTACCGATGGTGGAAACAAC
TATCTACCAATGACGAGATGA
>Solyc00g500342.1
ATGGAGGTAGGCCCAGCCCAGGCTTGTGCGGTTAAGTCAAGGGAAATATTATCCCGAGCC
CCAAAACCTAATAGTCTCTTCGACTATCATCAACCAGAAGCCACTCTCCGGGGAACCCAC
TTCGGACTCCTTATTCCATTTTCGGACCGTTTTGAGGCGTTGGCTAAGATCAAGCTCATC
TATCTCATTTTCAAGGATGAGATAGATGCTGTCTTTTTGGTCTTGGGGCGAGCCCGGCAA
CCCCATGCCGAAGAAAGTAGCCCTTTCCAAATTTCGGCTAGGGCATTTCTTTCCTCAGCG
ATTCGGTTGAGTTGCTTTTCCGTAATACGTAAAAGCTTCTCGTCTGTGGTGCCAGTCCAA
CAATCTGGTGGTCCAGCAGCCTCGGCTCGCCTTGCGCTACTTTCAGAAAAAAAAAAAATC
AATAGAAAGGAATTCGCAGCAAAGAGAGCGAGTGAGGGAGTAGGTAGGGGGGAGACCCTA
ACCGAGAGAGGATCCACGGCAGCTACAGGAAACCAGAGCCAGCGCCTGGGAGTTTCACCT
TCACCTGGAATCAAGCTTTGA
>Solyc00g500343.1
ATGAGGCTTTTTGGCGAAGCCAAGTCAATTTCGGGCCACCAAACCCTGCAACTGATGAGA
AGGCCCTATGGAGTAAAGGGAAGCGTGTACGTTGTCACACTCCCTGCCTTCCAAAGGTAC
CTAGAGGACGGGCCAGACGCAGCAGAGCGACGACCGGGGAGCGGGTTCCCCACTGGAAGG
GGGACAGGAGACGGCCATCTCAAGGCACATCACGACCTACAGGCAACACCGGCGAGACCT
GGGAAAGCAACCCGATTGGGTGTCAGAGGATCCATAGTACCTGCAGCCTCCCGGACTTCA
TATTCATCATTTTCGAAAGCGAGGGGAAGGGATCTCTTTTCTGCAACGGAAAAAAAAGGG
AGCAGATTTGACTCGGCACAACCTAACGATACATCCAATACCAATGATCTGTGCCTAGAA
TGCGTTGCTAGATCTCTGCTCTAG
>Solyc00g500344.1
ATGGATAGTTCAATGTGCTCATCGGCGCCTGACCCTGAGATGTGGATCATCCAAGGCACA
TTAGCATGGCGTACTCCTCCTGTTCGAACCGGGGAGGATAGATGGGGCGATTCGGGTGAG
ATCCAATGTAGATCCAACTTTCGATTCACTCGTGGGATCCGGGCGGTCCGGGGGGGACCA
CCACGGCTCCTCTCTTCTCGAGAATCCGCCGGAGTCAGATCAGTAGGGGAGTTCACACCG
GGACTTTCAACATAG
>Solyc00g500345.1
ATGGAACTTTCTCCCCGAGCTGCGGAACTAACAAGTCTATTAGAAAGTCGAATTAGCCAC
TTTTACACGAATTTTCAAGTGGATGAAATCGGTCGAGTGGTCTCAGTTGGGGATGGGATT
GCACGTGTTTATGGATTGAACGAGATTCAAGCTGGGGAAATGGTTGAATTTGCCAGCGGT
GTGAAAGGAATAGCCTTGAATCTTGAGAATGAGAATGTAGGGATTGTTGTCTTTGGTAGT
GATACTGCTATTAAAGAAGGAGATCTTGTCAAGCGCACTGGATCTATTGTGGATGTTCCT
GCGGGAAAGGCTATGCTAGGGCGTGTGGTCGATGGCTTGGGAGTACCTATTGATGGAAGG
GGGGCTCTAAGCGATCACGAGCGAAGACGTGTTGAAGTGAAAGCCCCTGGGATTATTGAA
CGTAAATCAGTGCACGAGCCTATGCAAACAGGTTTAAAAGCGGTAGATAGCCTGGTTCCT
ATAGGTCGTGGTCAACGAGAACTTATAATCGGGGACCGACAAACTGGAAAAACTGCTATT
GCTATCGATACCATATTAAACCAAAAGCAACTGAACTCAAGGGCCACCTCTGAGAGTGAG
ACATTGTATTGTGTCTATGTAGCGATTGGACAGAAACGCTCAACTGTGGCACAATTAGTT
CAAATTCTTTCAGAAGCGAATGCTTTGGAATATTCTATTCTTGTAGCAGCCACCGCTTCG
GATCCTGCTCCTCTACAATTTTTGGCCCCATATTCTGGGTGTGCCATGGGGGAATATTTC
CGCGATAATGGAATGCACGCATTAATAATCTATGATGATCTTAGTAAACAGGCGGTAGCA
TATCGACAAATGTCATTATTGTTACGCCGACCACCAGGTCGTGAGGCTTTCCCAGGGGAT
GTTTTCTATTTACATTCCCGTCTCTTAGAAAGAGCGGCTAAACGATCGGACCAGACAGGC
GCAGGTAGCTTGACCGCCTTACCCGTCATTGAAACACAAGCTGGAGACGTATCGGCCTAT
ATTCCCACCAATGTGATCCCCATTACTGATGGACAAATCTGTTTGGAAACAGAGCTCTTT
TATCGCGGAATTAGACCTGCTATTAACGTCGGCTTATCTGTCAGTCGCGTCGGGTCTGCC
GCTCAGTTGAAAACTATGAAACAAGTCTGCGGTAGTTCAAAACTGGAATTGGCACAATAT
CGCGAAGTGGCCGCCCTTGCTCAATTTGGCTCAGACCTTGATGCTGCGACTCAGGCATTA
CTCAATAGAGGTGCAAGGCTGACAGAAGTACCGAAACAACCACAATATGCACCACTGCCA
ATTGAAAAACAAATTCTAGTCATTTATGCAGCTGTCAATGGATTCTGTGATCGAATGCCA
CTAGACAGAATTTCTCAATATGAGAGAGCCATTCCAAATAGTGTCAAACCAGAATTACTA
CAATCCTTTTTAGAAAAAGAGTTGCTTCGACTCAGCGGTAGGGACGTACCCGAGAGGTGG
AACATAGCGGATCTAGTTGAGGCTGTTATAGGAGACGACGCTCTTCTAATTCCGGGGCAC
CTCCAAGATACCTATTACGATGTTCTTTCAAAAGGAGGGCGAAATGAGATCTTCTTGGAA
CAAGGTCAGAGACGTTGGACGGACCAGTTTCTTCTGATTCCAATGATAGATGGATGGTCA
GGCGAAAGAAAGGTTGAGCGAAAAGCTTTCGTTGTATCGGATCTCGGGACATTAATAACC
GGTGAGGGGGACACGCATAAGCCGTATGCAGCGGGTCTCATGCTTGTTCTCCCTAAGGAG
CCTGTCAAGTACAATAGGGTGGAAACCTATTTCAGCGATGACTACATAACAATAAAGTGC
TTTGATGATAGAAGTAGTAAGATGATGGACGACTTTCTGTCCAGAATTGAGCATATATCT
AAGGGGTTTAGGGAAGAGGGTTCTATTCCGTTTCCGCGACTCGTTGAATATGTTAGTACA
CTTAATTCACTTTCAAGGAATCTATGTCCTGAACTCGGTCCTAAAGGGGAGGGAAGCTCT
TTTGGAGACATGATGGGAGTTGCCGGTGTATTGGGCGCTGCTTTGCTATGCGCCATTCAT
GGTGCTACCGTAGAAAAGACTTTATTTGAAGACGGTGATGGTGCTAAGACATTCCGTGCT
TTTAACCCAACTCAAGCCGAAGAAACTTATTCAATGGTCACCGCTAACCGCCTTTGGTCC
CAAATCTTTGGGCTTGCTTTTTCCAATAAACGTTGGTTACATTTCTTTATGTTATTTGTA
CCAGTAACCGGTTTATGGATGAGTGCTCTTGGAGTAGTCGGTCTAGCGCTGAACCTACGT
GCCTATGACTTCGTTTCTCAGGAAATTCGCGCAGCGGAAGATCCTGAATTTGAGACTTTC
TACACCTAA
>Solyc00g500346.1
ATGAATCGAATCCTATCAAATATTTCTATTTCTCCTTTGAATTACTCATATATATCCTAT
GAATTTCATTTCGCACCGGAAACTATTCTAGGAGAAGTTCGAATCCGTTCCGTTCGGGTA
TTGATTGGTCTTGGTTTGACATGGTTTACGCGTTACTGGTTCCCGGAAGAGTTAATATCT
CCATTAGCTAAACCCTTTCTTACCCTGCCTTTGGATTCGTATTTTGTTCGTACACAATCA
ACGGAGGCCTTCCCGACATATGTTGCAACGTCTCCAATAGCATGCTCTTACTTCGTCTTT
CCCTTAATAAGTCATCAAATTTGGTGCTTTTTGATCCCCAGTTGCTATGGGGAACAAAGG
ACGAAATACAATCGATTCCTCCATTTAAGTGGTTCTCGCTTCTCCTTGTTCCTGTTCCTA
ACTCCTCCCCGGGTAGTTCCCAATGTTTGGCACTTTCCATACTTCATGGGTGCAACATCA
ACAAATTCGCTCATGATCAAGTTACAACCTAAGATCTATGACCATATTATGTTAACTGTT
CGTATTTCGTTCATTCCATCGGTATGCTCCCAGGTACCTGTAATTGTGATCCGTTTGCCA
GAACCAAGGGGTCTTTCTGTAGAAACCTCCACGAACTATCGTCGTTTTTTGATGGTTTTT
CCGCTTCTCACAGCTGCTCTTTCCACACCTCCGGATATCTGGTGCCAAATTGTCGCCCCT
TTCCTTATTTCTTTGATAATAGAGTTGGCTATCTTTGTGGCATCGATTGTACAAGTTCGT
GAAGAGGGCTGGACGAGTGGAATGAGGGAAAGCGGCTCGATCGACAAAAAAGAAGAGTAG
>Solyc00g500347.1
ATGGCCTTGTGCACCTGGAAGGAAATATTTCGGACGAGGCCCAATCCAAATTTCACATGT
ATTTTGACATTTCAAAACAACAATCCTGATTTAGTAGCCACAGACCCAGTCATCTCATTC
AAGACAACTATCTTGTTCTGGATGAACCCTCAATCACCAAAGCCTTCTTGCCACGATGTC
ATCATTGGAAGATGGAACCCATCTGCCGGTGATCGATCAGCCAATCATCTTCCTGGATTT
GGTGTCATCACAAACATCATCAATGGTGGCCTCGAATGTGGTTGTAGTAATGACAACAGG
GTACAAGATCGAATTGGGTTTTACAGGAGGTATTGCGGAATTCTTGGGGTTAGTACTGGT
GACAATCTTGATTGCGGCAACCAAAGGTCTTTTGGCAGCTAA
>Solyc00g500348.1
AGGCGACGAGGGGTGCTAACCCGGCCACCCAACCCAGCAGGTCAGGGGCAGGCCGGCCAT
AGGTTCGAATCCTGCCACCTTTCTTGTGGATCATCCTGTGGTTACCGGATGATGGGAATA
ACAAAGCAGAAATTTGGAAATGAGCACGAAATGTCAATATATGAATTGTTTCATTATTCG
TTATTTCCGGGTCTTTTCGTTGCATTCACTTACAACAAGAAACAACCACCAGTGTTTGGT
GCAGCACTTGCATTTTGGTGTATTCTTCTTTCTTTCCTTGGTCTTTCGTTCCGTCATATT
CCTAATAACTTATCCAATTACAACGTATTAACCGCTAATGCACCTTTCTTTTTTCAAATC
TCAGGGACATGGTCTAATCATGAGGGTAGTATTTTATCATGGTGTCGGATCCTAAGTTTT
TATGGATTCCTTCTTTGTTACCGGGGTCGACCCCTAAGCCATAATAACTCCATTCTATCT
CTCCCTCGTTACGAACAAAAAAGTGGAATGAAATCCCAGTTATACACTCCCTTCGTTCTA
CGAACCCTTGTTGATTCTGAACTTCGTTCGCGAAGGAACCGGACTTTTGACGGGCCAGCC
CTTTTTTATGCGCCGCTTTACCCTGAAAGGAAAATGAGCTTTGCTCCTCTGGGCGCTAGG
CGCTCCCGTGGTTCGCGAGAAGGAAAAAGGATGTTGCATCTGGCACGAGATGATAAAGAG
AGAGCTTCGTCTATCGATGAACAGCGGATTGACGGAGCTCTTGGCATTGCTTTGTTTTTC
TCTCCTTTCCTATCAGCGGGTTCCGACCCTTTTGTTCGAAATTTCTTCGTTTGTACTGAA
CCGCTTGCAGAATCAAATCCTGTTCCACAAGATCCTATATCAGCTATACATCCTCCTTGC
ATTTATGCCGGAGACGTCGCCAGTGCTATGGGCTTTGGCTTATGTAGATCAAAAATGATG
AATGGGATTGTGGCACTCCACTCGCCGCCAATGCGGAAGGATGCCGCCGAAAAGAATGGA
ACACTGTTTCGCTCTGTTGGATGCGTCGGATCCCGTATAACAAGCGAGCTCTTTACCCTC
AAATTCAAACATGTGGGCGCAAAATGCTATCCTGCTTTATTGTTACGTAGCAATAGAAGC
CTGCTTATGCTGCTTCGGCGGCGCTTTTTCGCCCTCTCTTCGCTCTGGACAGGAGCGCTA
GTGGACACGGGGAGGGAGCAGGCGAAGCGTGTCGTTCGTAATGGAAAGAAAGATACCACT
ACTTCGCCTCTTTGTTGGACCGCCGGCGCGAACACAGTGGTCTCTGACCAGGACCAGGAA
CCAATTCGAATTTGGATCTTGACATGTCGGTGGTTTTTAACCGTAGGCATTTTGCCAGGA
AGTTGGTGGGCCTATCATGAATTAGGTCGGGGTGGCTGGTGGTTTCGGGATCCCGTAGAA
AATGCTTCTTTTATGCCTCGGGTATTAGCCACAGCTCGTATTCATTCAGTAATTCTACCC
CTTCTTCATTCTTGGACCTCGTTTCTTAATATTGTTACTTTTCCATGCTGTGTCTCAGGA
ACCTTTTCAATACGGTCCGGATTGCTAGCTCCCGTTCATAGTTTTGCTACAGATGATACA
CGAGGAATCTTTTTATGGCGGTTCTTCCTTCTAATGACCGGCATATCTATGATTCTTTTC
TCCCAGATGAAGCAGCAGGCATCGGTCCGTAGAACCTATAAAAAGGAGATGGTTGTGGCG
CGAAGTACTCTTGTGCACCTACGTCATTCGGCTCGCGCGCAGAAGGTGGGGCTCATAGTC
TTCCAGGCCTGCTCTGGGGGCTTCTAG
>Solyc00g500349.1
ATGGGCACATGCTTCTCAGTACTGATTCGTATGGAATTAGCACGACCCGGCGATCAAATT
CTTGGTGGGAATCATCAACTTTATAATGTTTTAATAACGGCTCACGCTTTTTTAATGATC
TTTTTTATGGTTATGCCGGCGATGATAGGTGGATTTGGTAATTGGTCTGTTCCGATTCTG
ATAGGTGCGCCTGACATGGCATTTCCACGATTAAATAATATTTCATTCTGGTTGTTGCCT
CCAAGTCTCTTGCTCCTATTAAGCTCAGCCTTAGTAGAAGTGGGTAGCGGCACTGGGTGG
ACGGTCTATCCGCCCTTAAGTGGTATTACCAGCCATTCTGGAGGAGCAGTTGATTTAGCA
ATTTCTAGTCTTCATCTATCTGGTGTTTCATCCATTTTAGGTTCTATTAATTTTATAACA
ACTATCTTCAACATGCGTGGACCTGGAATGACTATGCATAGATCACCTCTATTTGTGTGG
TCCGTTCTAGTGACAGCATTCCCACTTTTATTATCACTTCCGGTACTGGCAGGGGCAATT
ACCATGTTATTAACCGATCGAAACTTTAATACAACCTTTTCTGATCCCGCTGGAGGGGGA
GACCCCATATTATACCAGCATCTCTTTTGGTTCTTCGGTCATCCAGAGGTGTATATTCCC
ATTCTGCCTGGATCCGGTATCATAAGTCATATCGTTTCTACTTTTTCGGGAAAACCGGTT
TTCGGGTATCTAGGCATGGTTTATGCCATGATCAGTATAGGTGTTCTTGGATTTCTTGTT
TGGGCTCATCATATGTTTACTGTGGGCTTAGACGTTGATACCCGTGCCTACTTCACCGCA
GCTACCATGATCATAGCTGTCCCCACTGGAATCAAAATCTTTAGTTGGATCGCTACCATG
TGGGGGGGTTCGATACAATACAAAACACCCATGTTATTTGCTGTAGGGTTCATCTTTTTA
TTCACCATAGGAGGACTCACTGGAATAGTTCTGGCTAATTCTGGGCTAGACATTGCTCTA
CATGATACTTATTATGTGGTTGCACATTTCCATTATGTACTTTCTATGGGAGCCGTTTTT
GCTTTATTTGCAGGATTTCACTATTGGGTAGGTAAAATCTTTGGTCGGACATACCCTGAA
ACTTTAGGTCAAATCCATTTTTGGATCACCTTTTTCGGGGTTAATATGACCTTCTTTCCT
ATGCATTTCTTAGGGCTTTCGGGTATGCCACGTCGCATTCCAGATTATCCAGATGCTTAC
GCTGGATGGAATGCCCTTAGCAGTTTTGGCTCTTATATATCCGTAGTTGGGATTTGTCGT
TTCTTCGTGGTCGTAACAATCACTTCAAGCAGTGGAAAGAACAAAAGATGTGCTCCAAGT
CCTTGGGCTGTTGAACAGAATCCAACCACACCGGAATGGATGGTACAAAGTCCTCCAGCT
TTTCATACTTTTGGAGAACTTCCAGCCATCAAGGAGACGAAAAGCTATGTGAAGTAA
>Solyc00g500350.1
ATGTATCTTCCACATCTCCAATCCATACCTCTTGAAAAGGGTATGAATTGGAAACCTACC
TGGAAAAGTACTCCATTACTCGACAACTTTGTCCGCCGGTTTCAATATTCGGTGGATGAT
GTTGTAGACGGAGCAGCGGCTAAATATGTTAAAGAACACAATATCTTTGTGAACTTAAAG
CATGAGATAGCAGCGTTCATCTTTAATGTGAATCAAATTCATTCCATTCAAGATGGGTTC
TTTTCCCCTGGTATTCTTTGGTCTCAAAGGGTTTTATACCCATTTGATTCTAATAATACC
TGGTTTGCTAATGAATCCCTTGATTTATTTGAAAAACAAGTAGGACCCCCTTTCTCTAGC
TTATTAGGGGCCTACCAAGGAGTTCCATTAGTGACTGGTAGATTGGCTCAGGCCATTGAA
GGTGGTGGGAAGCGGAGGATCTTTGCTATATGTAATTATATAAAACAAAGACTTCTGCAT
CCCGTCCATATTTGGGCTATGACTGTACTATCAAGTCTTAAGACTGATGGTACATTCAAC
CAAGAACGTCCGTTGCAGTATCTAAGACTTAAAAGACCGAAGTCTTGTTACTCTTTTGAT
TTAAAATCAGCAACAGACCGTTGGCCATTGAGTGTTATATACACCTTAATCGAAATGATT
TGGGGTAGTACTTTAGCATCTTCAATAGTCAACAGTTCTTTGGGTCTTAACACCTTTCTC
GTATCACCTCCTATGGTGAAGAAGATTAGTGAAGTAGCCTTTCTTACTGGACAACCGTTA
GGTTACTACGGTTCATGGTCACTGTTCTCGCTGTCCCATCACTATATAGTGTGGTTGGCG
ACTTTGAAGGCTTATCCGCTACGAAGCACCCCGTTTGTTGATTATGCCCTTCTTGGTGAT
GATATCCTAATCACCGACAAGAAGGTGGCCAATCAGTACAGTAGGTTATTGGATAGACTC
AGTGTTACCATTTCATTTGCTAAATCAATAGTATCTGAAAATGGAACAATTGAGTTTGCT
AAGAGGTTTTGGATACGAGATATGCAAAAAGATATCTCTCCCATCTCTCTCAAAGCTTTA
ACCTCCTGTAGAACGACTGTAGGCCTGTGCCAATTGTCCTGCCGATACTCGATAGAAATA
TCGACTTTACAAAGGCTAGCGGGTGCAGGTTATAAGGTCCGTTCTCGCCTGATGTCTACT
CAGTCACCACGATGGGAAAGACTAAAGGCGGCTGCTTATTATCTGCGTGAGGCTGTAAAG
CCTAAGCAGATACAAATCTTTCCAAAAGATTTGGTATTTGATGGAGAACGGGAAATCCTT
GAGCGGGCTGTTATCCTTAATTGGATGAAACAGTGGTTGACTTGGCTTTCTTGGTATCAT
ACTGTAGCATTATCACCAGATGTGACCATTGATCAACTATTTGATGTTCCTATGTGTGCC
ACTTCTTGGAAACGATCAAACGAAGATTATGAATTAATCAAGTTTGGGTACGTATTTGGT
GGTCTTCACGGCAAGGATCTCCTTATCAGTCCTAAGGATTTACCATCCTTACGGAAAATG
GATATAGATGATAAGAATTTAGGTGCATCTGAGCACATAAACCCTTTTGGTAAAATTCCG
CAAGGAAGGGTGACCAAGAGGGCGATTGTGGTTGCAGTCTGGTTAACTGCTTCCACAAAC
ACCCAGCCTGCTGATAGGTATTATGTAATAGAAGAATCAGGATCTGCGAGATATGGATAT
GAAACTGGATATGCTCGAACCGGACCGCATCTCGATTTGCACATGGATAATCTGCTGTAT
TACCCTAAAGAGTCATACTCATATCCAGGGCATTTTGTCCTTGAAAGAGCGTCATCAGTC
TAG
>Solyc00g500351.1
ATGTCTTTATTGGCAGTTGCGCAACCTTCGATTGAAGCTACTTCTGCGGATTGCGACAGC
ACCCGGCCTTGGATCAAGGCTCTCACTCGCTCAAGACGTCGATGCGCCACCGGGTTGACC
CCTTTCTTACCAGCATGGGGAGTGGCGATGGATGCCAAGATGAAGACTCCTCAGCGCCAA
TTAGGGGTCGAGTGCCTTGCGGCGCCTTTAACGATGAGAGAAGGCGATACCGAAGAGAAT
AACTCAAGGGCACTGGCTACTCCATCAACTCCATTTCGTTGCCCGACCTTAACAGACATC
TCTTCCATTTTCGTAGATGGAAGATCCGGTGAATCAATTCAATTAGATGCCGCTTACCTA
GATGCGGTGCTTGTCCCTCGAAGCGAAGGTAAAGACCAAGACATTGGGGATTCTGAATCT
GACCGCACTTTCCTCAGTTCCGATGAACCGGGTATTCCCCTCCTGAGCCCAAATTTACCC
GCACAGGGAAAGATCTCAATAGGCCTAGGGCGGGGGGCAAGCTCCACTACAGGGCCGGGG
GAAGAAATAGGCGTGGGGAAGAGTCTGCAACAAAATCAATTGAATAGACAGAGAAGCCCG
GCTTTGCTCCTGCCTTCGCTTCCAGGAGGAATTCTATCATCCATGGCGAAGATATCGTAT
AATAAGAAAGGGCTTACTTTTCAGAGTGATCTTTCTCGATTTCGGAACGGAAAGGCTTGG
TTGAAGGCAAAATTCGGTGTAATTCGCCATTTTTTAAGAAAAGAAAGGCAGGGTAGAAAG
TCTTGCTTACTTATTTCTCCATCTAAAGGCGTTCTCTCTCTTATTGCAACCTTTCTGGGG
CATTTCGCTGTTAGAGTAATGCCCATTCGAATAACTGGGATTTTGTGTTCTCAGCTTCTC
TCTGGGATTTTGCTTTTTAGTGTCGGGGGATCACTTCCTCTTCCGGGCCCTTCCGGGCAA
GCAAGCGGGGCTGAGTTTGAAGAGGATCATTTTGGGATTGATGTCCTCTTGGAATCATGG
GAAAAATCTACGGAAACGGGCACGTCGGTGGATCAGCCAGAACCAGAACCAGGACATGTG
CCGCCTGCTATTCAAGTAGCTCCCCGGGGGAACGAAGCTGGTCCATCGAATCAGCCCCCA
CGAGTGGTCCCCTATCCGTATCAACTGGATGAAGTGATAGGGGGGGATTCCGTTCAGTCT
ATCCAGCGGAGGCTCCTAGCCAAATACTCCTATACTCCCCCTATCGGGATCATGTACCTG
GCCGAAATAGAGGCAAAAGACCTATTCGAGGTCAAGGTCGAGATTCTAAGGATCATGGCG
GTCCTTGATCCAACGGGGGATTGGCTGGGACGGGGAGCTCGGGCCCTCGAGAATCCGCGT
ACCGCCACGGGAGAGCATTCCTTGGATAAACTCTATACCCTTCTTTCGGATCTCGAATCG
AGGGGAGTCAATTCCGAGTCCTTCTCTCAATTAAAAGGGAAGAGGAAGGCTAACTGCTTG
CTGGCTGGGAGCTGTATGAGCGGTAACGTCCACGTACGGCTCCGTGAGAAGGGCGGTGGA
CAGAAATGGCCTTGTTGTACCTCACTCTCGTCTTCAATGGGGTCTGCTCTTTCTTTTTTG
GGAGAGTATGCCAATATGATCTTAATGAGGTGCGGGGCTTTGCATCTGACATTCGTTGGG
CTTCTCTCTTCGGGAGCCTGCGCCCCGGCCTTTTTGTGCAATAAACCCCTCCGGCCGAAG
ACTAGTGGTGACAGTTACAAGAATGGCGGGGAAGTTAACAGTACCCGACGACATTCAGGG
ATGGATGTAGACCCATCGGGCAGGGATAATCATTCCGGTCCTGGAGCTAGATTAGTTGGT
GATGAACAAGTAAGAATTGCCTCAACCAAAATTGATGGAATTGGCCCTAAAAAAGCCATT
CAGGTTCGTTATCGATTAGGTATCAGTGGAAACATAAAGATAAAAGAATTAACTAAGTAT
CAAATCGACCAAATTGAACAAATAATAGGTCAAGATCATGTTGTTCATTGGGAATTGAAG
AGGGGAGAACGAGCAGACATCGAACGATTAATTTCGATTTCTTGTTATCGTGGAATTCGT
CATCAAGATGGATCGCCCTTACGCGGTCAACGAACTCATACTAATGCTAGGACTTGTCGC
AAGCTAATTCGGAAATGA
>Solyc00g500352.1
ACTGATACACATAAAACAAAGGGTTCGAAAACTTTGTCAAAGAAGTCAAAGCCGCAATTA
AATCAGTCATTCTCAATACTAGCTGAAGAACATACCCCGCCTGCTAATGTATCTTCTGCC
CATGTATCTTCACAAGTCTCAAAAGAAAAGTCTGTATATCCCGATATTGAAGAACTGAAA
CAATATATGAATGAATACGTTGACAGTAAATTTAAGTATCTTGTGAATTTGATAAAGGCT
AAACACATTGAGGTGATGAATTCTAAGAATAGGGAGGATGACCAACAATCAAAGGATATG
GGTGGAAAGTCTACACCAAATATGGTTGAAGTTTTCGATGAAGAAGGCAATGATGGACAC
CAACCAACCTCTCCGATACAAATGGAACTTGATGTTGACAATCAGACTGAAGATACATTG
AAGAATCATCAAGTAATGAAGGACGTTTCAGAACTTCAATCCCCAAATTCAGCTAGTCAT
GATACTGATGAAACATGTGAACAC
>Solyc00g032030.1
TGTGGGAATGGGCACATAGCATGTGCCCCTTGCTGCATCAAGATTGCTAATAAGTGTCCA
TCATGTTGTTTGCCAATTGGATATAACCGTTGTCGAGCTATGGAGAATGTTCTAGAATCT
CTGAAAGTGTCATGCGTGAACAATAGGTATGGTTGTAAGGAGATTCTGAATCTTAGTAAG
AAAACTGACCATGAAAATGCATGCATCTATGTGCCTTGTTTTTGTCCTTCCCATGGCTGT
GACTTTATAGGTACTTCAGCAAAGGTATATGCACATTTTTGCGAGAAACATGCTTCTTCC
GCAGAGCACATTTCTTTCAATGCTGTCCATCCAATTTATATAGAAAAAGACCAAAGGTAC
ATAATTCTTCAAATGAGGACAGAAGGTATACTTTTTATCGTCAACCATGCTAGTGACCGT
GTTGGGAGT
>Solyc00g500353.1
ATGGCACCATCAATTGCACAAAATGGACATATTAATGGAGAAGTAGCTATGGATTTGTGC
AAGAAATCAATCAATGATCCATTGAATTGGGAAATGGCTGCTGATTCTTTAAGAGGCAGC
CATTTGGATGAAGTGAAAAAGATGGTGGATGAATTTAGAAAGCCAATTGTGAAACTTGGG
GGTGAAACTTTGTCAGTTGCACAAGTTGCATCCATTGCAAATGTTGATGACAAAAGTAAT
GGGGTTAAAGTGGAACTTTCTGAAAGTGCAAGGGCTGGTGTGAAAGCTAGTAGTGATTGG
GTTATGGATAGTATGAGTAAAGGTACAGATAGTTATGGTGTTACTACTGGATTTGGAGCA
ACATCTCATAGAAGAACAAAAAATGGTGGTGCTCTTCAAAAAGAACTTATTAGGTTCTTG
AATGCTGGAGTTTTTGGTAATGGAATAGAATCATCTCACACATTGCCACATTCAGCAACA
AGGGCAGCTATGCTTGTTAGGATCAACACTCTGCTTCAAGGCTACTCTGGCATTAGATTT
GAGATCTTGGAAGCAATCACTAAGTTGATCAATAGCAACATCACCCCGTGTTTGCCTCTC
CGTGGCACGATCACTGCCTCGGGTGATCTCGTCCCTTTGTCCTATATTGCTGGTTTGCTC
ACTGGCAGACCTAATTCCAAGGCTGTTGGACCCAATGGTGAGAAACTTAATGCTGAGGAA
GCTTTCTGCGTGGCTGGTATTAGTGGTGGATTTTTCGAGTTGCAGCCTAAGGAAGGACTT
GCACTTGTGAATGGCACAGCAGTTGGTTCTGCTATGGCATCAATAGTCCTGTTTGAGTCC
AATATCCTTGCTGTTATGTCTGAAGTTTTATCAGCGATTTTTGCTGAAGTGATGAACGGA
AAGCCCGAATTCACTGACTATTTGACACACAAGTTGAAGCATCACCCTGGTCAGATTGAG
GCTGCTGCTATTATGGAACACATTTTGGATGGAAGCTCTTATGTGAAGGTAGCTCAGAAG
CTCCATGAAATGGATCCTCTTCAAAAACCAAAGCAAGATCGTTATGCTCTCCGAACATCT
CCACAATGGCTTGGACCTCAGATTGAAGTCATTCGTGCTGCAACTAAGATGATCGAGAGG
GAGATTAACTCAGTGAACGACAATCCATTGATCGATGTTTCAAGAAACAAGGCCTTACAT
GGTGGCAACTTCCAAGGAACCCCTATTGGTGTCTCCATGGATAATACATGA
>Solyc00g076250.1
ATGTTTTCAGTCACATTTTCTAAATGTGGTGAAATGTTCATTCGTTGTACACTCAAAAGT
GTTCATATTTTTCGGATTCTATGTGCTTTGGCCACAAAGGTAGCATCAGATGCATGGAAG
CTGATGGGTCCTGAGGAGAAGGTTAAGTACAGTACTCGTGCTCGTGATGTGTGGGATAAG
TACCTGAGCAGATTAAACTCCCCTCTCCCCCTTCTCGAAGGTTTTCTTTATATGATGATG
GAACTGGCAACTCTAAGAATGTTTGATGTCTTAAACTTCTTATGTTCAACTTTATGGATT
TTCAGTTGA
>Solyc00g500354.1
ATGAATGGAAAAGGAGAAGAAGACAAGCTATTGGAAGATGCAACTATATACAGAAGACTA
GTAGGCAAGTTATTGTATCTTAATGTTACAAGACCAGATATTGCATTTGCTACTCAAACA
CTGAGTCAATTTCTTCATCAACCAAAGCAATCTCATTTTAATGCTGCACTCAGAATTGTG
AGATACATAAAGAGTCAAGCAGGACAAGGAGTATTGTTATCTAGCAAAAGCTCCAAACAG
TTAAAGGTTTATTGTGATGAAGATTGGGGAGCTTGTTTACACACAAGAAGGTCAGTTTCA
AGTTTTATGGTGAAGATGGGAGAATCAATGATCTCTTGGAAATCAAAGAAACAGGCCACA
GTATCTAGAAGCTCAGCTGAAGCTGAGTATCGAAGTATGGCCAGTTCAATAGCTGAGATT
ACATGGATAGTTAAGCTGTTGAAAGAGCTTGGAGCTAAGATTCAAACTCCAGTCAGTTTT
>Solyc00g500355.1
ATGGCCGGACAATCCGTGATGGCCAACCGTATGCATAGACAAGGTCTTGACGGACGTCCA
CGAAAAAATTTGGCATTTTTGACGTCGGAATCCGGATCACCCAAAAATGTTCGAAATGAG
GCGTATGCTCGCTTCGGGGCTCGTTTGACCCTCCAAATGGCCCGGACAATCCGTGATGGC
CAACCGTATGCATAG
>Solyc00g500356.1
ATGGCCAACCGTATGCATAGACAACGTCTTGACGGACGTCCACGAACAAATTTGGCATTT
CTGACGTCGGAATCCCGATCACCCAAAAAATGGTGTGCAATAGCACACGAAAATCGTCAA
AATAAGGCGTATGCTCGCTCCGGGGCTCGTTTGACCTTCCAAATGGCCCAGAAAACCCGT
GATGGCCAACCAAAACCCGTGATGGCCAACCGTATGCATAGACAACGTCTTGACGGACGT
CCACGAACAAATTTAGCATTTTTGACGTCGGAATCCCGATCACCCAAAAAATGGTGTGCA
ATAGCACACGAAAATCGTCAAAATGAGGCGTATGCTCGCTCCGGGGCTCGTTTGACCTTC
CAAATGGCCCAGAAAACCCGTGATGGAAAAATTTGTTCGTGGACGTCCGTCAAGACGTTG
TCTATGCATACGACGTTGTCTATGCATACGGTTGGCCATCACGGGTTTTCTGGGCCATTT
GGAAGGTCAAACGAGCCCCGGAGCGAGCATACGCCTCATTTTGACGATTTTCGTGTGCTA
TTGCACACCATTTTTTGGGTGATCGGGATTCCGACGTCAAAAATGCCAAATTTGTTCGTG
GACGTCCGTCAAGACGTTGTCTATGCATACGGTTGGCCATCACGGGTTTTCTGGGCCATT
TGGAAGGTCAAACGAGCCCCGAGCGAGCATACGCCTCATTTTGACGATTTTCGTGTGCTA
TTGCACACCATTTTTTGGGTGATCGGGATTCCGACGTCAAAAATGCCAAATTTGTTCGTG
GACGTCCGTCAAGACGTTGTCTATGCATACGGTTGGCCATCACGGCTTTTCTGGGCCATT
TGGAAGGTCAAACGAGCCCCGAGCGAGCATACGCCTCATTTTGACGATTTTCGTGTGCTA
TTGCACACCATTTTTTGGGTGATCGGGATTCGACGTCAAAAATGCCAAATTTGTTCGTGG
ACGTCCGTCAAGACGTTGTCTATGCATACGGTTGGCCATCACGGTTTTCTGGGCCATTTG
GAAGGTCAAACGAGCCCCGGAGCGAGCATACGCCTCATTTTGACGATTTTCGTGTGCTAT
TGCACACCATTTTTTGGGTGA
>Solyc00g500357.1
ATGAATCGAATCCTATCAAATATTTCTATTTCTCCTTTGAATTACTCATATATATCCTAT
GAATTTCATTTCGCACCGGAAACTATTCTAGGAGAAGTTCGAATCCGTTCCGTTCGGGTA
TTGATTGGTCTTGGTTTGACATGGTTTACGCGTTACTGGTTCCCGGAAGAGTTAATATCT
CCATTAGCTAAACCCTTTCTTACCCTGCCTTTGGATTCGTATTTTGTTCGTACACAATCA
ACGGAGGCCTTCCCGACATATGTTGCAACGTCTCCAATAGCATGCTCTTACTTCGTCTTT
CCCTTAATAAGTCATCAAATTTGGTGCTTTTTGATCCCCAGTTGCTATGGGGAACAAAGG
ACGAAATACAATCGATTCCTCCATTTAAGTGGTTCTCGCTTCTCCTTGTTCCTGTTCCTA
ACTCCTCCCCGGGTAGTTCCCAATGTTTGGCACTTTCCATACTTCATGGGTGCAACATCA
ACAAATTCGCTCATGATCAAGTTACAACCTAAGATCTATGACCATATTATGTTAACTGTT
CGTATTTCGTTCATTCCATCGGTATGCTCCCAGGTACCTGTAATTGTGATCCGTTTGCCA
GAACCAAGGGGTCTTTCTGTAGAAACCTCCACGAACTATCGTCGTTTTTTGATGGTTTTT
CCGCTTCTCACAGCTGCTCTTTCCACACCTCCGGATATCTGGTGCCAAATTGTCGCCCCT
TTCCTTATTTCTTTGATAATAGAGTTGGCTATCTTTGTGGCATCGATTGTACAAGTTCGT
GAAGAGGGCTGGACGAGTGGAATGAGGGAAAGCGGCTCGATCGACAAAAAAGAAGAGTAG
>Solyc00g500358.1
ATGGAACTTTCTCCCCGAGCTGCGGAACTAACAAGTCTATTAGAAAGTCGAATTAGCCAC
TTTTACACGAATTTTCAAGTGGATGAAATCGGTCGAGTGGTCTCAGTTGGGGATGGGATT
GCACGTGTTTATGGATTGAACGAGATTCAAGCTGGGGAAATGGTTGAATTTGCCAGCGGT
GTGAAAGGAATAGCCTTGAATCTTGAGAATGAGAATGTAGGGATTGTTGTCTTTGGTAGT
GATACTGCTATTAAAGAAGGAGATCTTGTCAAGCGCACTGGATCTATTGTGGATGTTCCT
GCGGGAAAGGCTATGCTAGGGCGTGTGGTCGATGGCTTGGGAGTACCTATTGATGGAAGG
GGGGCTCTAAGCGATCACGAGCGAAGACGTGTTGAAGTGAAAGCCCCTGGGATTATTGAA
CGTAAATCAGTGCACGAGCCTATGCAAACAGGTTTAAAAGCGGTAGATAGCCTGGTTCCT
ATAGGTCGTGGTCAACGAGAACTTATAATCGGGGACCGACAAACTGGAAAAACTGCTATT
GCTATCGATACCATATTAAACCAAAAGCAACTGAACTCAAGGGCCACCTCTGAGAGTGAG
ACATTGTATTGTGTCTATGTAGCGATTGGACAGAAACGCTCAACTGTGGCACAATTAGTT
CAAATTCTTTCAGAAGCGAATGCTTTGGAATATTCTATTCTTGTAGCAGCCACCGCTTCG
GATCCTGCTCCTCTACAATTTTTGGCCCCATATTCTGGGTGTGCCATGGGGGAATATTTC
CGCGATAATGGAATGCACGCATTAATAATCTATGATGATCTTAGTAAACAGGCGGTAGCA
TATCGACAAATGTCATTATTGTTACGCCGACCACCAGGTCGTGAGGCTTTCCCAGGGGAT
GTTTTCTATTTACATTCCCGTCTCTTAGAAAGAGCGGCTAAACGATCGGACCAGACAGGC
GCAGGTAGCTTGACCGCCTTACCCGTCATTGAAACACAAGCTGGAGACGTATCGGCCTAT
ATTCCCACCAATGTGATCCCCATTACTGATGGACAAATCTGTTTGGAAACAGAGCTCTTT
TATCGCGGAATTAGACCTGCTATTAACGTCGGCTTATCTGTCAGTCGCGTCGGGTCTGCC
GCTCAGTTGAAAACTATGAAACAAGTCTGCGGTAGTTCAAAACTGGAATTGGCACAATAT
CGCGAAGTGGCCGCCCTTGCTCAATTTGGCTCAGACCTTGATGCTGCGACTCAGGCATTA
CTCAATAGAGGTGCAAGGCTGACAGAAGTACCGAAACAACCACAATATGCACCACTGCCA
ATTGAAAAACAAATTCTAGTCATTTATGCAGCTGTCAATGGATTCTGTGATCGAATGCCA
CTAGACAGAATTTCTCAATATGAGAGAGCCATTCCAAATAGTGTCAAACCAGAATTACTA
CAATCCTTTTTAGAAAAAGGTGGCTTAACTAACGAAAGAAAGATGGAACCAGATACATTC
TTAAAAGAAAGTGCTTTAGCTTTTATTTCAATTTAA
>Solyc00g500359.1
ATGATTGTTCTAGAATGGCTATTCCTCACAATTGCTCCTTGTGATGCAGCGGAACCATGG
CAATTAGGATCTCAAGACGCAGCAACACCTATAATGCAAGGAATAACAGACTTACATCAC
GATGTCTTTTTCTTCGTTATTCTGATTTTGGTTTTCGTATCATGGATCTTGGGTCGCGCT
TTATGGCATTTCCACTATAAAAAAAATCCAATCCCGCAAAGGATTGTTCATGGAACTACT
ATCGAGATTCTTCGGACCATATTTCCTAGTATCATCCCTATGTTCATTGCTATACCATCA
TTTGCTCTGTTATACTCAATGGACGAGGTAGTAGTAGATCCAGCCATTACTATAAAAGCT
ATTGGACATCAATGGTATCGGAGTGCGCCTCTTCACGAGGGTGATTAA
>Solyc00g500360.1
ATGCCTATCGTCGTAGAAGCTGTTCCTAGGAAAGATTATGGCTCTCGGGTATCCAATCAA
TTAATCCCACAAAGCCCCGACAAAGAGCCAGTACTGGTCCCCTCTCCCTCTGATGACCGA
ACGCAATCGTCTTCGTGGGCTTCCGCGCTTGCAGATTGGGGAACTTCTCGAACGCAATCG
TCTTCGTGGGCTGCCGCGCTTGCAGATTGGGGAACTTCTCGCTCGGAATCGGAATCGAGT
GTGAACGAAGCCCAACAAAATGCCCCCGCAGCAGCAGCGGTTGGTGTTGGGGCGGAGATC
CAACCATTCCCATTGTTACAGGATGCCCTAAGGCGTCAGGAGCTAGATAGCCGGCTGTCG
TTCCACTTGCACTTGATCGGAAAAAACTGGACAGAAGGGCAAATAAACGCTACGTTGGAA
CAACAATTCTTGTTAGAAAAACAAATGGAGAGCGCTTTACTGGCCAATGGCTTTAGCCCA
GAATCGATTCTCAACGAAATGGGAAAAATACGAGGGATCGCTTTCTATCCGTATGGGCGA
CCCCTCGCTGCCACGACATACAAGAGCTATATAGATATAATTGAAAGGGTTGGGCCAGAC
CAGAGCCCACCCTACAAACGCATTATAACTGCTTTTGTAGACTGCAAGCTTCGCCTTCGA
TTTGGGAATTAA
>Solyc00g500361.1
ATGGGGCTTCAGGTAGGGCATCGAGAACCTTTTTTTCTAATAAGAAATGAGAGTATGGAG
ACCTCTATGCTTAATCGAATAAGAAAGCTCGAAAGGGAAAATAGCGTATTTCTGCTTGAA
AAAGCAAAAGGAGCCTATTGGGAAGAAGTAAAAAGCACCCTGAACAATTCTGGCTCTCAG
AAAGAGTATTGCAGGTTACTCTGTTTCGAGAACAGAGACCTGCAAATCAGGGAGAGAAAA
CACGAATGTTTTTTTCTCTTTCAAGAGATTCTTTCTCGGAATCGTGCCTTGAGGGGGGAT
GCTGCCAATCCTACCGAGGACTTTATGGATTTCTTTTCCGAGAAGCGAGAGGTACTGGAC
AAAAACCCCGAATGGGGCCCGGTAGAGAAAGACATAAAGGAAATCGAGTTCGTTGAGCAA
GTAAAACTCGATCTTGCAGCACGCGGGCACGAGTCTCCCTATATAAAGCAAATTCTTGGG
TTAGGCGAAAGAACAAAGTTTTCTGTGGTGATGTCAGAATTTGCACCTATTTGTATCTAT
TTAGTGATCAGGCCGCTAGTTTCTTTGATCCCACTCGGTCTTCCTTTTCTATTTTCTTCC
AATAGTTCGACCTATCCAGAAAAATTGTCGGCCTACGAATGTGGTTTCGATCCTTCCGGT
GATGCCAGAAGTCGTTTTGATATAAGATTTTATCTTGTTTCCATTTTATTTATTATTCCT
GATCCGGAAGTAACCTTTTCCTTTCCTTGGGCAGTACCTCCCAACAAGATTGATCCATTT
GGATCTTGGTCCATGATGGCCTTTTTATTGATTTTGACGATTGGATCTCTCTATGAATGG
AAAAGGGGTGCTTCGGATCGGGAGTAA
>Solyc00g500362.1
ATGGAGGATAATTCCGCTGGAGGAAGGGCGGTGGATTCAGGGTCGGGGTCGGATAATTGG
CAAAAGTACCTCAACTTATCCGAGGAAAATGACTCCGCCGCATCAGCCTCTCCCCCGTCG
TCCTCTTTTTTCAGAGGACTTTCGGACATGTCCCCTGCACCGGACCTTGGGGAGGAAGTG
CAGCAAGTGAGCCCTACTCATTCCATTTCCCAAACGGATCTATGGAATTCACCTTCCTCG
TCGGCTCCAACCCCAGGTCAGGATAATCAACCGCCCCTGATCCCAGAGCTCCACCCTCCG
CTTCTCGATGACGACACCCGTCGAGCGGAGCTCGCGAGTAGGTTAAGAACCGTTTTATGG
GGGAAAGCTTATAGGGAAGAAATGATAGACTCCGTTGTTGATACGCAAGTGCAGATTGAA
AAACATATTCAAGCTGCACTTGTGGGACGGGACTATTCGGTTGAGTCTCTTCTTGCGAAG
AGGCACCAGATCAGGGGGCTCATCTTCTCCCCAATGGGAGAAGCGCTTAGTGAAAGGACT
TACGCTTTGCACCTGAAGGAGATTCTCCAGTTGGGTACAGTGCAAAGCCTTCCATTTCGG
CGGAACTTCAATCTAATACTCATTATGGATCAACTCATGTTTCCACTCTATTTTCATTAC
GAGGATGTATCACGTCAGGATCCGTTGCTCAAACCGAATCACGCCAACGTTATGGAAGTT
CCTGGATCGTGTAAAATAATAGTAGTACCAAAGACAGCACCTTCTATCAAAAATGGAAAA
TTGGCTATGGAGATTCCGTGCGGCCAGAAATTAAAACAAAGGGCTTCAACAGGAAAGTCG
TTTCGATCCAATCCATTCTTGGGGTCAAATAAAGACAAAAAAGGATATGTCAGTGACCTA
GCACGACAAAGCACTCTCCGAGGGCATGGAATGTCACATTTTTTGGTCAGAATATCCACA
GTAATGTCTCTGTTAGATTCTCCGCTCGAAATAAGGGAAAGGTCAATTCAATTCTCGATG
GAAACGGAATTTTGCGAATTCTCCCCCGAACTGGAAGATCATTTCGAGATCTTCGAACAT
[truncated: 38,864,181 more chars]
