# Supplementary material for: Time-Course Transcriptome Profiling Reveals Differential Resistance Responses of Tomato to a Phytotoxic Effector of the Pathogenic Oomycete Phytophthora cactorum
Source: Plants (Basel). 2023 Feb 15;12(4):883. doi: 10.3390/plants12040883 (PMC9964705; doi:10.3390/plants12040883)
Supplement: Supplementary file 1 [file plants-12-00883-s001.zip › File S3.tsv]

C0 (5174 genes)	C1 (773 genes)	C2 (723 genes)	C3 (599 genes)	C4 (530 genes)	C5 (1606 genes)	C6 (598 genes)	C7 (3938 genes)	C8 (2220 genes)	C9 (830 genes)	C10 (576 genes)	C11 (644 genes)	C12 (1176 genes)	C13 (1387 genes)
Genes	Genes	Genes	Genes	Genes	Genes	Genes	Genes	Genes	Genes	Genes	Genes	Genes	Genes
MSTRG.10028	MSTRG.10122	MSTRG.10123	MSTRG.10704	MSTRG.10053	MSTRG.10230	MSTRG.100	MSTRG.103	MSTRG.10213	MSTRG.1007	MSTRG.10078	MSTRG.10002	MSTRG.10522	MSTRG.10243
MSTRG.10102	MSTRG.10304	MSTRG.10410	MSTRG.10736	MSTRG.10256	MSTRG.10305	MSTRG.10730	MSTRG.10434	MSTRG.10238	MSTRG.10567	MSTRG.10207	MSTRG.10426	MSTRG.10535	MSTRG.10653
MSTRG.10130	MSTRG.10618	MSTRG.10519	MSTRG.10807	MSTRG.10289	MSTRG.10378	MSTRG.10816	MSTRG.10437	MSTRG.10301	MSTRG.10679	MSTRG.11052	MSTRG.10483	MSTRG.10688	MSTRG.10716
MSTRG.10275	MSTRG.10639	MSTRG.10633	MSTRG.10815	MSTRG.10471	MSTRG.10382	MSTRG.1104	MSTRG.10477	MSTRG.10550	MSTRG.10710	MSTRG.1141	MSTRG.10556	MSTRG.10755	MSTRG.10793
MSTRG.10306	MSTRG.10651	MSTRG.10654	MSTRG.10821	MSTRG.10513	MSTRG.10406	MSTRG.11529	MSTRG.10599	MSTRG.10557	MSTRG.10850	MSTRG.11480	MSTRG.10614	MSTRG.11047	MSTRG.10872
MSTRG.10409	MSTRG.10667	MSTRG.10677	MSTRG.10880	MSTRG.10514	MSTRG.10486	MSTRG.11634	MSTRG.107	MSTRG.10775	MSTRG.11831	MSTRG.12458	MSTRG.10836	MSTRG.11387	MSTRG.11063
MSTRG.10435	MSTRG.10792	MSTRG.10860	MSTRG.10885	MSTRG.10605	MSTRG.10512	MSTRG.13072	MSTRG.10706	MSTRG.10835	MSTRG.11851	MSTRG.12688	MSTRG.10982	MSTRG.11523	MSTRG.11172
MSTRG.10546	MSTRG.11324	MSTRG.10874	MSTRG.11668	MSTRG.1087	MSTRG.10591	MSTRG.13736	MSTRG.10823	MSTRG.10867	MSTRG.12264	MSTRG.12847	MSTRG.11056	MSTRG.11525	MSTRG.11318
MSTRG.10572	MSTRG.11514	MSTRG.11006	MSTRG.11712	MSTRG.11027	MSTRG.10592	MSTRG.13801	MSTRG.10832	MSTRG.10871	MSTRG.12632	MSTRG.13131	MSTRG.11288	MSTRG.11802	MSTRG.1149
MSTRG.10602	MSTRG.11646	MSTRG.11083	MSTRG.11756	MSTRG.11744	MSTRG.10637	MSTRG.13999	MSTRG.10948	MSTRG.10906	MSTRG.13696	MSTRG.13522	MSTRG.113	MSTRG.11880	MSTRG.11707
MSTRG.10617	MSTRG.11808	MSTRG.1116	MSTRG.11766	MSTRG.11875	MSTRG.10648	MSTRG.14012	MSTRG.11018	MSTRG.10959	MSTRG.13761	MSTRG.15653	MSTRG.115	MSTRG.12102	MSTRG.11778
MSTRG.10652	MSTRG.11832	MSTRG.11379	MSTRG.13262	MSTRG.11917	MSTRG.10691	MSTRG.14203	MSTRG.11020	MSTRG.11834	MSTRG.16074	MSTRG.15706	MSTRG.11610	MSTRG.12298	MSTRG.11818
MSTRG.10756	MSTRG.11986	MSTRG.11589	MSTRG.13825	MSTRG.12034	MSTRG.10698	MSTRG.14233	MSTRG.11247	MSTRG.11879	MSTRG.16075	MSTRG.15733	MSTRG.11768	MSTRG.12305	MSTRG.11911
MSTRG.10772	MSTRG.12614	MSTRG.11749	MSTRG.13881	MSTRG.12341	MSTRG.10723	MSTRG.14804	MSTRG.11372	MSTRG.1192	MSTRG.16469	MSTRG.16082	MSTRG.11799	MSTRG.12421	MSTRG.11993
MSTRG.10785	MSTRG.1292	MSTRG.1210	MSTRG.14149	MSTRG.12463	MSTRG.10759	MSTRG.14958	MSTRG.11609	MSTRG.12754	MSTRG.1704	MSTRG.17184	MSTRG.11865	MSTRG.12587	MSTRG.1229
MSTRG.10820	MSTRG.13199	MSTRG.12196	MSTRG.14176	MSTRG.12646	MSTRG.10787	MSTRG.15296	MSTRG.11752	MSTRG.12940	MSTRG.17286	MSTRG.17252	MSTRG.1260	MSTRG.12698	MSTRG.12849
MSTRG.10894	MSTRG.13857	MSTRG.12329	MSTRG.14200	MSTRG.12669	MSTRG.10827	MSTRG.15695	MSTRG.11844	MSTRG.13054	MSTRG.17431	MSTRG.17331	MSTRG.12690	MSTRG.13028	MSTRG.12867
MSTRG.10943	MSTRG.13882	MSTRG.12350	MSTRG.14262	MSTRG.1309	MSTRG.10843	MSTRG.17687	MSTRG.11846	MSTRG.13113	MSTRG.17488	MSTRG.17667	MSTRG.127	MSTRG.13899	MSTRG.13516
MSTRG.10978	MSTRG.13959	MSTRG.12560	MSTRG.14981	MSTRG.13647	MSTRG.10855	MSTRG.19280	MSTRG.11884	MSTRG.13585	MSTRG.17574	MSTRG.17683	MSTRG.128	MSTRG.14005	MSTRG.13798
MSTRG.10987	MSTRG.1474	MSTRG.126	MSTRG.15877	MSTRG.13805	MSTRG.11191	MSTRG.19366	MSTRG.11888	MSTRG.13734	MSTRG.17594	MSTRG.17761	MSTRG.12848	MSTRG.14290	MSTRG.13847
MSTRG.11251	MSTRG.15430	MSTRG.13627	MSTRG.15903	MSTRG.13883	MSTRG.11214	MSTRG.19916	MSTRG.11926	MSTRG.13938	MSTRG.17611	MSTRG.17982	MSTRG.13242	MSTRG.14444	MSTRG.14238
MSTRG.11252	MSTRG.15547	MSTRG.13942	MSTRG.16478	MSTRG.13884	MSTRG.1123	MSTRG.21704	MSTRG.11939	MSTRG.13949	MSTRG.18417	MSTRG.18201	MSTRG.13340	MSTRG.14528	MSTRG.14381
MSTRG.1129	MSTRG.15739	MSTRG.13987	MSTRG.16658	MSTRG.13885	MSTRG.11378	MSTRG.22529	MSTRG.12054	MSTRG.14055	MSTRG.18432	MSTRG.18516	MSTRG.13507	MSTRG.14532	MSTRG.15027
MSTRG.11294	MSTRG.15761	MSTRG.14099	MSTRG.16687	MSTRG.13937	MSTRG.11476	MSTRG.22530	MSTRG.1208	MSTRG.14252	MSTRG.19265	MSTRG.18792	MSTRG.13723	MSTRG.14575	MSTRG.15665
MSTRG.11463	MSTRG.15855	MSTRG.14150	MSTRG.16783	MSTRG.13939	MSTRG.11620	MSTRG.22556	MSTRG.12130	MSTRG.14383	MSTRG.19474	MSTRG.18801	MSTRG.13822	MSTRG.14693	MSTRG.15849
MSTRG.11506	MSTRG.15969	MSTRG.14417	MSTRG.17054	MSTRG.13975	MSTRG.11650	MSTRG.22633	MSTRG.12188	MSTRG.14455	MSTRG.21287	MSTRG.19065	MSTRG.13860	MSTRG.15446	MSTRG.16612
MSTRG.11590	MSTRG.16092	MSTRG.14631	MSTRG.1732	MSTRG.14041	MSTRG.11776	MSTRG.22646	MSTRG.12235	MSTRG.14694	MSTRG.22473	MSTRG.19128	MSTRG.13874	MSTRG.15510	MSTRG.17334
MSTRG.1160	MSTRG.16102	MSTRG.14772	MSTRG.17597	MSTRG.14095	MSTRG.11784	MSTRG.2523	MSTRG.12296	MSTRG.15039	MSTRG.2454	MSTRG.19161	MSTRG.14418	MSTRG.15541	MSTRG.17456
MSTRG.11621	MSTRG.16370	MSTRG.14904	MSTRG.17791	MSTRG.14123	MSTRG.11789	MSTRG.312	MSTRG.12402	MSTRG.15108	MSTRG.2632	MSTRG.19537	MSTRG.14427	MSTRG.15571	MSTRG.17506
MSTRG.11624	MSTRG.1716	MSTRG.15501	MSTRG.17792	MSTRG.14213	MSTRG.11798	MSTRG.3169	MSTRG.12487	MSTRG.15377	MSTRG.2702	MSTRG.20585	MSTRG.14882	MSTRG.15586	MSTRG.18151
MSTRG.11647	MSTRG.17364	MSTRG.15559	MSTRG.17811	MSTRG.14430	MSTRG.11922	MSTRG.3562	MSTRG.12811	MSTRG.15382	MSTRG.2927	MSTRG.20618	MSTRG.14951	MSTRG.15801	MSTRG.18603
MSTRG.11763	MSTRG.17475	MSTRG.15683	MSTRG.18066	MSTRG.14433	MSTRG.12666	MSTRG.3693	MSTRG.12941	MSTRG.15575	MSTRG.2928	MSTRG.21035	MSTRG.15553	MSTRG.15816	MSTRG.18947
MSTRG.11765	MSTRG.17479	MSTRG.15725	MSTRG.18505	MSTRG.14478	MSTRG.1270	MSTRG.4492	MSTRG.13063	MSTRG.15577	MSTRG.3113	MSTRG.21273	MSTRG.15612	MSTRG.15875	MSTRG.18979
MSTRG.11787	MSTRG.17627	MSTRG.16896	MSTRG.18512	MSTRG.14641	MSTRG.12869	MSTRG.4798	MSTRG.13106	MSTRG.15598	MSTRG.3315	MSTRG.21568	MSTRG.15821	MSTRG.15878	MSTRG.1898
MSTRG.11794	MSTRG.17695	MSTRG.17055	MSTRG.1892	MSTRG.15470	MSTRG.13044	MSTRG.4939	MSTRG.13295	MSTRG.15686	MSTRG.3444	MSTRG.2653	MSTRG.15863	MSTRG.15957	MSTRG.1899
MSTRG.11805	MSTRG.17780	MSTRG.17059	MSTRG.19156	MSTRG.15658	MSTRG.13127	MSTRG.5429	MSTRG.13346	MSTRG.15723	MSTRG.4332	MSTRG.3074	MSTRG.16081	MSTRG.16070	MSTRG.19071
MSTRG.11812	MSTRG.18713	MSTRG.17413	MSTRG.19187	MSTRG.1572	MSTRG.13343	MSTRG.5488	MSTRG.13413	MSTRG.15755	MSTRG.4839	MSTRG.5836	MSTRG.1609	MSTRG.161	MSTRG.19117
MSTRG.11813	MSTRG.18774	MSTRG.17560	MSTRG.19282	MSTRG.15791	MSTRG.13347	MSTRG.6165	MSTRG.13694	MSTRG.16190	MSTRG.5058	MSTRG.5901	MSTRG.16169	MSTRG.16165	MSTRG.19227
MSTRG.1190	MSTRG.19060	MSTRG.17693	MSTRG.19409	MSTRG.15850	MSTRG.13386	MSTRG.6191	MSTRG.13827	MSTRG.16342	MSTRG.5059	MSTRG.6139	MSTRG.16401	MSTRG.16375	MSTRG.19419
MSTRG.12120	MSTRG.19198	MSTRG.18243	MSTRG.19844	MSTRG.16049	MSTRG.13387	MSTRG.63	MSTRG.13853	MSTRG.1646	MSTRG.5148	MSTRG.6560	MSTRG.16702	MSTRG.16400	MSTRG.19666
MSTRG.12125	MSTRG.19284	MSTRG.19018	MSTRG.1991	MSTRG.16802	MSTRG.13584	MSTRG.6665	MSTRG.13859	MSTRG.16838	MSTRG.6137	MSTRG.6729	MSTRG.16972	MSTRG.16547	MSTRG.19845
MSTRG.12389	MSTRG.19303	MSTRG.19204	MSTRG.20035	MSTRG.16816	MSTRG.13648	MSTRG.6706	MSTRG.13908	MSTRG.17496	MSTRG.6285	MSTRG.7496	MSTRG.17074	MSTRG.16662	MSTRG.20362
MSTRG.12461	MSTRG.19334	MSTRG.19234	MSTRG.20113	MSTRG.17006	MSTRG.1379	MSTRG.6745	MSTRG.13910	MSTRG.17523	MSTRG.686	MSTRG.7870	MSTRG.17453	MSTRG.16803	MSTRG.2059
MSTRG.12520	MSTRG.20087	MSTRG.1929	MSTRG.20244	MSTRG.17060	MSTRG.13803	MSTRG.7149	MSTRG.13913	MSTRG.17662	MSTRG.688	MSTRG.8860	MSTRG.1765	MSTRG.16973	MSTRG.20782
MSTRG.1261	MSTRG.20276	MSTRG.19295	MSTRG.20408	MSTRG.17114	MSTRG.13935	MSTRG.8346	MSTRG.13925	MSTRG.17741	MSTRG.7867	Solyc00g025290.1	MSTRG.17696	MSTRG.16974	MSTRG.20985
MSTRG.1266	MSTRG.20419	MSTRG.19329	MSTRG.20679	MSTRG.17385	MSTRG.13963	MSTRG.886	MSTRG.13929	MSTRG.17796	MSTRG.8102	Solyc00g500343.1	MSTRG.17752	MSTRG.17130	MSTRG.21028
MSTRG.1267	MSTRG.20459	MSTRG.19447	MSTRG.21022	MSTRG.17446	MSTRG.13974	MSTRG.9110	MSTRG.13936	MSTRG.17845	MSTRG.8468	Solyc01g005230.4	MSTRG.17768	MSTRG.17348	MSTRG.2120
MSTRG.1302	MSTRG.20739	MSTRG.20225	MSTRG.21118	MSTRG.17538	MSTRG.13994	MSTRG.9544	MSTRG.13985	MSTRG.17984	MSTRG.8471	Solyc01g005490.3	MSTRG.17978	MSTRG.17406	MSTRG.21553
MSTRG.13074	MSTRG.20843	MSTRG.20610	MSTRG.21129	MSTRG.17630	MSTRG.14011	Solyc00g180440.1	MSTRG.14028	MSTRG.17985	MSTRG.8579	Solyc01g006290.4	MSTRG.18079	MSTRG.17509	MSTRG.21737
MSTRG.13075	MSTRG.20939	MSTRG.20832	MSTRG.21206	MSTRG.17859	MSTRG.14017	Solyc00g500021.1	MSTRG.14068	MSTRG.18009	MSTRG.8830	Solyc01g008480.4	MSTRG.18166	MSTRG.17593	MSTRG.2184
MSTRG.13181	MSTRG.20941	MSTRG.21205	MSTRG.22399	MSTRG.18162	MSTRG.14027	Solyc00g500023.1	MSTRG.14101	MSTRG.18110	MSTRG.8928	Solyc01g008650.3	MSTRG.18894	MSTRG.17697	MSTRG.21974
MSTRG.1319	MSTRG.2116	MSTRG.21250	MSTRG.22545	MSTRG.18387	MSTRG.14046	Solyc00g500029.1	MSTRG.14164	MSTRG.18257	MSTRG.929	Solyc01g008940.2	MSTRG.18986	MSTRG.17718	MSTRG.22068
MSTRG.13269	MSTRG.21165	MSTRG.22176	MSTRG.22639	MSTRG.19037	MSTRG.14076	Solyc00g500030.1	MSTRG.14319	MSTRG.18339	Solyc01g005070.3	Solyc01g009230.4	MSTRG.19030	MSTRG.17774	MSTRG.22428
MSTRG.13306	MSTRG.21216	MSTRG.22215	MSTRG.22673	MSTRG.19135	MSTRG.14125	Solyc00g500031.1	MSTRG.14593	MSTRG.18384	Solyc01g006380.2	Solyc01g010590.2	MSTRG.19236	MSTRG.17856	MSTRG.22461
MSTRG.13362	MSTRG.21249	MSTRG.22336	MSTRG.237	MSTRG.19207	MSTRG.14170	Solyc00g500043.1	MSTRG.14604	MSTRG.19068	Solyc01g006900.3	Solyc01g010870.3	MSTRG.19416	MSTRG.17880	MSTRG.23211
MSTRG.13463	MSTRG.22417	MSTRG.22439	MSTRG.2556	MSTRG.19208	MSTRG.14208	Solyc00g500046.1	MSTRG.148	MSTRG.19121	Solyc01g007267.1	Solyc01g010970.3	MSTRG.20137	MSTRG.18274	MSTRG.23217
MSTRG.13466	MSTRG.22480	MSTRG.22640	MSTRG.3197	MSTRG.19268	MSTRG.14247	Solyc00g500048.1	MSTRG.15090	MSTRG.19213	Solyc01g007870.3	Solyc01g010990.2	MSTRG.20656	MSTRG.18297	MSTRG.2779
MSTRG.13624	MSTRG.22525	MSTRG.23133	MSTRG.3526	MSTRG.19353	MSTRG.14343	Solyc00g500050.1	MSTRG.15253	MSTRG.19263	Solyc01g007920.2	Solyc01g022750.3	MSTRG.20793	MSTRG.18391	MSTRG.286
MSTRG.13646	MSTRG.2266	MSTRG.2851	MSTRG.4154	MSTRG.19510	MSTRG.14351	Solyc00g500052.1	MSTRG.15461	MSTRG.20370	Solyc01g009180.4	Solyc01g050070.4	MSTRG.2084	MSTRG.18473	MSTRG.297
MSTRG.13900	MSTRG.2946	MSTRG.3133	MSTRG.5326	MSTRG.1955	MSTRG.14352	Solyc00g500058.1	MSTRG.15578	MSTRG.20487	Solyc01g009290.4	Solyc01g056290.2	MSTRG.20981	MSTRG.18545	MSTRG.3261
MSTRG.13924	MSTRG.3159	MSTRG.3231	MSTRG.591	MSTRG.19623	MSTRG.14424	Solyc00g500075.1	MSTRG.15589	MSTRG.205	Solyc01g009630.3	Solyc01g060070.3	MSTRG.21154	MSTRG.18548	MSTRG.3326
MSTRG.13960	MSTRG.3713	MSTRG.3255	MSTRG.610	MSTRG.19677	MSTRG.14425	Solyc00g500088.1	MSTRG.15627	MSTRG.20654	Solyc01g010810.4	Solyc01g066450.3	MSTRG.21238	MSTRG.1883	MSTRG.3336
MSTRG.13973	MSTRG.3977	MSTRG.3268	MSTRG.6231	MSTRG.20280	MSTRG.14458	Solyc00g500133.1	MSTRG.15707	MSTRG.20669	Solyc01g020528.1	Solyc01g066610.4	MSTRG.21307	MSTRG.18987	MSTRG.3450
MSTRG.14022	MSTRG.4022	MSTRG.3500	MSTRG.6312	MSTRG.20572	MSTRG.14477	Solyc00g500143.1	MSTRG.15800	MSTRG.20969	Solyc01g049650.3	Solyc01g067690.4	MSTRG.21445	MSTRG.19029	MSTRG.3765
MSTRG.14034	MSTRG.4040	MSTRG.3775	MSTRG.693	MSTRG.20574	MSTRG.14480	Solyc00g500158.1	MSTRG.15817	MSTRG.21148	Solyc01g056220.2	Solyc01g067700.3	MSTRG.21791	MSTRG.19057	MSTRG.4682
MSTRG.14058	MSTRG.4801	MSTRG.4126	MSTRG.7438	MSTRG.20876	MSTRG.14503	Solyc00g500203.1	MSTRG.15831	MSTRG.2115	Solyc01g057570.3	Solyc01g068140.4	MSTRG.21901	MSTRG.19155	MSTRG.4794
MSTRG.14078	MSTRG.4872	MSTRG.4434	MSTRG.7610	MSTRG.20971	MSTRG.14699	Solyc00g500324.1	MSTRG.15842	MSTRG.21237	Solyc01g057703.1	Solyc01g068210.3	MSTRG.22019	MSTRG.19209	MSTRG.510
MSTRG.14169	MSTRG.600	MSTRG.520	MSTRG.7987	MSTRG.21045	MSTRG.15237	Solyc00g500332.1	MSTRG.15923	MSTRG.21428	Solyc01g057705.1	Solyc01g079390.4	MSTRG.22122	MSTRG.19362	MSTRG.512
MSTRG.14364	MSTRG.6103	MSTRG.5609	MSTRG.8612	MSTRG.21708	MSTRG.15298	Solyc01g005440.4	MSTRG.16010	MSTRG.21430	Solyc01g059860.3	Solyc01g079650.3	MSTRG.22260	MSTRG.19368	MSTRG.5137
MSTRG.14366	MSTRG.6194	MSTRG.574	MSTRG.8637	MSTRG.21782	MSTRG.1531	Solyc01g005710.2	MSTRG.16189	MSTRG.21672	Solyc01g060260.4	Solyc01g079840.3	MSTRG.22463	MSTRG.19646	MSTRG.5209
MSTRG.14895	MSTRG.6301	MSTRG.581	MSTRG.8834	MSTRG.21914	MSTRG.15456	Solyc01g005720.3	MSTRG.16291	MSTRG.2183	Solyc01g067210.4	Solyc01g080020.2	MSTRG.22790	MSTRG.19686	MSTRG.5932
MSTRG.14993	MSTRG.6598	MSTRG.6275	MSTRG.8916	MSTRG.22265	MSTRG.15511	Solyc01g005730.3	MSTRG.16341	MSTRG.21994	Solyc01g067280.3	Solyc01g080110.3	MSTRG.22835	MSTRG.19989	MSTRG.6213
MSTRG.15029	MSTRG.7338	MSTRG.6363	MSTRG.9086	MSTRG.2251	MSTRG.15545	Solyc01g006330.4	MSTRG.16476	MSTRG.22043	Solyc01g067490.4	Solyc01g081440.3	MSTRG.23113	MSTRG.20010	MSTRG.778
MSTRG.15285	MSTRG.741	MSTRG.641	MSTRG.9172	MSTRG.22554	MSTRG.15561	Solyc01g007010.2	MSTRG.16480	MSTRG.22048	Solyc01g067790.3	Solyc01g087060.4	MSTRG.2374	MSTRG.20037	MSTRG.7854
MSTRG.15371	MSTRG.757	MSTRG.678	MSTRG.9565	MSTRG.22815	MSTRG.15568	Solyc01g007800.3	MSTRG.16548	MSTRG.22651	Solyc01g067830.3	Solyc01g087680.4	MSTRG.2384	MSTRG.20134	MSTRG.8264
MSTRG.15512	MSTRG.8119	MSTRG.698	MSTRG.999	MSTRG.22969	MSTRG.15570	Solyc01g008420.3	MSTRG.16668	MSTRG.22785	Solyc01g068060.4	Solyc01g088170.4	MSTRG.2917	MSTRG.20338	MSTRG.8510
MSTRG.15522	MSTRG.8575	MSTRG.7174	Solyc00g500067.1	MSTRG.2532	MSTRG.15583	Solyc01g008450.1	MSTRG.16982	MSTRG.22898	Solyc01g068260.4	Solyc01g088380.3	MSTRG.3117	MSTRG.20378	MSTRG.8617
MSTRG.15565	MSTRG.8739	MSTRG.7336	Solyc00g500105.1	MSTRG.2852	MSTRG.15622	Solyc01g009160.2	MSTRG.16983	MSTRG.2294	Solyc01g079240.3	Solyc01g088750.3	MSTRG.3202	MSTRG.20505	MSTRG.8655
MSTRG.15567	MSTRG.895	MSTRG.7638	Solyc01g006140.4	MSTRG.3276	MSTRG.15633	Solyc01g010270.3	MSTRG.17051	MSTRG.22951	Solyc01g079470.4	Solyc01g090680.3	MSTRG.3293	MSTRG.20684	MSTRG.8868
MSTRG.15605	MSTRG.9264	MSTRG.7913	Solyc01g006190.3	MSTRG.336	MSTRG.15640	Solyc01g011510.4	MSTRG.17450	MSTRG.23194	Solyc01g079500.4	Solyc01g090770.4	MSTRG.3295	MSTRG.20805	MSTRG.8960
MSTRG.15610	MSTRG.9978	MSTRG.7938	Solyc01g006890.3	MSTRG.3876	MSTRG.15719	Solyc01g017600.3	MSTRG.17492	MSTRG.2918	Solyc01g079520.3	Solyc01g091120.3	MSTRG.3296	MSTRG.21031	MSTRG.905
MSTRG.15639	Solyc00g020020.2	MSTRG.8229	Solyc01g007240.3	MSTRG.4087	MSTRG.15746	Solyc01g065750.2	MSTRG.17503	MSTRG.3081	Solyc01g079590.3	Solyc01g094560.4	MSTRG.3359	MSTRG.21050	MSTRG.9050
MSTRG.15643	Solyc00g125980.1	MSTRG.8251	Solyc01g009447.1	MSTRG.4107	MSTRG.16091	Solyc01g067460.3	MSTRG.17549	MSTRG.3101	Solyc01g080160.4	Solyc01g094810.3	MSTRG.3646	MSTRG.21120	MSTRG.9432
MSTRG.15702	Solyc00g500272.1	MSTRG.8367	Solyc01g009470.2	MSTRG.4679	MSTRG.1611	Solyc01g067940.2	MSTRG.17550	MSTRG.3205	Solyc01g080210.3	Solyc01g095120.3	MSTRG.5489	MSTRG.21257	MSTRG.9768
MSTRG.15708	Solyc00g500318.1	MSTRG.8478	Solyc01g010390.3	MSTRG.5253	MSTRG.1642	Solyc01g068350.3	MSTRG.17556	MSTRG.3219	Solyc01g080300.4	Solyc01g095200.3	MSTRG.5589	MSTRG.21861	Solyc00g500104.1
MSTRG.15710	Solyc01g005160.4	MSTRG.8652	Solyc01g016390.4	MSTRG.5647	MSTRG.1643	Solyc01g068560.3	MSTRG.17592	MSTRG.3771	Solyc01g080400.3	Solyc01g095640.2	MSTRG.5664	MSTRG.22078	Solyc01g005110.3
MSTRG.1578	Solyc01g005810.3	MSTRG.8761	Solyc01g057340.3	MSTRG.5806	MSTRG.16452	Solyc01g079570.3	MSTRG.17595	MSTRG.3916	Solyc01g080490.2	Solyc01g095780.2	MSTRG.5683	MSTRG.22432	Solyc01g005240.4
MSTRG.15881	Solyc01g006120.4	MSTRG.9039	Solyc01g058520.4	MSTRG.5885	MSTRG.1673	Solyc01g079980.3	MSTRG.17602	MSTRG.4538	Solyc01g080930.4	Solyc01g095790.4	MSTRG.569	MSTRG.22436	Solyc01g005390.3
MSTRG.15933	Solyc01g006870.4	MSTRG.9074	Solyc01g058530.4	MSTRG.5886	MSTRG.16782	Solyc01g080380.4	MSTRG.17645	MSTRG.5161	Solyc01g081200.3	Solyc01g096980.2	MSTRG.5756	MSTRG.22510	Solyc01g005670.3
MSTRG.16002	Solyc01g007120.3	MSTRG.9100	Solyc01g058535.1	MSTRG.6001	MSTRG.1690	Solyc01g086840.3	MSTRG.17671	MSTRG.541	Solyc01g086690.2	Solyc01g097020.4	MSTRG.5933	MSTRG.22570	Solyc01g005680.4
MSTRG.16018	Solyc01g007950.4	MSTRG.9152	Solyc01g065490.4	MSTRG.6009	MSTRG.16956	Solyc01g087760.2	MSTRG.17733	MSTRG.6047	Solyc01g087240.3	Solyc01g097150.4	MSTRG.6039	MSTRG.22672	Solyc01g006300.3
MSTRG.16136	Solyc01g007980.4	MSTRG.9173	Solyc01g073870.4	MSTRG.6214	MSTRG.1710	Solyc01g088250.4	MSTRG.17735	MSTRG.6077	Solyc01g087540.4	Solyc01g098340.3	MSTRG.609	MSTRG.22800	Solyc01g006390.2
MSTRG.16160	Solyc01g008560.3	MSTRG.9174	Solyc01g073910.4	MSTRG.6266	MSTRG.17338	Solyc01g089910.4	MSTRG.17750	MSTRG.654	Solyc01g088240.4	Solyc01g098630.3	MSTRG.6095	MSTRG.2287	Solyc01g006400.4
MSTRG.16202	Solyc01g008810.3	MSTRG.9650	Solyc01g079290.1	MSTRG.6334	MSTRG.17436	Solyc01g090180.4	MSTRG.17799	MSTRG.659	Solyc01g088630.3	Solyc01g099070.1	MSTRG.6104	MSTRG.2404	Solyc01g006530.1
MSTRG.1651	Solyc01g009090.3	Solyc00g021640.2	Solyc01g086720.3	MSTRG.658	MSTRG.17513	Solyc01g090240.3	MSTRG.17849	MSTRG.667	Solyc01g088770.3	Solyc01g099300.3	MSTRG.6207	MSTRG.246	Solyc01g006580.4
MSTRG.16515	Solyc01g009820.4	Solyc00g500036.1	Solyc01g087210.3	MSTRG.6623	MSTRG.17519	Solyc01g091230.3	MSTRG.18126	MSTRG.7142	Solyc01g090170.4	Solyc01g099530.3	MSTRG.6234	MSTRG.2668	Solyc01g006670.2
MSTRG.16667	Solyc01g010570.4	Solyc00g500080.1	Solyc01g087440.3	MSTRG.666	MSTRG.17596	Solyc01g091720.3	MSTRG.18177	MSTRG.7244	Solyc01g090190.3	Solyc01g099740.4	MSTRG.6289	MSTRG.2839	Solyc01g006680.4
MSTRG.16749	Solyc01g011080.3	Solyc00g500146.1	Solyc01g087450.3	MSTRG.6748	MSTRG.17655	Solyc01g094180.4	MSTRG.18533	MSTRG.7325	Solyc01g090450.3	Solyc01g099750.2	MSTRG.6342	MSTRG.3278	Solyc01g006760.3
MSTRG.17097	Solyc01g011430.4	Solyc00g500216.1	Solyc01g087570.2	MSTRG.684	MSTRG.17657	Solyc01g095180.2	MSTRG.18719	MSTRG.7400	Solyc01g090697.1	Solyc01g100820.3	MSTRG.6517	MSTRG.3297	Solyc01g007070.3
MSTRG.17154	Solyc01g012580.1	Solyc00g500250.1	Solyc01g088200.4	MSTRG.6891	MSTRG.17682	Solyc01g095300.3	MSTRG.18887	MSTRG.8585	Solyc01g090890.3	Solyc01g102280.3	MSTRG.6663	MSTRG.3342	Solyc01g007830.2
MSTRG.17346	Solyc01g014850.4	Solyc00g500298.1	Solyc01g088330.1	MSTRG.692	MSTRG.17724	Solyc01g095720.3	MSTRG.18889	MSTRG.8624	Solyc01g091360.4	Solyc01g102710.2	MSTRG.7506	MSTRG.3373	Solyc01g008270.3
MSTRG.17359	Solyc01g014860.3	Solyc01g005410.4	Solyc01g088520.3	MSTRG.7363	MSTRG.17756	Solyc01g096180.4	MSTRG.18890	MSTRG.8629	Solyc01g091660.3	Solyc01g103430.4	MSTRG.755	MSTRG.3383	Solyc01g008280.4
MSTRG.17477	Solyc01g015293.1	Solyc01g005430.3	Solyc01g090840.3	MSTRG.7537	MSTRG.17941	Solyc01g096240.4	MSTRG.18937	MSTRG.8717	Solyc01g091730.3	Solyc01g104190.2	MSTRG.7863	MSTRG.4329	Solyc01g008300.2
MSTRG.17507	Solyc01g016410.4	Solyc01g005740.3	Solyc01g091380.4	MSTRG.8321	MSTRG.17942	Solyc01g096250.2	MSTRG.18950	MSTRG.8898	Solyc01g094080.4	Solyc01g104410.4	MSTRG.792	MSTRG.4331	Solyc01g008310.4
MSTRG.17558	Solyc01g016560.1	Solyc01g005800.3	Solyc01g091670.3	MSTRG.8343	MSTRG.17944	Solyc01g096330.2	MSTRG.19025	MSTRG.9020	Solyc01g094570.3	Solyc01g104950.4	MSTRG.817	MSTRG.4632	Solyc01g008360.3
MSTRG.17598	Solyc01g057080.1	Solyc01g006845.1	Solyc01g094370.3	MSTRG.8546	MSTRG.17953	Solyc01g098650.2	MSTRG.19048	MSTRG.9547	Solyc01g094590.4	Solyc01g105660.4	MSTRG.8344	MSTRG.524	Solyc01g008370.3
MSTRG.17677	Solyc01g057090.4	Solyc01g007770.2	Solyc01g094950.3	MSTRG.8596	MSTRG.18451	Solyc01g098690.2	MSTRG.19069	MSTRG.9943	Solyc01g094910.3	Solyc01g105710.3	MSTRG.8469	MSTRG.5763	Solyc01g008460.3
MSTRG.17715	Solyc01g057120.2	Solyc01g007780.4	Solyc01g095140.4	MSTRG.8663	MSTRG.18479	Solyc01g099370.3	MSTRG.19089	Solyc00g500059.1	Solyc01g095050.3	Solyc01g106570.3	MSTRG.857	MSTRG.5778	Solyc01g008500.4
MSTRG.17720	Solyc01g057150.1	Solyc01g007930.4	Solyc01g095320.4	MSTRG.8889	MSTRG.18849	Solyc01g099630.4	MSTRG.19100	Solyc00g500065.1	Solyc01g095700.3	Solyc01g106680.4	MSTRG.887	MSTRG.588	Solyc01g008610.4
MSTRG.17782	Solyc01g066710.4	Solyc01g009870.3	Solyc01g096230.4	MSTRG.9103	MSTRG.18943	Solyc01g100760.2	MSTRG.19113	Solyc00g500212.1	Solyc01g095810.3	Solyc01g107070.4	MSTRG.9047	MSTRG.6068	Solyc01g008620.4
MSTRG.17808	Solyc01g067030.2	Solyc01g016550.2	Solyc01g097720.1	MSTRG.9385	MSTRG.19079	Solyc01g100930.3	MSTRG.19140	Solyc00g500244.1	Solyc01g096130.3	Solyc01g107440.2	MSTRG.9084	MSTRG.6143	Solyc01g008820.3
MSTRG.17939	Solyc01g067390.4	Solyc01g016770.1	Solyc01g098060.1	MSTRG.9926	MSTRG.19090	Solyc01g102340.3	MSTRG.19163	Solyc00g500276.1	Solyc01g096340.3	Solyc01g108300.3	MSTRG.9088	MSTRG.6333	Solyc01g008840.3
MSTRG.18038	Solyc01g068000.4	Solyc01g017860.3	Solyc01g098240.3	Solyc00g036520.1	MSTRG.19300	Solyc01g102950.3	MSTRG.19205	Solyc00g500359.1	Solyc01g096390.4	Solyc01g108530.3	MSTRG.9101	MSTRG.663	Solyc01g008880.3
MSTRG.18040	Solyc01g073720.2	Solyc01g020190.2	Solyc01g098520.3	Solyc00g072800.2	MSTRG.19313	Solyc01g103070.2	MSTRG.19264	Solyc01g005257.1	Solyc01g097080.1	Solyc01g109980.4	MSTRG.9250	MSTRG.6681	Solyc01g008950.4
MSTRG.18042	Solyc01g074010.4	Solyc01g057160.1	Solyc01g098530.3	Solyc00g500020.1	MSTRG.19499	Solyc01g104320.4	MSTRG.19344	Solyc01g005380.3	Solyc01g097500.4	Solyc01g110150.2	Solyc00g014790.2	MSTRG.6779	Solyc01g009330.1
MSTRG.18047	Solyc01g074020.3	Solyc01g058010.3	Solyc01g098580.3	Solyc00g500024.1	MSTRG.19665	Solyc01g106290.3	MSTRG.19376	Solyc01g005450.3	Solyc01g098430.3	Solyc01g110390.2	Solyc00g020040.1	MSTRG.6786	Solyc01g009520.4
MSTRG.18209	Solyc01g079230.4	Solyc01g058020.4	Solyc01g098590.3	Solyc00g500028.1	MSTRG.19962	Solyc01g106330.3	MSTRG.19711	Solyc01g005460.4	Solyc01g098860.3	Solyc01g111400.4	Solyc00g022090.1	MSTRG.6839	Solyc01g009830.3
MSTRG.18239	Solyc01g079250.3	Solyc01g065550.3	Solyc01g098810.4	Solyc00g500035.1	MSTRG.20142	Solyc01g106400.3	MSTRG.1984	Solyc01g005550.3	Solyc01g099090.3	Solyc01g111800.4	Solyc00g230080.1	MSTRG.7454	Solyc01g010020.3
MSTRG.18240	Solyc01g079490.2	Solyc01g066270.3	Solyc01g099290.3	Solyc00g500044.1	MSTRG.20147	Solyc01g106540.4	MSTRG.1988	Solyc01g005570.4	Solyc01g099340.3	Solyc02g014870.4	Solyc00g500238.1	MSTRG.7819	Solyc01g010250.4
MSTRG.1828	Solyc01g079940.4	Solyc01g067930.4	Solyc01g100200.3	Solyc00g500071.1	MSTRG.20201	Solyc01g106910.4	MSTRG.20038	Solyc01g005580.2	Solyc01g099890.3	Solyc02g055460.3	Solyc01g005140.3	MSTRG.791	Solyc01g010290.4
MSTRG.18303	Solyc01g080260.3	Solyc01g079200.4	Solyc01g101060.4	Solyc00g500079.1	MSTRG.20232	Solyc01g106940.4	MSTRG.20143	Solyc01g005620.3	Solyc01g100540.4	Solyc02g055470.2	Solyc01g005310.3	MSTRG.8247	Solyc01g010440.4
MSTRG.18517	Solyc01g086740.3	Solyc01g079260.4	Solyc01g103350.3	Solyc00g500297.1	MSTRG.2048	Solyc01g106970.3	MSTRG.20270	Solyc01g005700.3	Solyc01g100810.3	Solyc02g062520.3	Solyc01g005360.4	MSTRG.830	Solyc01g010480.3
MSTRG.18580	Solyc01g086870.3	Solyc01g080920.3	Solyc01g104470.3	Solyc01g005180.1	MSTRG.20658	Solyc01g107290.3	MSTRG.20476	Solyc01g005830.4	Solyc01g100970.3	Solyc02g064580.3	Solyc01g008070.3	MSTRG.8311	Solyc01g010530.1
MSTRG.18604	Solyc01g087230.3	Solyc01g088150.3	Solyc01g104670.3	Solyc01g006660.3	MSTRG.20681	Solyc01g107460.2	MSTRG.20559	Solyc01g005910.3	Solyc01g102580.3	Solyc02g065080.3	Solyc01g008340.3	MSTRG.8513	Solyc01g010650.3
MSTRG.18677	Solyc01g090040.3	Solyc01g088220.2	Solyc01g104740.3	Solyc01g010280.3	MSTRG.20976	Solyc01g108670.4	MSTRG.20586	Solyc01g006260.4	Solyc01g102970.3	Solyc02g067070.4	Solyc01g009370.2	MSTRG.8519	Solyc01g010740.4
MSTRG.18693	Solyc01g090060.1	Solyc01g088310.3	Solyc01g104780.3	Solyc01g010310.4	MSTRG.21149	Solyc01g109250.2	MSTRG.20602	Solyc01g006500.4	Solyc01g103440.3	Solyc02g067090.4	Solyc01g057000.3	MSTRG.8563	Solyc01g010780.4
MSTRG.18699	Solyc01g091340.3	Solyc01g088320.2	Solyc01g105475.1	Solyc01g010490.4	MSTRG.21157	Solyc01g111100.5	MSTRG.20650	Solyc01g006510.3	Solyc01g103595.1	Solyc02g067460.3	Solyc01g057165.1	MSTRG.8669	Solyc01g010940.3
MSTRG.18788	Solyc01g091470.3	Solyc01g088480.3	Solyc01g105490.4	Solyc01g049810.4	MSTRG.21190	Solyc02g014150.4	MSTRG.20653	Solyc01g006630.3	Solyc01g103850.4	Solyc02g068200.1	Solyc01g066480.3	MSTRG.8671	Solyc01g014180.3
MSTRG.18841	Solyc01g094170.3	Solyc01g088530.2	Solyc01g106340.3	Solyc01g066430.3	MSTRG.21314	Solyc02g021640.3	MSTRG.20670	Solyc01g006690.4	Solyc01g103960.3	Solyc02g068240.4	Solyc01g066970.2	MSTRG.8696	Solyc01g016470.3
MSTRG.18862	Solyc01g094280.3	Solyc01g088820.2	Solyc01g106390.3	Solyc01g066457.1	MSTRG.2151	Solyc02g036460.3	MSTRG.20908	Solyc01g006740.4	Solyc01g104020.2	Solyc02g068380.3	Solyc01g067040.2	MSTRG.8767	Solyc01g049680.3
MSTRG.18868	Solyc01g094760.3	Solyc01g091080.3	Solyc01g107040.3	Solyc01g066500.1	MSTRG.21511	Solyc02g038800.1	MSTRG.20946	Solyc01g006780.4	Solyc01g104030.3	Solyc02g070250.4	Solyc01g067620.3	MSTRG.888	Solyc01g049690.4
MSTRG.18982	Solyc01g095160.3	Solyc01g091090.4	Solyc01g107410.3	Solyc01g066900.4	MSTRG.21666	Solyc02g062720.4	MSTRG.20948	Solyc01g006790.3	Solyc01g104170.3	Solyc02g072310.3	Solyc01g067680.3	MSTRG.8979	Solyc01g056520.3
MSTRG.19009	Solyc01g095590.3	Solyc01g091170.3	Solyc01g108140.4	Solyc01g067120.4	MSTRG.22179	Solyc02g063230.1	MSTRG.20964	Solyc01g006940.4	Solyc01g105520.3	Solyc02g072320.1	Solyc01g079300.4	MSTRG.9277	Solyc01g057680.4
MSTRG.19049	Solyc01g096050.4	Solyc01g091370.4	Solyc01g110950.3	Solyc01g067895.1	MSTRG.22242	Solyc02g063355.1	MSTRG.20965	Solyc01g006980.4	Solyc01g105990.3	Solyc02g076690.3	Solyc01g079340.3	MSTRG.980	Solyc01g057690.2
MSTRG.19056	Solyc01g096060.4	Solyc01g093960.3	Solyc01g111190.4	Solyc01g073860.3	MSTRG.22334	Solyc02g065470.1	MSTRG.21006	Solyc01g007130.3	Solyc01g106060.3	Solyc02g078210.3	Solyc01g080200.3	Solyc00g021630.1	Solyc01g057700.1
MSTRG.19082	Solyc01g096500.3	Solyc01g093970.4	Solyc01g111820.2	Solyc01g079080.3	MSTRG.22389	Solyc02g065590.3	MSTRG.21015	Solyc01g007170.4	Solyc01g106450.3	Solyc02g078270.3	Solyc01g080370.3	Solyc00g500339.1	Solyc01g057853.1
MSTRG.191	Solyc01g096700.4	Solyc01g094090.4	Solyc01g111980.3	Solyc01g080500.2	MSTRG.22562	Solyc02g065600.3	MSTRG.21074	Solyc01g007740.4	Solyc01g106740.4	Solyc02g078460.3	Solyc01g080570.4	Solyc01g005600.4	Solyc01g058060.1
MSTRG.19124	Solyc01g096760.3	Solyc01g095220.2	Solyc02g005100.2	Solyc01g087590.3	MSTRG.22563	Solyc02g068160.1	MSTRG.21097	Solyc01g007750.3	Solyc01g107230.2	Solyc02g079100.3	Solyc01g080690.3	Solyc01g006040.3	Solyc01g058250.2
MSTRG.19127	Solyc01g097190.4	Solyc01g095930.4	Solyc02g020890.4	Solyc01g088260.3	MSTRG.22649	Solyc02g068610.2	MSTRG.21146	Solyc01g007860.3	Solyc01g107420.2	Solyc02g079960.3	Solyc01g081320.4	Solyc01g006160.3	Solyc01g058280.4
MSTRG.19166	Solyc01g097840.3	Solyc01g096020.4	Solyc02g021600.1	Solyc01g088440.2	MSTRG.22721	Solyc02g068615.1	MSTRG.21510	Solyc01g007890.3	Solyc01g108450.3	Solyc02g080480.3	Solyc01g087120.3	Solyc01g006280.3	Solyc01g058390.3
MSTRG.19183	Solyc01g097940.1	Solyc01g096200.4	Solyc02g032940.4	Solyc01g090300.2	MSTRG.22816	Solyc02g068890.3	MSTRG.21796	Solyc01g008100.3	Solyc01g109620.3	Solyc02g081950.4	Solyc01g087610.3	Solyc01g006480.3	Solyc01g058450.3
MSTRG.19240	Solyc01g098160.3	Solyc01g096210.4	Solyc02g038810.1	Solyc01g094010.3	MSTRG.22874	Solyc02g069040.4	MSTRG.218	Solyc01g008180.3	Solyc01g109830.3	Solyc02g082500.1	Solyc01g087720.4	Solyc01g006555.1	Solyc01g058730.4
MSTRG.19241	Solyc01g098250.4	Solyc01g096350.3	Solyc02g062550.3	Solyc01g094410.3	MSTRG.22986	Solyc02g070940.1	MSTRG.21890	Solyc01g008250.3	Solyc01g110320.4	Solyc02g083150.3	Solyc01g088395.1	Solyc01g006710.4	Solyc01g059960.1
MSTRG.19287	Solyc01g098450.4	Solyc01g097120.3	Solyc02g063220.3	Solyc01g094650.4	MSTRG.2524	Solyc02g070970.1	MSTRG.22	Solyc01g008490.4	Solyc01g110450.3	Solyc02g083250.3	Solyc01g090010.2	Solyc01g008020.4	Solyc01g059965.1
MSTRG.19330	Solyc01g098960.3	Solyc01g097170.3	Solyc02g063430.4	Solyc01g095550.2	MSTRG.2674	Solyc02g070990.1	MSTRG.22067	Solyc01g008520.3	Solyc01g110670.3	Solyc02g083700.4	Solyc01g090290.4	Solyc01g008080.3	Solyc01g060010.3
MSTRG.19336	Solyc01g099035.1	Solyc01g097200.1	Solyc02g064660.1	Solyc01g098930.3	MSTRG.2699	Solyc02g071010.1	MSTRG.22219	Solyc01g008530.3	Solyc01g110680.4	Solyc02g083900.3	Solyc01g090830.2	Solyc01g008090.4	Solyc01g060015.1
MSTRG.19350	Solyc01g099380.4	Solyc01g098280.4	Solyc02g064680.4	Solyc01g099650.3	MSTRG.2762	Solyc02g071030.2	MSTRG.22309	Solyc01g008660.4	Solyc01g110710.3	Solyc02g084570.4	Solyc01g094380.2	Solyc01g008190.4	Solyc01g060020.4
MSTRG.19412	Solyc01g099440.4	Solyc01g099490.1	Solyc02g064710.3	Solyc01g101160.2	MSTRG.2886	Solyc02g071160.4	MSTRG.22362	Solyc01g008760.4	Solyc01g110810.3	Solyc02g084820.3	Solyc01g094930.3	Solyc01g008200.3	Solyc01g060130.3
MSTRG.19443	Solyc01g099450.4	Solyc01g099500.1	Solyc02g064980.1	Solyc01g101220.3	MSTRG.2961	Solyc02g071710.3	MSTRG.22414	Solyc01g008930.4	Solyc01g110820.4	Solyc02g084930.3	Solyc01g096010.4	Solyc01g008400.3	Solyc01g065810.2
MSTRG.19444	Solyc01g100130.3	Solyc01g099680.3	Solyc02g065540.3	Solyc01g102960.3	MSTRG.2964	Solyc02g072490.3	MSTRG.22456	Solyc01g008960.3	Solyc01g110860.1	Solyc02g086470.3	Solyc01g097280.2	Solyc01g008870.1	Solyc01g066040.2
MSTRG.19509	Solyc01g100290.4	Solyc01g099860.3	Solyc02g065610.3	Solyc01g103050.3	MSTRG.3	Solyc02g072540.3	MSTRG.22495	Solyc01g009010.3	Solyc01g111460.3	Solyc02g086550.3	Solyc01g097850.1	Solyc01g008990.4	Solyc01g066160.1
MSTRG.19589	Solyc01g101140.4	Solyc01g100240.3	Solyc02g068420.4	Solyc01g105310.3	MSTRG.3062	Solyc02g076840.3	MSTRG.22509	Solyc01g009020.4	Solyc01g111470.4	Solyc02g086840.3	Solyc01g099170.4	Solyc01g009000.3	Solyc01g066570.3
MSTRG.19591	Solyc01g102290.3	Solyc01g100690.3	Solyc02g069260.3	Solyc01g105890.3	MSTRG.3095	Solyc02g077260.3	MSTRG.22995	Solyc01g009050.3	Solyc01g111760.4	Solyc02g087870.3	Solyc01g099190.4	Solyc01g009100.4	Solyc01g066690.3
MSTRG.19645	Solyc01g102500.3	Solyc01g102880.3	Solyc02g069420.4	Solyc01g106410.3	MSTRG.3105	Solyc02g078570.3	MSTRG.23098	Solyc01g009070.3	Solyc01g112170.3	Solyc02g088320.4	Solyc01g099950.1	Solyc01g009145.1	Solyc01g066790.1
MSTRG.19732	Solyc01g102560.2	Solyc01g103130.2	Solyc02g069530.1	Solyc01g108170.3	MSTRG.3126	Solyc02g080200.4	MSTRG.23135	Solyc01g009200.4	Solyc01g112290.4	Solyc02g088500.1	Solyc01g100330.3	Solyc01g010580.3	Solyc01g067220.1
MSTRG.19850	Solyc01g102570.4	Solyc01g103610.4	Solyc02g069940.4	Solyc01g108680.4	MSTRG.3232	Solyc02g080330.4	MSTRG.2402	Solyc01g009245.1	Solyc01g150118.1	Solyc02g088730.2	Solyc01g100470.2	Solyc01g010750.4	Solyc01g067230.4
MSTRG.19882	Solyc01g102590.3	Solyc01g105940.3	Solyc02g071080.3	Solyc01g108930.3	MSTRG.3243	Solyc02g080670.3	MSTRG.2615	Solyc01g009620.3	Solyc01g150177.1	Solyc02g088735.1	Solyc01g100500.3	Solyc01g010760.3	Solyc01g067300.3
MSTRG.19961	Solyc01g103080.3	Solyc01g106350.4	Solyc02g071090.3	Solyc01g109340.4	MSTRG.3252	Solyc02g080960.3	MSTRG.2766	Solyc01g009750.3	Solyc02g005480.4	Solyc02g088910.3	Solyc01g100990.3	Solyc01g020520.4	Solyc01g067380.4
MSTRG.20159	Solyc01g103790.3	Solyc01g106420.3	Solyc02g071830.3	Solyc01g109800.2	MSTRG.3258	Solyc02g083620.3	MSTRG.2936	Solyc01g009850.4	Solyc02g005510.4	Solyc02g088930.4	Solyc01g103010.4	Solyc01g044490.4	Solyc01g067730.3
MSTRG.20262	Solyc01g103940.3	Solyc01g107270.4	Solyc02g072050.2	Solyc01g109810.2	MSTRG.3282	Solyc02g083740.2	MSTRG.2981	Solyc01g009990.3	Solyc02g005520.2	Solyc02g090720.3	Solyc01g103860.4	Solyc01g049890.3	Solyc01g068500.4
MSTRG.20265	Solyc01g104070.3	Solyc01g107630.4	Solyc02g077110.3	Solyc01g110180.4	MSTRG.3318	Solyc02g084390.3	MSTRG.2987	Solyc01g010000.3	Solyc02g014430.3	Solyc02g091340.4	Solyc01g104400.3	Solyc01g049910.4	Solyc01g068580.4
MSTRG.20267	Solyc01g104480.4	Solyc01g107790.2	Solyc02g077320.4	Solyc01g111850.3	MSTRG.3454	Solyc02g084400.4	MSTRG.30	Solyc01g010185.1	Solyc02g014720.4	Solyc02g091450.2	Solyc01g104600.4	Solyc01g050010.3	Solyc01g068630.3
MSTRG.20375	Solyc01g104490.3	Solyc01g109150.4	Solyc02g078030.3	Solyc01g150144.1	MSTRG.3487	Solyc02g084590.4	MSTRG.3073	Solyc01g010460.4	Solyc02g021060.4	Solyc02g091710.3	Solyc01g105035.1	Solyc01g056570.3	Solyc01g073740.4
MSTRG.20382	Solyc01g104530.3	Solyc01g109330.3	Solyc02g078480.3	Solyc02g032830.3	MSTRG.349	Solyc02g084890.3	MSTRG.3094	Solyc01g010470.2	Solyc02g022880.1	Solyc02g092140.1	Solyc01g105080.2	Solyc01g057270.4	Solyc01g079780.3
MSTRG.20407	Solyc01g105090.3	Solyc01g110310.3	Solyc02g078600.3	Solyc02g061800.2	MSTRG.3592	Solyc02g084990.3	MSTRG.3099	Solyc01g010520.3	Solyc02g023950.3	Solyc02g092210.1	Solyc01g106600.2	Solyc01g059830.3	Solyc01g080180.3
MSTRG.20472	Solyc01g105110.1	Solyc01g111200.3	Solyc02g078980.3	Solyc02g061850.4	MSTRG.3597	Solyc02g085690.4	MSTRG.3168	Solyc01g010640.3	Solyc02g030200.1	Solyc02g092410.3	Solyc01g106730.1	Solyc01g059930.3	Solyc01g080330.4
MSTRG.20582	Solyc01g105140.3	Solyc01g113620.3	Solyc02g080620.3	Solyc02g062020.3	MSTRG.4069	Solyc02g085750.4	MSTRG.3420	Solyc01g010700.3	Solyc02g030210.4	Solyc02g092550.3	Solyc01g106953.1	Solyc01g060240.4	Solyc01g080830.3
MSTRG.20648	Solyc01g105700.3	Solyc01g150163.1	Solyc02g080970.4	Solyc02g062050.3	MSTRG.4230	Solyc02g085933.1	MSTRG.3504	Solyc01g010710.4	Solyc02g031840.3	Solyc02g092800.3	Solyc01g107220.2	Solyc01g067080.3	Solyc01g081050.4
MSTRG.20686	Solyc01g105920.3	Solyc02g004003.1	Solyc02g081070.4	Solyc02g062180.3	MSTRG.425	Solyc02g085937.1	MSTRG.3702	Solyc01g010830.4	Solyc02g038804.1	Solyc02g093920.2	Solyc01g107475.1	Solyc01g067090.4	Solyc01g081060.4
MSTRG.20714	Solyc01g106250.4	Solyc02g020900.1	Solyc02g082240.1	Solyc02g065010.1	MSTRG.4335	Solyc02g085940.4	MSTRG.387	Solyc01g011200.3	Solyc02g055550.3	Solyc03g005800.4	Solyc01g107570.1	Solyc01g067440.4	Solyc01g081330.3
MSTRG.20742	Solyc01g107010.3	Solyc02g030450.3	Solyc02g082350.3	Solyc02g065480.2	MSTRG.4345	Solyc02g085950.4	MSTRG.3879	Solyc01g011220.3	Solyc02g062430.3	Solyc03g005920.4	Solyc01g107700.4	Solyc01g067820.3	Solyc01g081420.3
MSTRG.20814	Solyc01g107360.4	Solyc02g061840.3	Solyc02g082430.4	Solyc02g065765.1	MSTRG.4437	Solyc02g086140.2	MSTRG.3888	Solyc01g014105.1	Solyc02g062600.3	Solyc03g006490.3	Solyc01g109210.2	Solyc01g068200.4	Solyc01g081430.4
MSTRG.20847	Solyc01g107760.4	Solyc02g063060.4	Solyc02g082560.1	Solyc02g066990.2	MSTRG.4770	Solyc02g087120.4	MSTRG.3891	Solyc01g014373.1	Solyc02g063085.1	Solyc03g006580.3	Solyc01g111240.4	Solyc01g068340.3	Solyc01g086970.4
MSTRG.20885	Solyc01g108130.4	Solyc02g063460.1	Solyc02g082700.3	Solyc02g067580.3	MSTRG.4940	Solyc02g088830.4	MSTRG.39	Solyc01g020150.3	Solyc02g063320.4	Solyc03g007760.3	Solyc01g111720.4	Solyc01g068530.3	Solyc01g086975.1
MSTRG.20891	Solyc01g108180.4	Solyc02g063510.1	Solyc02g084032.1	Solyc02g068120.3	MSTRG.5171	Solyc02g089065.1	MSTRG.4038	Solyc01g020220.3	Solyc02g063370.2	Solyc03g019720.4	Solyc01g112315.1	Solyc01g073690.2	Solyc01g087360.3
MSTRG.20893	Solyc01g108220.3	Solyc02g064630.4	Solyc02g084034.1	Solyc02g068250.4	MSTRG.5186	Solyc02g089250.4	MSTRG.404	Solyc01g020240.4	Solyc02g064690.3	Solyc03g020040.3	Solyc01g150153.1	Solyc01g079060.4	Solyc01g087420.4
MSTRG.20897	Solyc01g108410.3	Solyc02g064760.3	Solyc02g084200.3	Solyc02g069550.1	MSTRG.5302	Solyc02g089680.4	MSTRG.463	Solyc01g028803.1	Solyc02g064800.3	Solyc03g025910.3	Solyc02g005340.4	Solyc01g079420.4	Solyc01g087470.3
MSTRG.20915	Solyc01g108500.4	Solyc02g065520.1	Solyc02g084250.4	Solyc02g071220.3	MSTRG.5414	Solyc02g089700.4	MSTRG.4665	Solyc01g028810.3	Solyc02g064945.1	Solyc03g031560.4	Solyc02g005350.3	Solyc01g079530.4	Solyc01g087620.3
MSTRG.20935	Solyc01g109890.3	Solyc02g067103.1	Solyc02g085000.3	Solyc02g072150.3	MSTRG.5557	Solyc02g089780.3	MSTRG.4680	Solyc01g028830.3	Solyc02g065000.1	Solyc03g031690.3	Solyc02g020880.2	Solyc01g080140.3	Solyc01g087660.2
MSTRG.20940	Solyc01g109990.4	Solyc02g067107.1	Solyc02g087430.4	Solyc02g072520.3	MSTRG.558	Solyc02g090480.4	MSTRG.4800	Solyc01g028870.3	Solyc02g066930.3	Solyc03g031990.4	Solyc02g022860.1	Solyc01g080310.4	Solyc01g087800.2
MSTRG.20952	Solyc01g110430.3	Solyc02g067670.4	Solyc02g087540.3	Solyc02g077550.4	MSTRG.5733	Solyc02g090920.2	MSTRG.5145	Solyc01g034020.3	Solyc02g066960.3	Solyc03g032060.1	Solyc02g032660.3	Solyc01g080350.3	Solyc01g087820.2
MSTRG.21029	Solyc01g110490.4	Solyc02g067680.1	Solyc02g088240.4	Solyc02g077570.3	MSTRG.5823	Solyc02g090960.1	MSTRG.5344	Solyc01g049960.4	Solyc02g067050.3	Solyc03g033620.3	Solyc02g036180.1	Solyc01g080790.3	Solyc01g087840.3
MSTRG.21357	Solyc01g110510.3	Solyc02g068280.4	Solyc02g088510.4	Solyc02g078280.3	MSTRG.5871	Solyc02g092190.1	MSTRG.5355	Solyc01g056340.4	Solyc02g067890.3	Solyc03g034050.3	Solyc02g036190.1	Solyc01g080940.3	Solyc01g088490.3
MSTRG.2152	Solyc01g110686.1	Solyc02g068430.4	Solyc02g088520.4	Solyc02g078290.4	MSTRG.590	Solyc02g092490.3	MSTRG.5365	Solyc01g056480.3	Solyc02g068230.3	Solyc03g044140.3	Solyc02g036330.3	Solyc01g081120.2	Solyc01g088650.4
MSTRG.2153	Solyc01g111170.3	Solyc02g068550.2	Solyc02g088630.4	Solyc02g080900.3	MSTRG.6050	Solyc02g092810.4	MSTRG.5371	Solyc01g056600.2	Solyc02g068340.3	Solyc03g051927.1	Solyc02g062320.3	Solyc01g081270.2	Solyc01g089857.1
MSTRG.21810	Solyc01g111570.3	Solyc02g068680.1	Solyc02g088670.1	Solyc02g081180.2	MSTRG.6060	Solyc02g093290.3	MSTRG.5471	Solyc01g056610.1	Solyc02g069630.3	Solyc03g051950.4	Solyc02g062390.3	Solyc01g081510.4	Solyc01g089970.3
MSTRG.21820	Solyc01g112025.1	Solyc02g069120.3	Solyc02g088690.4	Solyc02g081560.1	MSTRG.6111	Solyc02g093930.4	MSTRG.5486	Solyc01g056620.4	Solyc02g069820.3	Solyc03g062920.1	Solyc02g062920.3	Solyc01g081600.3	Solyc01g090160.4
MSTRG.21902	Solyc01g150156.1	Solyc02g069250.4	Solyc02g089790.4	Solyc02g081990.3	MSTRG.6329	Solyc02g150141.1	MSTRG.5500	Solyc01g056780.3	Solyc02g069930.1	Solyc03g062940.3	Solyc02g063130.4	Solyc01g087280.2	Solyc01g090515.1
MSTRG.22014	Solyc01g150173.1	Solyc02g069650.3	Solyc02g089890.4	Solyc02g082050.3	MSTRG.6428	Solyc03g005020.3	MSTRG.5518	Solyc01g056810.4	Solyc02g070780.4	Solyc03g071710.1	Solyc02g065160.2	Solyc01g087560.3	Solyc01g091490.3
MSTRG.22033	Solyc01g150174.1	Solyc02g070680.4	Solyc02g089900.1	Solyc02g082870.4	MSTRG.643	Solyc03g005140.2	MSTRG.5553	Solyc01g056830.3	Solyc02g070790.3	Solyc03g078240.3	Solyc02g065250.2	Solyc01g087810.2	Solyc01g094000.3
MSTRG.22045	Solyc01g150175.1	Solyc02g070890.3	Solyc02g090400.4	Solyc02g083005.1	MSTRG.644	Solyc03g005620.4	MSTRG.5581	Solyc01g057210.3	Solyc02g071520.3	Solyc03g082850.3	Solyc02g065420.3	Solyc01g087900.3	Solyc01g094150.3
MSTRG.22106	Solyc02g004005.1	Solyc02g070900.1	Solyc02g090430.3	Solyc02g084900.2	MSTRG.6520	Solyc03g005760.1	MSTRG.5582	Solyc01g057260.4	Solyc02g071530.2	Solyc03g083170.3	Solyc02g067640.3	Solyc01g088090.3	Solyc01g094420.3
MSTRG.22158	Solyc02g004007.1	Solyc02g071640.3	Solyc02g090970.1	Solyc02g085260.1	MSTRG.6529	Solyc03g006240.3	MSTRG.5996	Solyc01g058030.2	Solyc02g072500.3	Solyc03g083390.4	Solyc02g068130.4	Solyc01g088140.3	Solyc01g094530.4
MSTRG.22194	Solyc02g005140.3	Solyc02g071990.3	Solyc02g091030.4	Solyc02g085400.3	MSTRG.6531	Solyc03g006670.4	MSTRG.5998	Solyc01g058040.2	Solyc02g076680.3	Solyc03g095190.4	Solyc02g068400.3	Solyc01g088400.4	Solyc01g094680.4
MSTRG.22218	Solyc02g005310.3	Solyc02g072000.3	Solyc02g091110.3	Solyc02g085480.4	MSTRG.6562	Solyc03g006980.4	MSTRG.6018	Solyc01g058190.4	Solyc02g076780.3	Solyc03g095220.3	Solyc02g068770.4	Solyc01g088590.5	Solyc01g094770.4
MSTRG.22251	Solyc02g005320.2	Solyc02g072400.1	Solyc02g091730.3	Solyc02g086220.3	MSTRG.6775	Solyc03g019790.3	MSTRG.6020	Solyc01g058670.3	Solyc02g076870.4	Solyc03g096380.3	Solyc02g068850.1	Solyc01g090280.4	Solyc01g094850.3
MSTRG.22296	Solyc02g005325.1	Solyc02g076730.3	Solyc02g091750.3	Solyc02g088150.1	MSTRG.703	Solyc03g025320.4	MSTRG.6181	Solyc01g059870.4	Solyc02g076880.4	Solyc03g096650.2	Solyc02g069690.1	Solyc01g090510.2	Solyc01g095020.3
MSTRG.22330	Solyc02g014030.3	Solyc02g076750.3	Solyc02g091870.3	Solyc02g088330.2	MSTRG.7036	Solyc03g025390.3	MSTRG.6184	Solyc01g060180.4	Solyc02g077710.1	Solyc03g096660.2	Solyc02g070110.1	Solyc01g090710.3	Solyc01g095380.1
MSTRG.22396	Solyc02g022830.3	Solyc02g076830.1	Solyc02g092730.4	Solyc02g090220.3	MSTRG.727	Solyc03g025410.4	MSTRG.6219	Solyc01g060250.2	Solyc02g077960.3	Solyc03g096840.4	Solyc02g070120.1	Solyc01g090980.1	Solyc01g095420.3
MSTRG.22411	Solyc02g022870.4	Solyc02g077060.2	Solyc02g092740.1	Solyc02g091000.4	MSTRG.7359	Solyc03g025710.3	MSTRG.624	Solyc01g060410.4	Solyc02g078500.2	Solyc03g096940.4	Solyc02g070310.3	Solyc01g091020.3	Solyc01g095440.2
MSTRG.22413	Solyc02g032650.3	Solyc02g077220.3	Solyc02g092830.4	Solyc02g091380.1	MSTRG.7401	Solyc03g025730.3	MSTRG.6355	Solyc01g065700.3	Solyc02g078630.2	Solyc03g097920.1	Solyc02g071060.3	Solyc01g091110.3	Solyc01g096040.4
MSTRG.22427	Solyc02g032920.3	Solyc02g077420.3	Solyc02g092840.1	Solyc02g091390.3	MSTRG.7484	Solyc03g026040.4	MSTRG.6573	Solyc01g065980.4	Solyc02g079360.3	Solyc03g110880.4	Solyc02g071430.3	Solyc01g091750.3	Solyc01g096110.3
MSTRG.22449	Solyc02g036360.1	Solyc02g079040.3	Solyc02g093230.4	Solyc02g091480.1	MSTRG.749	Solyc03g031680.3	MSTRG.6802	Solyc01g066680.3	Solyc02g079640.3	Solyc03g111590.4	Solyc02g071435.1	Solyc01g094070.3	Solyc01g096270.3
MSTRG.22469	Solyc02g043970.1	Solyc02g079400.3	Solyc02g093250.3	Solyc02g092220.1	MSTRG.7618	Solyc03g034010.3	MSTRG.6862	Solyc01g066740.3	Solyc02g080170.1	Solyc03g111770.3	Solyc02g071440.3	Solyc01g094430.1	Solyc01g096290.4
MSTRG.2248	Solyc02g064830.4	Solyc02g079800.1	Solyc02g093870.4	Solyc02g150142.1	MSTRG.771	Solyc03g034400.3	MSTRG.69	Solyc01g067010.3	Solyc02g080550.1	Solyc03g112450.4	Solyc02g072070.4	Solyc01g094470.4	Solyc01g096570.3
MSTRG.22528	Solyc02g065620.3	Solyc02g079990.3	Solyc02g094360.3	Solyc03g005500.1	MSTRG.7855	Solyc03g062830.3	MSTRG.6925	Solyc01g067250.3	Solyc02g081400.3	Solyc03g112810.3	Solyc02g075630.3	Solyc01g095070.4	Solyc01g096830.3
MSTRG.22585	Solyc02g068000.2	Solyc02g080110.3	Solyc02g150128.1	Solyc03g005580.2	MSTRG.7860	Solyc03g063140.4	MSTRG.7007	Solyc01g067480.4	Solyc02g081520.3	Solyc03g113860.2	Solyc02g076740.3	Solyc01g095270.3	Solyc01g097220.3
MSTRG.22596	Solyc02g068190.1	Solyc02g080120.3	Solyc03g006250.2	Solyc03g006150.2	MSTRG.7985	Solyc03g078160.3	MSTRG.7128	Solyc01g067890.4	Solyc02g082030.3	Solyc03g114050.3	Solyc02g076910.3	Solyc01g095860.3	Solyc01g097240.3
MSTRG.22667	Solyc02g068480.3	Solyc02g080850.1	Solyc03g006910.3	Solyc03g006220.4	MSTRG.8094	Solyc03g081300.4	MSTRG.7167	Solyc01g068030.3	Solyc02g083340.4	Solyc03g114330.3	Solyc02g077070.3	Solyc01g096260.4	Solyc01g097250.4
MSTRG.22690	Solyc02g068485.1	Solyc02g081200.1	Solyc03g007210.3	Solyc03g007710.3	MSTRG.813	Solyc03g082350.2	MSTRG.7202	Solyc01g068160.4	Solyc02g083650.3	Solyc03g114840.3	Solyc02g077190.3	Solyc01g096520.3	Solyc01g097400.1
MSTRG.22726	Solyc02g068580.1	Solyc02g081345.1	Solyc03g007220.3	Solyc03g025120.1	MSTRG.8143	Solyc03g082420.3	MSTRG.7215	Solyc01g068190.3	Solyc02g083990.3	Solyc03g115490.1	Solyc02g078790.4	Solyc01g096530.3	Solyc01g097420.1
MSTRG.22822	Solyc02g069053.1	Solyc02g081360.4	Solyc03g007280.4	Solyc03g025160.4	MSTRG.8159	Solyc03g083020.3	MSTRG.7705	Solyc01g068270.3	Solyc02g084810.3	Solyc03g117430.3	Solyc02g079500.4	Solyc01g096580.3	Solyc01g097470.4
MSTRG.2284	Solyc02g069055.1	Solyc02g081370.2	Solyc03g007460.3	Solyc03g025870.3	MSTRG.835	Solyc03g095980.3	MSTRG.7706	Solyc01g073770.2	Solyc02g085040.3	Solyc03g117530.1	Solyc02g079660.1	Solyc01g096590.3	Solyc01g097570.2
MSTRG.22840	Solyc02g069060.4	Solyc02g082060.2	Solyc03g007700.1	Solyc03g031955.1	MSTRG.8372	Solyc03g097740.1	MSTRG.777	Solyc01g073930.3	Solyc02g085240.4	Solyc03g117580.3	Solyc02g080920.3	Solyc01g096990.4	Solyc01g097620.2
MSTRG.22841	Solyc02g069320.1	Solyc02g082290.4	Solyc03g007870.3	Solyc03g033280.1	MSTRG.8393	Solyc03g098290.4	MSTRG.78	Solyc01g074000.3	Solyc02g085390.4	Solyc03g118070.3	Solyc02g080930.3	Solyc01g097740.3	Solyc01g097870.3
MSTRG.22967	Solyc02g069740.4	Solyc02g082440.2	Solyc03g007890.3	Solyc03g033560.3	MSTRG.8479	Solyc03g110890.1	MSTRG.781	Solyc01g079090.4	Solyc02g086780.4	Solyc03g118640.3	Solyc02g082980.1	Solyc01g097920.3	Solyc01g098000.3
MSTRG.22975	Solyc02g070560.3	Solyc02g082550.3	Solyc03g013160.4	Solyc03g033770.1	MSTRG.8496	Solyc03g111610.3	MSTRG.782	Solyc01g079110.4	Solyc02g086860.4	Solyc03g118650.3	Solyc02g084950.3	Solyc01g098020.2	Solyc01g098300.1
MSTRG.22976	Solyc02g070580.1	Solyc02g082570.3	Solyc03g019960.3	Solyc03g042560.3	MSTRG.855	Solyc03g111950.3	MSTRG.7905	Solyc01g079120.3	Solyc02g086870.4	Solyc03g118890.4	Solyc02g085330.1	Solyc01g098090.3	Solyc01g098470.2
MSTRG.23064	Solyc02g070910.3	Solyc02g083765.1	Solyc03g026160.4	Solyc03g053085.1	MSTRG.8572	Solyc03g112540.4	MSTRG.8086	Solyc01g079220.4	Solyc02g087620.3	Solyc03g119460.4	Solyc02g085800.2	Solyc01g098320.4	Solyc01g098480.3
MSTRG.23216	Solyc02g070930.1	Solyc02g083780.3	Solyc03g026230.1	Solyc03g063380.3	MSTRG.8615	Solyc03g112580.3	MSTRG.8189	Solyc01g079400.3	Solyc02g087750.3	Solyc03g120750.3	Solyc02g085910.4	Solyc01g098700.4	Solyc01g098780.3
MSTRG.23228	Solyc02g071240.3	Solyc02g083940.3	Solyc03g033390.3	Solyc03g063607.1	MSTRG.8661	Solyc03g112930.3	MSTRG.8538	Solyc01g079640.4	Solyc02g087790.2	Solyc03g121050.3	Solyc02g086215.1	Solyc01g098940.3	Solyc01g099000.1
MSTRG.23250	Solyc02g071300.1	Solyc02g085010.1	Solyc03g044220.1	Solyc03g083990.1	MSTRG.8775	Solyc03g113210.3	MSTRG.8557	Solyc01g079770.2	Solyc02g087930.3	Solyc03g121310.2	Solyc02g087090.4	Solyc01g099710.4	Solyc01g099060.3
MSTRG.23253	Solyc02g071680.1	Solyc02g085450.1	Solyc03g044250.1	Solyc03g083995.1	MSTRG.8846	Solyc03g113890.1	MSTRG.8592	Solyc01g079820.3	Solyc02g088720.4	Solyc03g122140.3	Solyc02g087500.3	Solyc01g099770.3	Solyc01g099100.4
MSTRG.23259	Solyc02g071780.3	Solyc02g086250.4	Solyc03g059140.4	Solyc03g093610.1	MSTRG.885	Solyc03g115330.2	MSTRG.8623	Solyc01g079830.3	Solyc02g091330.4	Solyc04g005530.3	Solyc02g088060.3	Solyc01g099830.3	Solyc01g099160.4
MSTRG.2478	Solyc02g071970.1	Solyc02g086380.1	Solyc03g059160.3	Solyc03g097090.4	MSTRG.8874	Solyc03g115470.3	MSTRG.8645	Solyc01g079880.3	Solyc02g091580.4	Solyc04g005660.4	Solyc02g088180.3	Solyc01g099850.3	Solyc01g099660.4
MSTRG.2499	Solyc02g072510.3	Solyc02g087950.3	Solyc03g059350.3	Solyc03g097560.3	MSTRG.8893	Solyc03g115540.2	MSTRG.8658	Solyc01g080040.3	Solyc02g092070.3	Solyc04g007480.1	Solyc02g090350.4	Solyc01g100080.3	Solyc01g099760.3
MSTRG.2500	Solyc02g076720.3	Solyc02g088090.1	Solyc03g059360.1	Solyc03g097670.4	MSTRG.8931	Solyc03g115900.4	MSTRG.8686	Solyc01g080080.3	Solyc02g092570.1	Solyc04g007700.3	Solyc02g091070.3	Solyc01g100340.4	Solyc01g099780.3
MSTRG.2549	Solyc02g076900.4	Solyc02g088220.3	Solyc03g080170.3	Solyc03g097700.3	MSTRG.8932	Solyc03g115940.4	MSTRG.8745	Solyc01g080290.3	Solyc02g093370.2	Solyc04g008810.3	Solyc02g091760.1	Solyc01g100410.3	Solyc01g100000.3
MSTRG.2630	Solyc02g077890.4	Solyc02g088260.3	Solyc03g082380.4	Solyc03g097720.4	MSTRG.9002	Solyc03g116910.3	MSTRG.8778	Solyc01g080320.3	Solyc02g093730.4	Solyc04g009200.3	Solyc02g092520.3	Solyc01g101170.4	Solyc01g100300.3
MSTRG.2647	Solyc02g078140.3	Solyc02g088440.1	Solyc03g082840.3	Solyc03g098140.3	MSTRG.9087	Solyc03g117500.1	MSTRG.8850	Solyc01g080510.3	Solyc02g094100.4	Solyc04g009453.1	Solyc02g092880.3	Solyc01g101180.4	Solyc01g100350.3
MSTRG.2753	Solyc02g078180.3	Solyc02g089160.3	Solyc03g083480.4	Solyc03g112880.1	MSTRG.9209	Solyc03g117560.3	MSTRG.8897	Solyc01g080540.3	Solyc02g094220.2	Solyc04g009457.1	Solyc02g093500.4	Solyc01g101210.4	Solyc01g100380.4
MSTRG.2846	Solyc02g078350.3	Solyc02g089730.1	Solyc03g093343.1	Solyc03g113170.3	MSTRG.9226	Solyc03g117570.3	MSTRG.8961	Solyc01g080780.2	Solyc02g094460.2	Solyc04g009470.4	Solyc02g093590.3	Solyc01g102480.3	Solyc01g100590.3
MSTRG.3043	Solyc02g078640.3	Solyc02g090410.4	Solyc03g093347.1	Solyc03g114915.1	MSTRG.9241	Solyc03g117600.3	MSTRG.8984	Solyc01g080870.3	Solyc03g006540.3	Solyc04g010280.2	Solyc02g093600.3	Solyc01g102890.4	Solyc01g100720.3
MSTRG.3084	Solyc02g079415.1	Solyc02g090450.3	Solyc03g093350.4	Solyc03g115380.3	MSTRG.937	Solyc03g117610.2	MSTRG.9070	Solyc01g080880.4	Solyc03g007690.1	Solyc04g011550.2	Solyc02g094010.2	Solyc01g103340.4	Solyc01g100740.4
MSTRG.3088	Solyc02g079590.3	Solyc02g090545.1	Solyc03g093510.2	Solyc03g116100.3	MSTRG.9393	Solyc03g118710.3	MSTRG.9389	Solyc01g080900.4	Solyc03g019630.1	Solyc04g011680.3	Solyc02g150127.1	Solyc01g103400.4	Solyc01g100790.1
MSTRG.3103	Solyc02g080830.1	Solyc02g090560.3	Solyc03g095300.4	Solyc03g116820.4	MSTRG.945	Solyc03g118780.3	MSTRG.9451	Solyc01g080910.2	Solyc03g019640.1	Solyc04g015050.3	Solyc03g005480.4	Solyc01g103550.1	Solyc01g100800.2
MSTRG.3173	Solyc02g081940.3	Solyc02g091260.1	Solyc03g095950.3	Solyc03g117255.1	MSTRG.978	Solyc03g119710.4	MSTRG.947	Solyc01g081020.1	Solyc03g019910.3	Solyc04g015370.3	Solyc03g005930.3	Solyc01g103560.3	Solyc01g100960.3
MSTRG.3206	Solyc02g082210.4	Solyc02g092075.1	Solyc03g097600.3	Solyc03g117360.4	MSTRG.9800	Solyc03g120710.2	MSTRG.9548	Solyc01g081400.3	Solyc03g025290.3	Solyc04g015400.3	Solyc03g006730.3	Solyc01g104090.4	Solyc01g101190.3
MSTRG.3246	Solyc02g082340.3	Solyc02g093120.4	Solyc03g097630.3	Solyc03g117720.3	MSTRG.9903	Solyc03g120950.3	MSTRG.997	Solyc01g081410.4	Solyc03g025540.3	Solyc04g015430.4	Solyc03g006770.4	Solyc01g104220.3	Solyc01g101195.1
MSTRG.3260	Solyc02g082400.4	Solyc02g093280.2	Solyc03g098735.1	Solyc03g117880.1	MSTRG.9938	Solyc03g121170.3	Solyc00g500025.1	Solyc01g081490.3	Solyc03g025550.3	Solyc04g016430.3	Solyc03g006990.1	Solyc01g104370.4	Solyc01g102470.2
MSTRG.327	Solyc02g082830.3	Solyc02g093440.4	Solyc03g111740.3	Solyc03g118005.1	MSTRG.9977	Solyc03g121260.3	Solyc00g500027.1	Solyc01g081570.3	Solyc03g031820.4	Solyc04g024430.3	Solyc03g013305.1	Solyc01g104460.4	Solyc01g102895.1
MSTRG.3283	Solyc02g083170.3	Solyc02g093850.3	Solyc03g112140.4	Solyc03g118480.4	Solyc00g013110.1	Solyc03g121720.2	Solyc00g500034.1	Solyc01g081610.3	Solyc03g033480.4	Solyc04g026360.3	Solyc03g019690.1	Solyc01g104570.4	Solyc01g103220.3
MSTRG.3320	Solyc02g083220.2	Solyc02g093990.4	Solyc03g112220.1	Solyc03g118870.4	Solyc00g019980.2	Solyc03g122250.3	Solyc00g500037.1	Solyc01g086920.3	Solyc03g033490.3	Solyc04g026380.4	Solyc03g025113.1	Solyc01g104850.3	Solyc01g103590.4
MSTRG.3333	Solyc02g083600.4	Solyc02g150110.1	Solyc03g112300.3	Solyc03g118880.3	Solyc00g023600.1	Solyc03g122360.3	Solyc00g500040.1	Solyc01g086930.4	Solyc03g033515.1	Solyc04g047670.2	Solyc03g025340.1	Solyc01g104980.4	Solyc01g103770.3
MSTRG.3335	Solyc02g084000.3	Solyc03g005050.3	Solyc03g112950.4	Solyc03g119840.3	Solyc00g094540.1	Solyc03g123850.2	Solyc00g500042.1	Solyc01g086940.2	Solyc03g044080.4	Solyc04g047690.4	Solyc03g025490.3	Solyc01g105060.3	Solyc01g104080.4
MSTRG.3369	Solyc02g084305.1	Solyc03g006420.4	Solyc03g113600.4	Solyc03g121250.3	Solyc00g277510.1	Solyc04g005090.4	Solyc00g500049.1	Solyc01g086950.4	Solyc03g044530.1	Solyc04g049407.1	Solyc03g025570.2	Solyc01g105330.3	Solyc01g104130.4
MSTRG.3409	Solyc02g084850.3	Solyc03g006470.3	Solyc03g114280.3	Solyc03g121970.1	Solyc00g500022.1	Solyc04g007780.3	Solyc00g500055.1	Solyc01g087030.3	Solyc03g051770.2	Solyc04g049970.4	Solyc03g025600.3	Solyc01g105430.4	Solyc01g104160.4
MSTRG.3428	Solyc02g084960.1	Solyc03g006560.3	Solyc03g114360.4	Solyc03g122060.3	Solyc00g500039.1	Solyc04g007960.4	Solyc00g500060.1	Solyc01g087040.2	Solyc03g053080.3	Solyc04g051475.1	Solyc03g025645.1	Solyc01g106100.2	Solyc01g104430.3
MSTRG.3442	Solyc02g085560.3	Solyc03g006600.1	Solyc03g115120.1	Solyc03g124020.1	Solyc00g500062.1	Solyc04g009820.3	Solyc00g500063.1	Solyc01g087090.3	Solyc03g058920.3	Solyc04g051540.3	Solyc03g031900.2	Solyc01g106370.3	Solyc01g104560.3
MSTRG.3448	Solyc02g086120.2	Solyc03g019860.3	Solyc03g115580.4	Solyc03g150111.1	Solyc00g500074.1	Solyc04g011910.3	Solyc00g500068.1	Solyc01g087140.4	Solyc03g063340.3	Solyc04g057780.4	Solyc03g033710.3	Solyc01g106605.1	Solyc01g104590.3
MSTRG.3550	Solyc02g086300.4	Solyc03g032150.3	Solyc03g116500.4	Solyc04g005657.1	Solyc00g500076.1	Solyc04g014610.4	Solyc00g500070.1	Solyc01g087150.3	Solyc03g063370.3	Solyc04g071140.3	Solyc03g034150.2	Solyc01g107750.3	Solyc01g104680.4
MSTRG.3615	Solyc02g086450.1	Solyc03g033310.4	Solyc03g116550.4	Solyc04g005900.3	Solyc00g500168.1	Solyc04g014613.1	Solyc00g500084.1	Solyc01g087200.3	Solyc03g077930.3	Solyc04g071520.3	Solyc03g034240.4	Solyc01g108020.3	Solyc01g105240.3
MSTRG.3731	Solyc02g086990.4	Solyc03g033980.4	Solyc03g116890.3	Solyc04g006970.4	Solyc00g500191.1	Solyc04g014690.3	Solyc00g500129.1	Solyc01g087370.2	Solyc03g079960.4	Solyc04g074963.1	Solyc03g044460.1	Solyc01g108560.4	Solyc01g105370.4
MSTRG.381	Solyc02g088120.4	Solyc03g043700.3	Solyc03g117120.4	Solyc04g007940.4	Solyc00g500193.1	Solyc04g015340.3	Solyc00g500130.1	Solyc01g087390.2	Solyc03g080030.4	Solyc04g076580.4	Solyc03g044850.1	Solyc01g108910.4	Solyc01g105970.3
MSTRG.3948	Solyc02g089175.2	Solyc03g044744.1	Solyc03g117270.1	Solyc04g008130.3	Solyc00g500196.1	Solyc04g019310.3	Solyc00g500137.1	Solyc01g087520.3	Solyc03g082860.3	Solyc04g076860.3	Solyc03g045140.4	Solyc01g109220.4	Solyc01g106150.1
MSTRG.3949	Solyc02g090310.1	Solyc03g059100.3	Solyc03g117370.3	Solyc04g008480.2	Solyc00g500206.1	Solyc04g039980.3	Solyc00g500140.1	Solyc01g087640.3	Solyc03g083030.3	Solyc04g077370.2	Solyc03g045150.1	Solyc01g109320.4	Solyc01g106310.3
MSTRG.4021	Solyc02g090530.4	Solyc03g062900.3	Solyc03g117820.1	Solyc04g009160.4	Solyc00g500295.1	Solyc04g040000.2	Solyc00g500152.1	Solyc01g087740.1	Solyc03g093220.3	Solyc04g077790.3	Solyc03g058805.1	Solyc01g109350.3	Solyc01g106620.2
MSTRG.4131	Solyc02g090710.3	Solyc03g063650.1	Solyc03g117870.3	Solyc04g009250.1	Solyc00g500315.1	Solyc04g051100.3	Solyc00g500200.1	Solyc01g087770.4	Solyc03g093470.3	Solyc04g078060.1	Solyc03g058970.4	Solyc01g109660.2	Solyc01g106770.4
MSTRG.427	Solyc02g090740.3	Solyc03g063653.1	Solyc03g118090.3	Solyc04g011780.1	Solyc00g500346.1	Solyc04g055160.3	Solyc00g500207.1	Solyc01g087780.2	Solyc03g095650.3	Solyc04g078320.4	Solyc03g062665.1	Solyc01g109740.3	Solyc01g106800.4
MSTRG.4358	Solyc02g090750.4	Solyc03g063680.3	Solyc03g118440.3	Solyc04g011790.1	Solyc00g500357.1	Solyc04g057860.3	Solyc00g500210.1	Solyc01g088030.4	Solyc03g096050.3	Solyc04g078340.3	Solyc03g071730.1	Solyc01g109970.3	Solyc01g106967.1
MSTRG.4408	Solyc02g091160.4	Solyc03g065355.1	Solyc03g119380.3	Solyc04g014360.3	Solyc01g005060.3	Solyc04g064470.2	Solyc00g500211.1	Solyc01g088300.3	Solyc03g096080.4	Solyc04g079140.3	Solyc03g078020.4	Solyc01g110410.3	Solyc01g107100.3
MSTRG.4410	Solyc02g091800.4	Solyc03g071540.1	Solyc03g119490.4	Solyc04g015190.3	Solyc01g005420.2	Solyc04g064490.3	Solyc00g500291.1	Solyc01g088460.3	Solyc03g096780.1	Solyc04g079180.3	Solyc03g082700.4	Solyc01g110907.1	Solyc01g107130.4
MSTRG.4453	Solyc02g091860.3	Solyc03g078815.1	Solyc03g120090.1	Solyc04g015710.3	Solyc01g005750.1	Solyc04g064940.3	Solyc00g500292.1	Solyc01g088470.3	Solyc03g096820.4	Solyc04g079900.3	Solyc03g082900.3	Solyc01g111060.4	Solyc01g107210.4
MSTRG.4532	Solyc02g091940.3	Solyc03g079900.3	Solyc03g120810.4	Solyc04g049920.4	Solyc01g005860.2	Solyc04g071000.1	Solyc00g500293.1	Solyc01g088600.4	Solyc03g096990.4	Solyc04g080100.3	Solyc03g083080.1	Solyc01g111450.3	Solyc01g107450.4
MSTRG.4556	Solyc02g092080.2	Solyc03g080195.1	Solyc03g120880.4	Solyc04g051170.1	Solyc01g006055.1	Solyc04g071480.1	Solyc00g500294.1	Solyc01g088620.3	Solyc03g097450.4	Solyc04g080540.2	Solyc03g083190.3	Solyc01g111650.3	Solyc01g107870.3
MSTRG.4601	Solyc02g092500.1	Solyc03g081200.3	Solyc03g122340.3	Solyc04g051620.3	Solyc01g006590.3	Solyc04g071610.4	Solyc00g500296.1	Solyc01g088670.3	Solyc03g098280.4	Solyc04g081070.3	Solyc03g083200.4	Solyc01g111690.3	Solyc01g108010.3
MSTRG.4656	Solyc02g092760.3	Solyc03g081210.1	Solyc03g123400.1	Solyc04g053110.1	Solyc01g006730.4	Solyc04g072530.2	Solyc00g500303.1	Solyc01g089870.3	Solyc03g104810.3	Solyc04g081220.3	Solyc03g083275.1	Solyc01g111940.4	Solyc01g108030.4
MSTRG.4693	Solyc02g092910.3	Solyc03g082370.1	Solyc03g123740.4	Solyc04g054500.3	Solyc01g006820.2	Solyc04g074810.4	Solyc00g500329.1	Solyc01g090270.4	Solyc03g111070.3	Solyc04g081340.3	Solyc03g083450.1	Solyc01g150142.1	Solyc01g108100.3
MSTRG.476	Solyc02g092990.1	Solyc03g083260.1	Solyc04g005730.3	Solyc04g056330.1	Solyc01g007020.4	Solyc04g076820.1	Solyc00g500331.1	Solyc01g090693.1	Solyc03g111260.3	Solyc04g081500.3	Solyc03g083840.3	Solyc01g150149.1	Solyc01g108200.3
MSTRG.4771	Solyc02g093510.3	Solyc03g083410.3	Solyc04g007390.4	Solyc04g064650.1	Solyc01g007030.3	Solyc04g077340.3	Solyc01g005010.4	Solyc01g090965.1	Solyc03g112160.3	Solyc04g150158.1	Solyc03g083850.1	Solyc01g150151.1	Solyc01g108400.3
MSTRG.4836	Solyc02g093520.3	Solyc03g083620.1	Solyc04g008620.3	Solyc04g071640.1	Solyc01g007040.4	Solyc04g077390.3	Solyc01g005080.3	Solyc01g091050.4	Solyc03g112570.2	Solyc05g006410.3	Solyc03g093300.3	Solyc02g021350.4	Solyc01g108490.3
MSTRG.4843	Solyc02g093525.1	Solyc03g083900.4	Solyc04g008650.4	Solyc04g072320.3	Solyc01g007090.1	Solyc04g077540.4	Solyc01g005100.4	Solyc01g091240.4	Solyc03g113270.3	Solyc05g006490.4	Solyc03g093310.3	Solyc02g021400.2	Solyc01g108513.1
MSTRG.4862	Solyc02g094450.2	Solyc03g094030.4	Solyc04g008960.3	Solyc04g072607.1	Solyc01g007260.3	Solyc04g077920.3	Solyc01g005120.3	Solyc01g091450.3	Solyc03g113330.3	Solyc05g012160.3	Solyc03g096370.3	Solyc02g021760.3	Solyc01g108810.3
MSTRG.4895	Solyc03g005100.3	Solyc03g095310.3	Solyc04g008970.3	Solyc04g076660.3	Solyc01g008410.3	Solyc04g078130.4	Solyc01g005130.2	Solyc01g091770.4	Solyc03g113340.3	Solyc05g012340.4	Solyc03g097120.3	Solyc02g023980.3	Solyc01g108920.4
MSTRG.4992	Solyc03g005680.3	Solyc03g095960.1	Solyc04g009550.3	Solyc04g076960.4	Solyc01g009500.4	Solyc04g078195.1	Solyc01g005210.4	Solyc01g091860.4	Solyc03g113670.4	Solyc05g012460.4	Solyc03g097710.4	Solyc02g024020.3	Solyc01g109130.3
MSTRG.5015	Solyc03g005990.3	Solyc03g097340.1	Solyc04g009880.1	Solyc04g077020.3	Solyc01g009720.2	Solyc04g079130.2	Solyc01g005320.2	Solyc01g091890.3	Solyc03g115720.3	Solyc05g013130.3	Solyc03g097750.4	Solyc02g024050.3	Solyc01g109170.3
MSTRG.521	Solyc03g006130.3	Solyc03g097820.2	Solyc04g010140.1	Solyc04g077980.1	Solyc01g010170.2	Solyc04g079600.3	Solyc01g005330.3	Solyc01g093990.3	Solyc03g115890.3	Solyc05g013905.1	Solyc03g097800.4	Solyc02g030243.1	Solyc01g109615.1
MSTRG.5210	Solyc03g006320.1	Solyc03g111530.4	Solyc04g011440.4	Solyc04g078670.3	Solyc01g010410.3	Solyc04g080490.4	Solyc01g005520.4	Solyc01g094020.3	Solyc03g116970.3	Solyc05g014480.4	Solyc03g097910.4	Solyc02g031970.1	Solyc01g109680.3
MSTRG.5374	Solyc03g006610.3	Solyc03g112310.1	Solyc04g012030.3	Solyc04g079030.2	Solyc01g010550.1	Solyc04g081460.2	Solyc01g005540.4	Solyc01g094030.3	Solyc03g117010.4	Solyc05g014630.2	Solyc03g098310.1	Solyc02g031985.1	Solyc01g109940.3
MSTRG.5468	Solyc03g006620.3	Solyc03g112750.4	Solyc04g015080.4	Solyc04g081130.1	Solyc01g010600.4	Solyc04g081650.3	Solyc01g005590.2	Solyc01g094190.3	Solyc03g117070.1	Solyc05g015050.3	Solyc03g098710.1	Solyc02g036220.1	Solyc01g110470.3
MSTRG.5563	Solyc03g006850.3	Solyc03g112860.3	Solyc04g016060.1	Solyc04g081490.3	Solyc01g010670.3	Solyc04g081660.3	Solyc01g005950.4	Solyc01g094220.3	Solyc03g117160.4	Solyc05g015630.3	Solyc03g098750.3	Solyc02g036240.1	Solyc01g110500.3
MSTRG.5574	Solyc03g006860.3	Solyc03g114740.4	Solyc04g016210.4	Solyc04g081675.1	Solyc01g010705.1	Solyc04g082240.1	Solyc01g005980.4	Solyc01g094290.3	Solyc03g117300.4	Solyc05g018060.1	Solyc03g111040.2	Solyc02g037510.3	Solyc01g111090.3
MSTRG.5608	Solyc03g007930.4	Solyc03g115170.1	Solyc04g055080.3	Solyc04g081940.3	Solyc01g010720.4	Solyc04g082270.3	Solyc01g005985.1	Solyc01g094340.3	Solyc03g118800.3	Solyc05g018657.1	Solyc03g111630.4	Solyc02g043860.3	Solyc01g111150.2
MSTRG.585	Solyc03g007940.4	Solyc03g115420.3	Solyc04g058130.3	Solyc04g150164.1	Solyc01g010785.1	Solyc05g005870.3	Solyc01g006100.4	Solyc01g094460.3	Solyc03g119030.4	Solyc05g018700.4	Solyc03g111860.1	Solyc02g062300.3	Solyc01g111230.3
MSTRG.5879	Solyc03g019800.4	Solyc03g115530.4	Solyc04g058140.3	Solyc05g005300.2	Solyc01g010840.1	Solyc05g005940.3	Solyc01g006130.4	Solyc01g094500.3	Solyc03g119200.4	Solyc05g026600.3	Solyc03g112230.4	Solyc02g062540.3	Solyc01g111300.4
MSTRG.5973	Solyc03g019950.3	Solyc03g116040.2	Solyc04g058190.3	Solyc05g006390.1	Solyc01g010890.4	Solyc05g006020.3	Solyc01g006220.3	Solyc01g094940.4	Solyc03g119340.3	Solyc05g032880.3	Solyc03g112690.1	Solyc02g063240.4	Solyc01g111360.3
MSTRG.5978	Solyc03g025930.4	Solyc03g116540.1	Solyc04g072630.4	Solyc05g007140.3	Solyc01g010900.3	Solyc05g006650.3	Solyc01g006240.3	Solyc01g095280.4	Solyc03g120130.4	Solyc05g046390.3	Solyc03g113320.1	Solyc02g065180.3	Solyc01g111770.2
MSTRG.6004	Solyc03g026240.4	Solyc03g117260.2	Solyc04g074120.4	Solyc05g008170.1	Solyc01g010910.2	Solyc05g006690.3	Solyc01g006370.3	Solyc01g095290.4	Solyc03g120650.4	Solyc05g047690.3	Solyc03g113410.2	Solyc02g065290.1	Solyc01g111880.4
MSTRG.6013	Solyc03g031430.1	Solyc03g117380.4	Solyc04g076440.1	Solyc05g008500.3	Solyc01g010960.3	Solyc05g007300.3	Solyc01g006450.4	Solyc01g095650.4	Solyc03g121320.3	Solyc05g050280.3	Solyc03g113570.1	Solyc02g067750.4	Solyc01g111890.3
MSTRG.6046	Solyc03g031440.4	Solyc03g117390.3	Solyc04g077520.3	Solyc05g010550.1	Solyc01g011020.2	Solyc05g007420.2	Solyc01g006520.3	Solyc01g095900.4	Solyc03g121550.3	Solyc05g052030.1	Solyc03g113810.1	Solyc02g067990.3	Solyc01g112080.3
MSTRG.6049	Solyc03g031910.3	Solyc03g117400.4	Solyc04g078040.3	Solyc05g012660.3	Solyc01g011050.3	Solyc05g007760.2	Solyc01g006585.1	Solyc01g096000.2	Solyc03g121560.3	Solyc05g052260.3	Solyc03g113820.3	Solyc02g068370.3	Solyc01g112200.3
MSTRG.6058	Solyc03g031980.4	Solyc03g117410.2	Solyc04g078750.3	Solyc05g015654.1	Solyc01g011060.1	Solyc05g008290.4	Solyc01g006620.3	Solyc01g096680.4	Solyc03g121870.3	Solyc05g052480.4	Solyc03g115770.3	Solyc02g068450.3	Solyc02g005280.1
MSTRG.6117	Solyc03g032050.4	Solyc03g117630.1	Solyc04g078940.3	Solyc05g015940.2	Solyc01g011070.1	Solyc05g008940.3	Solyc01g006700.3	Solyc01g096880.4	Solyc03g122260.3	Solyc05g053390.4	Solyc03g115860.3	Solyc02g069000.1	Solyc02g014220.3
MSTRG.615	Solyc03g033540.3	Solyc03g119750.4	Solyc04g079880.4	Solyc05g017930.2	Solyc01g011230.3	Solyc05g009070.4	Solyc01g006860.3	Solyc01g097000.3	Solyc03g124060.3	Solyc05g055250.2	Solyc03g116450.1	Solyc02g069090.3	Solyc02g014380.3
MSTRG.6185	Solyc03g033720.4	Solyc03g120070.4	Solyc04g080070.1	Solyc05g018770.2	Solyc01g020350.1	Solyc05g009890.1	Solyc01g006930.3	Solyc01g097300.4	Solyc04g005130.3	Solyc05g055730.4	Solyc03g117440.3	Solyc02g069300.1	Solyc02g021220.1
MSTRG.6201	Solyc03g033850.3	Solyc03g120990.3	Solyc04g080090.4	Solyc05g031600.3	Solyc01g034080.1	Solyc05g009915.1	Solyc01g006970.4	Solyc01g097310.3	Solyc04g005230.3	Solyc05g055890.3	Solyc03g118250.4	Solyc02g069600.3	Solyc02g021360.3
MSTRG.6247	Solyc03g044380.3	Solyc03g121100.4	Solyc04g080200.4	Solyc05g032680.4	Solyc01g044375.1	Solyc05g009990.4	Solyc01g007100.3	Solyc01g097460.3	Solyc04g005270.1	Solyc05g056480.3	Solyc03g118570.4	Solyc02g069640.3	Solyc02g021550.3
MSTRG.625	Solyc03g078060.4	Solyc03g121700.4	Solyc04g080290.3	Solyc05g032690.2	Solyc01g056990.3	Solyc05g010080.3	Solyc01g007790.4	Solyc01g097800.3	Solyc04g005560.3	Solyc06g007120.3	Solyc03g119900.4	Solyc02g069850.3	Solyc02g022930.3
MSTRG.627	Solyc03g082600.4	Solyc03g121990.4	Solyc04g081110.1	Solyc05g032710.4	Solyc01g057003.1	Solyc05g010685.1	Solyc01g007810.1	Solyc01g097910.2	Solyc04g005590.3	Solyc06g007330.3	Solyc03g121780.1	Solyc02g070510.3	Solyc02g030225.1
MSTRG.630	Solyc03g082805.1	Solyc03g122080.3	Solyc04g081145.1	Solyc05g047590.4	Solyc01g057310.4	Solyc05g012370.3	Solyc01g007880.4	Solyc01g098190.3	Solyc04g005680.4	Solyc06g008880.3	Solyc03g121980.3	Solyc02g070870.4	Solyc02g030260.2
MSTRG.6469	Solyc03g082870.4	Solyc03g122190.3	Solyc04g082140.3	Solyc05g051180.3	Solyc01g057590.3	Solyc05g013860.4	Solyc01g008110.4	Solyc01g098390.3	Solyc04g007600.4	Solyc06g008960.3	Solyc03g122150.3	Solyc02g071600.4	Solyc02g031980.3
MSTRG.649	Solyc03g083370.3	Solyc03g150118.1	Solyc04g082960.1	Solyc05g051380.4	Solyc01g057940.1	Solyc05g013870.4	Solyc01g008150.1	Solyc01g098620.2	Solyc04g008050.4	Solyc06g009983.1	Solyc03g122375.1	Solyc02g072010.3	Solyc02g032120.3
MSTRG.6565	Solyc03g083680.1	Solyc04g005420.4	Solyc04g082970.4	Solyc05g051710.4	Solyc01g058070.1	Solyc05g014370.3	Solyc01g008230.4	Solyc01g099120.4	Solyc04g008500.4	Solyc06g010010.3	Solyc03g150113.1	Solyc02g072270.3	Solyc02g036290.4
MSTRG.6596	Solyc03g093380.2	Solyc04g005430.4	Solyc05g005280.4	Solyc05g052130.3	Solyc01g058200.3	Solyc05g014560.3	Solyc01g008260.4	Solyc01g099150.5.1	Solyc04g008820.3	Solyc06g016770.3	Solyc03g150139.1	Solyc02g072330.3	Solyc02g036300.3
MSTRG.673	Solyc03g094020.3	Solyc04g007270.3	Solyc05g005450.2	Solyc05g052360.2	Solyc01g058320.4	Solyc05g015880.3	Solyc01g008390.3	Solyc01g099260.3	Solyc04g011580.4	Solyc06g018050.4	Solyc03g150140.1	Solyc02g072410.1	Solyc02g036310.4
MSTRG.6771	Solyc03g095320.1	Solyc04g009010.2	Solyc05g006560.1	Solyc05g052520.3	Solyc01g059940.2	Solyc05g016390.4	Solyc01g008510.3	Solyc01g099410.3	Solyc04g011620.3	Solyc06g033850.3	Solyc04g005390.3	Solyc02g076700.1	Solyc02g038740.4
MSTRG.6850	Solyc03g095330.3	Solyc04g009810.3	Solyc05g007270.4	Solyc05g052740.1	Solyc01g060395.1	Solyc05g023770.4	Solyc01g008700.4	Solyc01g099960.4	Solyc04g011700.2	Solyc06g034100.4	Solyc04g007300.4	Solyc02g077230.3	Solyc02g038760.4
MSTRG.7026	Solyc03g097280.4	Solyc04g011420.4	Solyc05g007450.3	Solyc05g052990.4	Solyc01g065510.3	Solyc05g032660.4	Solyc01g008770.3	Solyc01g099970.4	Solyc04g014500.3	Solyc06g034390.1	Solyc04g008340.2	Solyc02g077360.1	Solyc02g038816.1
MSTRG.7055	Solyc03g097310.3	Solyc04g011610.3	Solyc05g008090.3	Solyc05g053420.1	Solyc01g065530.3	Solyc05g041750.1	Solyc01g008780.3	Solyc01g100020.4	Solyc04g015180.3	Solyc06g035970.3	Solyc04g008350.1	Solyc02g077390.2	Solyc02g050170.1
MSTRG.717	Solyc03g097520.3	Solyc04g012020.1	Solyc05g008440.3	Solyc05g054250.1	Solyc01g065690.3	Solyc05g043330.3	Solyc01g008790.4	Solyc01g100030.5.1	Solyc04g015300.3	Solyc06g036350.3	Solyc04g008390.3	Solyc02g077520.3	Solyc02g050240.4
MSTRG.7178	Solyc03g098730.1	Solyc04g012050.3	Solyc05g008560.1	Solyc05g055030.2	Solyc01g065740.3	Solyc05g050520.4	Solyc01g008830.2	Solyc01g100140.4	Solyc04g015500.3	Solyc06g050130.3	Solyc04g008470.3	Solyc02g078340.4	Solyc02g050260.2
MSTRG.7186	Solyc03g111090.4	Solyc04g014645.1	Solyc05g009350.4	Solyc05g055080.2	Solyc01g066730.4	Solyc05g050830.3	Solyc01g008890.4	Solyc01g100160.3	Solyc04g039730.3	Solyc06g050590.3	Solyc04g009150.1	Solyc02g078380.3	Solyc02g062030.1
MSTRG.7296	Solyc03g111280.1	Solyc04g014883.1	Solyc05g009390.3	Solyc05g150116.1	Solyc01g066980.3	Solyc05g051640.4	Solyc01g008920.4	Solyc01g100180.4	Solyc04g045620.3	Solyc06g051270.3	Solyc04g009190.3	Solyc02g078650.4	Solyc02g062240.3
MSTRG.739	Solyc03g111290.2	Solyc04g015580.3	Solyc05g010030.4	Solyc06g005180.1	Solyc01g067130.4	Solyc05g052040.1	Solyc01g009040.4	Solyc01g100210.3	Solyc04g047750.3	Solyc06g053950.3	Solyc04g010010.3	Solyc02g078930.3	Solyc02g062530.3
MSTRG.7560	Solyc03g111320.1	Solyc04g015700.1	Solyc05g012500.3	Solyc06g005560.4	Solyc01g067160.4	Solyc05g052450.3	Solyc01g009080.4	Solyc01g100260.4	Solyc04g050190.4	Solyc06g054020.3	Solyc04g010150.1	Solyc02g078940.3	Solyc02g062710.1
MSTRG.7567	Solyc03g111710.3	Solyc04g017650.4	Solyc05g012640.3	Solyc06g005650.2	Solyc01g067370.3	Solyc05g052590.1	Solyc01g009120.3	Solyc01g100360.4	Solyc04g050480.4	Solyc06g054510.4	Solyc04g014290.1	Solyc02g079000.4	Solyc02g063070.3
MSTRG.759	Solyc03g112080.1	Solyc04g018110.1	Solyc05g013180.4	Solyc06g007230.2	Solyc01g073710.2	Solyc05g053500.4	Solyc01g009190.3	Solyc01g100520.3	Solyc04g050490.4	Solyc06g054540.3	Solyc04g014320.1	Solyc02g079240.1	Solyc02g064740.3
MSTRG.780	Solyc03g112090.3	Solyc04g051510.1	Solyc05g014320.3	Solyc06g008625.1	Solyc01g073780.2	Solyc05g054090.3	Solyc01g009250.3	Solyc01g100610.3	Solyc04g051120.4	Solyc06g054610.2	Solyc04g016280.3	Solyc02g079260.2	Solyc02g065090.4
MSTRG.7811	Solyc03g113380.4	Solyc04g053080.4	Solyc05g014760.3	Solyc06g009610.1	Solyc01g073905.1	Solyc05g055520.1	Solyc01g009260.1	Solyc01g100750.2	Solyc04g051400.2	Solyc06g054620.4	Solyc04g016470.4	Solyc02g079730.4	Solyc02g065190.3
MSTRG.7812	Solyc03g113490.3	Solyc04g054450.1	Solyc05g015720.2	Solyc06g035720.3	Solyc01g073985.1	Solyc05g055700.3	Solyc01g009270.1	Solyc01g100900.4	Solyc04g051410.4	Solyc06g059870.1	Solyc04g018090.2	Solyc02g080350.1	Solyc02g065580.3
MSTRG.7816	Solyc03g113640.4	Solyc04g054690.3	Solyc05g015730.1	Solyc06g051330.1	Solyc01g079150.4	Solyc05g056050.3	Solyc01g009340.4	Solyc01g100920.3	Solyc04g051710.2	Solyc06g060300.1	Solyc04g018100.4	Solyc02g080380.4	Solyc02g067060.3
MSTRG.7836	Solyc03g114710.4	Solyc04g055000.3	Solyc05g018600.3	Solyc06g053440.3	Solyc01g079170.3	Solyc05g056060.4	Solyc01g009360.1	Solyc01g101260.2	Solyc04g055010.3	Solyc06g060420.3	Solyc04g045630.3	Solyc02g080955.1	Solyc02g067250.3
MSTRG.8058	Solyc03g114780.3	Solyc04g064550.1	Solyc05g025820.4	Solyc06g053540.3	Solyc01g079180.4	Solyc05g056470.1	Solyc01g009400.3	Solyc01g102300.3	Solyc04g055180.3	Solyc06g060990.4	Solyc04g050780.2	Solyc02g081060.4	Solyc02g067470.4
MSTRG.821	Solyc03g114790.3	Solyc04g064890.3	Solyc05g042040.3	Solyc06g054310.1	Solyc01g079480.3	Solyc06g005230.3	Solyc01g009410.3	Solyc01g102440.3	Solyc04g055200.3	Solyc06g062510.3	Solyc04g053050.4	Solyc02g081480.4	Solyc02g067490.3
MSTRG.8228	Solyc03g115250.4	Solyc04g071670.1	Solyc05g046310.3	Solyc06g054480.3	Solyc01g079620.4	Solyc06g005590.4	Solyc01g009443.1	Solyc01g102450.3	Solyc04g056290.3	Solyc06g065440.1	Solyc04g054380.1	Solyc02g081840.4	Solyc02g067690.3
MSTRG.8242	Solyc03g115370.3	Solyc04g072020.3	Solyc05g050020.3	Solyc06g060015.1	Solyc01g079850.3	Solyc06g005635.1	Solyc01g009505.1	Solyc01g102460.4	Solyc04g057960.4	Solyc06g065480.4	Solyc04g055170.3	Solyc02g081850.4	Solyc02g068010.4
MSTRG.8248	Solyc03g115440.3	Solyc04g072880.3	Solyc05g050820.3	Solyc06g060500.1	Solyc01g079920.3	Solyc06g007110.3	Solyc01g009510.2	Solyc01g102720.3	Solyc04g058200.3	Solyc06g066160.3	Solyc04g064710.3	Solyc02g081880.3	Solyc02g068080.3
MSTRG.8250	Solyc03g116830.4	Solyc04g074110.4	Solyc05g051220.3	Solyc06g060680.2	Solyc01g079930.3	Solyc06g007140.4	Solyc01g009540.1	Solyc01g102750.3	Solyc04g063360.3	Solyc06g066780.3	Solyc04g072460.3	Solyc02g082300.3	Solyc02g068360.4
MSTRG.8253	Solyc03g116840.3	Solyc04g074920.2	Solyc05g051970.4	Solyc06g060690.3	Solyc01g080050.4	Solyc06g007350.4	Solyc01g009550.1	Solyc01g103040.4	Solyc04g063380.3	Solyc06g067880.3	Solyc04g072505.1	Solyc02g083835.1	Solyc02g068630.1
MSTRG.8294	Solyc03g117480.4	Solyc04g076610.3	Solyc05g052700.4	Solyc06g060710.4	Solyc01g080580.4	Solyc06g007960.4	Solyc01g009560.2	Solyc01g103230.3	Solyc04g072038.1	Solyc06g067920.3	Solyc04g074730.1	Solyc02g084220.3	Solyc02g069100.4
MSTRG.8425	Solyc03g117960.4	Solyc04g077220.3	Solyc05g053220.3	Solyc06g060820.2	Solyc01g080610.3	Solyc06g007980.4	Solyc01g009580.2	Solyc01g103620.4	Solyc04g072550.3	Solyc06g068120.4	Solyc04g074930.4	Solyc02g084240.3	Solyc02g069230.3
MSTRG.8531	Solyc03g117980.3	Solyc04g077830.2	Solyc05g053380.4	Solyc06g060955.1	Solyc01g080750.3	Solyc06g008820.3	Solyc01g009670.4	Solyc01g103700.3	Solyc04g074040.3	Solyc06g071470.4	Solyc04g077640.4	Solyc02g084660.3	Solyc02g069585.1
MSTRG.8541	Solyc03g118420.4	Solyc04g077850.3	Solyc05g056380.3	Solyc06g061110.2	Solyc01g081210.4	Solyc06g035580.3	Solyc01g009770.3	Solyc01g103710.4	Solyc04g074967.1	Solyc06g071860.3	Solyc04g077650.3	Solyc02g084920.3	Solyc02g069610.3
MSTRG.8554	Solyc03g119050.4	Solyc04g079120.3	Solyc05g056390.2	Solyc06g063040.1	Solyc01g086810.2	Solyc06g048570.3	Solyc01g009900.3	Solyc01g103950.4	Solyc04g074980.3	Solyc06g072040.1	Solyc04g079240.3	Solyc02g084940.1	Solyc02g069840.3
MSTRG.8616	Solyc03g119260.4	Solyc04g079550.4	Solyc05g150106.1	Solyc06g063080.1	Solyc01g087010.3	Solyc06g048600.3	Solyc01g009970.3	Solyc01g104110.4	Solyc04g076020.3	Solyc06g072075.1	Solyc04g080510.3	Solyc02g085650.4	Solyc02g070330.4
MSTRG.8634	Solyc03g119790.3	Solyc04g079730.1	Solyc06g005170.3	Solyc06g064590.3	Solyc01g087050.3	Solyc06g051350.4	Solyc01g010030.3	Solyc01g104270.4	Solyc04g076050.4	Solyc06g073000.4	Solyc04g080530.3	Solyc02g085850.1	Solyc02g070340.3
MSTRG.8703	Solyc03g119980.3	Solyc04g079860.1	Solyc06g008250.3	Solyc06g066360.3	Solyc01g087095.2	Solyc06g054570.1	Solyc01g010690.1	Solyc01g104280.2	Solyc04g076260.2	Solyc06g073615.1	Solyc04g080560.2	Solyc02g085860.4	Solyc02g070430.3
MSTRG.8803	Solyc03g120340.3	Solyc04g081050.2	Solyc06g009070.3	Solyc06g068990.4	Solyc01g087580.3	Solyc06g060510.2	Solyc01g010950.3	Solyc01g104340.2	Solyc04g076290.3	Solyc06g073900.3	Solyc04g080570.3	Solyc02g085880.3	Solyc02g070520.3
MSTRG.882	Solyc03g120410.3	Solyc04g082120.3	Solyc06g036120.3	Solyc06g072810.4	Solyc01g087600.3	Solyc06g060520.1	Solyc01g011105.1	Solyc01g104890.4	Solyc04g077030.3	Solyc06g075960.1	Solyc04g080873.1	Solyc02g085980.1	Solyc02g070550.3
MSTRG.8895	Solyc03g121130.3	Solyc04g082500.4	Solyc06g036290.3	Solyc06g072940.3	Solyc01g087950.3	Solyc06g060630.1	Solyc01g011410.2	Solyc01g104910.3	Solyc04g077040.3	Solyc06g076230.1	Solyc04g082870.1	Solyc02g086040.2	Solyc02g071270.3
MSTRG.891	Solyc03g121270.3	Solyc04g082845.2	Solyc06g048735.1	Solyc06g073750.4	Solyc01g087960.3	Solyc06g061250.3	Solyc01g011465.1	Solyc01g104990.4	Solyc04g077060.3	Solyc06g076240.1	Solyc04g082915.1	Solyc02g086230.2	Solyc02g071500.2
MSTRG.9141	Solyc03g121280.4	Solyc04g150132.1	Solyc06g048740.3	Solyc06g073825.1	Solyc01g088230.3	Solyc06g062440.4	Solyc01g013890.3	Solyc01g105160.4	Solyc04g077560.3	Solyc06g076680.4	Solyc05g005600.1	Solyc02g086310.2	Solyc02g071730.4
MSTRG.9150	Solyc03g121380.3	Solyc05g005150.1	Solyc06g048970.3	Solyc06g074390.3	Solyc01g088340.2	Solyc06g062600.3	Solyc01g013910.1	Solyc01g105350.3	Solyc04g077660.3	Solyc06g083100.2	Solyc05g005640.4	Solyc02g086415.1	Solyc02g071900.3
MSTRG.9177	Solyc03g122040.4	Solyc05g005190.3	Solyc06g050630.3	Solyc06g075605.1	Solyc01g088830.2	Solyc06g063370.3	Solyc01g013920.1	Solyc01g105360.3	Solyc04g078070.4	Solyc06g083260.3	Solyc05g005650.3	Solyc02g086458.1	Solyc02g072120.3
MSTRG.9198	Solyc03g123420.1	Solyc05g005260.3	Solyc06g050800.4	Solyc06g075780.3	Solyc01g089960.3	Solyc06g064560.4	Solyc01g013930.1	Solyc01g105540.4	Solyc04g078380.3	Solyc06g084300.1	Solyc05g006890.1	Solyc02g087510.3	Solyc02g077080.3
MSTRG.9207	Solyc03g123660.3	Solyc05g006430.3	Solyc06g051630.5.1	Solyc06g076080.3	Solyc01g090220.4	Solyc06g064610.1	Solyc01g013950.2	Solyc01g105670.3	Solyc04g078390.3	Solyc06g084570.4	Solyc05g007060.4	Solyc02g087640.3	Solyc02g077790.1
MSTRG.9259	Solyc03g123840.4	Solyc05g006660.4	Solyc06g051920.4	Solyc06g076570.4	Solyc01g090460.3	Solyc06g065900.4	Solyc01g013970.1	Solyc01g105880.4	Solyc04g078400.3	Solyc06g150129.1	Solyc05g007940.3	Solyc02g088140.3	Solyc02g077900.4
MSTRG.93	Solyc03g123860.4	Solyc05g006780.3	Solyc06g053350.3	Solyc06g082020.4	Solyc01g090800.3	Solyc06g065970.1	Solyc01g013980.1	Solyc01g106590.4	Solyc04g078990.4	Solyc07g006180.3	Solyc05g007990.4	Solyc02g089140.3	Solyc02g078200.4
MSTRG.9311	Solyc04g005670.3	Solyc05g007580.1	Solyc06g053810.3	Solyc06g082110.1	Solyc01g091100.2	Solyc06g066030.4	Solyc01g013985.1	Solyc01g106820.3	Solyc04g080550.4	Solyc07g008240.3	Solyc05g008320.1	Solyc02g089200.4	Solyc02g078260.3
MSTRG.9332	Solyc04g005690.4	Solyc05g008070.4	Solyc06g054630.3	Solyc06g082210.1	Solyc01g091260.3	Solyc06g068295.1	Solyc01g013990.1	Solyc01g106880.3	Solyc04g080810.4	Solyc07g008270.3	Solyc05g008520.3	Solyc02g089210.4	Solyc02g078360.4
MSTRG.9362	Solyc04g007280.3	Solyc05g008080.3	Solyc06g060460.3	Solyc06g083020.3	Solyc01g091290.4	Solyc06g068460.3	Solyc01g013995.2	Solyc01g107020.4	Solyc04g080920.3	Solyc07g008710.3	Solyc05g009180.1	Solyc02g089820.4	Solyc02g078370.1
MSTRG.9431	Solyc04g007870.3	Solyc05g008180.3	Solyc06g060940.2	Solyc07g005530.4	Solyc01g091300.3	Solyc06g068550.4	Solyc01g014000.1	Solyc01g107030.3	Solyc04g081230.3	Solyc07g008720.4	Solyc05g009970.4	Solyc02g089960.3	Solyc02g078390.3
MSTRG.9458	Solyc04g008100.3	Solyc05g008780.4	Solyc06g063270.4	Solyc07g006190.3	Solyc01g091440.4	Solyc06g068690.4	Solyc01g014010.1	Solyc01g107320.3	Solyc04g081310.3	Solyc07g009520.2	Solyc05g012780.4	Solyc02g090010.3	Solyc02g078470.4
MSTRG.9571	Solyc04g008510.3	Solyc05g008930.3	Solyc06g063340.3	Solyc07g006200.3	Solyc01g091590.3	Solyc06g068950.4	Solyc01g014020.1	Solyc01g107370.3	Solyc04g081390.4	Solyc07g017900.3	Solyc05g013360.3	Solyc02g090470.4	Solyc02g079020.4
MSTRG.9645	Solyc04g009440.3	Solyc05g008960.3	Solyc06g065940.4	Solyc07g009230.3	Solyc01g091630.3	Solyc06g069760.3	Solyc01g014050.1	Solyc01g107380.3	Solyc04g081530.1	Solyc07g025400.4	Solyc05g013650.2	Solyc02g091320.4	Solyc02g079130.3
MSTRG.9753	Solyc04g009770.3	Solyc05g009050.3	Solyc06g066020.3	Solyc07g009500.3	Solyc01g091640.3	Solyc06g069820.4	Solyc01g014055.1	Solyc01g107430.2	Solyc04g082235.1	Solyc07g040780.4	Solyc05g013920.4	Solyc02g091790.3	Solyc02g079330.3
MSTRG.9754	Solyc04g009950.3	Solyc05g009410.3	Solyc06g066853.1	Solyc07g021750.1	Solyc01g094160.1	Solyc06g071020.3	Solyc01g014060.3	Solyc01g107470.4	Solyc04g082530.3	Solyc07g041190.3	Solyc05g014030.3	Solyc02g091880.4	Solyc02g079410.2
Solyc00g015600.1	Solyc04g010045.1	Solyc05g009460.3	Solyc06g069580.3	Solyc07g042220.2	Solyc01g094480.4	Solyc06g071320.3	Solyc01g014070.1	Solyc01g107670.2	Solyc04g082710.4	Solyc07g042900.4	Solyc05g014177.2	Solyc02g092110.3	Solyc02g079750.4
Solyc00g019730.1	Solyc04g010050.4	Solyc05g009840.3	Solyc06g072430.3	Solyc07g042470.3	Solyc01g094700.4	Solyc06g072830.4	Solyc01g014090.1	Solyc01g108190.3	Solyc05g005610.4	Solyc07g047640.2	Solyc05g015460.3	Solyc02g093010.3	Solyc02g079830.1
Solyc00g020000.1	Solyc04g010260.3	Solyc05g010530.3	Solyc06g072670.3	Solyc07g044900.1	Solyc01g094920.3	Solyc06g073230.4	Solyc01g014100.3	Solyc01g108260.4	Solyc05g006530.4	Solyc07g047700.4	Solyc05g018310.1	Solyc02g093060.3	Solyc02g080000.1
Solyc00g020010.1	Solyc04g012010.3	Solyc05g010540.2	Solyc06g072740.1	Solyc07g045090.3	Solyc01g095150.3	Solyc06g074200.4	Solyc01g014130.2	Solyc01g108280.3	Solyc05g006940.3	Solyc07g048100.3	Solyc05g018747.1	Solyc02g093900.3	Solyc02g080470.3
Solyc00g047200.1	Solyc04g015090.3	Solyc05g011920.3	Solyc06g074240.3	Solyc07g047980.3	Solyc01g095190.2	Solyc06g074370.3	Solyc01g014140.3	Solyc01g108330.2	Solyc05g007100.3	Solyc07g049360.3	Solyc05g018865.1	Solyc02g094200.3	Solyc02g080940.3
Solyc00g126000.1	Solyc04g016260.3	Solyc05g012290.3	Solyc06g074620.3	Solyc07g052270.3	Solyc01g095390.3	Solyc06g074510.4	Solyc01g014150.1	Solyc01g108340.3	Solyc05g007830.3	Solyc07g049710.3	Solyc05g021390.4	Solyc02g094270.2	Solyc02g081690.1
Solyc00g500033.1	Solyc04g017710.3	Solyc05g012610.3	Solyc06g074730.4	Solyc07g052550.2	Solyc01g095460.3	Solyc06g074540.4	Solyc01g014160.1	Solyc01g108630.3	Solyc05g008000.3	Solyc07g053225.1	Solyc05g021510.2	Solyc03g005250.4	Solyc02g081700.1
Solyc00g500353.1	Solyc04g017750.4	Solyc05g014750.2	Solyc06g075370.3	Solyc07g052770.2	Solyc01g095580.3	Solyc06g075510.4	Solyc01g014170.1	Solyc01g108840.3	Solyc05g008540.3	Solyc07g053570.4	Solyc05g021530.3	Solyc03g005450.3	Solyc02g081890.4
Solyc00g500373.1	Solyc04g028560.4	Solyc05g015500.4	Solyc06g075600.3	Solyc07g053060.3	Solyc01g095760.3	Solyc06g075580.4	Solyc01g014210.1	Solyc01g109040.4	Solyc05g008620.4	Solyc07g053950.1	Solyc05g026510.4	Solyc03g005970.4	Solyc02g081970.4
Solyc00g500405.1	Solyc04g028580.3	Solyc05g023740.3	Solyc06g075610.1	Solyc07g053230.3	Solyc01g095770.3	Solyc06g075640.2	Solyc01g014240.1	Solyc01g109100.2	Solyc05g008750.3	Solyc07g054410.1	Solyc05g046140.3	Solyc03g006020.3	Solyc02g082000.3
Solyc00g500406.1	Solyc04g040090.4	Solyc05g043240.1	Solyc06g076020.3	Solyc07g053750.1	Solyc01g096190.3	Solyc06g076520.1	Solyc01g014260.1	Solyc01g109260.3	Solyc05g008890.3	Solyc07g055150.3	Solyc05g046150.3	Solyc03g006060.3	Solyc02g082070.4
Solyc01g005220.3	Solyc04g051390.2	Solyc05g044600.1	Solyc06g076050.4	Solyc07g054180.4	Solyc01g096450.4	Solyc06g076700.1	Solyc01g014270.3	Solyc01g109370.3	Solyc05g009530.3	Solyc07g055220.3	Solyc05g047580.4	Solyc03g006360.3	Solyc02g082230.4
Solyc01g005253.1	Solyc04g054200.3	Solyc05g047610.3	Solyc06g076600.2	Solyc07g055820.2	Solyc01g096650.3	Solyc06g082500.3	Solyc01g014275.1	Solyc01g109630.4	Solyc05g009720.3	Solyc07g055980.3	Solyc05g048820.3	Solyc03g006365.1	Solyc02g082470.4
Solyc01g005300.4	Solyc04g056560.4	Solyc05g047640.3	Solyc06g082080.3	Solyc07g056090.1	Solyc01g096860.3	Solyc06g083050.3	Solyc01g014300.1	Solyc01g109790.3	Solyc05g009940.4	Solyc07g056490.4	Solyc05g050870.4	Solyc03g006680.3	Solyc02g082520.3
Solyc01g005340.3	Solyc04g064740.4	Solyc05g050990.1	Solyc06g083190.4	Solyc07g062200.2	Solyc01g097480.1	Solyc06g083580.4	Solyc01g014310.2	Solyc01g109880.3	Solyc05g010240.4	Solyc07g062180.4	Solyc05g050890.3	Solyc03g006690.1	Solyc02g082670.3
Solyc01g005350.4	Solyc04g071040.4	Solyc05g051800.3	Solyc06g083990.3	Solyc07g063630.3	Solyc01g097490.1	Solyc06g084080.4	Solyc01g014315.1	Solyc01g110020.4	Solyc05g010610.3	Solyc07g062220.3	Solyc05g050960.4	Solyc03g007310.3	Solyc02g082730.3
Solyc01g005370.3	Solyc04g072270.1	Solyc05g052830.3	Solyc06g084170.3	Solyc07g063820.3	Solyc01g097510.4	Solyc07g005390.3	Solyc01g014350.1	Solyc01g110270.3	Solyc05g010810.1	Solyc07g062880.3	Solyc05g051360.1	Solyc03g007420.3	Solyc02g082860.3
Solyc01g005470.3	Solyc04g072603.1	Solyc05g053000.1	Solyc06g084380.4	Solyc07g065320.4	Solyc01g097790.3	Solyc07g005540.1	Solyc01g014355.1	Solyc01g110400.2	Solyc05g011820.3	Solyc07g062930.3	Solyc05g051450.2	Solyc03g013440.4	Solyc02g082920.4
Solyc01g005500.3	Solyc04g074090.4	Solyc05g053070.4	Solyc06g150138.1	Solyc07g066430.3	Solyc01g098410.4	Solyc07g006320.4	Solyc01g014360.1	Solyc01g110550.3	Solyc05g012100.3	Solyc07g063010.3	Solyc05g052265.1	Solyc03g020050.3	Solyc02g082930.3
Solyc01g005560.3	Solyc04g074710.3	Solyc05g053080.2	Solyc07g005330.3	Solyc08g005040.1	Solyc01g098420.3	Solyc07g006360.1	Solyc01g014363.1	Solyc01g110555.1	Solyc05g012670.2	Solyc07g064090.3	Solyc05g052770.1	Solyc03g020060.3	Solyc02g083310.3
Solyc01g005790.1	Solyc04g074760.3	Solyc05g053590.4	Solyc07g005700.3	Solyc08g005100.3	Solyc01g098440.3	Solyc07g006570.4	Solyc01g014367.1	Solyc01g110580.2	Solyc05g012720.3	Solyc07g065010.4	Solyc05g053410.4	Solyc03g025200.3	Solyc02g083390.4
Solyc01g005820.4	Solyc04g074950.3	Solyc05g053660.3	Solyc07g006280.3	Solyc08g005130.1	Solyc01g098600.3	Solyc07g006700.1	Solyc01g014370.2	Solyc01g110720.2	Solyc05g013720.3	Solyc07g065260.4	Solyc05g053730.3	Solyc03g025350.3	Solyc02g083710.3
Solyc01g005850.2	Solyc04g076410.3	Solyc05g055420.4	Solyc07g006470.1	Solyc08g006020.4	Solyc01g098670.3	Solyc07g006870.4	Solyc01g014377.1	Solyc01g110780.1	Solyc05g014140.3	Solyc07g065330.3	Solyc05g054750.3	Solyc03g025670.3	Solyc02g084303.1
Solyc01g005870.3	Solyc04g077680.3	Solyc05g056220.3	Solyc07g007130.1	Solyc08g006560.3	Solyc01g098970.3	Solyc07g007440.1	Solyc01g014390.3	Solyc01g110840.3	Solyc05g014150.4	Solyc07g065340.1	Solyc05g055330.3	Solyc03g025690.4	Solyc02g084700.3
Solyc01g005880.1	Solyc04g077940.4	Solyc05g056320.3	Solyc07g008810.1	Solyc08g006870.4	Solyc01g099030.4	Solyc07g009380.4	Solyc01g014400.2	Solyc01g110903.1	Solyc05g015410.4	Solyc07g065720.4	Solyc05g055500.1	Solyc03g025850.3	Solyc02g084870.3
Solyc01g005900.2	Solyc04g077950.2	Solyc06g005340.3	Solyc07g008820.3	Solyc08g007000.3	Solyc01g099080.4	Solyc07g018070.4	Solyc01g014410.1	Solyc01g111050.4	Solyc05g017840.4	Solyc07g066450.4	Solyc05g056180.1	Solyc03g031780.4	Solyc02g085610.4
Solyc01g005920.3	Solyc04g079250.3	Solyc06g005350.3	Solyc07g019460.3	Solyc08g007830.1	Solyc01g099200.3	Solyc07g018290.4	Solyc01g014420.1	Solyc01g111070.3	Solyc05g018410.3	Solyc08g005150.3	Solyc06g005620.3	Solyc03g032170.2	Solyc02g085615.1
Solyc01g005930.3	Solyc04g079400.3	Solyc06g007260.1	Solyc07g041180.4	Solyc08g008430.4	Solyc01g099270.2	Solyc07g041290.3	Solyc01g014430.1	Solyc01g111110.3	Solyc05g018417.1	Solyc08g005310.4	Solyc06g005820.3	Solyc03g032180.3	Solyc02g085640.4
Solyc01g005940.4	Solyc04g079720.4	Solyc06g007270.1	Solyc07g041235.1	Solyc08g008460.2	Solyc01g099520.3	Solyc07g042520.4	Solyc01g014440.2	Solyc01g111130.4	Solyc05g018520.3	Solyc08g006487.1	Solyc06g005825.1	Solyc03g034270.3	Solyc02g086060.4
Solyc01g005970.3	Solyc04g079740.3	Solyc06g007660.2	Solyc07g041760.3	Solyc08g008470.2	Solyc01g099580.3	Solyc07g043390.4	Solyc01g014450.1	Solyc01g111140.3	Solyc05g018650.4	Solyc08g006970.4	Solyc06g007390.4	Solyc03g044260.3	Solyc02g086070.2
Solyc01g006010.3	Solyc04g079760.4	Solyc06g008130.4	Solyc07g042000.4	Solyc08g014000.3	Solyc01g099620.3	Solyc07g043420.3	Solyc01g014510.2	Solyc01g111320.3	Solyc05g026130.3	Solyc08g008300.1	Solyc06g007470.3	Solyc03g044830.4	Solyc02g086750.3
Solyc01g006090.3	Solyc04g080240.4	Solyc06g008890.4	Solyc07g043260.4	Solyc08g016150.1	Solyc01g099920.4	Solyc07g043580.4	Solyc01g014520.1	Solyc01g111510.3	Solyc05g041200.4	Solyc08g013990.3	Solyc06g007490.3	Solyc03g045020.4	Solyc02g087000.4
Solyc01g006150.3	Solyc04g081280.3	Solyc06g009640.2	Solyc07g044800.2	Solyc08g016310.3	Solyc01g100850.3	Solyc07g045160.3	Solyc01g014530.2	Solyc01g111560.3	Solyc05g044470.3	Solyc08g015690.4	Solyc06g007860.1	Solyc03g045090.3	Solyc02g087290.3
Solyc01g006170.4	Solyc04g081690.2	Solyc06g009645.1	Solyc07g045200.1	Solyc08g022100.1	Solyc01g100940.2	Solyc07g045250.1	Solyc01g014533.1	Solyc01g111660.4	Solyc05g044480.3	Solyc08g016580.1	Solyc06g008080.2	Solyc03g063880.3	Solyc02g087630.3
Solyc01g006180.4	Solyc04g081730.3	Solyc06g009660.3	Solyc07g049580.3	Solyc08g028980.1	Solyc01g102350.3	Solyc07g045255.1	Solyc01g014540.3	Solyc01g111810.3	Solyc05g046130.4	Solyc08g023650.3	Solyc06g008170.3	Solyc03g070380.3	Solyc02g087890.4
Solyc01g006230.3	Solyc04g081820.3	Solyc06g010030.4	Solyc07g052210.2	Solyc08g042060.2	Solyc01g102520.4	Solyc07g045320.3	Solyc01g014550.3	Solyc01g111830.3	Solyc05g050700.1	Solyc08g048190.1	Solyc06g009370.4	Solyc03g080020.4	Solyc02g088130.1
Solyc01g006340.3	Solyc04g082030.1	Solyc06g050225.1	Solyc07g052400.3	Solyc08g062250.3	Solyc01g103000.3	Solyc07g045450.1	Solyc01g014640.1	Solyc01g111840.3	Solyc05g050710.3	Solyc08g061010.4	Solyc06g010100.2	Solyc03g082400.3	Solyc02g088160.4
Solyc01g006350.4	Solyc04g082380.4	Solyc06g050230.4	Solyc07g052440.3	Solyc08g062340.3	Solyc01g103390.3	Solyc07g047680.3	Solyc01g014650.1	Solyc01g111870.3	Solyc05g051270.3	Solyc08g062180.3	Solyc06g033860.2	Solyc03g082410.3	Solyc02g088170.2
Solyc01g006360.4	Solyc05g005070.2	Solyc06g050810.3	Solyc07g052620.1	Solyc08g066310.3	Solyc01g103580.3	Solyc07g048050.3	Solyc01g014660.1	Solyc01g112100.3	Solyc05g051410.3	Solyc08g062190.3	Solyc06g034410.3	Solyc03g082710.4	Solyc02g088300.3
Solyc01g006410.4	Solyc05g006200.4	Solyc06g051030.3	Solyc07g052740.3	Solyc08g066390.3	Solyc01g103660.4	Solyc07g049630.1	Solyc01g014680.1	Solyc01g112280.3	Solyc05g051770.3	Solyc08g066520.3	Solyc06g050565.1	Solyc03g082720.3	Solyc02g088550.4
Solyc01g006490.4	Solyc05g006510.2	Solyc06g051040.4	Solyc07g053120.4	Solyc08g066600.4	Solyc01g104010.2	Solyc07g052950.3	Solyc01g014690.2	Solyc01g150152.1	Solyc05g051780.4	Solyc08g066810.3	Solyc06g052060.3	Solyc03g082820.3	Solyc02g088650.1
Solyc01g006840.3	Solyc05g006580.3	Solyc06g051190.3	Solyc07g053240.3	Solyc08g066660.1	Solyc01g104150.4	Solyc07g052980.3	Solyc01g014700.2	Solyc02g005200.4	Solyc05g052300.4	Solyc08g067480.4	Solyc06g060490.3	Solyc03g082910.4	Solyc02g088700.4
Solyc01g006850.1	Solyc05g006630.4	Solyc06g051210.3	Solyc07g053760.4	Solyc08g067935.1	Solyc01g104250.4	Solyc07g053140.3	Solyc01g014710.1	Solyc02g005210.3	Solyc05g052970.4	Solyc08g068090.3	Solyc06g060600.3	Solyc03g083130.3	Solyc02g088710.3
Solyc01g006880.4	Solyc05g006710.3	Solyc06g051575.1	Solyc07g054400.3	Solyc08g068130.1	Solyc01g104290.3	Solyc07g053790.2	Solyc01g014720.3	Solyc02g014520.4	Solyc05g053240.4	Solyc08g075070.3	Solyc06g060840.1	Solyc03g083530.3	Solyc02g088920.4
Solyc01g006910.4	Solyc05g007820.4	Solyc06g053780.4	Solyc07g055630.4	Solyc08g068580.4	Solyc01g104660.3	Solyc07g054110.2	Solyc01g014725.2	Solyc02g014830.4	Solyc05g053280.3	Solyc08g075390.4	Solyc06g062760.3	Solyc03g083660.1	Solyc02g089310.1
Solyc01g006920.4	Solyc05g008380.4	Solyc06g054580.4	Solyc07g055810.3	Solyc08g074720.2	Solyc01g105000.3	Solyc07g055740.1	Solyc01g014730.2	Solyc02g021000.3	Solyc05g053710.4	Solyc08g075430.3	Solyc06g063290.3	Solyc03g083770.1	Solyc02g089370.2
Solyc01g006950.3	Solyc05g009020.4	Solyc06g060470.1	Solyc07g056000.2	Solyc08g077150.3	Solyc01g105120.4	Solyc07g056060.4	Solyc01g014745.1	Solyc02g021050.3	Solyc05g054410.4	Solyc08g076180.3	Solyc06g064440.3	Solyc03g083970.3	Solyc02g089390.3
Solyc01g006960.3	Solyc05g009610.1	Solyc06g060670.4	Solyc07g056320.4	Solyc08g078620.1	Solyc01g105470.4	Solyc07g062260.3	Solyc01g014760.1	Solyc02g021685.1	Solyc05g054950.2	Solyc08g076250.3	Solyc06g064720.1	Solyc03g093930.4	Solyc02g089430.1
Solyc01g006990.4	Solyc05g009650.4	Solyc06g061230.3	Solyc07g056630.3	Solyc08g078710.3	Solyc01g106280.3	Solyc07g062390.4	Solyc01g014800.1	Solyc02g021700.4	Solyc05g055210.3	Solyc08g076340.3	Solyc06g065070.1	Solyc03g093940.2	Solyc02g089840.3
Solyc01g007050.3	Solyc05g010140.3	Solyc06g062920.3	Solyc07g062080.4	Solyc08g079880.2	Solyc01g106750.2	Solyc07g062547.1	Solyc01g014820.2	Solyc02g022890.3	Solyc05g055310.3	Solyc08g076740.4	Solyc06g065420.2	Solyc03g096420.1	Solyc02g089850.3
Solyc01g007060.3	Solyc05g010160.3	Solyc06g063070.3	Solyc07g062580.4	Solyc08g080480.3	Solyc01g106830.4	Solyc07g063575.1	Solyc01g014830.1	Solyc02g022900.3	Solyc05g055960.1	Solyc08g076770.4	Solyc06g065640.3	Solyc03g096430.1	Solyc02g090130.4
Solyc01g007140.3	Solyc05g010440.2	Solyc06g063170.3	Solyc07g063320.3	Solyc08g082110.4	Solyc01g106980.2	Solyc07g063600.3	Solyc01g014910.2	Solyc02g032330.3	Solyc05g056020.3	Solyc08g078000.3	Solyc06g066390.3	Solyc03g096540.3	Solyc02g090160.3
Solyc01g007150.3	Solyc05g010516.1	Solyc06g063260.4	Solyc07g063450.3	Solyc08g082120.2	Solyc01g107000.3	Solyc07g064625.1	Solyc01g014930.2	Solyc02g033060.3	Solyc05g056490.4	Solyc08g078240.4	Solyc06g066680.3	Solyc03g096545.1	Solyc02g090860.3
Solyc01g007180.3	Solyc05g011960.4	Solyc06g064870.4	Solyc07g063940.2	Solyc08g082485.1	Solyc01g107120.3	Solyc07g065110.1	Solyc01g014940.2	Solyc02g036470.4	Solyc06g005630.3	Solyc08g078380.3	Solyc06g068250.1	Solyc03g096610.2	Solyc02g092090.3
Solyc01g007220.4	Solyc05g011970.3	Solyc06g065310.3	Solyc07g064040.3	Solyc08g082520.1	Solyc01g107180.3	Solyc07g065860.3	Solyc01g014960.1	Solyc02g037530.3	Solyc06g005790.3	Solyc08g078660.3	Solyc06g068260.3	Solyc03g097290.4	Solyc02g092240.3
Solyc01g007230.4	Solyc05g012090.4	Solyc06g066300.1	Solyc07g064230.4	Solyc09g005170.3	Solyc01g107300.4	Solyc07g065880.4	Solyc01g014963.1	Solyc02g043940.1	Solyc06g005970.2	Solyc08g079330.2	Solyc06g068590.4	Solyc03g097410.1	Solyc02g092440.3
Solyc01g007250.4	Solyc05g012590.4	Solyc06g066740.3	Solyc07g064710.3	Solyc09g005850.3	Solyc01g107800.4	Solyc07g065930.3	Solyc01g014967.1	Solyc02g049070.4	Solyc06g007275.1	Solyc08g079670.3	Solyc06g069250.2	Solyc03g097470.3	Solyc02g092600.3
Solyc01g007910.3	Solyc05g012890.1	Solyc06g066810.3	Solyc07g065790.2	Solyc09g005860.3	Solyc01g107890.3	Solyc07g065980.3	Solyc01g014970.1	Solyc02g061810.3	Solyc06g007810.1	Solyc08g082620.3	Solyc06g069870.3	Solyc03g098010.3	Solyc02g092610.3
Solyc01g007960.3	Solyc05g012900.4	Solyc06g068530.1	Solyc07g065890.3	Solyc09g009280.1	Solyc01g108240.3	Solyc07g066350.1	Solyc01g014980.4	Solyc02g061820.4	Solyc06g007840.2	Solyc08g083060.3	Solyc06g071090.3	Solyc03g098400.2	Solyc02g092620.3
Solyc01g007990.4	Solyc05g012920.3	Solyc06g068610.3	Solyc07g066260.3	Solyc09g010040.3	Solyc01g108270.4	Solyc08g005260.2	Solyc01g014990.3	Solyc02g061950.4	Solyc06g007850.3	Solyc08g083120.3	Solyc06g071170.4	Solyc03g098530.1	Solyc02g092960.1
Solyc01g008000.3	Solyc05g014275.2	Solyc06g068640.3	Solyc07g066530.4	Solyc09g010380.3	Solyc01g108390.3	Solyc08g005800.4	Solyc01g015000.3	Solyc02g062350.3	Solyc06g008120.1	Solyc08g083210.3	Solyc06g071300.1	Solyc03g098670.1	Solyc02g093680.3
Solyc01g008040.1	Solyc05g017790.1	Solyc06g068815.1	Solyc07g066560.1	Solyc09g011240.3	Solyc01g108740.3	Solyc08g005890.3	Solyc01g015010.1	Solyc02g062380.3	Solyc06g008840.3	Solyc09g005200.3	Solyc06g072180.1	Solyc03g098720.3	Solyc02g093690.3
Solyc01g008120.4	Solyc05g018340.4	Solyc06g068960.1	Solyc08g008110.2	Solyc09g014490.4	Solyc01g108880.4	Solyc08g006170.1	Solyc01g015030.1	Solyc02g062580.3	Solyc06g009330.3	Solyc09g005930.4	Solyc06g072200.1	Solyc03g098790.3	Solyc02g093750.3
Solyc01g008130.4	Solyc05g018390.3	Solyc06g069550.1	Solyc08g008280.3	Solyc09g031910.2	Solyc01g108950.3	Solyc08g006720.4	Solyc01g015035.1	Solyc02g062740.3	Solyc06g009335.1	Solyc09g007510.3	Solyc06g072570.4	Solyc03g110910.4	Solyc02g094090.4
Solyc01g008140.4	Solyc05g023680.4	Solyc06g069740.1	Solyc08g013710.4	Solyc09g042710.3	Solyc01g109400.3	Solyc08g007070.2	Solyc01g015080.3	Solyc02g063030.4	Solyc06g009340.4	Solyc09g007680.4	Solyc06g073460.4	Solyc03g110920.2	Solyc02g094190.3
Solyc01g008160.4	Solyc05g041910.3	Solyc06g071150.4	Solyc08g013820.3	Solyc09g042740.4	Solyc01g109580.4	Solyc08g007570.4	Solyc01g015130.1	Solyc02g063300.3	Solyc06g009630.1	Solyc09g008030.1	Solyc06g075050.2	Solyc03g111000.3	Solyc02g094320.3
Solyc01g008290.3	Solyc05g046110.4	Solyc06g071160.3	Solyc08g016380.1	Solyc09g050069.1	Solyc01g109670.3	Solyc08g013910.4	Solyc01g015133.1	Solyc02g063380.1	Solyc06g009820.3	Solyc09g008370.1	Solyc06g075480.4	Solyc03g111180.3	Solyc03g005690.3
Solyc01g008320.3	Solyc05g050490.4	Solyc06g071810.1	Solyc08g023440.3	Solyc09g055470.1	Solyc01g109750.2	Solyc08g013940.3	Solyc01g015137.1	Solyc02g063390.4	Solyc06g009830.3	Solyc09g008940.4	Solyc06g082040.2	Solyc03g111660.3	Solyc03g005740.3
Solyc01g008440.3	Solyc05g050930.2	Solyc06g072680.4	Solyc08g029150.3	Solyc09g057630.3	Solyc01g109860.3	Solyc08g043140.4	Solyc01g015180.1	Solyc02g064730.3	Solyc06g010060.1	Solyc09g009020.3	Solyc06g082200.4	Solyc03g111850.3	Solyc03g005980.3
Solyc01g008470.3	Solyc05g051050.3	Solyc06g073380.3	Solyc08g029220.3	Solyc09g057710.4	Solyc01g110110.3	Solyc08g062760.1	Solyc01g015185.1	Solyc02g064770.4	Solyc06g034120.4	Solyc09g009440.3	Solyc06g082420.4	Solyc03g112560.4	Solyc03g006430.3
Solyc01g008550.4	Solyc05g051370.3	Solyc06g073610.3	Solyc08g059730.1	Solyc09g064630.3	Solyc01g110480.4	Solyc08g062940.4	Solyc01g015200.1	Solyc02g064940.1	Solyc06g034150.4	Solyc09g009460.4	Solyc06g082660.4	Solyc03g112600.4	Solyc03g006454.1
Solyc01g008600.4	Solyc05g051790.3	Solyc06g074010.3	Solyc08g061650.4	Solyc09g065770.1	Solyc01g110520.3	Solyc08g066550.3	Solyc01g015210.1	Solyc02g064960.3	Solyc06g034290.3	Solyc09g009970.3	Solyc06g150123.1	Solyc03g112650.3	Solyc03g006520.3
Solyc01g008640.4	Solyc05g052840.1	Solyc06g074170.3	Solyc08g065490.3	Solyc09g072720.3	Solyc01g110647.1	Solyc08g066760.4	Solyc01g015230.3	Solyc02g065070.3	Solyc06g036000.4	Solyc09g010650.1	Solyc07g005790.4	Solyc03g112770.3	Solyc03g006820.3
Solyc01g008670.4	Solyc05g053720.4	Solyc06g074530.1	Solyc08g066060.2	Solyc09g072800.3	Solyc01g110960.4	Solyc08g067000.3	Solyc01g015250.1	Solyc02g065680.3	Solyc06g036110.1	Solyc09g010995.1	Solyc07g005800.2	Solyc03g112850.3	Solyc03g007080.4
Solyc01g008690.3	Solyc05g053740.3	Solyc06g075800.1	Solyc08g067650.2	Solyc09g074600.2	Solyc01g110970.3	Solyc08g068150.4	Solyc01g015280.1	Solyc02g065780.1	Solyc06g036170.1	Solyc09g011470.3	Solyc07g005920.3	Solyc03g113020.3	Solyc03g007470.4
Solyc01g008730.3	Solyc05g053770.4	Solyc06g076090.3	Solyc08g068320.3	Solyc09g075973.1	Solyc01g111160.3	Solyc08g068520.3	Solyc01g015290.1	Solyc02g066910.3	Solyc06g036300.4	Solyc09g015520.3	Solyc07g006650.4	Solyc03g113370.3	Solyc03g007480.3
Solyc01g008800.3	Solyc05g053790.1	Solyc06g076550.4	Solyc08g068460.1	Solyc09g075977.1	Solyc01g111210.3	Solyc08g075490.4	Solyc01g015297.1	Solyc02g066920.3	Solyc06g043030.4	Solyc09g031770.3	Solyc07g006950.3	Solyc03g113460.1	Solyc03g007530.3
Solyc01g008970.4	Solyc05g054390.4	Solyc06g076930.2	Solyc08g068600.3	Solyc09g082080.1	Solyc01g111220.3	Solyc08g077340.2	Solyc01g016300.1	Solyc02g067030.4	Solyc06g050510.3	Solyc09g042700.4	Solyc07g006980.1	Solyc03g113850.1	Solyc03g007610.4
Solyc01g009030.4	Solyc05g054910.3	Solyc06g082590.1	Solyc08g068610.3	Solyc09g082260.1	Solyc01g111270.3	Solyc08g077380.4	Solyc01g016305.1	Solyc02g067160.4	Solyc06g050710.4	Solyc09g058990.3	Solyc07g007340.3	Solyc03g114010.3	Solyc03g007680.3
Solyc01g009280.4	Solyc05g055110.4	Solyc06g083150.3	Solyc08g074740.3	Solyc09g082700.2	Solyc01g112260.4	Solyc08g077400.3	Solyc01g016350.1	Solyc02g067310.4	Solyc06g051650.4	Solyc09g059030.4	Solyc07g007990.4	Solyc03g114100.1	Solyc03g007830.3
Solyc01g009320.2	Solyc05g055130.1	Solyc06g083330.2	Solyc08g074780.3	Solyc09g083340.3	Solyc01g150146.1	Solyc08g077950.1	Solyc01g016412.1	Solyc02g067360.3	Solyc06g051940.4	Solyc09g064850.3	Solyc07g008130.3	Solyc03g114140.3	Solyc03g020010.1
Solyc01g009380.3	Solyc05g055780.4	Solyc06g083350.3	Solyc08g075540.5.1	Solyc09g089500.3	Solyc01g150172.1	Solyc08g078670.2	Solyc01g016414.1	Solyc02g067370.4	Solyc06g053300.3	Solyc09g065030.3	Solyc07g008750.4	Solyc03g114170.3	Solyc03g025117.1
Solyc01g009390.4	Solyc05g056040.3	Solyc06g083370.3	Solyc08g075840.3	Solyc09g091455.1	Solyc02g005110.3	Solyc08g078680.4	Solyc01g016416.1	Solyc02g067420.3	Solyc06g053785.1	Solyc09g065240.3	Solyc07g016020.1	Solyc03g114230.2	Solyc03g025260.1
Solyc01g009420.4	Solyc05g056170.3	Solyc06g083390.4	Solyc08g076010.4	Solyc09g092310.1	Solyc02g021270.3	Solyc08g079830.4	Solyc01g016418.1	Solyc02g067540.3	Solyc06g053960.3	Solyc09g065510.3	Solyc07g017420.1	Solyc03g114820.3	Solyc03g025700.2
Solyc01g009440.3	Solyc05g150153.1	Solyc06g083740.1	Solyc08g076490.2	Solyc09g097780.2	Solyc02g021420.3	Solyc08g080100.4	Solyc01g016430.1	Solyc02g068060.3	Solyc06g054090.2	Solyc09g065610.2	Solyc07g020860.3	Solyc03g114830.3	Solyc03g025880.3
Solyc01g009480.4	Solyc06g005810.3	Solyc06g083980.3	Solyc08g077550.3	Solyc09g098170.4	Solyc02g021590.3	Solyc08g080400.2	Solyc01g016450.1	Solyc02g068090.3	Solyc06g059740.4	Solyc09g065840.3	Solyc07g026630.1	Solyc03g115080.2	Solyc03g025950.4
Solyc01g009690.3	Solyc06g007780.3	Solyc06g084060.3	Solyc08g077670.3	Solyc10g005020.3	Solyc02g030480.4	Solyc08g081310.4	Solyc01g016460.4	Solyc02g068260.3	Solyc06g060170.3	Solyc09g066080.3	Solyc07g032740.4	Solyc03g115465.1	Solyc03g025960.1
Solyc01g009780.3	Solyc06g009680.4	Solyc07g005250.1	Solyc08g077970.2	Solyc10g005710.2	Solyc02g032030.1	Solyc08g081450.4	Solyc01g016510.1	Solyc02g068270.4	Solyc06g060720.3	Solyc09g074330.3	Solyc07g041080.3	Solyc03g115500.3	Solyc03g026360.1
Solyc01g009810.3	Solyc06g009760.1	Solyc07g005260.1	Solyc08g078150.1	Solyc10g005990.4	Solyc02g032800.1	Solyc08g081930.3	Solyc01g016520.1	Solyc02g068350.1	Solyc06g060860.2	Solyc09g074920.3	Solyc07g043610.3	Solyc03g116190.2	Solyc03g031460.1
Solyc01g009860.3	Solyc06g034077.1	Solyc07g006330.2	Solyc08g078630.4	Solyc10g006000.4	Solyc02g033070.1	Solyc08g082090.1	Solyc01g016530.1	Solyc02g068390.3	Solyc06g061030.3	Solyc09g075490.4	Solyc07g044840.3	Solyc03g116480.1	Solyc03g031890.3
Solyc01g009930.3	Solyc06g036580.4	Solyc07g006410.1	Solyc08g079080.5	Solyc10g006550.3	Solyc02g036260.4	Solyc09g005020.1	Solyc01g016540.3	Solyc02g068500.3	Solyc06g061160.1	Solyc09g082160.4	Solyc07g045353.1	Solyc03g116520.1	Solyc03g031920.3
Solyc01g010060.2	Solyc06g036590.1	Solyc07g007050.1	Solyc08g079650.3	Solyc10g006660.3	Solyc02g050265.1	Solyc09g005030.3	Solyc01g016545.1	Solyc02g068530.4	Solyc06g061200.1	Solyc09g083120.3	Solyc07g049460.3	Solyc03g116760.3	Solyc03g031950.3
Solyc01g010150.3	Solyc06g042950.3	Solyc07g007170.3	Solyc08g079700.3	Solyc10g006850.4	Solyc02g055540.1	Solyc09g007380.3	Solyc01g016565.1	Solyc02g068760.4	Solyc06g062320.3	Solyc09g083370.3	Solyc07g053260.3	Solyc03g117000.3	Solyc03g031970.4
Solyc01g010430.4	Solyc06g042960.3	Solyc07g008440.3	Solyc08g079890.2	Solyc10g007270.4	Solyc02g062650.3	Solyc09g007420.4	Solyc01g016580.1	Solyc02g068810.1	Solyc06g062430.3	Solyc09g091170.4	Solyc07g053720.3	Solyc03g117090.3	Solyc03g032160.3
Solyc01g010510.4	Solyc06g042980.3	Solyc07g009470.3	Solyc08g079980.1	Solyc10g008080.3	Solyc02g062760.4	Solyc09g007940.3	Solyc01g016590.1	Solyc02g068910.3	Solyc06g062720.2	Solyc09g091370.4	Solyc07g054140.3	Solyc03g117650.4	Solyc03g032240.4
Solyc01g010540.3	Solyc06g048460.2	Solyc07g017860.3	Solyc08g080120.3	Solyc10g008263.1	Solyc02g063330.3	Solyc09g008270.3	Solyc01g016600.2	Solyc02g068930.4	Solyc06g065510.4	Solyc09g091440.3	Solyc07g054330.4	Solyc03g118900.3	Solyc03g033680.1
Solyc01g010820.3	Solyc06g051240.1	Solyc07g025380.3	Solyc08g080290.4	Solyc10g009550.3	Solyc02g063480.2	Solyc09g008650.3	Solyc01g016605.1	Solyc02g068990.3	Solyc06g068280.3	Solyc09g091860.4	Solyc07g054870.4	Solyc03g119310.3	Solyc03g034180.3
Solyc01g010860.3	Solyc06g051820.4	Solyc07g032230.3	Solyc08g080540.3	Solyc10g017970.1	Solyc02g063543.1	Solyc09g009420.1	Solyc01g016630.1	Solyc02g069080.4	Solyc06g068850.4	Solyc09g092110.4	Solyc07g055350.4	Solyc03g119590.1	Solyc03g043660.3
Solyc01g010880.3	Solyc06g053530.3	Solyc07g040730.1	Solyc08g081040.3	Solyc10g017980.1	Solyc02g065150.2	Solyc09g009820.4	Solyc01g016640.3	Solyc02g069130.3	Solyc06g071335.1	Solyc09g092640.3	Solyc07g055490.4	Solyc03g119723.1	Solyc03g043860.2
Solyc01g011000.3	Solyc06g053570.2	Solyc07g042230.1	Solyc08g081480.3	Solyc10g018320.1	Solyc02g065320.2	Solyc09g010430.1	Solyc01g016660.1	Solyc02g069290.3	Solyc06g071340.1	Solyc09g092720.3	Solyc07g055960.3	Solyc03g120250.3	Solyc03g043880.3
Solyc01g011040.3	Solyc06g053590.4	Solyc07g042740.3	Solyc08g081505.1	Solyc10g038170.1	Solyc02g065530.4	Solyc09g010640.2	Solyc01g016665.1	Solyc02g069570.3	Solyc06g071430.3	Solyc09g098130.3	Solyc07g062560.3	Solyc03g120450.4	Solyc03g044000.1
Solyc01g011090.4	Solyc06g053660.3	Solyc07g044910.1	Solyc08g081550.4	Solyc10g044530.1	Solyc02g067350.3	Solyc09g011600.3	Solyc01g016670.2	Solyc02g069780.3	Solyc06g071450.4	Solyc09g098140.4	Solyc07g062970.3	Solyc03g120690.3	Solyc03g044010.4
Solyc01g011100.2	Solyc06g054430.1	Solyc07g044960.1	Solyc08g081740.3	Solyc10g045050.1	Solyc02g067430.3	Solyc09g014350.3	Solyc01g016680.3	Solyc02g069920.4	Solyc06g071910.3	Solyc09g150115.1	Solyc07g063770.3	Solyc03g120760.4	Solyc03g044190.3
Solyc01g011340.3	Solyc06g054440.2	Solyc07g045100.1	Solyc08g081750.3	Solyc10g047060.2	Solyc02g067730.2	Solyc09g014760.4	Solyc01g016685.1	Solyc02g069980.4	Solyc06g071980.3	Solyc10g005230.3	Solyc07g063880.4	Solyc03g121040.4	Solyc03g045110.3
Solyc01g014230.4	Solyc06g059760.3	Solyc07g045510.4	Solyc08g082190.3	Solyc10g047260.1	Solyc02g067935.1	Solyc09g048980.4	Solyc01g016690.1	Solyc02g070000.4	Solyc06g072060.1	Solyc10g005930.2	Solyc07g064300.3	Solyc03g121370.3	Solyc03g046350.3
Solyc01g014250.2	Solyc06g061190.1	Solyc07g047690.1	Solyc08g083340.1	Solyc10g052880.1	Solyc02g068070.4	Solyc09g059220.1	Solyc01g016700.3	Solyc02g070260.4	Solyc06g072510.4	Solyc10g006090.4	Solyc07g064660.1	Solyc03g122050.1	Solyc03g058930.4
Solyc01g014480.3	Solyc06g061280.3	Solyc07g047830.3	Solyc08g083500.2	Solyc10g054040.3	Solyc02g068220.1	Solyc09g059550.1	Solyc01g016725.1	Solyc02g070420.2	Solyc06g072630.4	Solyc10g006500.4	Solyc07g150109.1	Solyc03g123730.4	Solyc03g058940.4
Solyc01g014740.1	Solyc06g062350.4	Solyc07g049645.1	Solyc09g007930.2	Solyc10g055760.2	Solyc02g068797.1	Solyc09g061715.1	Solyc01g016760.1	Solyc02g070770.3	Solyc06g072690.3	Solyc10g007990.3	Solyc07g150149.1	Solyc03g123980.4	Solyc03g062820.1
Solyc01g014840.3	Solyc06g062810.1	Solyc07g049655.1	Solyc09g008000.3	Solyc10g074720.3	Solyc02g069020.3	Solyc09g061930.4	Solyc01g016790.1	Solyc02g070800.2	Solyc06g072800.4	Solyc10g008500.4	Solyc08g005120.3	Solyc03g150101.1	Solyc03g063260.4
Solyc01g015060.1	Solyc06g063020.4	Solyc07g053220.2	Solyc09g008280.2	Solyc10g076210.2	Solyc02g069110.4	Solyc09g063010.4	Solyc01g016800.2	Solyc02g071000.1	Solyc06g073520.3	Solyc10g008840.3	Solyc08g005790.3	Solyc03g150134.1	Solyc03g063280.3
Solyc01g016355.1	Solyc06g063160.1	Solyc07g053480.4	Solyc09g008330.3	Solyc10g076880.2	Solyc02g069270.2	Solyc09g065670.3	Solyc01g016830.1	Solyc02g071150.3	Solyc06g073700.3	Solyc10g009020.3	Solyc08g007200.4	Solyc03g150137.1	Solyc03g063320.3
Solyc01g018010.2	Solyc06g065740.4	Solyc07g054300.3	Solyc09g010980.1	Solyc10g078300.2	Solyc02g069330.2	Solyc09g072690.1	Solyc01g016840.1	Solyc02g071280.3	Solyc06g074120.3	Solyc10g012400.3	Solyc08g007490.3	Solyc04g005080.3	Solyc03g080050.3
Solyc01g020357.1	Solyc06g066370.4	Solyc07g054340.1	Solyc09g011250.3	Solyc10g079630.1	Solyc02g069510.1	Solyc09g074910.1	Solyc01g016850.2	Solyc02g071330.4	Solyc06g074630.4	Solyc10g049650.3	Solyc08g008200.3	Solyc04g005510.3	Solyc03g080140.3
Solyc01g020495.1	Solyc06g068830.2	Solyc07g054370.3	Solyc09g011350.3	Solyc10g079910.2	Solyc02g070040.1	Solyc09g074930.3	Solyc01g016870.1	Solyc02g071570.4	Solyc06g074780.1	Solyc10g050110.1	Solyc08g008600.3	Solyc04g005520.3	Solyc03g081240.3
Solyc01g021600.4	Solyc06g068840.3	Solyc07g054475.1	Solyc09g011370.3	Solyc10g080960.1	Solyc02g070070.1	Solyc09g075550.3	Solyc01g016880.1	Solyc02g071750.3	Solyc06g075170.1	Solyc10g051350.2	Solyc08g014380.3	Solyc04g005555.1	Solyc03g082390.3
Solyc01g021640.3	Solyc06g069060.1	Solyc07g054680.3	Solyc09g011860.4	Solyc10g081010.3	Solyc02g070190.1	Solyc09g075900.3	Solyc01g016890.1	Solyc02g072030.1	Solyc06g075340.4	Solyc10g054060.2	Solyc08g014590.2	Solyc04g005570.4	Solyc03g082440.1
Solyc01g028860.3	Solyc06g069330.3	Solyc07g055660.2	Solyc09g013160.3	Solyc10g081410.2	Solyc02g070610.3	Solyc09g082370.4	Solyc01g016900.1	Solyc02g072170.3	Solyc06g075620.3	Solyc10g054660.2	Solyc08g016270.3	Solyc04g007650.4	Solyc03g082490.4
Solyc01g028900.3	Solyc06g069430.3	Solyc07g056190.3	Solyc09g064470.3	Solyc10g081640.3	Solyc02g071420.4	Solyc09g082500.4	Solyc01g016910.1	Solyc02g072240.3	Solyc06g075810.3	Solyc10g054780.2	Solyc08g036505.2	Solyc04g008040.4	Solyc03g082880.1
Solyc01g028930.4	Solyc06g069470.3	Solyc07g056260.4	Solyc09g072640.3	Solyc10g083310.2	Solyc02g071610.3	Solyc09g082620.3	Solyc01g016920.1	Solyc02g072440.4	Solyc06g076880.3	Solyc10g055640.2	Solyc08g042040.4	Solyc04g008310.3	Solyc03g083420.4
Solyc01g044270.3	Solyc06g071060.1	Solyc07g056400.1	Solyc09g072980.2	Solyc10g084690.2	Solyc02g071720.2	Solyc09g082820.3	Solyc01g016930.1	Solyc02g076970.2	Solyc06g082060.3	Solyc10g062200.2	Solyc08g061060.3	Solyc04g008590.3	Solyc03g083440.4
Solyc01g044340.3	Solyc06g071110.3	Solyc07g056560.3	Solyc09g074040.1	Solyc10g085050.3	Solyc02g072080.1	Solyc09g083030.1	Solyc01g016940.2	Solyc02g077090.4	Solyc06g082240.2	Solyc10g062220.2	Solyc08g065710.2	Solyc04g008730.3	Solyc03g083520.4
Solyc01g044350.3	Solyc06g071140.3	Solyc07g061730.3	Solyc09g074270.3	Solyc10g085460.3	Solyc02g072180.3	Solyc09g083290.3	Solyc01g016960.1	Solyc02g077280.4	Solyc06g082390.4	Solyc10g078440.2	Solyc08g066705.1	Solyc04g008760.3	Solyc03g094080.4
Solyc01g044360.4	Solyc06g072145.1	Solyc07g062170.3	Solyc09g075400.4	Solyc10g086450.1	Solyc02g072290.1	Solyc09g089720.3	Solyc01g016980.1	Solyc02g077440.3	Solyc06g083360.3	Solyc10g078740.2	Solyc08g067640.1	Solyc04g009060.4	Solyc03g094090.3
Solyc01g049820.2	Solyc06g072820.3	Solyc07g063420.3	Solyc09g083100.1	Solyc10g086770.3	Solyc02g076820.4	Solyc09g090320.2	Solyc01g017020.1	Solyc02g077510.4	Solyc06g083570.3	Solyc10g078920.3	Solyc08g068720.1	Solyc04g009215.1	Solyc03g095360.3
Solyc01g049840.1	Solyc06g073120.4	Solyc07g063930.4	Solyc09g092340.4	Solyc11g005430.2	Solyc02g076890.1	Solyc09g090460.3	Solyc01g017030.1	Solyc02g077680.4	Solyc06g083650.3	Solyc10g079510.3	Solyc08g069110.3	Solyc04g009320.3	Solyc03g095470.3
Solyc01g049920.2	Solyc06g073160.4	Solyc07g063950.3	Solyc09g092380.3	Solyc11g005720.1	Solyc02g077030.3	Solyc09g091070.3	Solyc01g017040.1	Solyc02g077690.4	Solyc06g083810.3	Solyc10g080130.3	Solyc08g074682.1	Solyc04g009410.3	Solyc03g095680.2
Solyc01g056370.3	Solyc06g073600.4	Solyc07g064010.3	Solyc09g092390.2	Solyc11g006010.3	Solyc02g077330.3	Solyc09g092290.1	Solyc01g017060.2	Solyc02g077700.1	Solyc06g084350.3	Solyc10g081600.2	Solyc08g074980.4	Solyc04g009700.3	Solyc03g095690.3
Solyc01g056720.4	Solyc06g073650.1	Solyc07g064320.3	Solyc09g150103.1	Solyc11g007360.1	Solyc02g077600.3	Solyc09g092580.4	Solyc01g017070.1	Solyc02g077720.4	Solyc06g084390.3	Solyc10g081820.3	Solyc08g075020.3	Solyc04g011800.1	Solyc03g095710.4
Solyc01g056940.4	Solyc06g074210.3	Solyc07g064720.3	Solyc10g006140.3	Solyc11g007585.1	Solyc02g077840.2	Solyc09g092725.1	Solyc01g017080.2	Solyc02g077750.4	Solyc06g084550.3	Solyc10g083240.2	Solyc08g075320.4	Solyc04g014210.3	Solyc03g095730.4
Solyc01g057430.3	Solyc06g074480.3	Solyc07g064850.3	Solyc10g006170.4	Solyc11g007600.2	Solyc02g078300.3	Solyc09g097860.4	Solyc01g017085.1	Solyc02g077760.2	Solyc06g084600.1	Solyc10g083930.2	Solyc08g075520.4	Solyc04g014380.3	Solyc03g095770.3
Solyc01g057445.1	Solyc06g074770.4	Solyc07g064890.1	Solyc10g006173.1	Solyc11g008420.3	Solyc02g078670.3	Solyc09g097890.2	Solyc01g017090.2	Solyc02g077850.3	Solyc07g005020.3	Solyc10g086210.2	Solyc08g075730.3	Solyc04g014490.1	Solyc03g096090.4
Solyc01g057470.1	Solyc06g074840.3	Solyc07g066170.4	Solyc10g006177.1	Solyc11g008840.3	Solyc02g078680.1	Solyc09g150137.1	Solyc01g017100.2	Solyc02g077910.4	Solyc07g005870.3	Solyc10g086650.1	Solyc08g076130.3	Solyc04g014530.1	Solyc03g096360.4
Solyc01g057760.4	Solyc06g074990.3	Solyc08g005280.2	Solyc10g006980.3	Solyc11g010420.3	Solyc02g078690.2	Solyc10g005390.4	Solyc01g017110.2	Solyc02g077920.4	Solyc07g005940.4	Solyc11g005020.3	Solyc08g076140.3	Solyc04g014640.2	Solyc03g096790.3
Solyc01g057785.1	Solyc06g075030.1	Solyc08g005670.2	Solyc10g009280.4	Solyc11g011870.3	Solyc02g078760.1	Solyc10g006120.2	Solyc01g017120.1	Solyc02g078160.3	Solyc07g006260.3	Solyc11g005300.2	Solyc08g076730.4	Solyc04g014790.1	Solyc03g097900.3
Solyc01g057840.3	Solyc06g075330.3	Solyc08g005677.1	Solyc10g011740.3	Solyc11g012260.3	Solyc02g078810.4	Solyc10g006230.3	Solyc01g017130.1	Solyc02g078860.3	Solyc07g006600.1	Solyc11g005550.2	Solyc08g077230.3	Solyc04g015010.4	Solyc03g097970.3
Solyc01g057850.4	Solyc06g076300.3	Solyc08g005680.4	Solyc10g012217.1	Solyc11g018590.1	Solyc02g078890.1	Solyc10g006440.3	Solyc01g017140.1	Solyc02g078990.4	Solyc07g006780.3	Solyc11g005880.2	Solyc08g078140.3	Solyc04g015220.4	Solyc03g098130.3
Solyc01g057900.3	Solyc06g082170.2	Solyc08g005690.1	Solyc10g018350.2	Solyc11g020330.1	Solyc02g079010.4	Solyc10g006740.4	Solyc01g017145.1	Solyc02g079200.1	Solyc07g007350.1	Solyc11g006470.2	Solyc08g078360.1	Solyc04g015390.2	Solyc03g098580.1
Solyc01g057910.3	Solyc06g082480.3	Solyc08g005700.1	Solyc10g039230.1	Solyc11g044370.1	Solyc02g079150.2	Solyc10g007050.3	Solyc01g017150.1	Solyc02g079250.4	Solyc07g007580.2	Solyc11g006870.1	Solyc08g078730.3	Solyc04g024420.3	Solyc03g098760.3
Solyc01g058140.3	Solyc06g082520.3	Solyc08g006080.1	Solyc10g045435.1	Solyc11g061700.2	Solyc02g079520.3	Solyc10g007600.3	Solyc01g017160.2	Solyc02g079770.3	Solyc07g007735.1	Solyc11g007130.2	Solyc08g078950.3	Solyc04g024500.3	Solyc03g098795.1
Solyc01g058360.1	Solyc06g082780.4	Solyc08g007255.1	Solyc10g045600.2	Solyc11g062440.2	Solyc02g079715.1	Solyc10g007730.3	Solyc01g017170.1	Solyc02g079780.1	Solyc07g007920.3	Solyc11g007350.1	Solyc08g079300.3	Solyc04g024510.3	Solyc03g110870.3
Solyc01g058470.1	Solyc06g082900.3	Solyc08g007630.1	Solyc10g049980.1	Solyc11g065190.3	Solyc02g079860.1	Solyc10g007750.1	Solyc01g017180.3	Solyc02g080140.4	Solyc07g007940.3	Solyc11g008030.3	Solyc08g081050.4	Solyc04g025540.3	Solyc03g110930.3
Solyc01g059880.3	Solyc06g083090.4	Solyc08g007920.2	Solyc10g054480.3	Solyc11g066060.3	Solyc02g079920.3	Solyc10g008160.3	Solyc01g017200.2	Solyc02g080145.1	Solyc07g007970.3	Solyc11g008140.3	Solyc08g081360.3	Solyc04g025670.4	Solyc03g111150.4
Solyc01g060080.4	Solyc06g083210.3	Solyc08g008070.1	Solyc10g055400.1	Solyc11g072130.2	Solyc02g080060.1	Solyc10g009190.1	Solyc01g017210.1	Solyc02g080180.1	Solyc07g008020.3	Solyc11g008280.3	Solyc08g081370.1	Solyc04g025940.3	Solyc03g111310.3
Solyc01g060090.1	Solyc06g083280.2	Solyc08g008230.3	Solyc10g055655.1	Solyc11g072680.1	Solyc02g080220.3	Solyc10g009320.3	Solyc01g017220.2	Solyc02g080400.3	Solyc07g008290.4	Solyc11g008450.2	Solyc08g081630.2	Solyc04g026100.1	Solyc03g111350.3
Solyc01g060100.2	Solyc06g083290.1	Solyc08g008457.1	Solyc10g061930.1	Solyc11g072890.1	Solyc02g080840.1	Solyc10g009350.4	Solyc01g017230.2	Solyc02g080500.3	Solyc07g009460.3	Solyc11g010270.2	Solyc08g081820.4	Solyc04g026280.2	Solyc03g111370.3
Solyc01g060470.3	Solyc06g083300.4	Solyc08g014130.3	Solyc10g061940.3	Solyc12g005650.2	Solyc02g081120.4	Solyc10g009365.1	Solyc01g017240.1	Solyc02g080510.1	Solyc07g014590.4	Solyc11g010470.2	Solyc08g081830.3	Solyc04g028460.1	Solyc03g111410.3
Solyc01g065560.4	Solyc06g083430.1	Solyc08g014190.4	Solyc10g074930.1	Solyc12g006505.1	Solyc02g081210.3	Solyc10g009570.3	Solyc01g017250.1	Solyc02g081160.3	Solyc07g017220.3	Solyc11g010740.3	Solyc08g082490.3	Solyc04g040120.1	Solyc03g111415.1
Solyc01g065580.4	Solyc06g083500.4	Solyc08g015870.3	Solyc10g075118.1	Solyc12g006720.1	Solyc02g081300.3	Solyc10g011960.3	Solyc01g017260.1	Solyc02g081220.3	Solyc07g017400.3	Solyc11g010760.1	Solyc08g083410.1	Solyc04g045280.2	Solyc03g111450.3
Solyc01g065720.4	Solyc06g083540.4	Solyc08g016583.1	Solyc10g076360.1	Solyc12g008850.3	Solyc02g081550.3	Solyc10g018870.2	Solyc01g017280.1	Solyc02g081460.4	Solyc07g017990.3	Solyc11g011670.1	Solyc08g150124.1	Solyc04g049160.3	Solyc03g111580.3
Solyc01g066050.3	Solyc06g083670.4	Solyc08g016587.1	Solyc10g076450.2	Solyc12g009640.1	Solyc02g081770.2	Solyc10g018900.1	Solyc01g017290.1	Solyc02g081900.4	Solyc07g018000.3	Solyc11g011673.1	Solyc09g005600.3	Solyc04g049330.3	Solyc03g111620.1
Solyc01g066060.4	Solyc07g005460.4	Solyc08g022240.1	Solyc10g078930.2	Solyc12g010140.2	Solyc02g082100.4	Solyc10g038130.3	Solyc01g017300.2	Solyc02g082010.3	Solyc07g018140.3	Solyc11g011790.3	Solyc09g005970.1	Solyc04g049550.3	Solyc03g111640.4
Solyc01g066200.1	Solyc07g005620.2	Solyc08g029190.3	Solyc10g079155.1	Solyc12g010270.1	Solyc02g082120.3	Solyc10g047240.2	Solyc01g017320.1	Solyc02g082200.4	Solyc07g018300.3	Solyc11g012070.3	Solyc09g008070.4	Solyc04g049710.3	Solyc03g111870.3
Solyc01g066290.2	Solyc07g007590.1	Solyc08g036610.3	Solyc10g079160.1	Solyc12g011360.2	Solyc02g082140.3	Solyc10g047900.2	Solyc01g017330.3	Solyc02g082850.3	Solyc07g024070.3	Solyc11g012170.1	Solyc09g008090.3	Solyc04g049893.1	Solyc03g112320.4
Solyc01g066310.4	Solyc07g007840.3	Solyc08g060970.4	Solyc10g079790.1	Solyc12g014140.3	Solyc02g082490.4	Solyc10g054673.1	Solyc01g017360.3	Solyc02g083180.4	Solyc07g025390.4	Solyc11g012200.3	Solyc09g008120.4	Solyc04g050625.1	Solyc03g112330.3
Solyc01g066340.4	Solyc07g007850.2	Solyc08g062330.3	Solyc10g081170.2	Solyc12g017880.3	Solyc02g082680.4	Solyc10g054840.2	Solyc01g017370.2	Solyc02g083270.4	Solyc07g026620.4	Solyc11g012220.1	Solyc09g009250.3	Solyc04g051020.2	Solyc03g112730.4
Solyc01g066520.3	Solyc07g008920.4	Solyc08g062437.1	Solyc10g081770.3	Solyc12g019070.1	Solyc02g083030.1	Solyc10g054870.3	Solyc01g017380.1	Solyc02g083290.4	Solyc07g038100.3	Solyc11g012280.2	Solyc09g009990.4	Solyc04g051340.3	Solyc03g113480.1
Solyc01g066560.3	Solyc07g017520.4	Solyc08g065700.3	Solyc10g083400.1	Solyc12g036670.1	Solyc02g083510.3	Solyc10g074470.3	Solyc01g017390.1	Solyc02g083500.3	Solyc07g040700.3	Solyc11g012290.2	Solyc09g010100.3	Solyc04g051830.4	Solyc03g113540.3
Solyc01g066620.4	Solyc07g017530.4	Solyc08g066290.3	Solyc10g083970.1	Solyc12g038450.1	Solyc02g083610.4	Solyc10g074680.2	Solyc01g017410.3	Solyc02g083540.3	Solyc07g040940.3	Solyc11g012740.2	Solyc09g010270.1	Solyc04g054256.1	Solyc03g113660.4
Solyc01g066700.4	Solyc07g018010.3	Solyc08g066440.3	Solyc10g084090.3	Solyc12g038640.1	Solyc02g083690.2	Solyc10g076790.2	Solyc01g017420.1	Solyc02g083630.3	Solyc07g042150.3	Solyc11g012930.2	Solyc09g010565.1	Solyc04g056350.1	Solyc03g113750.3
Solyc01g066720.3	Solyc07g019670.4	Solyc08g067070.3	Solyc10g084820.2	Solyc12g040800.2	Solyc02g083820.1	Solyc10g076900.3	Solyc01g017430.1	Solyc02g083670.4	Solyc07g042315.1	Solyc11g013150.1	Solyc09g010610.3	Solyc04g056425.1	Solyc03g114860.4
Solyc01g066760.2	Solyc07g022860.4	Solyc08g067590.1	Solyc10g084830.2	Solyc12g042880.3	Solyc02g083920.1	Solyc10g077060.3	Solyc01g017440.1	Solyc02g083785.1	Solyc07g042330.2	Solyc11g016940.2	Solyc09g010950.3	Solyc04g056450.4	Solyc03g115110.4
Solyc01g066770.3	Solyc07g025200.1	Solyc08g067670.3	Solyc10g084850.2	Solyc12g056865.1	Solyc02g083930.1	Solyc10g078530.2	Solyc01g017450.1	Solyc02g083980.3	Solyc07g042690.4	Solyc11g017400.2	Solyc09g011170.3	Solyc04g056530.2	Solyc03g115290.3
Solyc01g066830.3	Solyc07g025210.2	Solyc08g068120.3	Solyc10g085240.1	Solyc12g087930.1	Solyc02g084370.2	Solyc10g078580.1	Solyc01g017720.2	Solyc02g084360.3	Solyc07g043170.4	Solyc11g032090.3	Solyc09g014910.4	Solyc04g057890.3	Solyc03g115360.3
Solyc01g066940.3	Solyc07g025230.2	Solyc08g068630.4	Solyc10g085320.2	Solyc12g088000.2	Solyc02g084410.3	Solyc10g080360.1	Solyc01g017873.1	Solyc02g084560.4	Solyc07g045190.3	Solyc11g042430.2	Solyc09g015120.4	Solyc04g064950.1	Solyc03g115460.3
Solyc01g067000.4	Solyc07g026740.1	Solyc08g068665.1	Solyc10g085350.2	Solyc12g088910.3	Solyc02g084600.4	Solyc10g080490.2	Solyc01g020160.1	Solyc02g084680.3	Solyc07g045390.3	Solyc11g044230.3	Solyc09g018630.3	Solyc04g070960.3	Solyc03g115510.3
Solyc01g067020.4	Solyc07g032155.1	Solyc08g068700.1	Solyc10g085420.3	Solyc12g089190.1	Solyc02g084720.3	Solyc10g080680.3	Solyc01g020526.1	Solyc02g084750.4	Solyc07g049570.3	Solyc11g061960.2	Solyc09g018650.3	Solyc04g071087.1	Solyc03g115590.4
Solyc01g067070.3	Solyc07g032170.3	Solyc08g068780.3	Solyc10g085470.1	Solyc12g089385.1	Solyc02g084740.4	Solyc10g081350.2	Solyc01g021730.2	Solyc02g085080.4	Solyc07g052880.4	Solyc11g065100.3	Solyc09g042665.1	Solyc04g071120.3	Solyc03g115700.3
Solyc01g067100.4	Solyc07g032180.3	Solyc08g068850.3	Solyc10g085560.3	Solyc12g096840.3	Solyc02g084790.3	Solyc10g082000.3	Solyc01g022740.3	Solyc02g085120.3	Solyc07g053280.4	Solyc11g066000.1	Solyc09g042690.2	Solyc04g071900.4	Solyc03g115760.3
Solyc01g067330.3	Solyc07g037950.1	Solyc08g069040.3	Solyc10g086340.1	Solyc12g096900.2	Solyc02g085020.4	Solyc10g084180.2	Solyc01g044365.1	Solyc02g085340.1	Solyc07g053320.4	Solyc11g066130.1	Solyc09g055717.1	Solyc04g072047.1	Solyc03g115850.3
Solyc01g067400.3	Solyc07g039550.4	Solyc08g074620.3	Solyc10g086690.3	Solyc12g098630.2	Solyc02g085090.1	Solyc10g084280.2	Solyc01g044370.3	Solyc02g085470.3	Solyc07g053560.3	Solyc11g068490.1	Solyc09g057660.3	Solyc04g072450.3	Solyc03g115920.3
Solyc01g067570.3	Solyc07g040740.3	Solyc08g074630.2	Solyc10g150117.1	Solyc12g099120.3	Solyc02g085150.4	Solyc10g084430.2	Solyc01g044550.3	Solyc02g085780.3	Solyc07g053640.1	Solyc11g068500.2	Solyc09g059600.4	Solyc04g073990.3	Solyc03g116110.3
Solyc01g067590.3	Solyc07g040750.2	Solyc08g074890.4	Solyc10g150142.1	Solyc12g099790.3	Solyc02g085165.1	Solyc10g085220.3	Solyc01g049720.1	Solyc02g085930.3	Solyc07g053710.3	Solyc11g068660.2	Solyc09g061791.1	Solyc04g074190.3	Solyc03g116530.3
Solyc01g067600.3	Solyc07g041000.4	Solyc08g075190.1	Solyc11g005770.2	Solyc12g100290.3	Solyc02g085170.4	Solyc10g085330.2	Solyc01g049740.1	Solyc02g086050.3	Solyc07g053860.3	Solyc11g069370.3	Solyc09g064330.2	Solyc04g074500.3	Solyc03g116900.3
Solyc01g067640.3	Solyc07g041020.3	Solyc08g075740.1	Solyc11g006860.2		Solyc02g085430.4	Solyc10g085670.2	Solyc01g049750.1	Solyc02g086110.3	Solyc07g054170.3	Solyc11g069410.2	Solyc09g064640.1	Solyc04g074690.3	Solyc03g117330.4
Solyc01g067710.3	Solyc07g042130.4	Solyc08g075870.3	Solyc11g007110.2		Solyc02g085630.3	Solyc10g086150.2	Solyc01g049760.1	Solyc02g086160.4	Solyc07g054270.3	Solyc11g069830.2	Solyc09g064860.3	Solyc04g076200.3	Solyc03g117490.4
Solyc01g067720.4	Solyc07g042270.4	Solyc08g076000.4	Solyc11g007610.2		Solyc02g085660.1	Solyc10g086160.1	Solyc01g049770.3	Solyc02g086440.4	Solyc07g055050.3	Solyc11g071220.2	Solyc09g065090.2	Solyc04g076300.4	Solyc03g117520.3
Solyc01g067740.3	Solyc07g042590.4	Solyc08g076050.4	Solyc11g007660.1		Solyc02g085870.3	Solyc10g086520.2	Solyc01g049790.1	Solyc02g086490.3	Solyc07g055470.3	Solyc11g071280.2	Solyc09g065380.2	Solyc04g076430.3	Solyc03g117780.2
Solyc01g067750.3	Solyc07g042700.4	Solyc08g076390.3	Solyc11g008080.3		Solyc02g086210.4	Solyc10g086535.1	Solyc01g049950.1	Solyc02g086560.3	Solyc07g056120.3	Solyc11g071790.2	Solyc09g066250.1	Solyc04g076650.2	Solyc03g117940.3
Solyc01g068050.3	Solyc07g042890.3	Solyc08g076530.3	Solyc11g008870.2		Solyc02g086410.3	Solyc11g005870.2	Solyc01g055160.1	Solyc02g086640.4	Solyc07g056340.4	Solyc11g072970.2	Solyc09g072680.2	Solyc04g076890.4	Solyc03g118170.3
Solyc01g068100.4	Solyc07g045070.3	Solyc08g077680.3	Solyc11g010160.1		Solyc02g086650.3	Solyc11g006040.2	Solyc01g055165.1	Solyc02g086670.4	Solyc07g056420.4	Solyc11g073240.2	Solyc09g072840.3	Solyc04g077430.4	Solyc03g118280.1
Solyc01g068170.3	Solyc07g045400.1	Solyc08g078345.1	Solyc11g010170.2		Solyc02g086850.3	Solyc11g007530.2	Solyc01g055200.1	Solyc02g086680.4	Solyc07g056640.1	Solyc12g005870.3	Solyc09g075155.1	Solyc04g077740.1	Solyc03g118360.2
Solyc01g068180.3	Solyc07g045410.2	Solyc08g078870.3	Solyc11g010440.3		Solyc02g086930.4	Solyc11g007540.2	Solyc01g056200.1	Solyc02g086710.3	Solyc07g062100.4	Solyc12g006260.1	Solyc09g075370.3	Solyc04g078160.4	Solyc03g118530.3
Solyc01g068240.3	Solyc07g049730.3	Solyc08g079140.1	Solyc11g010500.1		Solyc02g086950.1	Solyc11g007760.2	Solyc01g056240.1	Solyc02g087050.2	Solyc07g062150.3	Solyc12g006297.1	Solyc09g083040.1	Solyc04g078280.3	Solyc03g118820.4
Solyc01g068330.4	Solyc07g052570.4	Solyc08g080770.3	Solyc11g010510.2		Solyc02g086960.2	Solyc11g008680.2	Solyc01g056250.2	Solyc02g087060.4	Solyc07g062570.3	Solyc12g007140.3	Solyc09g083310.3	Solyc04g078920.3	Solyc03g119520.4
Solyc01g068390.3	Solyc07g052760.3	Solyc08g081300.4	Solyc11g010660.2		Solyc02g086980.3	Solyc11g010960.2	Solyc01g056260.1	Solyc02g087130.4	Solyc07g064370.1	Solyc12g008420.3	Solyc09g089550.4	Solyc04g078930.4	Solyc03g119870.3
Solyc01g068450.4	Solyc07g053190.4	Solyc08g081455.1	Solyc11g011537.1		Solyc02g087030.1	Solyc11g011840.2	Solyc01g056280.3	Solyc02g087200.2	Solyc07g064490.4	Solyc12g008560.1	Solyc09g090140.4	Solyc04g079160.4	Solyc03g120350.3
Solyc01g068490.4	Solyc07g053210.3	Solyc08g081620.4	Solyc11g011780.3		Solyc02g087220.4	Solyc11g011980.3	Solyc01g056285.1	Solyc02g087280.3	Solyc07g064510.3	Solyc12g009090.3	Solyc09g090400.4	Solyc04g079260.3	Solyc03g120390.3
Solyc01g068540.3	Solyc07g053870.4	Solyc08g081810.3	Solyc11g017050.1		Solyc02g087485.1	Solyc11g012250.1	Solyc01g056310.3	Solyc02g087400.1	Solyc07g064590.3	Solyc12g009230.3	Solyc09g090490.3	Solyc04g079270.4	Solyc03g120440.3
Solyc01g068640.3	Solyc07g054480.3	Solyc08g082720.4	Solyc11g018750.2		Solyc02g087660.4	Solyc11g012520.1	Solyc01g056330.2	Solyc02g087410.4	Solyc07g065030.3	Solyc12g010330.2	Solyc09g091130.4	Solyc04g079380.1	Solyc03g120540.3
Solyc01g073650.3	Solyc07g054620.4	Solyc09g005080.1	Solyc11g018810.2		Solyc02g087850.1	Solyc11g017440.3	Solyc01g056360.4	Solyc02g087650.4	Solyc07g065310.3	Solyc12g010720.1	Solyc09g091270.3	Solyc04g080590.4	Solyc03g120610.3
Solyc01g073660.3	Solyc07g055240.1	Solyc09g005570.3	Solyc11g020780.2		Solyc02g087860.3	Solyc11g018550.4	Solyc01g056380.1	Solyc02g088100.3	Solyc07g065450.3	Solyc12g010900.1	Solyc09g091820.4	Solyc04g080700.4	Solyc03g120780.3
Solyc01g073670.3	Solyc07g055270.1	Solyc09g007890.1	Solyc11g032130.3		Solyc02g087960.3	Solyc11g044453.1	Solyc01g056390.1	Solyc02g088190.4	Solyc07g065490.3	Solyc12g011340.2	Solyc09g092060.3	Solyc04g080960.4	Solyc03g120930.1
Solyc01g073730.4	Solyc07g056050.1	Solyc09g007900.4	Solyc11g042870.1		Solyc02g088750.2	Solyc11g056297.1	Solyc01g056400.1	Solyc02g088490.3	Solyc07g065820.3	Solyc12g014020.2	Solyc09g092600.3	Solyc04g081430.3	Solyc03g121520.3
Solyc01g073800.2	Solyc07g061950.4	Solyc09g007910.4	Solyc11g045130.2		Solyc02g089690.3	Solyc11g065890.2	Solyc01g056410.1	Solyc02g088570.2	Solyc07g066290.3	Solyc12g014400.3	Solyc09g098210.2	Solyc04g082050.3	Solyc03g121840.3
Solyc01g073820.4	Solyc07g062770.2	Solyc09g007920.4	Solyc11g064960.2		Solyc02g090150.1	Solyc11g066350.2	Solyc01g056420.1	Solyc02g088590.4	Solyc07g066340.3	Solyc12g015860.2	Solyc09g098600.2	Solyc04g082180.4	Solyc03g122070.3
Solyc01g073840.1	Solyc07g063180.3	Solyc09g008505.2	Solyc11g065930.3		Solyc02g090210.3	Solyc11g066520.3	Solyc01g056430.2	Solyc02g088820.4	Solyc07g150120.1	Solyc12g016190.2	Solyc09g150143.1	Solyc04g082390.3	Solyc03g122090.3
Solyc01g073890.3	Solyc07g063270.3	Solyc09g008660.3	Solyc11g065990.2		Solyc02g090340.2	Solyc11g066950.2	Solyc01g056440.1	Solyc02g089030.1	Solyc08g005490.3	Solyc12g019060.2	Solyc10g005440.3	Solyc04g082420.3	Solyc03g122120.4
Solyc01g073900.4	Solyc07g063620.3	Solyc09g009140.3	Solyc11g066650.3		Solyc02g090380.4	Solyc11g068620.2	Solyc01g056450.3	Solyc02g089050.4	Solyc08g006050.2	Solyc12g019690.2	Solyc10g006720.4	Solyc04g082590.3	Solyc03g122170.4
Solyc01g073920.3	Solyc07g063750.3	Solyc09g010250.1	Solyc11g068800.2		Solyc02g090540.4	Solyc11g069080.3	Solyc01g056460.1	Solyc02g089270.1	Solyc08g006090.3	Solyc12g035470.2	Solyc10g007070.4	Solyc04g150159.1	Solyc03g123630.4
Solyc01g073950.4	Solyc07g064080.4	Solyc09g010820.3	Solyc11g069820.3		Solyc02g090730.3	Solyc11g069170.2	Solyc01g056470.1	Solyc02g089350.3	Solyc08g006150.3	Solyc12g042380.2	Solyc10g008360.2	Solyc05g005570.3	Solyc03g123900.3
Solyc01g079320.4	Solyc07g064520.3	Solyc09g010970.4	Solyc11g071540.2		Solyc02g090800.1	Solyc11g069650.2	Solyc01g056530.2	Solyc02g089650.3	Solyc08g006580.3	Solyc12g042980.2	Solyc10g011670.3	Solyc05g006120.3	Solyc03g123930.1
Solyc01g079330.3	Solyc07g064550.3	Solyc09g011270.4	Solyc11g071620.3		Solyc02g090930.3	Solyc11g069940.1	Solyc01g056575.1	Solyc02g089660.2	Solyc08g007350.2	Solyc12g055810.1	Solyc10g011870.3	Solyc05g006130.4	Solyc03g123950.4
Solyc01g079430.2	Solyc07g064610.3	Solyc09g011780.3	Solyc11g071830.2		Solyc02g090950.1	Solyc11g073120.2	Solyc01g056590.2	Solyc02g089950.2	Solyc08g008220.3	Solyc12g070090.1	Solyc10g038180.3	Solyc05g006340.3	Solyc03g150155.1
Solyc01g079510.3	Solyc07g064630.4	Solyc09g014610.4	Solyc12g005450.1		Solyc02g091193.1	Solyc12g005660.2	Solyc01g056640.1	Solyc02g090030.2	Solyc08g008520.3	Solyc12g070157.1	Solyc10g050690.2	Solyc05g006460.3	Solyc04g005460.1
Solyc01g079535.1	Solyc07g064700.4	Solyc09g014940.3	Solyc12g006380.2		Solyc02g091560.3	Solyc12g006140.2	Solyc01g056650.1	Solyc02g090070.3	Solyc08g014040.3	Solyc12g087940.2	Solyc10g055680.1	Solyc05g006810.4	Solyc04g007000.2
Solyc01g079550.2	Solyc07g065000.3	Solyc09g015010.2	Solyc12g006860.2		Solyc02g091620.3	Solyc12g006450.2	Solyc01g056653.1	Solyc02g090680.3	Solyc08g014060.4	Solyc12g087970.2	Solyc10g074990.2	Solyc05g007510.4	Solyc04g007120.4
Solyc01g079600.4	Solyc07g065470.4	Solyc09g018230.1	Solyc12g008335.1		Solyc02g091890.3	Solyc12g008520.2	Solyc01g056690.4	Solyc02g090850.3	Solyc08g014510.3	Solyc12g088520.2	Solyc10g083250.2	Solyc05g007560.3	Solyc04g007140.1
Solyc01g079610.3	Solyc07g065760.3	Solyc09g030390.3	Solyc12g008810.2		Solyc02g091910.2	Solyc12g008530.2	Solyc01g056730.3	Solyc02g091080.2	Solyc08g016010.3	Solyc12g088530.2	Solyc10g083590.2	Solyc05g007630.3	Solyc04g007150.3
Solyc01g079710.3	Solyc08g005090.2	Solyc09g031517.1	Solyc12g009050.3		Solyc02g092000.3	Solyc12g008600.2	Solyc01g056750.1	Solyc02g091240.1	Solyc08g016400.1	Solyc12g089180.2	Solyc10g083900.2	Solyc05g007660.2	Solyc04g007160.1
Solyc01g079720.3	Solyc08g005570.4	Solyc09g031900.4	Solyc12g009840.2		Solyc02g092475.1	Solyc12g008610.3	Solyc01g056760.3	Solyc02g091350.4	Solyc08g041870.3	Solyc12g089200.3	Solyc10g084640.1	Solyc05g008010.3	Solyc04g007170.3
Solyc01g079810.4	Solyc08g006460.3	Solyc09g057760.4	Solyc12g011033.1		Solyc02g092480.4	Solyc12g009240.1	Solyc01g056770.1	Solyc02g091360.1	Solyc08g048540.2	Solyc12g089340.2	Solyc10g084720.1	Solyc05g008155.1	Solyc04g007450.4
Solyc01g080010.2	Solyc08g006470.4	Solyc09g061290.3	Solyc12g011037.1		Solyc02g092525.1	Solyc12g009290.1	Solyc01g056790.3	Solyc02g091460.3	Solyc08g061140.3	Solyc12g094380.2	Solyc10g086100.2	Solyc05g008280.2	Solyc04g007550.4
Solyc01g080190.3	Solyc08g007840.3	Solyc09g061320.4	Solyc12g011230.1		Solyc02g092845.1	Solyc12g009570.3	Solyc01g056800.1	Solyc02g091840.3	Solyc08g061490.3	Solyc12g096280.2	Solyc10g086300.1	Solyc05g009310.3	Solyc04g008030.2
Solyc01g080250.3	Solyc08g007910.4	Solyc09g061794.1	Solyc12g013510.1		Solyc02g092890.1	Solyc12g009650.2	Solyc01g056840.1	Solyc02g091930.3	Solyc08g065330.3	Solyc12g098850.2	Solyc10g087040.3	Solyc05g009640.4	Solyc04g008740.3
Solyc01g080270.3	Solyc08g008040.3	Solyc09g063020.4	Solyc12g013520.3		Solyc02g092940.3	Solyc12g010550.1	Solyc01g056850.3	Solyc02g091970.4	Solyc08g065840.3	Solyc12g099240.2	Solyc10g150118.1	Solyc05g009670.3	Solyc04g008770.3
Solyc01g080340.3	Solyc08g008085.1	Solyc09g066460.4	Solyc12g013820.3		Solyc02g093130.3	Solyc12g011450.2	Solyc01g056880.3	Solyc02g092040.1	Solyc08g067200.2	Solyc12g099630.2	Solyc10g150143.1	Solyc05g009750.1	Solyc04g009140.4
Solyc01g080360.3	Solyc08g008160.4	Solyc09g066500.4	Solyc12g014180.2		Solyc02g093430.3	Solyc12g013580.3	Solyc01g056890.1	Solyc02g092160.3	Solyc08g067210.3	Solyc12g099640.1	Solyc11g005180.1	Solyc05g009870.4	Solyc04g009210.1
Solyc01g080410.3	Solyc08g008350.3	Solyc09g072570.3	Solyc12g015880.2		Solyc02g093660.1	Solyc12g014500.3	Solyc01g056900.1	Solyc02g092310.4	Solyc08g067470.3	Solyc12g099830.2	Solyc11g005320.1	Solyc05g010015.1	Solyc04g009650.4
Solyc01g080420.1	Solyc08g013970.3	Solyc09g074230.4	Solyc12g017630.2		Solyc02g093980.3	Solyc12g014560.3	Solyc01g056910.1	Solyc02g092320.2	Solyc08g068070.3	Solyc12g099920.2	Solyc11g005470.1	Solyc05g010640.3	Solyc04g009720.1
Solyc01g080430.4	Solyc08g021795.1	Solyc09g074340.3	Solyc12g019055.1		Solyc02g094410.4	Solyc12g015850.1	Solyc01g056950.1	Solyc02g092530.4	Solyc08g069080.4		Solyc11g005490.1	Solyc05g011900.1	Solyc04g009790.4
Solyc01g080470.3	Solyc08g029235.1	Solyc09g082140.4	Solyc12g020110.2		Solyc02g094420.3	Solyc12g035190.2	Solyc01g056960.1	Solyc02g092540.2	Solyc08g074750.2		Solyc11g005675.1	Solyc05g013020.1	Solyc04g009900.4
Solyc01g080530.3	Solyc08g029240.3	Solyc09g082220.1	Solyc12g036450.3		Solyc02g150135.1	Solyc12g038360.1	Solyc01g056970.1	Solyc02g092560.3	Solyc08g074800.3		Solyc11g006485.1	Solyc05g013810.4	Solyc04g009910.3
Solyc01g080670.3	Solyc08g062860.3	Solyc09g082230.1	Solyc12g036455.1		Solyc02g150149.1	Solyc12g042090.1	Solyc01g057020.3	Solyc02g092670.1	Solyc08g075530.3		Solyc11g007980.2	Solyc05g013820.4	Solyc04g010030.1
Solyc01g080720.4	Solyc08g066670.3	Solyc09g082490.4	Solyc12g038420.2		Solyc03g005280.4	Solyc12g042110.3	Solyc01g057200.4	Solyc02g092710.3	Solyc08g075950.3		Solyc11g009090.2	Solyc05g014590.3	Solyc04g010120.3
Solyc01g080800.3	Solyc08g067090.4	Solyc09g083360.3	Solyc12g038660.1		Solyc03g005520.1	Solyc12g042120.3	Solyc01g057220.3	Solyc02g092920.4	Solyc08g075960.3		Solyc11g010140.1	Solyc05g015610.3	Solyc04g010220.3
Solyc01g080850.4	Solyc08g067150.4	Solyc09g090340.3	Solyc12g038920.2		Solyc03g005570.3	Solyc12g042760.1	Solyc01g057330.1	Solyc02g093030.3	Solyc08g077140.1		Solyc11g010390.1	Solyc05g017900.3	Solyc04g010230.4
Solyc01g080860.3	Solyc08g068350.3	Solyc09g090560.2	Solyc12g042600.2		Solyc03g005600.3	Solyc12g044620.2	Solyc01g057640.1	Solyc02g093140.4	Solyc08g077220.3		Solyc11g010980.2	Solyc05g017940.3	Solyc04g010240.3
Solyc01g080890.2	Solyc08g068660.1	Solyc09g091120.3	Solyc12g043110.2		Solyc03g005630.3	Solyc12g044900.3	Solyc01g057770.3	Solyc02g093210.3	Solyc08g077410.4		Solyc11g011390.3	Solyc05g018405.1	Solyc04g010320.1
Solyc01g081010.4	Solyc08g068770.3	Solyc09g092330.3	Solyc12g055710.1		Solyc03g005670.3	Solyc12g056400.3	Solyc01g057780.3	Solyc02g093350.3	Solyc08g078540.3		Solyc11g011480.2	Solyc05g024235.1	Solyc04g011360.3
Solyc01g081070.3	Solyc08g068790.3	Solyc09g092360.3	Solyc12g057160.1		Solyc03g006160.1	Solyc12g056900.2	Solyc01g057830.3	Solyc02g093460.4	Solyc08g079020.3		Solyc11g011750.1	Solyc05g025790.3	Solyc04g011370.4
Solyc01g081240.3	Solyc08g068810.3	Solyc09g092560.4	Solyc12g077660.3		Solyc03g006210.2	Solyc12g057030.2	Solyc01g057857.1	Solyc02g093550.3	Solyc08g079260.3		Solyc11g011800.3	Solyc05g025920.3	Solyc04g011520.3
Solyc01g081290.4	Solyc08g068840.3	Solyc09g092620.3	Solyc12g087960.2		Solyc03g006230.1	Solyc12g087830.2	Solyc01g057960.3	Solyc02g093620.2	Solyc08g079460.3		Solyc11g012370.1	Solyc05g025985.1	Solyc04g011530.3
Solyc01g081300.4	Solyc08g069050.3	Solyc09g098425.1	Solyc12g088830.3		Solyc03g006300.3	Solyc12g089230.2	Solyc01g058100.2	Solyc02g093760.4	Solyc08g079610.3		Solyc11g013370.3	Solyc05g026310.4	Solyc04g012040.3
Solyc01g081310.3	Solyc08g074600.4	Solyc09g098440.4	Solyc12g095930.2		Solyc03g006590.3	Solyc12g094400.2	Solyc01g058160.3	Solyc02g093800.3	Solyc08g080570.4		Solyc11g032100.2	Solyc05g044490.3	Solyc04g014280.1
Solyc01g081340.4	Solyc08g074683.1	Solyc10g005880.3	Solyc12g096780.2		Solyc03g006640.3	Solyc12g095780.2	Solyc01g058170.4	Solyc02g093940.3	Solyc08g081010.3		Solyc11g042930.2	Solyc05g048760.3	Solyc04g014670.3
Solyc01g081500.4	Solyc08g074760.3	Solyc10g006760.3	Solyc12g097020.2		Solyc03g006840.4	Solyc12g097010.1	Solyc01g058205.1	Solyc02g094130.3	Solyc08g081130.4		Solyc11g044270.3	Solyc05g048850.4	Solyc04g015100.3
Solyc01g081520.3	Solyc08g074895.1	Solyc10g006950.1	Solyc12g098390.3		Solyc03g006930.3	Solyc12g098220.2	Solyc01g058260.4	Solyc02g094150.4	Solyc08g081190.3		Solyc11g044280.1	Solyc05g048860.3	Solyc04g015200.3
Solyc01g081540.4	Solyc08g074910.3	Solyc10g007300.2	Solyc12g098960.2		Solyc03g007060.3	Solyc12g098225.1	Solyc01g058270.3	Solyc02g094330.3	Solyc08g081200.3		Solyc11g065180.2	Solyc05g050200.4	Solyc04g015590.4
Solyc01g081620.3	Solyc08g075370.3	Solyc10g008070.4	Solyc12g099360.2		Solyc03g007340.4	Solyc12g098950.2	Solyc01g058325.1	Solyc02g094350.3	Solyc08g081270.3		Solyc11g065770.1	Solyc05g050730.1	Solyc04g016520.3
Solyc01g086640.2	Solyc08g075640.4	Solyc10g008247.1	Solyc12g099370.2		Solyc03g007360.3	Solyc12g099500.2	Solyc01g058350.1	Solyc02g094400.4	Solyc08g082020.3		Solyc11g065960.3	Solyc05g051350.2	Solyc04g017690.3
Solyc01g086650.3	Solyc08g076440.4	Solyc10g008270.3	Solyc12g099870.3		Solyc03g007850.1	Solyc12g099570.3	Solyc01g058540.3	Solyc02g094560.3	Solyc08g082080.3		Solyc11g065980.3	Solyc05g052310.3	Solyc04g018080.4
Solyc01g086660.2	Solyc08g076540.3	Solyc10g008310.1	Solyc12g150124.1		Solyc03g007880.3		Solyc01g059820.1	Solyc02g150114.1	Solyc08g082340.3		Solyc11g066590.2	Solyc05g052460.3	Solyc04g018085.1
Solyc01g086680.4	Solyc08g076660.3	Solyc10g008750.3			Solyc03g007950.3		Solyc01g059900.4	Solyc02g150140.1	Solyc08g082430.4		Solyc11g066960.3	Solyc05g052715.1	Solyc04g024435.1
Solyc01g086710.4	Solyc08g076910.3	Solyc10g009060.1			Solyc03g013335.1		Solyc01g059950.1	Solyc03g005030.3	Solyc08g082790.3		Solyc11g067000.3	Solyc05g052760.4	Solyc04g025260.3
Solyc01g086730.4	Solyc08g077030.4	Solyc10g011880.1			Solyc03g019670.3		Solyc01g060270.1	Solyc03g005060.4	Solyc08g083200.3		Solyc11g067180.2	Solyc05g052940.3	Solyc04g025880.4
Solyc01g086750.4	Solyc08g077190.1	Solyc10g012210.3			Solyc03g019760.4		Solyc01g060460.2	Solyc03g005190.3	Solyc09g005250.3		Solyc11g069880.1	Solyc05g053140.3	Solyc04g026200.3
Solyc01g086850.3	Solyc08g077850.2	Solyc10g018520.1			Solyc03g019870.4		Solyc01g065710.3	Solyc03g005730.4	Solyc09g007290.4		Solyc11g070160.2	Solyc05g053150.2	Solyc04g045430.4
Solyc01g086860.3	Solyc08g078340.3	Solyc10g024370.3			Solyc03g019890.3		Solyc01g066490.2	Solyc03g005870.4	Solyc09g007760.4		Solyc11g072560.3	Solyc05g053440.4	Solyc04g045480.3
Solyc01g086890.3	Solyc08g078440.3	Solyc10g038060.2			Solyc03g019920.1		Solyc01g066590.3	Solyc03g005900.4	Solyc09g007770.3		Solyc11g072570.2	Solyc05g053620.3	Solyc04g045650.3
Solyc01g086990.3	Solyc08g078780.2	Solyc10g039360.2			Solyc03g025510.3		Solyc01g066640.2	Solyc03g006050.4	Solyc09g007840.3		Solyc11g072640.3	Solyc05g053670.3	Solyc04g047720.4
Solyc01g087020.2	Solyc08g080470.3	Solyc10g046770.3			Solyc03g025770.4		Solyc01g066820.4	Solyc03g006110.3	Solyc09g007990.3		Solyc11g150140.1	Solyc05g053960.3	Solyc04g049070.3
Solyc01g087070.4	Solyc08g081230.1	Solyc10g047230.1			Solyc03g026220.3		Solyc01g066860.3	Solyc03g006760.4	Solyc09g008080.3		Solyc12g005560.1	Solyc05g054100.3	Solyc04g049450.3
Solyc01g087170.3	Solyc08g081240.3	Solyc10g050060.2			Solyc03g031420.1		Solyc01g066870.3	Solyc03g007090.1	Solyc09g008790.4		Solyc12g005810.1	Solyc05g054810.4	Solyc04g049620.2
Solyc01g087320.3	Solyc08g081350.2	Solyc10g050870.3			Solyc03g031470.3		Solyc01g066880.3	Solyc03g007110.3	Solyc09g010940.4		Solyc12g006960.2	Solyc05g055440.1	Solyc04g049690.3
Solyc01g087400.4	Solyc08g082410.4	Solyc10g051010.3			Solyc03g031530.4		Solyc01g067290.3	Solyc03g007140.3	Solyc09g011210.4		Solyc12g009730.3	Solyc05g055540.3	Solyc04g050240.3
Solyc01g087410.4	Solyc08g083110.4	Solyc10g054380.3			Solyc03g031660.1		Solyc01g067510.3	Solyc03g007180.1	Solyc09g011960.2		Solyc12g009830.2	Solyc05g055640.4	Solyc04g050545.1
Solyc01g087490.4	Solyc08g083260.3	Solyc10g054440.3			Solyc03g031800.3		Solyc01g067530.3	Solyc03g007330.3	Solyc09g013090.4		Solyc12g010280.1	Solyc05g055760.3	Solyc04g050550.3
Solyc01g087530.3	Solyc08g083280.3	Solyc10g054730.1			Solyc03g033295.1		Solyc01g067580.4	Solyc03g007510.4	Solyc09g015350.4		Solyc12g010990.3	Solyc05g056160.3	Solyc04g050560.4
Solyc01g087550.3	Solyc08g150134.1	Solyc10g074740.2			Solyc03g033450.4		Solyc01g067630.3	Solyc03g007540.3	Solyc09g015370.1		Solyc12g013860.2	Solyc06g005260.3	Solyc04g051200.2
Solyc01g087650.4	Solyc09g005010.4	Solyc10g076220.3			Solyc03g033510.3		Solyc01g067660.3	Solyc03g007590.4	Solyc09g018750.3		Solyc12g013880.2	Solyc06g005370.3	Solyc04g051660.3
Solyc01g087670.3	Solyc09g005290.1	Solyc10g076500.3			Solyc03g033590.1		Solyc01g067780.1	Solyc03g007620.3	Solyc09g020110.3		Solyc12g014470.2	Solyc06g005490.3	Solyc04g054330.3
Solyc01g087850.2	Solyc09g005580.4	Solyc10g076760.3			Solyc03g033820.1		Solyc01g067900.3	Solyc03g007820.3	Solyc09g025220.2		Solyc12g019150.1	Solyc06g005680.4	Solyc04g054890.3
Solyc01g087870.4	Solyc09g005590.3	Solyc10g078420.2			Solyc03g033910.1		Solyc01g068075.1	Solyc03g007860.1	Solyc09g031700.4		Solyc12g019620.2	Solyc06g005700.1	Solyc04g055190.4
Solyc01g087990.3	Solyc09g005940.4	Solyc10g078730.2			Solyc03g034057.1		Solyc01g068150.3	Solyc03g013030.3	Solyc09g055230.3		Solyc12g035523.1	Solyc06g005795.2	Solyc04g056370.3
Solyc01g088020.3	Solyc09g007210.4	Solyc10g079125.1			Solyc03g034080.4		Solyc01g068280.3	Solyc03g019730.4	Solyc09g055340.4		Solyc12g037980.2	Solyc06g006000.3	Solyc04g058070.3
Solyc01g088080.3	Solyc09g008310.3	Solyc10g079130.2			Solyc03g043640.3		Solyc01g068290.4	Solyc03g019930.4	Solyc09g064310.3		Solyc12g038680.1	Solyc06g006010.3	Solyc04g063210.3
Solyc01g088370.3	Solyc09g008520.4	Solyc10g079580.2			Solyc03g044090.4		Solyc01g068360.4	Solyc03g025500.4	Solyc09g064320.3		Solyc12g042370.3	Solyc06g007180.3	Solyc04g063350.3
Solyc01g088550.3	Solyc09g009780.4	Solyc10g081620.2			Solyc03g044210.4		Solyc01g068410.4	Solyc03g025680.3	Solyc09g064370.4		Solyc12g042720.3	Solyc06g007460.3	Solyc04g063400.3
Solyc01g088560.3	Solyc09g010850.4	Solyc10g081630.2			Solyc03g044420.2		Solyc01g068470.4	Solyc03g025800.3	Solyc09g065110.4		Solyc12g042793.1	Solyc06g007540.3	Solyc04g064590.3
Solyc01g088700.4	Solyc09g013120.4	Solyc10g081875.1			Solyc03g044666.1		Solyc01g068620.4	Solyc03g025840.3	Solyc09g065120.4		Solyc12g042850.2	Solyc06g007800.4	Solyc04g064660.1
Solyc01g088710.3	Solyc09g014980.4	Solyc10g083370.1			Solyc03g044710.4		Solyc01g073680.4	Solyc03g026110.4	Solyc09g065475.1		Solyc12g043150.3	Solyc06g008260.3	Solyc04g064790.3
Solyc01g088740.4	Solyc09g014990.4	Solyc10g083380.2			Solyc03g045010.1		Solyc01g073700.3	Solyc03g026120.3	Solyc09g065480.2		Solyc12g049040.1	Solyc06g008340.4	Solyc04g071130.1
Solyc01g088800.4	Solyc09g057910.3	Solyc10g084510.1			Solyc03g046340.3		Solyc01g073750.4	Solyc03g026150.3	Solyc09g065600.3		Solyc12g049200.1	Solyc06g008780.3	Solyc04g071890.3
Solyc01g088810.4	Solyc09g057920.3	Solyc10g085020.3			Solyc03g046580.1		Solyc01g074030.3	Solyc03g026170.4	Solyc09g065630.3		Solyc12g055730.3	Solyc06g008860.3	Solyc04g072640.3
Solyc01g089890.3	Solyc09g057950.3	Solyc10g085030.1			Solyc03g051790.3		Solyc01g079100.3	Solyc03g026300.4	Solyc09g065800.4		Solyc12g055870.2	Solyc06g009050.3	Solyc04g073960.3
Solyc01g089900.4	Solyc09g061280.4	Solyc10g085410.3			Solyc03g058430.3		Solyc01g079210.3	Solyc03g031700.4	Solyc09g066010.3		Solyc12g056000.1	Solyc06g011440.1	Solyc04g074550.4
Solyc01g089930.2	Solyc09g061380.3	Solyc10g085920.3			Solyc03g058950.3		Solyc01g079350.3	Solyc03g031840.3	Solyc09g066120.4		Solyc12g056110.2	Solyc06g034110.3	Solyc04g074790.3
Solyc01g090210.4	Solyc09g063090.4	Solyc10g086280.2			Solyc03g059123.1		Solyc01g079580.3	Solyc03g032130.4	Solyc09g074760.1		Solyc12g056160.2	Solyc06g035870.3	Solyc04g074960.4
Solyc01g090230.3	Solyc09g064840.4	Solyc11g005270.1			Solyc03g065200.4		Solyc01g079630.3	Solyc03g032190.3	Solyc09g074830.3		Solyc12g056730.1	Solyc06g036720.4	Solyc04g076060.3
Solyc01g090310.3	Solyc09g064890.4	Solyc11g005935.1			Solyc03g071750.3		Solyc01g079660.2	Solyc03g032210.3	Solyc09g075130.3		Solyc12g077520.1	Solyc06g048820.1	Solyc04g076110.4
Solyc01g090390.1	Solyc09g064900.1	Solyc11g005940.3			Solyc03g077920.1		Solyc01g079670.2	Solyc03g033380.3	Solyc09g075770.3		Solyc12g089030.2	Solyc06g048840.3	Solyc04g076230.3
Solyc01g090420.4	Solyc09g066480.2	Solyc11g006500.2			Solyc03g078200.3		Solyc01g079680.3	Solyc03g033420.4	Solyc09g082210.4		Solyc12g096190.2	Solyc06g050340.3	Solyc04g076380.4
Solyc01g090430.3	Solyc09g074250.3	Solyc11g006540.2			Solyc03g078210.4		Solyc01g079750.3	Solyc03g033580.3	Solyc09g083070.3		Solyc12g096740.1	Solyc06g050950.3	Solyc04g077230.1
Solyc01g090470.3	Solyc09g074380.4	Solyc11g007770.2			Solyc03g078230.3		Solyc01g079790.4	Solyc03g033610.1	Solyc09g083270.4		Solyc12g096750.2	Solyc06g051090.3	Solyc04g077360.3
Solyc01g090480.4	Solyc09g074690.3	Solyc11g008100.3			Solyc03g078385.1		Solyc01g079800.4	Solyc03g034190.3	Solyc09g083390.3		Solyc12g096830.2	Solyc06g051520.3	Solyc04g077870.3
Solyc01g090590.3	Solyc09g074700.2	Solyc11g010670.1			Solyc03g078650.4		Solyc01g079950.3	Solyc03g034220.3	Solyc09g089660.4		Solyc12g097060.1	Solyc06g051680.1	Solyc04g078090.3
Solyc01g090630.4	Solyc09g074710.2	Solyc11g011500.2			Solyc03g079910.3		Solyc01g080070.4	Solyc03g034230.3	Solyc09g090510.3		Solyc12g099720.2	Solyc06g051740.1	Solyc04g078120.3
Solyc01g090650.1	Solyc09g075330.4	Solyc11g011580.2			Solyc03g080040.1		Solyc01g080100.3	Solyc03g034320.3	Solyc09g091050.4			Solyc06g052020.2	Solyc04g078540.4
Solyc01g090670.3	Solyc09g075420.3	Solyc11g012730.3			Solyc03g081330.1		Solyc01g080130.2	Solyc03g034380.1	Solyc09g091420.4			Solyc06g053430.4	Solyc04g078790.3
Solyc01g090690.4	Solyc09g082800.3	Solyc11g012790.2			Solyc03g082375.1		Solyc01g080150.3	Solyc03g034390.1	Solyc09g091450.3			Solyc06g054460.1	Solyc04g079200.3
Solyc01g090780.3	Solyc09g090190.3	Solyc11g013240.3			Solyc03g082450.3		Solyc01g080240.4	Solyc03g043720.4	Solyc09g091650.3			Solyc06g054640.2	Solyc04g079410.3
Solyc01g090850.3	Solyc09g090420.4	Solyc11g013840.3			Solyc03g082460.1		Solyc01g080280.3	Solyc03g043770.4	Solyc09g091730.4			Solyc06g060080.2	Solyc04g079910.4
Solyc01g090860.3	Solyc09g091230.4	Solyc11g015890.2			Solyc03g082660.3		Solyc01g080460.3	Solyc03g043870.3	Solyc09g092160.2			Solyc06g060250.3	Solyc04g080000.1
Solyc01g090870.1	Solyc09g091280.4	Solyc11g016920.1			Solyc03g083270.4		Solyc01g080590.3	Solyc03g043910.3	Solyc09g092490.3			Solyc06g060260.3	Solyc04g080080.3
Solyc01g090910.3	Solyc09g091930.3	Solyc11g016930.1			Solyc03g083470.3		Solyc01g080600.4	Solyc03g044200.3	Solyc09g092510.3			Solyc06g060370.3	Solyc04g080180.1
Solyc01g090990.3	Solyc09g092010.1	Solyc11g017140.3			Solyc03g083510.4		Solyc01g080680.3	Solyc03g044470.4	Solyc09g092750.3			Solyc06g060850.3	Solyc04g080460.3
Solyc01g091030.3	Solyc09g092320.3	Solyc11g018800.3			Solyc03g083550.1		Solyc01g080700.4	Solyc03g044480.3	Solyc09g097920.3			Solyc06g061210.4	Solyc04g080950.3
Solyc01g091070.3	Solyc09g098260.3	Solyc11g020170.1			Solyc03g093080.3		Solyc01g080770.3	Solyc03g044510.3	Solyc09g098560.2			Solyc06g062790.3	Solyc04g081170.3
Solyc01g091160.4	Solyc09g098360.4	Solyc11g020180.3			Solyc03g093110.3		Solyc01g080810.3	Solyc03g044740.4	Solyc09g150118.1			Solyc06g063390.3	Solyc04g082155.1
Solyc01g091190.3	Solyc09g098610.2	Solyc11g020190.1			Solyc03g093120.5.1		Solyc01g080840.3	Solyc03g045060.3	Solyc10g005370.3			Solyc06g064990.2	Solyc04g082280.3
Solyc01g091210.3	Solyc09g150126.1	Solyc11g039740.3			Solyc03g093650.3		Solyc01g080990.3	Solyc03g045070.1	Solyc10g005500.3			Solyc06g065030.3	Solyc04g082340.3
Solyc01g091270.3	Solyc10g005850.4	Solyc11g045460.3			Solyc03g093700.3		Solyc01g081185.1	Solyc03g046200.1	Solyc10g005530.3			Solyc06g065180.3	Solyc04g082670.4
Solyc01g091280.3	Solyc10g005860.3	Solyc11g045480.3			Solyc03g095210.2		Solyc01g081190.4	Solyc03g053020.4	Solyc10g005560.3			Solyc06g065230.3	Solyc04g082700.3
Solyc01g091310.3	Solyc10g007290.4	Solyc11g056640.3			Solyc03g095290.3		Solyc01g081370.4	Solyc03g059070.4	Solyc10g005720.1			Solyc06g065850.3	Solyc04g082800.3
Solyc01g091350.4	Solyc10g007810.3	Solyc11g066255.1			Solyc03g095490.3		Solyc01g081450.3	Solyc03g062660.4	Solyc10g005905.1			Solyc06g066290.3	Solyc04g082980.2
Solyc01g091460.3	Solyc10g008130.3	Solyc11g066260.2			Solyc03g095820.4		Solyc01g081460.3	Solyc03g062890.3	Solyc10g005920.4			Solyc06g066550.3	Solyc04g082990.3
Solyc01g091510.4	Solyc10g008610.1	Solyc11g068380.1			Solyc03g096180.4		Solyc01g081480.3	Solyc03g062930.3	Solyc10g006960.3			Solyc06g066660.4	Solyc04g150111.1
Solyc01g091600.4	Solyc10g008730.3	Solyc11g068440.2			Solyc03g096190.2		Solyc01g081586.1	Solyc03g063060.3	Solyc10g007660.3			Solyc06g067940.4	Solyc05g005310.3
Solyc01g091620.3	Solyc10g008950.3	Solyc11g068700.2			Solyc03g097030.3		Solyc01g086800.4	Solyc03g063240.3	Solyc10g007680.4			Solyc06g067960.3	Solyc05g005510.3
Solyc01g091650.3	Solyc10g009070.3	Solyc11g068710.3			Solyc03g097530.3		Solyc01g086820.4	Solyc03g063720.4	Solyc10g008400.1			Solyc06g068270.3	Solyc05g005800.4
Solyc01g091690.3	Solyc10g009400.3	Solyc11g068770.1			Solyc03g097540.2		Solyc01g086900.4	Solyc03g065250.4	Solyc10g008770.3			Solyc06g068860.3	Solyc05g005810.4
Solyc01g091830.3	Solyc10g017580.3	Solyc11g069460.2			Solyc03g097780.3		Solyc01g087080.4	Solyc03g065340.3	Solyc10g008800.4			Solyc06g068890.1	Solyc05g006080.1
Solyc01g091840.4	Solyc10g017630.3	Solyc11g069610.3			Solyc03g098030.3		Solyc01g087190.4	Solyc03g071620.2	Solyc10g009220.3			Solyc06g068900.4	Solyc05g006100.4
Solyc01g091880.3	Solyc10g019040.2	Solyc11g069640.2			Solyc03g098070.3		Solyc01g087250.3	Solyc03g071690.4	Solyc10g009270.3			Solyc06g068940.4	Solyc05g006215.1
Solyc01g091910.4	Solyc10g019170.2	Solyc11g069810.3			Solyc03g098300.1		Solyc01g087260.4	Solyc03g077910.4	Solyc10g009330.3			Solyc06g069070.1	Solyc05g006240.4
Solyc01g094040.3	Solyc10g019175.1	Solyc11g071300.2			Solyc03g098560.2		Solyc01g087270.3	Solyc03g078080.4	Solyc10g011765.1			Solyc06g069510.3	Solyc05g006450.3
Solyc01g094050.1	Solyc10g046930.3	Solyc11g071690.3			Solyc03g098570.1		Solyc01g087290.3	Solyc03g078380.1	Solyc10g012240.3			Solyc06g071390.3	Solyc05g006520.4
Solyc01g094060.4	Solyc10g047350.2	Solyc11g072100.2			Solyc03g098700.1		Solyc01g087330.4	Solyc03g081230.1	Solyc10g017490.3			Solyc06g071530.4	Solyc05g006760.4
Solyc01g094200.4	Solyc10g050550.3	Solyc11g072990.1			Solyc03g110990.1		Solyc01g087340.3	Solyc03g082480.4	Solyc10g037950.2			Solyc06g071880.4	Solyc05g006800.2
Solyc01g094230.4	Solyc10g051230.1	Solyc11g073050.2			Solyc03g111500.3		Solyc01g087350.3	Solyc03g082740.3	Solyc10g037960.3			Solyc06g072280.3	Solyc05g006880.1
Solyc01g094240.3	Solyc10g051240.1	Solyc12g006200.1			Solyc03g111520.3		Solyc01g087500.3	Solyc03g082890.3	Solyc10g045180.1			Solyc06g072380.3	Solyc05g006900.2
Solyc01g094260.4	Solyc10g051250.1	Solyc12g006770.1			Solyc03g111550.4		Solyc01g087690.3	Solyc03g082960.2	Solyc10g045350.2			Solyc06g072600.3	Solyc05g007070.2
Solyc01g094330.3	Solyc10g055560.2	Solyc12g006930.2			Solyc03g111993.1		Solyc01g087710.2	Solyc03g082970.4	Solyc10g047000.2			Solyc06g072640.1	Solyc05g007260.3
Solyc01g094350.4	Solyc10g076460.2	Solyc12g009510.1			Solyc03g111997.1		Solyc01g087730.4	Solyc03g082990.3	Solyc10g047030.3			Solyc06g072750.3	Solyc05g007570.4
Solyc01g094520.3	Solyc10g080180.3	Solyc12g009970.2			Solyc03g112060.3		Solyc01g087750.4	Solyc03g083050.3	Solyc10g047360.2			Solyc06g073060.3	Solyc05g008105.1
Solyc01g094540.4	Solyc10g080480.2	Solyc12g010790.2			Solyc03g112240.1		Solyc01g087970.3	Solyc03g083310.4	Solyc10g048030.2			Solyc06g073080.4	Solyc05g008140.4
Solyc01g094550.3	Solyc10g080900.3	Solyc12g010960.2			Solyc03g112390.3		Solyc01g087980.4	Solyc03g083560.1	Solyc10g054100.3			Solyc06g073390.3	Solyc05g008260.3
Solyc01g094620.3	Solyc10g081150.3	Solyc12g011070.3			Solyc03g112410.2		Solyc01g088000.4	Solyc03g083570.3	Solyc10g054280.2			Solyc06g073430.4	Solyc05g008450.3
Solyc01g094800.4	Solyc10g081320.1	Solyc12g011080.3			Solyc03g112440.1		Solyc01g088050.3	Solyc03g083610.4	Solyc10g055390.2			Solyc06g073480.3	Solyc05g008460.4
Solyc01g094860.4	Solyc10g081330.3	Solyc12g013570.2			Solyc03g112630.3		Solyc01g088100.4	Solyc03g093250.2	Solyc10g055720.2			Solyc06g073970.3	Solyc05g008600.3
Solyc01g094880.3	Solyc10g081740.3	Solyc12g015650.3			Solyc03g112890.1		Solyc01g088360.4	Solyc03g093260.3	Solyc10g073357.1			Solyc06g074310.4	Solyc05g009040.3
Solyc01g094960.3	Solyc10g082050.1	Solyc12g017430.3			Solyc03g113035.1		Solyc01g088410.3	Solyc03g093340.4	Solyc10g074590.2			Solyc06g074430.4	Solyc05g009290.4
Solyc01g095040.3	Solyc10g084940.3	Solyc12g017460.1			Solyc03g113060.3		Solyc01g088500.3	Solyc03g093680.4	Solyc10g074860.2			Solyc06g074490.1	Solyc05g009490.3
Solyc01g095080.3	Solyc10g086190.3	Solyc12g020000.3			Solyc03g113350.3		Solyc01g088610.4	Solyc03g093830.3	Solyc10g074970.1			Solyc06g075000.3	Solyc05g009520.2
Solyc01g095110.4	Solyc10g086370.1	Solyc12g027740.3			Solyc03g113360.4		Solyc01g088680.3	Solyc03g095760.3	Solyc10g076420.2			Solyc06g075590.4	Solyc05g010280.3
Solyc01g095210.3	Solyc10g086410.3	Solyc12g036920.1			Solyc03g113930.3		Solyc01g088780.3	Solyc03g096740.4	Solyc10g076860.2			Solyc06g075950.2	Solyc05g010813.1
Solyc01g095400.4	Solyc11g005380.2	Solyc12g042010.1			Solyc03g114020.3		Solyc01g089840.2	Solyc03g096770.1	Solyc10g078240.2			Solyc06g076170.4	Solyc05g012130.4
Solyc01g095410.3	Solyc11g005440.2	Solyc12g042400.1			Solyc03g114080.2		Solyc01g089880.3	Solyc03g096900.4	Solyc10g078690.3			Solyc06g076370.4	Solyc05g012300.1
Solyc01g095480.4	Solyc11g005830.2	Solyc12g043030.3			Solyc03g114233.1		Solyc01g089980.4	Solyc03g096950.4	Solyc10g078710.1			Solyc06g076690.4	Solyc05g012440.4
Solyc01g095490.3	Solyc11g006460.3	Solyc12g043040.1			Solyc03g114237.1		Solyc01g090200.4	Solyc03g097000.3	Solyc10g078880.2			Solyc06g076760.2	Solyc05g012480.4
Solyc01g095600.4	Solyc11g006760.3	Solyc12g043060.1			Solyc03g114240.4		Solyc01g090340.3	Solyc03g097210.3	Solyc10g079150.3			Solyc06g076980.4	Solyc05g013450.4
Solyc01g095680.2	Solyc11g007010.2	Solyc12g049550.2			Solyc03g114420.1		Solyc01g090410.3	Solyc03g097240.3	Solyc10g079250.2			Solyc06g082630.4	Solyc05g013500.4
Solyc01g095710.3	Solyc11g008210.3	Solyc12g049611.1			Solyc03g114530.4		Solyc01g090440.2	Solyc03g097250.4	Solyc10g079360.3			Solyc06g083005.1	Solyc05g013640.1
Solyc01g095730.4	Solyc11g008220.3	Solyc12g049614.1			Solyc03g114730.3		Solyc01g090730.3	Solyc03g097950.4	Solyc10g079470.3			Solyc06g083180.4	Solyc05g014120.1
Solyc01g095895.1	Solyc11g008530.3	Solyc12g055930.3			Solyc03g114750.3		Solyc01g090760.4	Solyc03g098060.3	Solyc10g080400.2			Solyc06g083780.3	Solyc05g014470.3
Solyc01g095960.4	Solyc11g010710.2	Solyc12g056025.1			Solyc03g114770.3		Solyc01g090790.4	Solyc03g098330.2	Solyc10g080540.2			Solyc06g083830.4	Solyc05g014790.3
Solyc01g095970.3	Solyc11g011330.2	Solyc12g056410.2			Solyc03g114910.4		Solyc01g090880.3	Solyc03g098460.3	Solyc10g081110.3			Solyc06g084820.2	Solyc05g014970.3
Solyc01g095990.3	Solyc11g011460.2	Solyc12g056993.1			Solyc03g115230.3		Solyc01g090940.3	Solyc03g098610.3	Solyc10g081560.3			Solyc06g150100.1	Solyc05g015220.3
Solyc01g096070.3	Solyc11g012530.3	Solyc12g057130.3			Solyc03g115450.1		Solyc01g091040.3	Solyc03g098620.3	Solyc10g081570.3			Solyc07g005560.3	Solyc05g015250.2
Solyc01g096160.4	Solyc11g012550.3	Solyc12g062160.1			Solyc03g115780.2		Solyc01g091130.4	Solyc03g098630.4	Solyc10g081575.1			Solyc07g005650.4	Solyc05g015480.3
Solyc01g096170.4	Solyc11g013530.3	Solyc12g087920.2			Solyc03g116090.2		Solyc01g091200.4	Solyc03g110860.3	Solyc10g081860.1			Solyc07g005820.3	Solyc05g015710.3
Solyc01g096380.1	Solyc11g013760.2	Solyc12g087990.3			Solyc03g116175.1		Solyc01g091320.3	Solyc03g110960.3	Solyc10g081870.3			Solyc07g006265.1	Solyc05g015910.1
Solyc01g096400.4	Solyc11g017270.2	Solyc12g088440.2			Solyc03g116177.1		Solyc01g091330.4	Solyc03g111050.3	Solyc10g083800.2			Solyc07g006370.1	Solyc05g015950.3
Solyc01g096420.3	Solyc11g018772.1	Solyc12g088450.3			Solyc03g116320.3		Solyc01g091430.2	Solyc03g111650.4	Solyc10g084740.3			Solyc07g006610.3	Solyc05g016440.3
Solyc01g096430.4	Solyc11g018774.1	Solyc12g095790.2			Solyc03g116490.1		Solyc01g091480.4	Solyc03g111680.3	Solyc10g084920.2			Solyc07g006640.3	Solyc05g016460.2
Solyc01g096440.4	Solyc11g018805.1	Solyc12g095890.2			Solyc03g116620.3		Solyc01g091500.3	Solyc03g111830.4	Solyc10g085400.3			Solyc07g006800.1	Solyc05g018403.1
Solyc01g096460.2	Solyc11g020820.2	Solyc12g096350.2			Solyc03g116640.4		Solyc01g091520.3	Solyc03g111840.3	Solyc10g085600.2			Solyc07g006970.4	Solyc05g018413.1
Solyc01g096490.3	Solyc11g020930.1	Solyc12g096450.2			Solyc03g116710.3		Solyc01g091530.4	Solyc03g111940.2	Solyc10g085890.1			Solyc07g007000.2	Solyc05g018590.3
Solyc01g096510.2	Solyc11g040050.3	Solyc12g096790.1			Solyc03g116790.4		Solyc01g091550.3	Solyc03g112130.1	Solyc10g086240.2			Solyc07g007510.4	Solyc05g018760.3
Solyc01g096540.4	Solyc11g040370.2	Solyc12g096950.2			Solyc03g117050.4		Solyc01g091570.3	Solyc03g112290.2	Solyc10g086560.3			Solyc07g007830.4	Solyc05g018810.4
Solyc01g096550.3	Solyc11g042873.1	Solyc12g097000.2			Solyc03g117130.3		Solyc01g091580.3	Solyc03g112460.3	Solyc10g086700.3			Solyc07g008170.2	Solyc05g023900.1
Solyc01g096560.3	Solyc11g042877.1	Solyc12g098160.2			Solyc03g117210.4		Solyc01g091700.4	Solyc03g112760.3	Solyc11g005360.2			Solyc07g008350.3	Solyc05g025750.3
Solyc01g096710.4	Solyc11g045040.2	Solyc12g098910.2			Solyc03g117250.4		Solyc01g091710.4	Solyc03g112990.1	Solyc11g005370.2			Solyc07g008640.3	Solyc05g026460.1
Solyc01g096720.4	Solyc11g062030.1	Solyc12g099390.2			Solyc03g117280.4		Solyc01g091740.4	Solyc03g113010.3	Solyc11g005800.2			Solyc07g008660.3	Solyc05g041420.4
Solyc01g096730.2	Solyc11g065370.3	Solyc12g099465.1			Solyc03g117790.2		Solyc01g091780.4	Solyc03g113030.4	Solyc11g006080.2			Solyc07g008770.4	Solyc05g042155.1
Solyc01g096770.2	Solyc11g066480.2	Solyc12g100070.3			Solyc03g117850.4		Solyc01g091800.3	Solyc03g113090.3	Solyc11g006170.3			Solyc07g009437.1	Solyc05g046290.3
Solyc01g096780.4	Solyc11g066500.2				Solyc03g117955.1		Solyc01g091850.3	Solyc03g113180.3	Solyc11g006310.2			Solyc07g014660.3	Solyc05g046320.1
Solyc01g096790.4	Solyc11g066630.2				Solyc03g118760.4		Solyc01g091865.1	Solyc03g113240.3	Solyc11g006400.2			Solyc07g016150.4	Solyc05g047450.3
Solyc01g096800.3	Solyc11g066890.1				Solyc03g119485.1		Solyc01g091870.3	Solyc03g113280.3	Solyc11g006950.3			Solyc07g016200.3	Solyc05g047520.4
Solyc01g096810.3	Solyc11g069300.2				Solyc03g119610.1		Solyc01g091940.3	Solyc03g113450.4	Solyc11g007850.2			Solyc07g016215.1	Solyc05g048770.3
Solyc01g096820.4	Solyc11g069765.1				Solyc03g120040.3		Solyc01g091950.4	Solyc03g113610.4	Solyc11g008150.3			Solyc07g018027.1	Solyc05g050850.3
Solyc01g096850.4	Solyc11g070170.2				Solyc03g120100.3		Solyc01g093965.2	Solyc03g113630.3	Solyc11g008490.3			Solyc07g018220.3	Solyc05g051040.4
Solyc01g096890.4	Solyc11g071530.1				Solyc03g120120.3		Solyc01g093980.3	Solyc03g113740.4	Solyc11g010230.2			Solyc07g018430.3	Solyc05g051200.1
Solyc01g096910.3	Solyc11g072140.3				Solyc03g120600.4		Solyc01g094140.3	Solyc03g113770.3	Solyc11g010630.4			Solyc07g026770.3	Solyc05g051210.3
Solyc01g096920.3	Solyc11g072150.3				Solyc03g120620.3		Solyc01g094210.2	Solyc03g113880.4	Solyc11g011010.1			Solyc07g027020.4	Solyc05g051480.2
Solyc01g096930.3	Solyc11g072600.3				Solyc03g120680.3		Solyc01g094360.3	Solyc03g114070.3	Solyc11g012320.3			Solyc07g040910.3	Solyc05g051620.3
Solyc01g096950.4	Solyc11g072627.1				Solyc03g120870.3		Solyc01g094580.3	Solyc03g114090.1	Solyc11g012325.1			Solyc07g040920.2	Solyc05g052020.3
Solyc01g096970.3	Solyc11g072660.2				Solyc03g120970.3		Solyc01g094610.4	Solyc03g114120.3	Solyc11g012400.2			Solyc07g041500.3	Solyc05g052810.4
Solyc01g097030.3	Solyc11g072810.2				Solyc03g121180.4		Solyc01g094690.4	Solyc03g114310.3	Solyc11g012760.2			Solyc07g041900.3	Solyc05g052850.3
Solyc01g097040.4	Solyc11g072830.1				Solyc03g121200.4		Solyc01g094720.3	Solyc03g114340.3	Solyc11g012910.2			Solyc07g042295.1	Solyc05g053330.3
Solyc01g097050.4	Solyc12g005900.3				Solyc03g121360.1		Solyc01g094727.1	Solyc03g114430.1	Solyc11g012970.2			Solyc07g042910.4	Solyc05g053490.4
Solyc01g097060.3	Solyc12g006170.2				Solyc03g121825.1		Solyc01g094750.4	Solyc03g114460.3	Solyc11g013750.3			Solyc07g042950.1	Solyc05g054070.4
Solyc01g097100.1	Solyc12g007180.2				Solyc03g122300.3		Solyc01g094790.3	Solyc03g114470.2	Solyc11g017130.2			Solyc07g043360.1	Solyc05g054460.3
Solyc01g097230.4	Solyc12g007190.2				Solyc03g123430.4		Solyc01g094890.4	Solyc03g114510.4	Solyc11g017210.3			Solyc07g044830.3	Solyc05g055090.4
Solyc01g097260.4	Solyc12g008940.2				Solyc03g123620.4		Solyc01g095000.3	Solyc03g114670.4	Solyc11g017240.3			Solyc07g045110.1	Solyc05g055240.3
Solyc01g097320.3	Solyc12g009160.2				Solyc03g124040.3		Solyc01g095010.4	Solyc03g114800.1	Solyc11g020040.2			Solyc07g045430.4	Solyc05g055260.4
Solyc01g097330.3	Solyc12g010170.2				Solyc03g124110.2		Solyc01g095030.3	Solyc03g114850.4	Solyc11g021060.2			Solyc07g045490.3	Solyc05g055870.3
Solyc01g097350.4	Solyc12g011050.2				Solyc03g150112.1		Solyc01g095090.3	Solyc03g114960.4	Solyc11g044540.2			Solyc07g049270.4	Solyc05g056310.3
Solyc01g097360.4	Solyc12g011130.2				Solyc04g005040.1		Solyc01g095100.4	Solyc03g115050.3	Solyc11g044933.1			Solyc07g049450.3	Solyc05g056400.3
Solyc01g097370.1	Solyc12g013500.2				Solyc04g005240.2		Solyc01g095240.3	Solyc03g115640.3	Solyc11g044937.1			Solyc07g052165.1	Solyc05g056570.3
Solyc01g097440.3	Solyc12g014060.2				Solyc04g005440.1		Solyc01g095330.2	Solyc03g115650.4	Solyc11g045670.3			Solyc07g052250.4	Solyc06g005080.4
Solyc01g097550.4	Solyc12g014320.2				Solyc04g005810.3		Solyc01g095430.3	Solyc03g115655.1	Solyc11g062070.3			Solyc07g052370.4	Solyc06g005360.3
Solyc01g097600.2	Solyc12g016210.2				Solyc04g007050.4		Solyc01g095450.4	Solyc03g115800.1	Solyc11g062360.2			Solyc07g052410.4	Solyc06g005940.3
Solyc01g097630.3	Solyc12g035130.2				Solyc04g007090.1		Solyc01g095470.3	Solyc03g115950.3	Solyc11g065210.3			Solyc07g052470.3	Solyc06g007520.4
Solyc01g097640.3	Solyc12g042200.2				Solyc04g007240.1		Solyc01g095500.3	Solyc03g116060.4	Solyc11g066400.1			Solyc07g052600.3	Solyc06g007570.3
Solyc01g097650.3	Solyc12g042430.2				Solyc04g007580.1		Solyc01g095515.1	Solyc03g116150.4	Solyc11g066440.2			Solyc07g053310.3	Solyc06g008020.3
Solyc01g097660.2	Solyc12g042690.3				Solyc04g007690.3		Solyc01g095530.2	Solyc03g116250.2	Solyc11g066450.2			Solyc07g053350.4	Solyc06g008350.3
Solyc01g097670.4	Solyc12g044370.3				Solyc04g007810.1		Solyc01g095540.3	Solyc03g116350.3	Solyc11g067010.2			Solyc07g053380.2	Solyc06g008850.3
Solyc01g097750.1	Solyc12g049230.2				Solyc04g007880.4		Solyc01g095670.4	Solyc03g116370.3	Solyc11g068540.2			Solyc07g053580.3	Solyc06g011350.3
Solyc01g097760.3	Solyc12g055750.3				Solyc04g008170.1		Solyc01g095980.3	Solyc03g116590.3	Solyc11g068560.2			Solyc07g054080.3	Solyc06g016760.3
Solyc01g097890.2	Solyc12g056170.2				Solyc04g009050.4		Solyc01g096080.3	Solyc03g116600.3	Solyc11g068760.2			Solyc07g054160.3	Solyc06g030490.3
Solyc01g097980.3	Solyc12g056250.2				Solyc04g009110.1		Solyc01g096150.4	Solyc03g116610.3	Solyc11g068870.2			Solyc07g055140.3	Solyc06g031680.2
Solyc01g098010.4	Solyc12g056270.2				Solyc04g009130.4		Solyc01g096220.3	Solyc03g116880.3	Solyc11g068880.2			Solyc07g055210.3	Solyc06g031690.4
Solyc01g098030.4	Solyc12g057000.1				Solyc04g009660.2		Solyc01g096280.2	Solyc03g117340.1	Solyc11g069040.3			Solyc07g055230.4	Solyc06g034220.3
Solyc01g098050.1	Solyc12g088290.2				Solyc04g009740.4		Solyc01g096360.3	Solyc03g117540.4	Solyc11g069450.1			Solyc07g062110.3	Solyc06g034320.1
Solyc01g098100.2	Solyc12g089020.2				Solyc04g009870.1		Solyc01g096370.4	Solyc03g117670.4	Solyc11g069990.2			Solyc07g062160.3	Solyc06g048590.3
Solyc01g098140.4	Solyc12g089280.2				Solyc04g009960.3		Solyc01g096405.1	Solyc03g117810.4	Solyc11g070050.2			Solyc07g062640.3	Solyc06g049060.3
Solyc01g098180.3	Solyc12g094460.2				Solyc04g009970.4		Solyc01g096410.4	Solyc03g118140.3	Solyc11g070175.1			Solyc07g063110.4	Solyc06g050120.3
Solyc01g098210.3	Solyc12g096810.2				Solyc04g009980.4		Solyc01g096470.3	Solyc03g118240.4	Solyc11g071210.3			Solyc07g064640.3	Solyc06g050440.3
Solyc01g098230.3	Solyc12g098190.2				Solyc04g010130.1		Solyc01g096480.2	Solyc03g118290.3	Solyc11g071320.2			Solyc07g065230.1	Solyc06g050640.1
Solyc01g098350.3	Solyc12g098463.1				Solyc04g011430.3		Solyc01g096600.4	Solyc03g118300.1	Solyc11g072490.2			Solyc07g065590.4	Solyc06g050770.3
Solyc01g098370.1	Solyc12g098467.1				Solyc04g011600.4		Solyc01g096620.4	Solyc03g118370.3	Solyc11g072520.3			Solyc07g065730.1	Solyc06g050990.3
Solyc01g098380.4	Solyc12g098690.2				Solyc04g014260.2		Solyc01g096630.3	Solyc03g118380.3	Solyc11g073190.2			Solyc07g066000.3	Solyc06g051360.3
Solyc01g098710.3	Solyc12g099040.2				Solyc04g014510.3		Solyc01g096660.3	Solyc03g118410.3	Solyc12g005060.1			Solyc07g066010.3	Solyc06g051660.1
Solyc01g098730.2	Solyc12g099860.2				Solyc04g014600.3		Solyc01g096870.4	Solyc03g118550.3	Solyc12g005270.2			Solyc07g066380.4	Solyc06g052080.4
Solyc01g098750.3	Solyc12g100330.2				Solyc04g014617.1		Solyc01g096940.4	Solyc03g118770.4	Solyc12g005950.2			Solyc07g066440.4	Solyc06g053190.3
Solyc01g098760.4					Solyc04g014730.4		Solyc01g097110.2	Solyc03g118830.3	Solyc12g006050.2			Solyc07g066650.4	Solyc06g053260.1
Solyc01g098840.3					Solyc04g014740.3		Solyc01g097130.4	Solyc03g118860.3	Solyc12g006870.2			Solyc07g150144.1	Solyc06g053340.3
Solyc01g098850.3					Solyc04g014840.3		Solyc01g097160.3	Solyc03g118920.3	Solyc12g008340.2			Solyc08g005210.3	Solyc06g053385.2
Solyc01g098870.3					Solyc04g015360.3		Solyc01g097290.4	Solyc03g119110.4	Solyc12g008690.3			Solyc08g005580.3	Solyc06g053460.3
Solyc01g098880.3					Solyc04g015470.3		Solyc01g097340.3	Solyc03g119150.4	Solyc12g008870.1			Solyc08g006110.4	Solyc06g053850.4
Solyc01g098890.1					Solyc04g015490.4		Solyc01g097540.4	Solyc03g119450.3	Solyc12g008890.3			Solyc08g006180.4	Solyc06g053980.3
Solyc01g098910.3					Solyc04g015640.1		Solyc01g097770.4	Solyc03g119540.3	Solyc12g009030.2			Solyc08g006620.3	Solyc06g054330.3
Solyc01g098920.4					Solyc04g015705.1		Solyc01g097810.3	Solyc03g119550.3	Solyc12g009380.2			Solyc08g006900.3	Solyc06g054490.3
Solyc01g099220.3					Solyc04g024965.1		Solyc01g097820.4	Solyc03g119620.1	Solyc12g010340.3			Solyc08g007030.3	Solyc06g060050.1
Solyc01g099230.3					Solyc04g025040.1		Solyc01g097860.4	Solyc03g119740.3	Solyc12g010700.2			Solyc08g007090.3	Solyc06g060290.4
Solyc01g099350.3					Solyc04g026320.1		Solyc01g097930.3	Solyc03g119770.4	Solyc12g010740.3			Solyc08g007650.1	Solyc06g060400.3
Solyc01g099360.3					Solyc04g040145.1		Solyc01g098080.3	Solyc03g119930.1	Solyc12g010780.2			Solyc08g007670.1	Solyc06g060750.3
Solyc01g099400.4					Solyc04g045470.4		Solyc01g098130.2	Solyc03g119960.3	Solyc12g011350.3			Solyc08g007890.3	Solyc06g060760.3
Solyc01g099480.4					Solyc04g049005.1		Solyc01g098200.3	Solyc03g119990.4	Solyc12g011455.1			Solyc08g008210.3	Solyc06g060920.3
Solyc01g099640.4					Solyc04g049360.3		Solyc01g098460.4	Solyc03g120150.3	Solyc12g013550.2			Solyc08g008590.4	Solyc06g061140.3
Solyc01g099670.3					Solyc04g049380.4		Solyc01g098500.3	Solyc03g120170.1	Solyc12g013850.2			Solyc08g015990.4	Solyc06g062330.3
Solyc01g099700.3					Solyc04g049390.3		Solyc01g098550.3	Solyc03g120230.3	Solyc12g014050.2			Solyc08g016430.1	Solyc06g062340.3
Solyc01g099790.3					Solyc04g050755.1		Solyc01g098560.3	Solyc03g120510.1	Solyc12g014460.2			Solyc08g022120.3	Solyc06g062370.4
Solyc01g099910.4					Solyc04g051297.1		Solyc01g098570.2	Solyc03g120670.3	Solyc12g015730.3			Solyc08g029200.3	Solyc06g063140.4
Solyc01g099930.3					Solyc04g053030.1		Solyc01g098610.4	Solyc03g120820.4	Solyc12g017265.1			Solyc08g043170.4	Solyc06g063410.4
Solyc01g100010.3					Solyc04g054430.2		Solyc01g098640.3	Solyc03g121480.3	Solyc12g017267.1			Solyc08g048455.1	Solyc06g064600.1
Solyc01g100050.3					Solyc04g054790.2		Solyc01g098740.4	Solyc03g121530.3	Solyc12g017910.2			Solyc08g061260.4	Solyc06g064630.3
Solyc01g100060.4					Solyc04g054800.3		Solyc01g098800.4	Solyc03g121630.3	Solyc12g019560.1			Solyc08g061450.3	Solyc06g064890.4
Solyc01g100170.3					Solyc04g054810.3		Solyc01g098820.3	Solyc03g121730.3	Solyc12g019570.2			Solyc08g061970.3	Solyc06g065020.3
Solyc01g100230.3					Solyc04g054900.3		Solyc01g098990.4	Solyc03g121760.3	Solyc12g019740.2			Solyc08g062630.3	Solyc06g065170.4
Solyc01g100420.3					Solyc04g054915.1		Solyc01g099010.3	Solyc03g121800.4	Solyc12g020120.2			Solyc08g063050.3	Solyc06g065210.4
Solyc01g100430.3					Solyc04g056713.1		Solyc01g099020.3	Solyc03g121810.2	Solyc12g026430.3			Solyc08g065540.3	Solyc06g065240.3
Solyc01g100450.1					Solyc04g057940.4		Solyc01g099110.4	Solyc03g121910.1	Solyc12g036790.2			Solyc08g065610.3	Solyc06g065290.4
Solyc01g100460.3					Solyc04g058100.3		Solyc01g099130.3	Solyc03g121960.3	Solyc12g038125.1			Solyc08g066100.3	Solyc06g065370.3
Solyc01g100480.3					Solyc04g058150.3		Solyc01g099140.4	Solyc03g122180.4	Solyc12g038557.1			Solyc08g066110.3	Solyc06g065410.3
Solyc01g100570.4					Solyc04g063230.3		Solyc01g099510.2	Solyc03g123460.4	Solyc12g038570.3			Solyc08g066160.3	Solyc06g065530.4
Solyc01g100580.3					Solyc04g063330.1		Solyc01g099560.3	Solyc03g123490.1	Solyc12g038580.2			Solyc08g066170.3	Solyc06g065590.4
Solyc01g100730.3					Solyc04g064760.3		Solyc01g099590.4	Solyc03g123520.3	Solyc12g038590.2			Solyc08g066450.1	Solyc06g065800.3
Solyc01g100860.3					Solyc04g064770.1		Solyc01g099690.3	Solyc03g123750.3	Solyc12g038600.2			Solyc08g066923.1	Solyc06g066080.1
Solyc01g100870.3					Solyc04g070980.4		Solyc01g099720.2	Solyc03g123880.3	Solyc12g040320.2			Solyc08g067520.1	Solyc06g068470.3
Solyc01g101000.3					Solyc04g071330.4		Solyc01g099870.3	Solyc04g005010.4	Solyc12g042500.2			Solyc08g067970.3	Solyc06g068500.3
Solyc01g101010.4					Solyc04g071650.4		Solyc01g099880.4	Solyc04g005120.3	Solyc12g043095.1			Solyc08g068210.3	Solyc06g068570.4
Solyc01g101015.1					Solyc04g071660.3		Solyc01g099980.4	Solyc04g005310.3	Solyc12g043100.2			Solyc08g069180.3	Solyc06g068780.3
Solyc01g101070.3					Solyc04g071680.2		Solyc01g100040.3	Solyc04g005350.3	Solyc12g043160.3			Solyc08g074250.3	Solyc06g069360.3
Solyc01g101225.1					Solyc04g071770.3		Solyc01g100120.4	Solyc04g005470.3	Solyc12g044860.3			Solyc08g074400.2	Solyc06g069480.3
Solyc01g102390.4					Solyc04g071970.4		Solyc01g100190.4	Solyc04g005500.3	Solyc12g049580.2			Solyc08g074410.4	Solyc06g069520.3
Solyc01g102400.3					Solyc04g072040.1		Solyc01g100370.3	Solyc04g005620.3	Solyc12g056280.3			Solyc08g074830.4	Solyc06g069700.4
Solyc01g102410.3					Solyc04g072160.3		Solyc01g100490.4	Solyc04g005920.1	Solyc12g056285.1			Solyc08g075290.2	Solyc06g069860.4
Solyc01g102510.4					Solyc04g072600.3		Solyc01g100530.3	Solyc04g006990.3	Solyc12g056390.1			Solyc08g075570.4	Solyc06g071100.4
Solyc01g102530.3					Solyc04g073970.4		Solyc01g100600.4	Solyc04g007015.1	Solyc12g056740.2			Solyc08g075770.3	Solyc06g071260.4
Solyc01g102540.3					Solyc04g074270.3		Solyc01g100640.4	Solyc04g007210.3	Solyc12g057120.3			Solyc08g075780.4	Solyc06g071270.3
Solyc01g102550.4					Solyc04g074310.4		Solyc01g100650.3	Solyc04g007410.4	Solyc12g087890.3			Solyc08g075900.1	Solyc06g071380.3
Solyc01g102680.4					Solyc04g074360.3		Solyc01g100770.2	Solyc04g007500.1	Solyc12g087895.1			Solyc08g076360.4	Solyc06g071440.4
Solyc01g102690.4					Solyc04g074535.1		Solyc01g100910.3	Solyc04g007540.3	Solyc12g088300.2			Solyc08g076460.3	Solyc06g071680.4
Solyc01g102700.4					Solyc04g074640.4		Solyc01g101030.4	Solyc04g007790.3	Solyc12g088310.3			Solyc08g077040.3	Solyc06g071720.1
Solyc01g102790.3					Solyc04g074650.2		Solyc01g101090.3	Solyc04g007825.2	Solyc12g088470.3			Solyc08g077250.4	Solyc06g071870.3
Solyc01g102800.3					Solyc04g076150.3		Solyc01g101100.4	Solyc04g007890.3	Solyc12g088870.1			Solyc08g077460.3	Solyc06g072300.4
Solyc01g102910.4					Solyc04g076640.3		Solyc01g101110.3	Solyc04g007970.3	Solyc12g096590.3			Solyc08g077720.3	Solyc06g072650.1
Solyc01g102940.3					Solyc04g076750.2		Solyc01g101130.3	Solyc04g008060.3	Solyc12g098310.2			Solyc08g077910.3	Solyc06g073300.1
Solyc01g103090.4					Solyc04g076790.3		Solyc01g101240.4	Solyc04g008210.2	Solyc12g098710.2			Solyc08g077930.3	Solyc06g073310.3
Solyc01g103150.3					Solyc04g076950.3		Solyc01g101250.3	Solyc04g008290.4	Solyc12g098880.2			Solyc08g078600.3	Solyc06g073630.3
Solyc01g103160.3					Solyc04g077260.3		Solyc01g102310.3	Solyc04g008520.3	Solyc12g099700.3			Solyc08g078820.3	Solyc06g073790.3
Solyc01g103170.4					Solyc04g077690.3		Solyc01g102420.1	Solyc04g008600.4				Solyc08g078860.4	Solyc06g073800.3
Solyc01g103180.4					Solyc04g078370.3		Solyc01g102610.3	Solyc04g008690.3				Solyc08g079370.2	Solyc06g073950.3
Solyc01g103190.3					Solyc04g078550.3		Solyc01g102760.3	Solyc04g008710.4				Solyc08g079870.3	Solyc06g074500.2
Solyc01g103200.4					Solyc04g078600.3		Solyc01g102810.3	Solyc04g008720.4				Solyc08g079930.2	Solyc06g074980.3
Solyc01g103420.4					Solyc04g078650.4		Solyc01g102820.4	Solyc04g008750.3				Solyc08g079970.2	Solyc06g075110.3
Solyc01g103470.2					Solyc04g078980.4		Solyc01g102830.3	Solyc04g008860.4				Solyc08g080420.4	Solyc06g075180.1
Solyc01g103480.3					Solyc04g079360.1		Solyc01g102840.3	Solyc04g008990.3				Solyc08g080650.3	Solyc06g075190.1
Solyc01g103490.3					Solyc04g079480.2		Solyc01g102850.3	Solyc04g009230.4				Solyc08g080660.1	Solyc06g075350.3
Solyc01g103510.4					Solyc04g079570.1		Solyc01g102860.2	Solyc04g009300.4				Solyc08g080670.1	Solyc06g075530.1
Solyc01g103540.3					Solyc04g080250.3		Solyc01g102980.3	Solyc04g009360.3				Solyc08g080690.4	Solyc06g075567.1
Solyc01g103630.4					Solyc04g080620.3		Solyc01g102990.3	Solyc04g009370.4				Solyc08g080930.1	Solyc06g076350.3
Solyc01g103640.4					Solyc04g080750.4		Solyc01g103100.3	Solyc04g009420.3				Solyc08g081255.1	Solyc06g076710.3
Solyc01g103650.3					Solyc04g080890.4		Solyc01g103110.3	Solyc04g009540.1				Solyc08g081530.3	Solyc06g076970.3
Solyc01g103670.4					Solyc04g081080.1		Solyc01g103140.3	Solyc04g009630.3				Solyc08g081920.4	Solyc06g083060.4
Solyc01g103680.3					Solyc04g081240.2		Solyc01g103250.4	Solyc04g009940.4				Solyc08g082390.3	Solyc06g083470.4
Solyc01g103720.4					Solyc04g081250.1		Solyc01g103270.4	Solyc04g010060.2				Solyc08g082540.3	Solyc06g083620.3
Solyc01g103800.3					Solyc04g081300.4		Solyc01g103310.4	Solyc04g010090.3				Solyc08g082740.4	Solyc06g084230.3
Solyc01g103870.1					Solyc04g081670.4		Solyc01g103450.3	Solyc04g010290.4				Solyc09g005720.3	Solyc06g084370.1
Solyc01g103873.1					Solyc04g081700.3		Solyc01g103460.2	Solyc04g011390.1				Solyc09g007010.1	Solyc06g150101.1
Solyc01g103875.1					Solyc04g081770.4		Solyc01g103750.4	Solyc04g011630.1				Solyc09g007040.1	Solyc07g005100.4
Solyc01g103930.3					Solyc04g081790.3		Solyc01g103760.3	Solyc04g011640.3				Solyc09g007310.3	Solyc07g005300.1
Solyc01g104000.3					Solyc04g081840.4		Solyc01g103780.4	Solyc04g011880.1				Solyc09g007350.3	Solyc07g005340.2
Solyc01g104040.4					Solyc04g081990.3		Solyc01g104060.3	Solyc04g012060.3				Solyc09g007390.3	Solyc07g005410.3
Solyc01g104050.4					Solyc04g082430.3		Solyc01g104200.4	Solyc04g013200.1				Solyc09g007500.3	Solyc07g005430.3
Solyc01g104300.3					Solyc04g082510.3		Solyc01g104310.3	Solyc04g014390.3				Solyc09g007800.3	Solyc07g005590.3
Solyc01g104510.3					Solyc04g082600.3		Solyc01g104550.3	Solyc04g014450.1				Solyc09g008140.3	Solyc07g005690.3
Solyc01g104620.4					Solyc04g150166.1		Solyc01g104580.3	Solyc04g014480.3				Solyc09g008190.3	Solyc07g005740.1
Solyc01g104630.3					Solyc05g005080.3		Solyc01g104710.3	Solyc04g014540.3				Solyc09g008400.3	Solyc07g005850.3
Solyc01g104640.3					Solyc05g005230.3		Solyc01g104840.4	Solyc04g014700.4				Solyc09g008430.4	Solyc07g006010.3
Solyc01g104650.3					Solyc05g005320.1		Solyc01g104860.3	Solyc04g014710.3				Solyc09g008630.3	Solyc07g006790.3
Solyc01g104700.4					Solyc05g005440.3		Solyc01g105010.3	Solyc04g014850.3				Solyc09g008740.1	Solyc07g006830.4
Solyc01g104750.4					Solyc05g005550.4		Solyc01g105020.3	Solyc04g014855.1				Solyc09g008750.1	Solyc07g007120.3
Solyc01g104760.2					Solyc05g005660.1		Solyc01g105040.3	Solyc04g014980.1				Solyc09g008760.1	Solyc07g007370.3
Solyc01g104770.4					Solyc05g005720.4		Solyc01g105290.3	Solyc04g015440.4				Solyc09g008913.1	Solyc07g007380.4
Solyc01g104790.4					Solyc05g006000.3		Solyc01g105460.4	Solyc04g015480.3				Solyc09g009980.3	Solyc07g007530.1
Solyc01g104880.3					Solyc05g006030.3		Solyc01g105510.3	Solyc04g015600.3				Solyc09g010690.4	Solyc07g007570.1
Solyc01g104920.3					Solyc05g006040.4		Solyc01g105680.4	Solyc04g015630.2				Solyc09g011220.3	Solyc07g007630.3
Solyc01g104970.3					Solyc05g006550.4		Solyc01g105690.2	Solyc04g016130.3				Solyc09g011620.2	Solyc07g008370.4
Solyc01g105070.3					Solyc05g007240.1		Solyc01g105720.2	Solyc04g016360.3				Solyc09g011760.3	Solyc07g008475.1
Solyc01g105100.3					Solyc05g007245.1		Solyc01g105980.3	Solyc04g016530.3				Solyc09g011930.3	Solyc07g008480.3
Solyc01g105150.4					Solyc05g007650.1		Solyc01g106010.3	Solyc04g017700.4				Solyc09g013080.3	Solyc07g008560.3
Solyc01g105180.3					Solyc05g007890.4		Solyc01g106020.3	Solyc04g018170.1				Solyc09g013110.3	Solyc07g008780.3
Solyc01g105190.4					Solyc05g007895.1		Solyc01g106090.3	Solyc04g024590.3				Solyc09g014320.4	Solyc07g008800.4
Solyc01g105200.2					Solyc05g008370.2		Solyc01g106270.1	Solyc04g025450.3				Solyc09g014460.1	Solyc07g008880.3
Solyc01g105220.3					Solyc05g008670.3		Solyc01g106380.2	Solyc04g025770.1				Solyc09g014470.2	Solyc07g009140.3
Solyc01g105230.4					Solyc05g008970.1		Solyc01g106430.3	Solyc04g025990.3				Solyc09g015380.1	Solyc07g009160.3
Solyc01g105280.3					Solyc05g009010.1		Solyc01g106470.3	Solyc04g026220.4				Solyc09g018950.3	Solyc07g009220.2
Solyc01g105300.4					Solyc05g009660.4		Solyc01g106480.4	Solyc04g040200.3				Solyc09g030370.3	Solyc07g009320.3
Solyc01g105383.1					Solyc05g009745.1		Solyc01g106580.3	Solyc04g047760.2				Solyc09g031590.4	Solyc07g009330.4
Solyc01g105450.4					Solyc05g009880.3		Solyc01g106690.3	Solyc04g049130.4				Solyc09g031600.2	Solyc07g014620.1
Solyc01g105560.3					Solyc05g010210.1		Solyc01g106790.3	Solyc04g049630.3				Solyc09g031780.3	Solyc07g014670.3
Solyc01g105610.1					Solyc05g010700.1		Solyc01g107190.3	Solyc04g049720.4				Solyc09g055320.1	Solyc07g014700.4
Solyc01g105620.4					Solyc05g011840.3		Solyc01g107200.4	Solyc04g049800.3				Solyc09g056200.3	Solyc07g017410.3
Solyc01g105630.4					Solyc05g012020.4		Solyc01g107330.4	Solyc04g049850.3				Solyc09g059240.3	Solyc07g017490.3
Solyc01g105767.1					Solyc05g012530.1		Solyc01g107340.4	Solyc04g050170.4				Solyc09g059500.3	Solyc07g017960.4
Solyc01g105820.3					Solyc05g013010.3		Solyc01g107350.3	Solyc04g050180.3				Solyc09g059570.3	Solyc07g018210.3
Solyc01g106000.4					Solyc05g013630.1		Solyc01g107590.3	Solyc04g050270.1				Solyc09g063150.3	Solyc07g021650.3
Solyc01g106050.4					Solyc05g014280.4		Solyc01g107640.3	Solyc04g050310.3				Solyc09g064160.3	Solyc07g026810.3
Solyc01g106110.2					Solyc05g015420.4		Solyc01g107650.3	Solyc04g050730.3				Solyc09g064450.3	Solyc07g032090.4
Solyc01g106130.1					Solyc05g015780.1		Solyc01g107730.3	Solyc04g050920.3				Solyc09g065540.3	Solyc07g032250.4
Solyc01g106210.3					Solyc05g015790.2		Solyc01g107910.4	Solyc04g050960.3				Solyc09g065930.4	Solyc07g041010.3
Solyc01g106220.4					Solyc05g015800.3		Solyc01g107980.3	Solyc04g051610.3				Solyc09g072865.1	Solyc07g042080.4
Solyc01g106260.3					Solyc05g015980.3		Solyc01g107990.3	Solyc04g051650.3				Solyc09g074210.3	Solyc07g042430.1
Solyc01g106320.2					Solyc05g016690.3		Solyc01g108060.2	Solyc04g051870.3				Solyc09g074400.3	Solyc07g042510.3
Solyc01g106360.3					Solyc05g017760.4		Solyc01g108070.4	Solyc04g053130.4				Solyc09g074550.3	Solyc07g042760.1
Solyc01g106440.3					Solyc05g017980.3		Solyc01g108510.3	Solyc04g054310.3				Solyc09g074580.1	Solyc07g044850.3
Solyc01g106460.4					Solyc05g018185.1		Solyc01g108600.3	Solyc04g054320.4				Solyc09g075070.3	Solyc07g045290.3
Solyc01g106500.4					Solyc05g018190.1		Solyc01g108610.3	Solyc04g054370.1				Solyc09g075100.3	Solyc07g045350.4
Solyc01g106510.2					Solyc05g018890.1		Solyc01g108650.3	Solyc04g054400.3				Solyc09g076040.3	Solyc07g047890.4
Solyc01g106560.4					Solyc05g018930.1		Solyc01g109180.4	Solyc04g054460.3				Solyc09g082060.3	Solyc07g047990.1
Solyc01g106890.2					Solyc05g023825.1		Solyc01g109200.4	Solyc04g054490.3				Solyc09g082130.4	Solyc07g049700.1
Solyc01g106950.3					Solyc05g024160.3		Solyc01g109270.3	Solyc04g054760.3				Solyc09g082320.3	Solyc07g053650.4
Solyc01g106960.2					Solyc05g025907.1		Solyc01g109300.3	Solyc04g054880.3				Solyc09g082480.2	Solyc07g054320.3
Solyc01g107080.3					Solyc05g025910.3		Solyc01g109430.3	Solyc04g056540.3				Solyc09g082520.3	Solyc07g054430.3
Solyc01g107150.3					Solyc05g025955.1		Solyc01g109500.4	Solyc04g057870.3				Solyc09g082780.3	Solyc07g055080.3
Solyc01g107160.3					Solyc05g026180.2		Solyc01g109550.2	Solyc04g057970.3				Solyc09g082970.3	Solyc07g055280.4
Solyc01g107390.4					Solyc05g039940.2		Solyc01g109610.4	Solyc04g058050.1				Solyc09g083020.1	Solyc07g055530.3
Solyc01g107490.2					Solyc05g039950.2		Solyc01g109690.1	Solyc04g058180.4				Solyc09g083220.3	Solyc07g055720.4
Solyc01g107510.3					Solyc05g041140.4		Solyc01g109700.3	Solyc04g063390.2				Solyc09g084480.3	Solyc07g055860.4
Solyc01g107540.4					Solyc05g042010.1		Solyc01g109780.3	Solyc04g064680.4				Solyc09g084490.4	Solyc07g056210.4
Solyc01g107550.3					Solyc05g043400.2		Solyc01g109850.3	Solyc04g064830.4				Solyc09g089490.4	Solyc07g056220.3
Solyc01g107580.4					Solyc05g046360.3		Solyc01g109930.4	Solyc04g071010.4				Solyc09g089530.3	Solyc07g056410.3
Solyc01g107600.3					Solyc05g047680.4		Solyc01g109950.4	Solyc04g071150.3				Solyc09g089570.4	Solyc07g056440.3
Solyc01g107610.4					Solyc05g048740.3		Solyc01g110100.4	Solyc04g071310.3				Solyc09g089880.3	Solyc07g056480.3
Solyc01g107620.4					Solyc05g050760.2		Solyc01g110160.4	Solyc04g071360.4				Solyc09g090100.3	Solyc07g062450.3
Solyc01g107740.3					Solyc05g051010.4		Solyc01g110280.3	Solyc04g071420.3				Solyc09g090210.3	Solyc07g062920.4
Solyc01g107780.4					Solyc05g051280.3		Solyc01g110290.3	Solyc04g071490.3				Solyc09g090230.2	Solyc07g063000.4
Solyc01g107820.2					Solyc05g051440.1		Solyc01g110340.4	Solyc04g071560.4				Solyc09g090310.3	Solyc07g063310.3
Solyc01g107825.1					Solyc05g052400.3		Solyc01g110350.2	Solyc04g071580.3				Solyc09g090650.3	Solyc07g063640.1
Solyc01g107860.3					Solyc05g052550.1		Solyc01g110360.3	Solyc04g072036.1				Solyc09g091900.4	Solyc07g063680.4
Solyc01g107880.3					Solyc05g052560.1		Solyc01g110370.4	Solyc04g072180.3				Solyc09g092400.2	Solyc07g063700.2
Solyc01g107900.3					Solyc05g052570.3		Solyc01g110570.3	Solyc04g072240.3				Solyc09g097760.3	Solyc07g064270.3
Solyc01g107920.2					Solyc05g053010.1		Solyc01g110600.2	Solyc04g072440.4				Solyc09g097840.2	Solyc07g064440.3
Solyc01g107930.3					Solyc05g053050.1		Solyc01g110610.4	Solyc04g072520.3				Solyc09g098300.3	Solyc07g064800.3
Solyc01g107940.3					Solyc05g053290.3		Solyc01g110660.4	Solyc04g072700.4				Solyc09g098510.3	Solyc07g065200.3
Solyc01g108150.3					Solyc05g053810.3		Solyc01g110770.2	Solyc04g072740.3				Solyc10g005790.3	Solyc07g065220.3
Solyc01g108160.3					Solyc05g053870.3		Solyc01g110870.3	Solyc04g072770.4				Solyc10g005800.3	Solyc07g065480.3
Solyc01g108290.3					Solyc05g053920.1		Solyc01g110900.1	Solyc04g072810.4				Solyc10g006270.4	Solyc07g065640.3
Solyc01g108350.4					Solyc05g054050.4		Solyc01g110940.3	Solyc04g072860.3				Solyc10g006300.4	Solyc07g065690.3
Solyc01g108360.4					Solyc05g054110.3		Solyc01g110980.4	Solyc04g072940.4				Solyc10g006880.3	Solyc07g066030.4
Solyc01g108420.2					Solyc05g054315.1		Solyc01g111020.3	Solyc04g073980.3				Solyc10g007260.3	Solyc07g066210.3
Solyc01g108440.2					Solyc05g054400.3		Solyc01g111040.4	Solyc04g074080.3				Solyc10g007560.2	Solyc07g066370.3
Solyc01g108470.3					Solyc05g054405.1		Solyc01g111120.4	Solyc04g074130.3				Solyc10g007590.4	Solyc07g150101.1
Solyc01g108480.1					Solyc05g054660.2		Solyc01g111260.2	Solyc04g074167.1				Solyc10g007770.3	Solyc07g150116.1
Solyc01g108550.1					Solyc05g054760.4		Solyc01g111280.3	Solyc04g074350.3				Solyc10g007900.4	Solyc08g005230.3
Solyc01g108580.3					Solyc05g054780.3		Solyc01g111310.3	Solyc04g074530.3				Solyc10g007930.4	Solyc08g005985.1
Solyc01g108710.3					Solyc05g054790.1		Solyc01g111330.4	Solyc04g074630.4				Solyc10g007980.3	Solyc08g006000.3
Solyc01g108750.2					Solyc05g055010.4		Solyc01g111580.3	Solyc04g074750.3				Solyc10g008000.1	Solyc08g006650.3
Solyc01g108830.3					Solyc05g055270.1		Solyc01g111630.3	Solyc04g074860.4				Solyc10g008090.1	Solyc08g006780.3
Solyc01g108940.2					Solyc05g055343.2		Solyc01g111740.3	Solyc04g076250.3				Solyc10g008260.2	Solyc08g006840.3
Solyc01g108960.1					Solyc05g055400.4		Solyc01g111750.4	Solyc04g076530.3				Solyc10g008450.2	Solyc08g007100.4
Solyc01g108970.4					Solyc05g056010.3		Solyc01g111790.2	Solyc04g076740.3				Solyc10g008700.3	Solyc08g007140.4
Solyc01g108990.3					Solyc05g056120.3		Solyc01g111920.3	Solyc04g076800.3				Solyc10g008870.3	Solyc08g007320.3
Solyc01g109000.1					Solyc05g150117.1		Solyc01g111930.4	Solyc04g076870.4				Solyc10g009420.3	Solyc08g007420.3
Solyc01g109010.3					Solyc06g005270.3		Solyc01g111990.3	Solyc04g077130.1				Solyc10g017960.2	Solyc08g007790.3
Solyc01g109050.2					Solyc06g006110.3		Solyc01g112010.3	Solyc04g077150.3				Solyc10g045490.2	Solyc08g008130.4
Solyc01g109060.4					Solyc06g007130.5.1		Solyc01g112060.4	Solyc04g077190.4				Solyc10g045640.2	Solyc08g008140.3
Solyc01g109080.3					Solyc06g007190.4		Solyc01g112070.4	Solyc04g077420.4				Solyc10g047650.3	Solyc08g008330.3
Solyc01g109090.2					Solyc06g008270.2		Solyc01g112160.4	Solyc04g077480.3				Solyc10g047670.2	Solyc08g013690.1
Solyc01g109110.3					Solyc06g008540.1		Solyc01g112190.3	Solyc04g077570.1				Solyc10g049280.2	Solyc08g013760.1
Solyc01g109120.3					Solyc06g008550.1		Solyc01g112370.3	Solyc04g077610.4				Solyc10g051300.2	Solyc08g013860.3
Solyc01g109140.3					Solyc06g008570.1		Solyc01g150101.1	Solyc04g077770.2				Solyc10g051330.3	Solyc08g014080.4
Solyc01g109410.4					Solyc06g008910.2		Solyc01g150126.1	Solyc04g078190.4				Solyc10g052660.4	Solyc08g014550.3
Solyc01g109420.3					Solyc06g009220.4		Solyc01g150148.1	Solyc04g078480.3				Solyc10g054590.2	Solyc08g016180.3
Solyc01g109540.4					Solyc06g009600.2		Solyc02g005180.3	Solyc04g078490.1				Solyc10g055593.1	Solyc08g021870.3
Solyc01g109560.3					Solyc06g009770.1		Solyc02g010680.1	Solyc04g078520.3				Solyc10g055810.2	Solyc08g021880.1
Solyc01g109570.4					Solyc06g016790.3		Solyc02g014450.3	Solyc04g078590.3				Solyc10g074700.2	Solyc08g022070.3
Solyc01g109640.3					Solyc06g035490.3		Solyc02g014460.4	Solyc04g078850.4				Solyc10g075030.3	Solyc08g023460.4
Solyc01g109710.3					Solyc06g035520.3		Solyc02g014490.4	Solyc04g078910.3				Solyc10g075150.2	Solyc08g023530.1
Solyc01g109720.3					Solyc06g035570.1		Solyc02g014730.3	Solyc04g079000.4				Solyc10g076515.1	Solyc08g023570.2
Solyc01g109760.3					Solyc06g035620.3		Solyc02g014840.3	Solyc04g079110.1				Solyc10g076610.2	Solyc08g023580.4
Solyc01g109770.3					Solyc06g036410.1		Solyc02g020910.4	Solyc04g079170.4				Solyc10g076930.2	Solyc08g023590.4
Solyc01g109870.3					Solyc06g036420.3		Solyc02g020940.3	Solyc04g079190.4				Solyc10g077030.2	Solyc08g023600.1
Solyc01g109910.4					Solyc06g043260.2		Solyc02g020980.4	Solyc04g079290.3				Solyc10g078150.3	Solyc08g041770.3
Solyc01g110010.3					Solyc06g048470.4		Solyc02g021100.3	Solyc04g079320.4				Solyc10g078230.3	Solyc08g041980.3
Solyc01g110030.3					Solyc06g048630.3		Solyc02g021140.3	Solyc04g079340.3				Solyc10g078450.2	Solyc08g061843.1
Solyc01g110300.4					Solyc06g048700.1		Solyc02g021210.1	Solyc04g079560.3				Solyc10g079050.2	Solyc08g061955.1
Solyc01g110800.3					Solyc06g048870.3		Solyc02g021430.1	Solyc04g079590.3				Solyc10g079860.2	Solyc08g062870.1
Solyc01g110990.2					Solyc06g050160.4		Solyc02g023990.3	Solyc04g079680.4				Solyc10g080610.1	Solyc08g065210.1
Solyc01g111250.3					Solyc06g051830.3		Solyc02g030120.3	Solyc04g079690.3				Solyc10g080620.1	Solyc08g066430.1
Solyc01g111340.4					Solyc06g051850.2		Solyc02g030130.4	Solyc04g079930.3				Solyc10g080700.2	Solyc08g066820.3
Solyc01g111350.3					Solyc06g051950.4		Solyc02g031740.3	Solyc04g080020.4				Solyc10g081130.2	Solyc08g066890.4
Solyc01g111420.3					Solyc06g053420.4		Solyc02g031750.3	Solyc04g080030.3				Solyc10g081370.3	Solyc08g067020.4
Solyc01g111500.3					Solyc06g053640.1		Solyc02g032410.3	Solyc04g080190.3				Solyc10g083270.3	Solyc08g067290.3
Solyc01g111520.3					Solyc06g053720.3		Solyc02g032840.1	Solyc04g080380.3				Solyc10g083470.2	Solyc08g067340.4
Solyc01g111530.3					Solyc06g053930.3		Solyc02g032860.3	Solyc04g080420.4				Solyc10g083580.2	Solyc08g068010.2
Solyc01g111620.3					Solyc06g054240.3		Solyc02g032870.4	Solyc04g080470.4				Solyc10g083710.2	Solyc08g068030.1
Solyc01g111640.3					Solyc06g060530.1		Solyc02g033030.3	Solyc04g080710.4				Solyc10g083840.1	Solyc08g068040.3
Solyc01g111670.4					Solyc06g060660.1		Solyc02g036370.3	Solyc04g080730.3				Solyc10g083920.2	Solyc08g068330.3
Solyc01g111680.4					Solyc06g060735.1		Solyc02g036430.2	Solyc04g080770.3				Solyc10g084070.1	Solyc08g069231.1
Solyc01g111710.4					Solyc06g060870.1		Solyc02g037490.1	Solyc04g080830.4				Solyc10g084210.2	Solyc08g074240.3
Solyc01g111780.4					Solyc06g061010.4		Solyc02g037550.3	Solyc04g080860.1				Solyc10g084540.3	Solyc08g074280.4
Solyc01g111910.3					Solyc06g062390.3		Solyc02g037555.1	Solyc04g080870.1				Solyc10g084600.2	Solyc08g074290.3
Solyc01g112020.3					Solyc06g062460.3		Solyc02g038690.1	Solyc04g080900.3				Solyc10g085060.3	Solyc08g074590.2
Solyc01g112050.3					Solyc06g062550.4		Solyc02g038811.1	Solyc04g081160.3				Solyc10g085215.1	Solyc08g074660.1
Solyc01g112150.3					Solyc06g062650.1		Solyc02g038815.1	Solyc04g081210.4				Solyc10g085480.2	Solyc08g075340.3
Solyc01g112210.3					Solyc06g062960.3		Solyc02g043810.4	Solyc04g081400.3				Solyc10g085490.3	Solyc08g075720.3
Solyc01g112220.4					Solyc06g062970.3		Solyc02g055440.4	Solyc04g081540.3				Solyc10g085950.2	Solyc08g075810.3
Solyc01g112240.4					Solyc06g062980.3		Solyc02g061760.4	Solyc04g081590.4				Solyc10g086000.3	Solyc08g076230.1
Solyc01g112250.4					Solyc06g063150.4		Solyc02g061790.4	Solyc04g081850.4				Solyc10g086020.3	Solyc08g076990.3
Solyc01g112310.4					Solyc06g063330.3		Solyc02g061940.4	Solyc04g081870.4				Solyc10g086330.2	Solyc08g077080.1
Solyc01g112340.3					Solyc06g063430.2		Solyc02g062130.4	Solyc04g082000.4				Solyc10g086480.3	Solyc08g077260.3
Solyc01g112350.3					Solyc06g064900.3		Solyc02g062160.1	Solyc04g082010.1				Solyc11g005000.2	Solyc08g077350.3
Solyc01g150130.1					Solyc06g065360.3		Solyc02g062340.3	Solyc04g082020.3				Solyc11g005050.2	Solyc08g077420.3
Solyc01g150131.1					Solyc06g065620.2		Solyc02g062560.3	Solyc04g082610.3				Solyc11g005060.2	Solyc08g077440.3
Solyc01g150150.1					Solyc06g066040.2		Solyc02g062570.4	Solyc04g082640.3				Solyc11g005480.2	Solyc08g077490.2
Solyc01g150164.1					Solyc06g066070.1		Solyc02g062610.3	Solyc04g082720.3				Solyc11g006770.3	Solyc08g077500.4
Solyc01g150165.1					Solyc06g066110.1		Solyc02g062620.3	Solyc04g082910.1				Solyc11g006780.2	Solyc08g077730.3
Solyc01g150166.1					Solyc06g066240.4		Solyc02g062690.3	Solyc04g150119.1				Solyc11g007020.2	Solyc08g077900.3
Solyc01g150167.1					Solyc06g066560.3		Solyc02g062940.3	Solyc04g150162.1				Solyc11g007140.2	Solyc08g078320.3
Solyc01g150168.1					Solyc06g066710.1		Solyc02g062950.3	Solyc04g150172.1				Solyc11g007970.2	Solyc08g078990.3
Solyc02g011680.4					Solyc06g066800.2		Solyc02g062960.4	Solyc05g005010.3				Solyc11g008290.1	Solyc08g079900.3
Solyc02g014130.3					Solyc06g067870.3		Solyc02g062990.1	Solyc05g005140.4				Solyc11g008400.2	Solyc08g080090.3
Solyc02g014170.3					Solyc06g067900.3		Solyc02g063000.4	Solyc05g005180.3				Solyc11g008550.3	Solyc08g080380.4
Solyc02g014180.2					Solyc06g067950.3		Solyc02g063120.1	Solyc05g005330.3				Solyc11g008720.3	Solyc08g080390.3
Solyc02g014190.4					Solyc06g068150.3		Solyc02g063140.4	Solyc05g005490.4				Solyc11g008820.2	Solyc08g080630.4
Solyc02g014310.4					Solyc06g068240.3		Solyc02g063150.3	Solyc05g005500.1				Solyc11g008950.1	Solyc08g080640.2
Solyc02g014350.4					Solyc06g068310.1		Solyc02g063170.3	Solyc05g005560.4				Solyc11g008960.3	Solyc08g080860.4
Solyc02g014360.3					Solyc06g068350.2		Solyc02g063180.4	Solyc05g005680.3				Solyc11g010180.2	Solyc08g080910.3
Solyc02g014560.3					Solyc06g069135.1		Solyc02g063190.2	Solyc05g005740.3				Solyc11g010200.3	Solyc08g080940.3
Solyc02g014860.3					Solyc06g069380.4		Solyc02g063350.1	Solyc05g005760.4				Solyc11g010260.3	Solyc08g081170.4
Solyc02g021167.1					Solyc06g069420.3		Solyc02g063400.3	Solyc05g005770.3				Solyc11g010280.1	Solyc08g081280.3
Solyc02g021440.4					Solyc06g069460.3		Solyc02g063420.3	Solyc05g005860.3				Solyc11g010290.2	Solyc08g081330.4
Solyc02g021470.4					Solyc06g069600.3		Solyc02g063523.1	Solyc05g005880.2				Solyc11g010860.3	Solyc08g081380.3
Solyc02g021560.4					Solyc06g070950.2		Solyc02g063527.1	Solyc05g005890.2				Solyc11g010910.3	Solyc08g081410.3
Solyc02g021620.3					Solyc06g070960.3		Solyc02g063547.1	Solyc05g005990.3				Solyc11g011450.2	Solyc08g081500.3
Solyc02g021680.3					Solyc06g071660.3		Solyc02g064640.4	Solyc05g006090.4				Solyc11g011470.2	Solyc08g081730.4
Solyc02g022920.1					Solyc06g071700.1		Solyc02g064720.3	Solyc05g006110.3				Solyc11g011760.3	Solyc08g081840.3
Solyc02g027080.2					Solyc06g071710.1		Solyc02g064950.3	Solyc05g006400.2				Solyc11g012140.2	Solyc08g082270.3
Solyc02g030080.4					Solyc06g071750.3		Solyc02g065060.3	Solyc05g006420.3				Solyc11g012210.1	Solyc08g082480.3
Solyc02g030100.4					Solyc06g071830.2		Solyc02g065110.3	Solyc05g006570.1				Solyc11g012705.2	Solyc08g082695.1
Solyc02g030110.2					Solyc06g071840.3		Solyc02g065220.4	Solyc05g006700.4				Solyc11g012890.2	Solyc08g082700.3
Solyc02g030510.1					Solyc06g072017.1		Solyc02g065230.3	Solyc05g006770.4				Solyc11g013460.2	Solyc08g082730.4
Solyc02g031730.1					Solyc06g072320.4		Solyc02g065280.3	Solyc05g006965.1				Solyc11g013550.2	Solyc08g082920.3
Solyc02g031790.3					Solyc06g072770.3		Solyc02g065400.3	Solyc05g006990.3				Solyc11g017250.2	Solyc09g005130.4
Solyc02g031830.1					Solyc06g072845.1		Solyc02g066807.1	Solyc05g007010.3				Solyc11g017330.1	Solyc09g005300.3
Solyc02g031850.1					Solyc06g072870.1		Solyc02g066830.4	Solyc05g007020.4				Solyc11g017340.1	Solyc09g005350.3
Solyc02g031860.3					Solyc06g073040.1		Solyc02g066950.4	Solyc05g007160.3				Solyc11g018715.1	Solyc09g005710.3
Solyc02g031900.3					Solyc06g074070.3		Solyc02g066970.1	Solyc05g007440.3				Solyc11g018720.1	Solyc09g005745.1
Solyc02g031910.2					Solyc06g074140.1		Solyc02g066993.1	Solyc05g007780.3				Solyc11g018740.3	Solyc09g005960.4
Solyc02g031990.1					Solyc06g074230.3		Solyc02g067100.3	Solyc05g007790.3				Solyc11g020877.1	Solyc09g007100.3
Solyc02g032300.3					Solyc06g074280.2		Solyc02g067120.4	Solyc05g007840.3				Solyc11g021360.3	Solyc09g007450.3
Solyc02g032820.3					Solyc06g074380.3		Solyc02g067220.4	Solyc05g007910.3				Solyc11g022380.3	Solyc09g007790.1
Solyc02g032850.3					Solyc06g074470.3		Solyc02g067230.3	Solyc05g007980.3				Solyc11g027810.3	Solyc09g007870.3
Solyc02g032930.3					Solyc06g074585.1		Solyc02g067320.3	Solyc05g008060.4				Solyc11g027820.1	Solyc09g008250.4
Solyc02g036270.4					Solyc06g075020.3		Solyc02g067340.4	Solyc05g008300.3				Solyc11g028010.2	Solyc09g008335.1
Solyc02g036280.3					Solyc06g075130.4		Solyc02g067380.4	Solyc05g008920.3				Solyc11g028070.2	Solyc09g008360.2
Solyc02g036380.3					Solyc06g075320.3		Solyc02g067480.3	Solyc05g009030.4				Solyc11g028100.2	Solyc09g008470.4
Solyc02g036480.1					Solyc06g075470.3		Solyc02g067550.2	Solyc05g009170.3				Solyc11g032190.1	Solyc09g008800.3
Solyc02g037500.1					Solyc06g075550.3		Solyc02g067830.3	Solyc05g009253.1				Solyc11g033260.2	Solyc09g009150.1
Solyc02g037590.3					Solyc06g075690.3		Solyc02g067930.3	Solyc05g009257.1				Solyc11g040130.2	Solyc09g009260.3
Solyc02g038750.3					Solyc06g075850.1		Solyc02g068050.4	Solyc05g009260.1				Solyc11g042420.2	Solyc09g009400.4
Solyc02g038803.1					Solyc06g076270.3		Solyc02g068110.4	Solyc05g009300.1				Solyc11g044750.3	Solyc09g009510.4
Solyc02g038806.1					Solyc06g076280.3		Solyc02g068140.3	Solyc05g009380.4				Solyc11g044840.2	Solyc09g009540.4
Solyc02g038807.1					Solyc06g076320.1		Solyc02g068170.1	Solyc05g009470.4				Solyc11g044870.2	Solyc09g009650.3
Solyc02g038812.1					Solyc06g076330.3		Solyc02g068180.3	Solyc05g009570.3				Solyc11g044910.2	Solyc09g009790.4
Solyc02g038813.1					Solyc06g076540.1		Solyc02g068415.1	Solyc05g009680.1				Solyc11g056650.2	Solyc09g009800.3
Solyc02g038817.1					Solyc06g076740.3		Solyc02g068440.3	Solyc05g009800.4				Solyc11g064850.2	Solyc09g009950.4
Solyc02g050200.2					Solyc06g082460.1		Solyc02g068600.3	Solyc05g009920.4				Solyc11g065080.2	Solyc09g010070.1
Solyc02g050280.4					Solyc06g082560.3		Solyc02g068700.3	Solyc05g009950.3				Solyc11g065250.1	Solyc09g010500.3
Solyc02g050330.1					Solyc06g082710.4		Solyc02g068710.3	Solyc05g010010.1				Solyc11g065270.2	Solyc09g011223.1
Solyc02g061770.4					Solyc06g082910.3		Solyc02g069010.4	Solyc05g010150.3				Solyc11g066150.3	Solyc09g011310.3
Solyc02g061880.1					Solyc06g082960.3		Solyc02g069030.3	Solyc05g010400.3				Solyc11g066600.2	Solyc09g011330.3
Solyc02g061890.1					Solyc06g083310.3		Solyc02g069070.3	Solyc05g010450.1				Solyc11g066740.2	Solyc09g011450.4
Solyc02g061900.1					Solyc06g083700.4		Solyc02g069280.2	Solyc05g011830.4				Solyc11g066860.2	Solyc09g011510.2
Solyc02g061960.3					Solyc06g083850.4		Solyc02g069390.2	Solyc05g012000.3				Solyc11g066920.1	Solyc09g011520.3
Solyc02g061980.3					Solyc06g083960.3		Solyc02g069410.4	Solyc05g012030.1				Solyc11g067100.2	Solyc09g011650.4
Solyc02g062000.4					Solyc06g083970.1		Solyc02g069430.4	Solyc05g012120.3				Solyc11g067300.2	Solyc09g011980.1
Solyc02g062010.1					Solyc06g084190.3		Solyc02g069460.3	Solyc05g012140.3				Solyc11g068370.3	Solyc09g014280.1
Solyc02g062040.3					Solyc06g150134.1		Solyc02g069490.4	Solyc05g012150.4				Solyc11g068420.2	Solyc09g014450.4
Solyc02g062100.4					Solyc07g005140.4		Solyc02g069500.1	Solyc05g012220.3				Solyc11g069010.2	Solyc09g015180.4
Solyc02g062110.4					Solyc07g005150.3		Solyc02g069560.3	Solyc05g012380.3				Solyc11g069150.3	Solyc09g015190.2
Solyc02g062140.2					Solyc07g005170.3		Solyc02g069620.4	Solyc05g012600.3				Solyc11g069180.2	Solyc09g015420.3
Solyc02g062250.3					Solyc07g005980.2		Solyc02g069670.4	Solyc05g012700.3				Solyc11g069480.2	Solyc09g016940.4
Solyc02g062290.2					Solyc07g006020.3		Solyc02g069860.4	Solyc05g012790.4				Solyc11g069560.2	Solyc09g018060.4
Solyc02g062370.4					Solyc07g006220.2		Solyc02g069910.2	Solyc05g012800.1				Solyc11g071190.3	Solyc09g025230.4
Solyc02g062630.1					Solyc07g006480.4		Solyc02g070050.3	Solyc05g013150.4				Solyc11g071960.2	Solyc09g025250.4
Solyc02g062640.4					Solyc07g006910.4		Solyc02g070220.3	Solyc05g013160.4				Solyc11g072240.2	Solyc09g042780.2
Solyc02g062670.3					Solyc07g007190.3		Solyc02g070230.2	Solyc05g013190.4				Solyc11g072280.3	Solyc09g047910.4
Solyc02g062700.3					Solyc07g007270.3		Solyc02g070440.3	Solyc05g013220.2				Solyc11g072290.3	Solyc09g056220.1
Solyc02g062790.3					Solyc07g007460.3		Solyc02g070460.3	Solyc05g013530.4				Solyc11g072380.2	Solyc09g057650.3
Solyc02g062800.2					Solyc07g007620.3		Solyc02g070480.4	Solyc05g013670.3				Solyc11g073180.2	Solyc09g057670.3
Solyc02g062810.4					Solyc07g007950.1		Solyc02g070490.4	Solyc05g013690.4				Solyc11g073232.1	Solyc09g059400.4
Solyc02g062890.3					Solyc07g009070.4		Solyc02g070540.3	Solyc05g014100.3				Solyc11g073300.2	Solyc09g059620.4
Solyc02g062910.3					Solyc07g009447.1		Solyc02g070670.4	Solyc05g014110.3				Solyc12g005030.3	Solyc09g061750.3
Solyc02g063020.3					Solyc07g009450.1		Solyc02g070720.1	Solyc05g014250.3				Solyc12g005040.2	Solyc09g064930.3
Solyc02g063050.3					Solyc07g014680.4		Solyc02g070755.1	Solyc05g014490.3				Solyc12g005200.3	Solyc09g064940.2
Solyc02g063075.1					Solyc07g016180.3		Solyc02g070760.4	Solyc05g014500.3				Solyc12g005330.2	Solyc09g065010.4
Solyc02g063090.3					Solyc07g017600.3		Solyc02g070860.4	Solyc05g014505.1				Solyc12g005380.3	Solyc09g065330.3
Solyc02g063160.4					Solyc07g019437.1		Solyc02g070920.3	Solyc05g014710.4				Solyc12g005410.2	Solyc09g066430.3
Solyc02g063250.3					Solyc07g021700.3		Solyc02g071100.3	Solyc05g014720.4				Solyc12g005640.2	Solyc09g074060.3
Solyc02g063270.4					Solyc07g026720.3		Solyc02g071110.3	Solyc05g014730.1				Solyc12g005645.1	Solyc09g074235.1
Solyc02g063280.4					Solyc07g026873.1		Solyc02g071190.4	Solyc05g015310.3				Solyc12g005680.3	Solyc09g074460.3
Solyc02g063520.3					Solyc07g039440.1		Solyc02g071200.4	Solyc05g015320.3				Solyc12g005820.3	Solyc09g074530.3
Solyc02g064570.2					Solyc07g040960.1		Solyc02g071210.3	Solyc05g015330.1				Solyc12g005930.2	Solyc09g074590.1
Solyc02g064590.2					Solyc07g041230.3		Solyc02g071260.3	Solyc05g017990.4				Solyc12g005990.2	Solyc09g074740.2
Solyc02g064620.2					Solyc07g041555.1		Solyc02g071320.4	Solyc05g023995.1				Solyc12g006060.2	Solyc09g074750.3
Solyc02g064650.3					Solyc07g041770.1		Solyc02g071380.2	Solyc05g024020.1				Solyc12g006250.3	Solyc09g075150.3
Solyc02g064670.1					Solyc07g042170.3		Solyc02g071400.3	Solyc05g024360.1				Solyc12g006270.2	Solyc09g075220.1
Solyc02g064700.3					Solyc07g042250.3		Solyc02g071580.4	Solyc05g024430.3				Solyc12g006280.3	Solyc09g075290.3
Solyc02g064750.4					Solyc07g042300.1		Solyc02g071860.4	Solyc05g024457.1				Solyc12g006317.1	Solyc09g075300.3
Solyc02g064990.3					Solyc07g042600.3		Solyc02g071880.3	Solyc05g025590.4				Solyc12g006440.2	Solyc09g075430.3
Solyc02g065020.2					Solyc07g043060.1		Solyc02g071890.3	Solyc05g026140.4				Solyc12g007130.2	Solyc09g075700.1
Solyc02g065030.1					Solyc07g043120.1		Solyc02g071940.1	Solyc05g026560.3				Solyc12g007210.2	Solyc09g075710.1
Solyc02g065300.1					Solyc07g045123.1		Solyc02g072040.3	Solyc05g041440.4				Solyc12g008590.3	Solyc09g075990.3
Solyc02g065370.3					Solyc07g045440.1		Solyc02g072090.2	Solyc05g043430.4				Solyc12g008620.2	Solyc09g082110.4
Solyc02g065410.3					Solyc07g045590.1		Solyc02g072105.1	Solyc05g046030.4				Solyc12g008700.3	Solyc09g082115.1
Solyc02g065510.1					Solyc07g047740.3		Solyc02g072160.4	Solyc05g047560.1				Solyc12g008860.3	Solyc09g082400.2
Solyc02g065560.1					Solyc07g047900.3		Solyc02g072220.1	Solyc05g049900.3				Solyc12g008900.2	Solyc09g082450.1
Solyc02g065650.1					Solyc07g049250.1		Solyc02g072230.3	Solyc05g049970.3				Solyc12g008910.2	Solyc09g082770.3
Solyc02g065720.3					Solyc07g049320.4		Solyc02g072250.1	Solyc05g050110.3				Solyc12g009120.2	Solyc09g082810.3
Solyc02g066940.4					Solyc07g049600.4		Solyc02g072260.4	Solyc05g050720.4				Solyc12g009130.3	Solyc09g083200.4
Solyc02g067010.3					Solyc07g049670.4		Solyc02g072560.1	Solyc05g051500.4				Solyc12g009245.1	Solyc09g083320.1
Solyc02g067080.4					Solyc07g051920.1		Solyc02g073580.1	Solyc05g051700.3				Solyc12g009400.2	Solyc09g089520.4
Solyc02g067085.1					Solyc07g052060.2		Solyc02g074600.4	Solyc05g051750.3				Solyc12g009410.2	Solyc09g089540.4
Solyc02g067210.3					Solyc07g052070.3		Solyc02g076640.1	Solyc05g051870.3				Solyc12g009500.2	Solyc09g089580.4
Solyc02g067390.3					Solyc07g052100.4		Solyc02g076950.2	Solyc05g052100.3				Solyc12g010150.3	Solyc09g089670.3
Solyc02g067530.4					Solyc07g052230.3		Solyc02g077130.2	Solyc05g052160.4				Solyc12g010190.1	Solyc09g089680.4
Solyc02g067560.1					Solyc07g052690.4		Solyc02g077140.3	Solyc05g052170.4				Solyc12g010670.1	Solyc09g089870.3
Solyc02g067570.3					Solyc07g052860.3		Solyc02g077160.3	Solyc05g052620.4				Solyc12g010680.3	Solyc09g090110.3
Solyc02g067600.1					Solyc07g052960.3		Solyc02g077250.2	Solyc05g052630.4				Solyc12g010860.2	Solyc09g090350.3
Solyc02g067620.3					Solyc07g053000.1		Solyc02g077300.2	Solyc05g052710.3				Solyc12g011100.2	Solyc09g090430.3
Solyc02g067700.1					Solyc07g053010.3		Solyc02g077310.4	Solyc05g052800.3				Solyc12g013655.1	Solyc09g090580.3
Solyc02g067770.3					Solyc07g053030.4		Solyc02g077460.3	Solyc05g053100.3				Solyc12g013830.2	Solyc09g090660.3
Solyc02g067780.3					Solyc07g053180.3		Solyc02g077480.1	Solyc05g053200.3				Solyc12g014070.2	Solyc09g090890.3
Solyc02g067790.4					Solyc07g053390.1		Solyc02g077670.3	Solyc05g053210.4				Solyc12g014360.2	Solyc09g090900.4
Solyc02g067810.1					Solyc07g053400.1		Solyc02g077950.3	Solyc05g053300.3				Solyc12g015740.2	Solyc09g090970.4
Solyc02g067840.3					Solyc07g053450.4		Solyc02g077980.3	Solyc05g053310.3				Solyc12g016070.1	Solyc09g090980.3
Solyc02g067900.3					Solyc07g053520.2		Solyc02g077990.3	Solyc05g053350.3				Solyc12g019540.2	Solyc09g091000.4
Solyc02g067920.4					Solyc07g053615.1		Solyc02g078040.3	Solyc05g053360.3				Solyc12g019640.2	Solyc09g091470.3
Solyc02g068040.3					Solyc07g053810.3		Solyc02g078240.4	Solyc05g053540.3				Solyc12g036200.2	Solyc09g091750.3
Solyc02g068100.3					Solyc07g053840.1		Solyc02g078400.3	Solyc05g053820.3				Solyc12g036820.2	Solyc09g091850.4
Solyc02g068300.3					Solyc07g054130.2		Solyc02g078700.3	Solyc05g053950.4				Solyc12g040810.2	Solyc09g092040.3
Solyc02g068460.1					Solyc07g054310.3		Solyc02g078720.4	Solyc05g054030.3				Solyc12g042080.2	Solyc09g092150.1
Solyc02g068490.4					Solyc07g054670.4		Solyc02g078750.3	Solyc05g054190.4				Solyc12g042540.1	Solyc09g092430.3
Solyc02g068540.2					Solyc07g054790.1		Solyc02g078780.3	Solyc05g054220.3				Solyc12g042545.1	Solyc09g097960.3
Solyc02g068560.3					Solyc07g054900.2		Solyc02g078800.4	Solyc05g054340.4				Solyc12g042840.2	Solyc09g098010.3
Solyc02g068590.3					Solyc07g054920.2		Solyc02g078950.4	Solyc05g054450.1				Solyc12g044720.2	Solyc09g098030.4
Solyc02g068660.3					Solyc07g054980.3		Solyc02g079070.4	Solyc05g054540.4				Solyc12g044850.2	Solyc09g098110.4
Solyc02g068690.3					Solyc07g055020.3		Solyc02g079090.4	Solyc05g054590.4				Solyc12g044880.2	Solyc09g098230.3
Solyc02g068730.3					Solyc07g055110.3		Solyc02g079190.3	Solyc05g054600.3				Solyc12g049320.3	Solyc09g098270.4
Solyc02g068750.1					Solyc07g055160.4		Solyc02g079270.4	Solyc05g054610.1				Solyc12g049370.2	Solyc09g098340.3
Solyc02g068780.4					Solyc07g055330.3		Solyc02g079320.3	Solyc05g054740.3				Solyc12g049440.3	Solyc09g150156.1
Solyc02g068790.4					Solyc07g055410.2		Solyc02g079340.3	Solyc05g054840.3				Solyc12g055780.3	Solyc10g005300.3
Solyc02g068900.3					Solyc07g055415.1		Solyc02g079365.1	Solyc05g054940.3				Solyc12g055820.3	Solyc10g005310.3
Solyc02g069057.1					Solyc07g055870.4		Solyc02g079370.3	Solyc05g055220.1				Solyc12g056090.2	Solyc10g005600.4
Solyc02g069065.1					Solyc07g056325.1		Solyc02g079390.4	Solyc05g055550.3				Solyc12g056674.1	Solyc10g005650.3
Solyc02g069150.3					Solyc07g056330.3		Solyc02g079430.4	Solyc05g055650.3				Solyc12g056675.1	Solyc10g005730.3
Solyc02g069160.3					Solyc07g061710.2		Solyc02g079490.3	Solyc05g055690.3				Solyc12g056678.1	Solyc10g005780.3
Solyc02g069170.3					Solyc07g061715.1		Solyc02g079740.1	Solyc05g055750.3				Solyc12g056700.2	Solyc10g005890.3
Solyc02g069180.4					Solyc07g061870.1		Solyc02g079790.3	Solyc05g055940.3				Solyc12g056930.2	Solyc10g006320.3
Solyc02g069240.1					Solyc07g061910.1		Solyc02g079940.3	Solyc05g055980.4				Solyc12g057110.2	Solyc10g006470.3
Solyc02g069310.3					Solyc07g062130.3		Solyc02g079950.3	Solyc05g055990.4				Solyc12g062940.3	Solyc10g006570.2
Solyc02g069340.4					Solyc07g062140.3		Solyc02g079970.4	Solyc05g056000.3				Solyc12g077540.3	Solyc10g006600.4
Solyc02g069370.3					Solyc07g062370.1		Solyc02g079980.3	Solyc05g056150.4				Solyc12g088340.2	Solyc10g006610.4
Solyc02g069380.3					Solyc07g062720.3		Solyc02g080100.1	Solyc05g056260.2				Solyc12g088670.2	Solyc10g006790.4
Solyc02g069400.3					Solyc07g062960.1		Solyc02g080160.4	Solyc05g056290.4				Solyc12g088800.3	Solyc10g007350.4
Solyc02g069470.4					Solyc07g063350.3		Solyc02g080190.3	Solyc05g056370.4				Solyc12g088840.1	Solyc10g007360.4
Solyc02g069520.2					Solyc07g063500.4		Solyc02g080230.3	Solyc05g056430.3				Solyc12g088960.2	Solyc10g007700.3
Solyc02g069580.3					Solyc07g063710.2		Solyc02g080260.4	Solyc05g056450.3				Solyc12g089100.2	Solyc10g007850.3
Solyc02g069720.3					Solyc07g063740.2		Solyc02g080310.2	Solyc05g056460.4				Solyc12g089220.3	Solyc10g008100.3
Solyc02g069750.3					Solyc07g063780.2		Solyc02g080360.1	Solyc05g150109.1				Solyc12g095910.2	Solyc10g008180.2
Solyc02g069770.3					Solyc07g064360.3		Solyc02g080430.3	Solyc05g150152.1				Solyc12g096260.2	Solyc10g011925.1
Solyc02g069790.3					Solyc07g064670.3		Solyc02g080440.3	Solyc06g005310.3				Solyc12g096470.2	Solyc10g011930.1
Solyc02g069950.3					Solyc07g064960.2		Solyc02g080540.1	Solyc06g005320.1				Solyc12g096540.2	Solyc10g012060.3
Solyc02g069960.4					Solyc07g065120.3		Solyc02g080570.3	Solyc06g005330.3				Solyc12g096670.2	Solyc10g018120.2
Solyc02g070010.1					Solyc07g065410.1		Solyc02g080600.1	Solyc06g005390.1				Solyc12g098210.3	Solyc10g018160.2
Solyc02g070020.1					Solyc07g065430.2		Solyc02g080610.4	Solyc06g005420.1				Solyc12g098440.2	Solyc10g038110.1
Solyc02g070100.3					Solyc07g065440.4		Solyc02g080630.4	Solyc06g005430.1				Solyc12g098620.2	Solyc10g038120.3
Solyc02g070240.3					Solyc07g065530.1		Solyc02g080640.4	Solyc06g007170.4				Solyc12g098670.3	Solyc10g044986.1
Solyc02g070280.3					Solyc07g065910.1		Solyc02g080650.3	Solyc06g007240.4				Solyc12g098720.3	Solyc10g045040.1
Solyc02g070290.3					Solyc07g066550.4		Solyc02g080660.3	Solyc06g007310.4				Solyc12g098945.1	Solyc10g045540.2
Solyc02g070400.3					Solyc07g150114.1		Solyc02g080780.3	Solyc06g007340.3				Solyc12g099025.1	Solyc10g046880.1
Solyc02g070470.1					Solyc07g150138.1		Solyc02g080810.3	Solyc06g007370.1				Solyc12g099140.2	Solyc10g047610.3
Solyc02g070570.4					Solyc07g150148.1		Solyc02g080880.4	Solyc06g007480.3				Solyc12g099160.2	Solyc10g048060.2
Solyc02g070630.3					Solyc08g005050.4		Solyc02g080990.2	Solyc06g007590.3				Solyc12g099220.1	Solyc10g049913.1
Solyc02g070710.3					Solyc08g005380.2		Solyc02g081150.1	Solyc06g007740.1				Solyc12g099330.2	Solyc10g049940.1
Solyc02g071130.4					Solyc08g005420.3		Solyc02g081170.4	Solyc06g007770.3				Solyc12g099730.3	Solyc10g049970.2
Solyc02g071180.3					Solyc08g005510.3		Solyc02g081230.4	Solyc06g008010.3				Solyc12g099770.2	Solyc10g050170.3
Solyc02g071250.3					Solyc08g005540.2		Solyc02g081250.3	Solyc06g008050.4				Solyc12g099840.1	Solyc10g050200.1
Solyc02g071360.4					Solyc08g005650.3		Solyc02g081270.4	Solyc06g008220.4				Solyc12g099940.2	Solyc10g050230.3
Solyc02g071410.3					Solyc08g006210.3		Solyc02g081330.4	Solyc06g008510.3				Solyc12g100040.2	Solyc10g050450.2
Solyc02g071470.4					Solyc08g006295.1		Solyc02g081340.3	Solyc06g008560.2				Solyc12g100250.3	Solyc10g050540.2
Solyc02g071510.3					Solyc08g006310.3		Solyc02g081470.4	Solyc06g008590.3				Solyc12g100280.3	Solyc10g050890.2
Solyc02g071560.4					Solyc08g006320.4		Solyc02g081600.4	Solyc06g008980.3				Solyc12g100320.2	Solyc10g050990.2
Solyc02g071740.3					Solyc08g006480.3		Solyc02g081650.3	Solyc06g009710.4				Solyc12g150125.1	Solyc10g051020.2
Solyc02g071790.3					Solyc08g006950.4		Solyc02g081670.1	Solyc06g009790.4					Solyc10g051120.3
Solyc02g071800.3					Solyc08g006990.3		Solyc02g081730.3	Solyc06g009810.4					Solyc10g051220.3
Solyc02g071820.4					Solyc08g007210.4		Solyc02g082260.3	Solyc06g010170.3					Solyc10g051260.3
Solyc02g071870.4					Solyc08g007230.3		Solyc02g082420.3	Solyc06g011560.3					Solyc10g051377.1
Solyc02g071920.3					Solyc08g007280.2		Solyc02g082480.3	Solyc06g018100.4					Solyc10g054455.1
Solyc02g071980.3					Solyc08g007300.3		Solyc02g082610.1	Solyc06g030540.4					Solyc10g054560.2
Solyc02g072020.3					Solyc08g007690.1		Solyc02g082720.4	Solyc06g034140.3					Solyc10g054570.2
Solyc02g072130.3					Solyc08g007930.2		Solyc02g082737.1	Solyc06g034340.3					Solyc10g054800.2
Solyc02g072190.4					Solyc08g008370.3		Solyc02g082750.4	Solyc06g036080.4					Solyc10g054880.3
Solyc02g072300.4					Solyc08g008580.3		Solyc02g082760.3	Solyc06g036100.3					Solyc10g055360.1
Solyc02g072470.4					Solyc08g008660.4		Solyc02g082810.3	Solyc06g036310.3					Solyc10g055800.2
Solyc02g072480.4					Solyc08g013780.1		Solyc02g082820.3	Solyc06g036340.4					Solyc10g061950.3
Solyc02g076800.1					Solyc08g013920.3		Solyc02g083040.1	Solyc06g036460.4					Solyc10g061955.1
Solyc02g076810.4					Solyc08g014420.4		Solyc02g083070.2	Solyc06g036640.4					Solyc10g074437.1
Solyc02g076850.2					Solyc08g015940.3		Solyc02g083110.1	Solyc06g036780.3					Solyc10g074890.2
Solyc02g076930.2					Solyc08g016313.1		Solyc02g083140.3	Solyc06g043150.4					Solyc10g074980.2
Solyc02g077040.4					Solyc08g016415.1		Solyc02g083190.2	Solyc06g048410.4					Solyc10g076580.1
Solyc02g077290.2					Solyc08g016760.1		Solyc02g083285.2	Solyc06g048480.3					Solyc10g076590.3
Solyc02g077350.1					Solyc08g022020.1		Solyc02g083410.4	Solyc06g048540.3					Solyc10g076600.2
Solyc02g077370.1					Solyc08g029340.1		Solyc02g083525.1	Solyc06g048730.3					Solyc10g076690.2
Solyc02g077400.4					Solyc08g042010.4		Solyc02g083550.2	Solyc06g048920.4					Solyc10g076840.2
Solyc02g077410.3					Solyc08g042025.1		Solyc02g083570.3	Solyc06g048960.4					Solyc10g077065.1
Solyc02g077430.4					Solyc08g059700.2		Solyc02g083720.4	Solyc06g049080.3					Solyc10g077070.2
Solyc02g077450.3					Solyc08g061847.1		Solyc02g083760.4	Solyc06g050310.3					Solyc10g078175.1
Solyc02g077620.1					Solyc08g061910.4		Solyc02g083810.4	Solyc06g050360.3					Solyc10g078550.4
Solyc02g077650.2					Solyc08g061920.3		Solyc02g083860.3	Solyc06g050760.1					Solyc10g078590.2
Solyc02g077660.3					Solyc08g063020.1		Solyc02g083890.4	Solyc06g050840.3					Solyc10g078620.1
Solyc02g077730.3					Solyc08g065430.3		Solyc02g084420.3	Solyc06g051130.1					Solyc10g078770.2
Solyc02g077740.3					Solyc08g066180.3		Solyc02g084430.3	Solyc06g051260.4					Solyc10g078830.2
Solyc02g077780.3					Solyc08g066320.4		Solyc02g084440.4	Solyc06g051510.2					Solyc10g078840.1
Solyc02g078000.2					Solyc08g066330.3		Solyc02g084450.4	Solyc06g051760.3					Solyc10g078960.2
Solyc02g078010.4					Solyc08g066500.4		Solyc02g084530.2	Solyc06g053140.3					Solyc10g079000.1
Solyc02g078170.3					Solyc08g066690.4		Solyc02g084620.3	Solyc06g053760.3					Solyc10g079080.2
Solyc02g078220.1					Solyc08g066900.1		Solyc02g084630.3	Solyc06g054130.1					Solyc10g079260.2
Solyc02g078320.3					Solyc08g067050.3		Solyc02g084640.4	Solyc06g054250.4					Solyc10g080590.2
Solyc02g078520.4					Solyc08g067260.4		Solyc02g084650.3	Solyc06g054260.1					Solyc10g080660.3
Solyc02g078530.3					Solyc08g067300.1		Solyc02g085030.4	Solyc06g054380.4					Solyc10g081440.2
Solyc02g078540.4					Solyc08g067460.1		Solyc02g085100.3	Solyc06g054410.4					Solyc10g083120.3
Solyc02g078550.3					Solyc08g067500.1		Solyc02g085145.1	Solyc06g054420.3					Solyc10g083280.4
Solyc02g078560.4					Solyc08g067560.2		Solyc02g085220.4	Solyc06g054660.1					Solyc10g083780.1
Solyc02g078580.1					Solyc08g067600.2		Solyc02g085250.4	Solyc06g059810.1					Solyc10g084220.3
Solyc02g078610.4					Solyc08g068110.1		Solyc02g085290.3	Solyc06g060010.4					Solyc10g084620.3
Solyc02g078660.4					Solyc08g068440.4		Solyc02g085490.2	Solyc06g060130.4					Solyc10g085160.2
Solyc02g078820.3					Solyc08g068450.1		Solyc02g085520.4	Solyc06g060540.3					Solyc10g085900.3
Solyc02g078830.4					Solyc08g068717.1		Solyc02g085590.4	Solyc06g060590.3					Solyc10g086510.2
Solyc02g078840.4					Solyc08g068880.1		Solyc02g085620.3	Solyc06g060885.1					Solyc11g005200.2
Solyc02g078880.4					Solyc08g074655.1		Solyc02g085700.1	Solyc06g060890.4					Solyc11g005220.2
Solyc02g078900.3					Solyc08g075650.3		Solyc02g086080.4	Solyc06g061070.3					Solyc11g005570.2
Solyc02g078960.4					Solyc08g075670.2		Solyc02g086090.4	Solyc06g061090.3					Solyc11g005580.1
Solyc02g078970.4					Solyc08g075790.4		Solyc02g086130.4	Solyc06g061120.4					Solyc11g005680.2
Solyc02g079030.3					Solyc08g076080.3		Solyc02g086150.4	Solyc06g062310.3					Solyc11g006480.1
Solyc02g079060.3					Solyc08g076630.3		Solyc02g086170.3	Solyc06g062480.4					Solyc11g006550.3
Solyc02g079170.3					Solyc08g076887.1		Solyc02g086180.4	Solyc06g062765.1					Solyc11g006660.3
Solyc02g079180.1					Solyc08g077000.1		Solyc02g086200.3	Solyc06g062840.4					Solyc11g006690.1
Solyc02g079210.3					Solyc08g077210.4		Solyc02g086350.3	Solyc06g062880.2					Solyc11g007060.2
Solyc02g079230.3					Solyc08g077640.3		Solyc02g086370.4	Solyc06g063220.3					Solyc11g007230.1
Solyc02g079350.3					Solyc08g077860.4		Solyc02g086730.3	Solyc06g064570.3					Solyc11g007390.1
Solyc02g079380.2					Solyc08g078090.1		Solyc02g086740.1	Solyc06g064810.3					Solyc11g007570.2
Solyc02g079440.3					Solyc08g078170.1		Solyc02g086820.3	Solyc06g065040.4					Solyc11g007710.2
Solyc02g079510.3					Solyc08g078190.2		Solyc02g086830.3	Solyc06g065200.4					Solyc11g007720.2
Solyc02g079530.4					Solyc08g078290.1		Solyc02g086890.3	Solyc06g065260.3					Solyc11g007860.1
Solyc02g079550.3					Solyc08g078300.4		Solyc02g086900.4	Solyc06g065390.4					Solyc11g008010.2
Solyc02g079560.1					Solyc08g078500.3		Solyc02g086910.4	Solyc06g065680.3					Solyc11g008260.2
Solyc02g079570.4					Solyc08g078640.3		Solyc02g087040.1	Solyc06g065980.3					Solyc11g008430.2
Solyc02g079580.4					Solyc08g078770.1		Solyc02g087140.3	Solyc06g066400.3					Solyc11g008510.3
Solyc02g079700.1					Solyc08g078880.3		Solyc02g087150.3	Solyc06g066760.3					Solyc11g008770.2
Solyc02g079710.4					Solyc08g078970.1		Solyc02g087180.4	Solyc06g066770.1					Solyc11g010100.2
Solyc02g079720.1					Solyc08g079040.1		Solyc02g087190.1	Solyc06g067990.3					Solyc11g010450.2
Solyc02g079820.4					Solyc08g079050.2		Solyc02g087230.3	Solyc06g068010.3					Solyc11g010850.2
Solyc02g079850.4					Solyc08g079090.4		Solyc02g087250.4	Solyc06g068140.3					Solyc11g010950.2
Solyc02g079880.3					Solyc08g079200.1		Solyc02g087340.3	Solyc06g068180.3					Solyc11g011420.3
Solyc02g080070.3					Solyc08g079580.1		Solyc02g087420.3	Solyc06g068190.2					Solyc11g011650.1
Solyc02g080080.3					Solyc08g079720.3		Solyc02g087440.4	Solyc06g068290.1					Solyc11g011860.1
Solyc02g080090.1					Solyc08g079740.3		Solyc02g087470.4	Solyc06g068450.3					Solyc11g011910.2
Solyc02g080130.4					Solyc08g079860.2		Solyc02g087760.3	Solyc06g068670.3					Solyc11g011930.3
Solyc02g080290.3					Solyc08g080060.4		Solyc02g087780.3	Solyc06g068680.3					Solyc11g011990.2
Solyc02g080320.4					Solyc08g080270.3		Solyc02g087840.3	Solyc06g068760.3					Solyc11g012110.2
Solyc02g080340.3					Solyc08g080430.2		Solyc02g087880.3	Solyc06g068770.3					Solyc11g012620.2
Solyc02g080370.3					Solyc08g081220.1		Solyc02g088000.3	Solyc06g069120.3					Solyc11g013000.2
Solyc02g080420.4					Solyc08g081440.2		Solyc02g088080.2	Solyc06g069170.4					Solyc11g013020.2
Solyc02g080560.1					Solyc08g081535.1		Solyc02g088230.3	Solyc06g069280.4					Solyc11g013100.2
Solyc02g080820.3					Solyc08g082130.3		Solyc02g088350.4	Solyc06g069300.1					Solyc11g013130.2
Solyc02g080860.3					Solyc08g082320.3		Solyc02g088390.4	Solyc06g069350.3					Solyc11g013350.1
Solyc02g080890.3					Solyc08g082353.1		Solyc02g088470.1	Solyc06g069450.4					Solyc11g013490.2
Solyc02g080950.3					Solyc08g082357.1		Solyc02g088540.3	Solyc06g069530.3					Solyc11g017290.1
Solyc02g081010.3					Solyc08g082380.1		Solyc02g088610.4	Solyc06g069630.4					Solyc11g018620.3
Solyc02g081015.1					Solyc08g082910.2		Solyc02g088740.1	Solyc06g069880.1					Solyc11g019920.2
Solyc02g081030.4					Solyc08g083150.1		Solyc02g088850.3	Solyc06g071000.3					Solyc11g020870.3
Solyc02g081080.3					Solyc08g150131.1		Solyc02g089070.3	Solyc06g071220.1					Solyc11g028080.2
Solyc02g081140.3					Solyc09g005220.3		Solyc02g089080.2	Solyc06g071230.3					Solyc11g033288.1
Solyc02g081290.4					Solyc09g007150.3		Solyc02g089120.4	Solyc06g071330.4					Solyc11g043150.2
Solyc02g081320.4					Solyc09g007190.3		Solyc02g089150.4	Solyc06g071420.3					Solyc11g044900.2
Solyc02g081380.3					Solyc09g007270.3		Solyc02g089480.1	Solyc06g071510.3					Solyc11g045510.3
Solyc02g081390.3					Solyc09g007340.4		Solyc02g089510.3	Solyc06g071780.4					Solyc11g062270.2
Solyc02g081410.3					Solyc09g007970.3		Solyc02g089540.3	Solyc06g071920.4					Solyc11g064800.3
Solyc02g081430.3					Solyc09g008320.4		Solyc02g089610.2	Solyc06g071960.4					Solyc11g064920.2
Solyc02g081590.3					Solyc09g008510.1		Solyc02g089620.3	Solyc06g072070.2					Solyc11g065670.1
Solyc02g081610.3					Solyc09g009010.4		Solyc02g089640.3	Solyc06g072340.3					Solyc11g065690.3
Solyc02g081620.3					Solyc09g009100.4		Solyc02g089880.4	Solyc06g072580.3					Solyc11g065880.2
Solyc02g081640.4					Solyc09g009105.1		Solyc02g089990.1	Solyc06g072730.4					Solyc11g065940.2
Solyc02g081660.3					Solyc09g009703.1		Solyc02g090020.4	Solyc06g072930.4					Solyc11g066290.2
Solyc02g081680.4					Solyc09g009707.1		Solyc02g090090.3	Solyc06g073090.3					Solyc11g066310.2
Solyc02g081810.4					Solyc09g010580.3		Solyc02g090100.1	Solyc06g073110.3					Solyc11g066330.2
Solyc02g081830.4					Solyc09g010680.3		Solyc02g090260.3	Solyc06g073240.3					Solyc11g066360.2
Solyc02g081960.3					Solyc09g010800.5.1		Solyc02g090510.3	Solyc06g073400.3					Solyc11g068400.2
Solyc02g082020.3					Solyc09g011160.4		Solyc02g090580.3	Solyc06g073470.3					Solyc11g068670.2
Solyc02g082110.4					Solyc09g011865.1		Solyc02g090670.3	Solyc06g073780.4					Solyc11g068720.2
Solyc02g082130.2					Solyc09g011890.1		Solyc02g090870.1	Solyc06g073870.4					Solyc11g068740.2
Solyc02g082160.2					Solyc09g012040.1		Solyc02g090890.4	Solyc06g073910.4					Solyc11g068960.2
Solyc02g082180.3					Solyc09g014310.3		Solyc02g090900.3	Solyc06g073930.4					Solyc11g069050.2
Solyc02g082190.3					Solyc09g014710.4		Solyc02g090940.3	Solyc06g073980.4					Solyc11g070020.3
Solyc02g082220.3					Solyc09g014820.3		Solyc02g091140.3	Solyc06g074180.3					Solyc11g071260.2
Solyc02g082250.4					Solyc09g014997.1		Solyc02g091180.1	Solyc06g074250.3					Solyc11g071370.1
Solyc02g082280.3					Solyc09g015070.3		Solyc02g091280.3	Solyc06g074290.1					Solyc11g071460.2
Solyc02g082360.4					Solyc09g015450.3		Solyc02g091290.3	Solyc06g074790.2					Solyc11g071600.2
Solyc02g082450.3					Solyc09g015830.3		Solyc02g091370.2	Solyc06g074800.1					Solyc11g072450.2
Solyc02g082460.3					Solyc09g015840.4		Solyc02g091400.1	Solyc06g074850.3					Solyc11g072590.3
Solyc02g082510.1					Solyc09g018850.3		Solyc02g091470.3	Solyc06g074890.1					Solyc11g072730.2
Solyc02g082540.4					Solyc09g031790.4		Solyc02g091490.4	Solyc06g074900.3					Solyc11g073238.1
Solyc02g082590.3					Solyc09g031920.1		Solyc02g091500.1	Solyc06g075080.4					Solyc11g073280.2
Solyc02g082600.4					Solyc09g055860.1		Solyc02g091530.4	Solyc06g075140.3					Solyc11g150106.1
Solyc02g082710.3					Solyc09g056360.3		Solyc02g091535.1	Solyc06g075220.1					Solyc12g005090.3
Solyc02g082800.3					Solyc09g059650.4		Solyc02g091665.1	Solyc06g075670.1					Solyc12g005310.2
Solyc02g082840.3					Solyc09g061630.2		Solyc02g091670.1	Solyc06g075675.1					Solyc12g005390.2
Solyc02g082910.4					Solyc09g061796.1		Solyc02g091690.3	Solyc06g076010.3					Solyc12g005570.2
Solyc02g082940.3					Solyc09g061860.4		Solyc02g091780.1	Solyc06g076250.4					Solyc12g005780.3
Solyc02g082950.3					Solyc09g063060.3		Solyc02g091980.2	Solyc06g076460.4					Solyc12g005940.2
Solyc02g082970.1					Solyc09g064247.1		Solyc02g092050.3	Solyc06g076510.3					Solyc12g005980.2
Solyc02g083260.3					Solyc09g064380.3		Solyc02g092100.1	Solyc06g076610.3					Solyc12g006210.1
Solyc02g083320.3					Solyc09g064460.1		Solyc02g092350.3	Solyc06g076630.3					Solyc12g006220.3
Solyc02g083350.4					Solyc09g064480.1		Solyc02g092390.3	Solyc06g076790.1					Solyc12g006230.3
Solyc02g083360.1					Solyc09g065200.4		Solyc02g092420.4	Solyc06g076940.3					Solyc12g006240.2
Solyc02g083370.1					Solyc09g065660.4		Solyc02g092470.3	Solyc06g082150.4					Solyc12g006290.2
Solyc02g083380.3					Solyc09g065900.3		Solyc02g092660.3	Solyc06g082750.3					Solyc12g006300.2
Solyc02g083420.3					Solyc09g065920.3		Solyc02g092700.3	Solyc06g082760.4					Solyc12g006490.2
Solyc02g083460.3					Solyc09g066190.1		Solyc02g092720.1	Solyc06g082940.3					Solyc12g006540.2
Solyc02g083470.3					Solyc09g066200.1		Solyc02g092930.1	Solyc06g082990.4					Solyc12g006670.3
Solyc02g083560.3					Solyc09g066340.1		Solyc02g092980.3	Solyc06g083010.1					Solyc12g008360.2
Solyc02g083730.4					Solyc09g066350.1		Solyc02g093080.3	Solyc06g083080.3					Solyc12g008660.1
Solyc02g083750.1					Solyc09g066410.3		Solyc02g093160.3	Solyc06g083250.4					Solyc12g009020.2
Solyc02g083790.4					Solyc09g066470.4		Solyc02g093170.4	Solyc06g083320.1					Solyc12g009140.3
Solyc02g083800.4					Solyc09g072580.3		Solyc02g093220.3	Solyc06g083380.3					Solyc12g009210.2
Solyc02g083850.3					Solyc09g072930.1		Solyc02g093320.4	Solyc06g083530.3					Solyc12g009260.3
Solyc02g083960.4					Solyc09g074570.1		Solyc02g093360.3	Solyc06g083550.1					Solyc12g009695.1
Solyc02g084113.1					Solyc09g074805.1		Solyc02g093545.1	Solyc06g083680.3					Solyc12g009875.1
Solyc02g084160.3					Solyc09g075350.4		Solyc02g093720.3	Solyc06g083770.4					Solyc12g009880.1
Solyc02g084177.1					Solyc09g075540.1		Solyc02g093970.4	Solyc06g083800.4					Solyc12g009940.2
Solyc02g084340.3					Solyc09g075580.1		Solyc02g094120.3	Solyc06g084050.4					Solyc12g010400.2
Solyc02g084380.3					Solyc09g075600.3		Solyc02g094250.4	Solyc06g084070.3					Solyc12g010410.3
Solyc02g084510.3					Solyc09g075840.4		Solyc02g094570.3	Solyc06g084090.4					Solyc12g010820.2
Solyc02g084520.3					Solyc09g082150.1		Solyc02g094580.3	Solyc06g084120.4					Solyc12g010830.2
Solyc02g084690.3					Solyc09g082510.3		Solyc02g094590.3	Solyc06g084140.4					Solyc12g011170.3
Solyc02g084800.4					Solyc09g082760.3		Solyc02g094640.4	Solyc06g084160.4					Solyc12g011200.3
Solyc02g084830.4					Solyc09g082830.4		Solyc02g150134.1	Solyc06g084260.3					Solyc12g013790.3
Solyc02g084840.3					Solyc09g083003.1		Solyc02g150147.1	Solyc06g084310.4					Solyc12g013910.2
Solyc02g084880.3					Solyc09g083007.1		Solyc03g005000.4	Solyc06g084360.4					Solyc12g013950.2
Solyc02g084970.4					Solyc09g083050.3		Solyc03g005010.4	Solyc06g084510.4					Solyc12g014010.2
Solyc02g085005.1					Solyc09g083280.3		Solyc03g005090.4	Solyc06g150128.1					Solyc12g014100.2
Solyc02g085140.4					Solyc09g089840.3		Solyc03g005120.3	Solyc06g150130.1					Solyc12g017570.2
Solyc02g085210.1					Solyc09g089860.4		Solyc03g005160.4	Solyc06g150131.1					Solyc12g017850.2
Solyc02g085230.3					Solyc09g089910.1		Solyc03g005200.3	Solyc06g150135.1					Solyc12g018990.2
Solyc02g085300.4					Solyc09g089920.1		Solyc03g005230.3	Solyc07g005420.2					Solyc12g019000.2
Solyc02g085320.1					Solyc09g090020.4		Solyc03g005260.3	Solyc07g005550.4					Solyc12g019320.2
Solyc02g085360.4					Solyc09g090030.2		Solyc03g005290.2	Solyc07g005570.4					Solyc12g019490.2
Solyc02g085420.4					Solyc09g090260.1		Solyc03g005310.4	Solyc07g005580.4					Solyc12g021170.2
Solyc02g085460.1					Solyc09g090530.4		Solyc03g005340.4	Solyc07g005660.4					Solyc12g032950.3
Solyc02g085580.4					Solyc09g090570.2		Solyc03g005410.4	Solyc07g005680.4					Solyc12g036440.1
Solyc02g085670.3					Solyc09g090670.3		Solyc03g005860.4	Solyc07g005770.2					Solyc12g036850.2
Solyc02g085720.1					Solyc09g090760.4		Solyc03g005960.3	Solyc07g005775.1					Solyc12g039120.2
Solyc02g085790.3					Solyc09g090940.3		Solyc03g006030.4	Solyc07g006060.3					Solyc12g040680.2
Solyc02g085810.3					Solyc09g091080.4		Solyc03g006100.4	Solyc07g006075.1					Solyc12g044640.2
Solyc02g085820.3					Solyc09g091200.3		Solyc03g006260.4	Solyc07g006110.4					Solyc12g044740.2
Solyc02g085830.4					Solyc09g091540.2		Solyc03g006410.3	Solyc07g006140.4					Solyc12g044950.3
Solyc02g086240.3					Solyc09g091920.3		Solyc03g006720.1	Solyc07g006490.3					Solyc12g049030.1
Solyc02g086270.4					Solyc09g091965.1		Solyc03g006740.3	Solyc07g006580.3					Solyc12g049290.2
Solyc02g086320.1					Solyc09g092300.3		Solyc03g006780.2	Solyc07g006630.4					Solyc12g055740.2
Solyc02g086330.4					Solyc09g097930.4		Solyc03g006800.1	Solyc07g006680.1					Solyc12g055800.3
Solyc02g086360.3					Solyc09g098460.1		Solyc03g006870.3	Solyc07g006730.4					Solyc12g055855.2
Solyc02g086452.1					Solyc09g098540.3		Solyc03g006880.3	Solyc07g006960.3					Solyc12g055900.1
Solyc02g086454.1					Solyc09g150109.1		Solyc03g006900.2	Solyc07g007260.4					Solyc12g055910.3
Solyc02g086456.1					Solyc09g150117.1		Solyc03g006970.1	Solyc07g007310.3					Solyc12g055950.2
Solyc02g086510.4					Solyc09g150129.1		Solyc03g007030.3	Solyc07g007600.3					Solyc12g056230.2
Solyc02g086520.3					Solyc10g005010.4		Solyc03g007070.3	Solyc07g007670.3					Solyc12g056710.3
Solyc02g086570.3					Solyc10g005030.4		Solyc03g007130.4	Solyc07g007690.4					Solyc12g062280.2
Solyc02g086580.4					Solyc10g005080.3		Solyc03g007270.3	Solyc07g007700.3					Solyc12g062290.2
Solyc02g086590.3					Solyc10g005200.3		Solyc03g007370.3	Solyc07g008030.3					Solyc12g062870.2
Solyc02g086600.3					Solyc10g005220.3		Solyc03g007410.4	Solyc07g008100.4					Solyc12g068075.1
Solyc02g086610.4					Solyc10g005240.3		Solyc03g007440.4	Solyc07g008190.4					Solyc12g076320.2
Solyc02g086790.4					Solyc10g005690.3		Solyc03g007490.3	Solyc07g008260.3					Solyc12g076340.1
Solyc02g086800.4					Solyc10g005970.1		Solyc03g007720.3	Solyc07g008310.3					Solyc12g076350.2
Solyc02g086810.1					Solyc10g005980.1		Solyc03g007770.3	Solyc07g008540.3					Solyc12g088420.2
Solyc02g086880.4					Solyc10g006360.2		Solyc03g007775.2	Solyc07g008850.3					Solyc12g088660.2
Solyc02g086970.4					Solyc10g006640.3		Solyc03g007970.2	Solyc07g009130.4					Solyc12g088890.3
Solyc02g087110.3					Solyc10g006750.4		Solyc03g007980.1	Solyc07g014650.3					Solyc12g088900.2
Solyc02g087170.4					Solyc10g006810.4		Solyc03g013130.1	Solyc07g015980.4					Solyc12g089000.2
Solyc02g087210.3					Solyc10g006890.4		Solyc03g013240.4	Solyc07g017730.3					Solyc12g089145.1
Solyc02g087260.1					Solyc10g006920.3		Solyc03g013250.4	Solyc07g017760.1					Solyc12g094590.2
Solyc02g087270.2					Solyc10g007073.1		Solyc03g013304.2	Solyc07g018240.1					Solyc12g096160.2
Solyc02g087300.1					Solyc10g007490.2		Solyc03g013320.1	Solyc07g021540.3					Solyc12g096295.1
Solyc02g087330.3					Solyc10g008040.4		Solyc03g013340.3	Solyc07g021620.1					Solyc12g096650.2
Solyc02g087360.4					Solyc10g008330.4		Solyc03g019660.4	Solyc07g025453.1					Solyc12g096700.2
Solyc02g087460.1					Solyc10g008420.3		Solyc03g019700.1	Solyc07g025457.1					Solyc12g097080.2
Solyc02g087550.3					Solyc10g008780.1		Solyc03g019710.3	Solyc07g026680.2					Solyc12g098430.2
Solyc02g087600.3					Solyc10g009100.3		Solyc03g019880.3	Solyc07g032110.3					Solyc12g098830.2
Solyc02g087610.1					Solyc10g009140.3		Solyc03g019940.4	Solyc07g032150.3					Solyc12g098940.2
Solyc02g087720.1					Solyc10g009290.1		Solyc03g025100.1	Solyc07g038160.4					Solyc12g099110.2
Solyc02g087740.3					Solyc10g011910.4		Solyc03g025170.1	Solyc07g039500.4					Solyc12g099440.3
Solyc02g088010.3					Solyc10g011920.3		Solyc03g025190.4	Solyc07g041340.2					Solyc12g099600.2
Solyc02g088040.1					Solyc10g012090.2		Solyc03g025310.3	Solyc07g041490.3					Solyc12g099660.2
Solyc02g088200.4					Solyc10g012100.1		Solyc03g025400.3	Solyc07g041720.1					Solyc12g099980.3
Solyc02g088210.3					Solyc10g018260.1		Solyc03g025420.3	Solyc07g041730.4					Solyc12g099990.2
Solyc02g088270.3					Solyc10g018510.2		Solyc03g025430.1	Solyc07g041780.3
Solyc02g088290.4					Solyc10g018813.1		Solyc03g025830.4	Solyc07g041925.1
Solyc02g088460.4					Solyc10g024330.3		Solyc03g025990.1	Solyc07g042190.3
Solyc02g088480.3					Solyc10g024360.2		Solyc03g026050.3	Solyc07g042390.3
Solyc02g088580.1					Solyc10g037930.2		Solyc03g026070.4	Solyc07g042580.3
Solyc02g088620.3					Solyc10g038190.2		Solyc03g026080.3	Solyc07g042990.1
Solyc02g088760.2					Solyc10g039297.1		Solyc03g026200.4	Solyc07g043050.1
Solyc02g088780.4					Solyc10g044680.2		Solyc03g026210.4	Solyc07g043070.3
Solyc02g088790.3					Solyc10g045290.2		Solyc03g026260.3	Solyc07g043130.3
Solyc02g088800.2					Solyc10g047595.1		Solyc03g026270.3	Solyc07g043160.1
Solyc02g088860.2					Solyc10g047810.3		Solyc03g026280.3	Solyc07g043330.3
Solyc02g089060.3					Solyc10g047822.1		Solyc03g026310.4	Solyc07g043600.4
Solyc02g089090.3					Solyc10g049630.2		Solyc03g026320.4	Solyc07g044750.3
Solyc02g089100.3					Solyc10g049790.1		Solyc03g026330.4	Solyc07g045050.3
Solyc02g089110.3					Solyc10g049800.2		Solyc03g031570.4	Solyc07g045540.4
Solyc02g089240.3					Solyc10g050970.1		Solyc03g031620.3	Solyc07g045570.3
Solyc02g089260.4					Solyc10g051050.3		Solyc03g031650.4	Solyc07g045580.1
Solyc02g089280.3					Solyc10g054050.3		Solyc03g031760.4	Solyc07g047770.4
Solyc02g089290.3					Solyc10g054080.3		Solyc03g031860.3	Solyc07g047823.1
Solyc02g089295.1					Solyc10g055240.2		Solyc03g032040.3	Solyc07g047840.2
Solyc02g089320.3					Solyc10g055250.1		Solyc03g032120.3	Solyc07g047860.4
Solyc02g089330.3					Solyc10g055260.2		Solyc03g033330.3	Solyc07g048080.4
Solyc02g089340.4					Solyc10g061880.1		Solyc03g033350.3	Solyc07g049210.3
Solyc02g089400.4					Solyc10g062130.1		Solyc03g033360.3	Solyc07g049230.1
Solyc02g089410.3					Solyc10g074530.2		Solyc03g033410.4	Solyc07g049290.3
Solyc02g089560.4					Solyc10g074785.1		Solyc03g033600.3	Solyc07g049500.3
Solyc02g089600.3					Solyc10g076280.3		Solyc03g033660.4	Solyc07g049505.1
Solyc02g089630.3					Solyc10g076640.1		Solyc03g033860.1	Solyc07g049590.3
Solyc02g089720.3					Solyc10g076890.3		Solyc03g034070.1	Solyc07g049740.4
Solyc02g089810.3					Solyc10g077105.1		Solyc03g034160.4	Solyc07g051860.1
Solyc02g089870.3					Solyc10g078280.3		Solyc03g034170.4	Solyc07g051880.1
Solyc02g089970.3					Solyc10g078520.2		Solyc03g043600.3	Solyc07g052240.3
Solyc02g090110.3					Solyc10g078900.3		Solyc03g043750.3	Solyc07g052290.1
Solyc02g090120.1					Solyc10g078910.3		Solyc03g044150.4	Solyc07g052430.3
Solyc02g090180.3					Solyc10g079640.2		Solyc03g044330.1	Solyc07g052610.3
Solyc02g090240.4					Solyc10g079755.1		Solyc03g044430.3	Solyc07g052913.1
Solyc02g090390.4					Solyc10g079770.3		Solyc03g044600.2	Solyc07g053360.4
Solyc02g090420.2					Solyc10g080150.2		Solyc03g044820.4	Solyc07g053610.3
Solyc02g090490.3					Solyc10g080510.1		Solyc03g046250.1	Solyc07g053800.3
Solyc02g090570.4					Solyc10g080580.1		Solyc03g046380.1	Solyc07g053880.3
Solyc02g090650.4					Solyc10g080880.2		Solyc03g051810.4	Solyc07g054090.3
Solyc02g090760.4					Solyc10g081050.1		Solyc03g053040.1	Solyc07g054120.2
Solyc02g090820.3					Solyc10g081160.2		Solyc03g053060.3	Solyc07g054210.3
Solyc02g090910.3					Solyc10g081390.1		Solyc03g058190.3	Solyc07g054290.1
Solyc02g090980.1					Solyc10g081700.3		Solyc03g058440.1	Solyc07g054580.3
Solyc02g091060.1					Solyc10g081720.2		Solyc03g058860.3	Solyc07g054610.3
Solyc02g091090.4					Solyc10g081760.3		Solyc03g058910.3	Solyc07g054740.3
Solyc02g091100.3					Solyc10g082060.1		Solyc03g059170.2	Solyc07g054780.1
Solyc02g091190.4					Solyc10g082064.1		Solyc03g059180.4	Solyc07g054820.4
Solyc02g091197.1					Solyc10g082066.1		Solyc03g059270.4	Solyc07g054850.3
Solyc02g091210.1					Solyc10g083350.2		Solyc03g059310.3	Solyc07g055030.1
Solyc02g091220.1					Solyc10g083360.2		Solyc03g059390.3	Solyc07g055180.3
Solyc02g091270.3					Solyc10g083510.2		Solyc03g059500.3	Solyc07g055760.3
Solyc02g091410.3					Solyc10g084000.3		Solyc03g060510.4	Solyc07g055910.4
Solyc02g091430.4					Solyc10g084020.1		Solyc03g062710.4	Solyc07g056040.3
Solyc02g091510.3					Solyc10g084590.2		Solyc03g062720.3	Solyc07g056310.3
Solyc02g091640.3					Solyc10g084650.3		Solyc03g062790.3	Solyc07g056580.3
Solyc02g091650.4					Solyc10g084880.3		Solyc03g063030.4	Solyc07g056650.4
Solyc02g091660.3					Solyc10g084950.3		Solyc03g063040.4	Solyc07g061790.3
Solyc02g091700.3					Solyc10g084990.2		Solyc03g063290.3	Solyc07g061800.4
Solyc02g091720.2					Solyc10g085190.2		Solyc03g063560.3	Solyc07g061960.3
Solyc02g091725.1					Solyc10g085230.2		Solyc03g063760.4	Solyc07g061970.3
Solyc02g091850.1					Solyc10g085260.1		Solyc03g064010.4	Solyc07g062030.3
Solyc02g092120.3					Solyc10g085370.3		Solyc03g070470.1	Solyc07g062040.3
Solyc02g092200.3					Solyc10g085500.2		Solyc03g071570.3	Solyc07g062050.3
Solyc02g092230.3					Solyc10g085750.2		Solyc03g071590.3	Solyc07g062470.4
Solyc02g092260.3					Solyc10g086490.2		Solyc03g071627.1	Solyc07g062710.4
Solyc02g092290.4					Solyc10g086530.1		Solyc03g071720.4	Solyc07g062740.4
Solyc02g092300.1					Solyc10g086600.3		Solyc03g078000.3	Solyc07g062860.3
Solyc02g092380.4					Solyc10g086620.2		Solyc03g078100.3	Solyc07g062870.3
Solyc02g092430.1					Solyc10g086640.3		Solyc03g078150.3	Solyc07g062950.4
Solyc02g092510.3					Solyc10g087010.3		Solyc03g078640.1	Solyc07g062980.4
Solyc02g092580.3					Solyc10g087030.1		Solyc03g078720.4	Solyc07g063140.1
Solyc02g092770.3					Solyc10g150105.1		Solyc03g078730.3	Solyc07g063230.3
Solyc02g092820.4					Solyc10g150127.1		Solyc03g078770.3	Solyc07g063390.3
Solyc02g092860.3					Solyc11g005390.3		Solyc03g078780.3	Solyc07g063530.3
Solyc02g092870.2					Solyc11g005420.3		Solyc03g078783.1	Solyc07g063540.3
Solyc02g093000.3					Solyc11g005520.3		Solyc03g078787.1	Solyc07g063610.4
Solyc02g093020.3					Solyc11g005710.2		Solyc03g078800.2	Solyc07g064280.3
Solyc02g093040.4					Solyc11g005740.2		Solyc03g078810.4	Solyc07g064310.2
Solyc02g093050.3					Solyc11g005860.2		Solyc03g079880.4	Solyc07g064480.1
Solyc02g093110.3					Solyc11g005900.2		Solyc03g080010.3	Solyc07g064680.3
Solyc02g093270.4					Solyc11g006050.1		Solyc03g080060.1	Solyc07g064950.3
Solyc02g093310.3					Solyc11g006640.3		Solyc03g080070.4	Solyc07g064970.4
Solyc02g093340.3					Solyc11g007070.2		Solyc03g080080.4	Solyc07g064990.3
Solyc02g093390.4					Solyc11g007250.2		Solyc03g080120.1	Solyc07g065180.3
Solyc02g093410.4					Solyc11g007310.3		Solyc03g080160.3	Solyc07g065210.4
Solyc02g093470.4					Solyc11g007340.2		Solyc03g080180.4	Solyc07g065400.3
Solyc02g093580.4					Solyc11g007460.1		Solyc03g081260.4	Solyc07g065550.3
Solyc02g093710.1					Solyc11g007470.1		Solyc03g082510.1	Solyc07g065660.4
Solyc02g093740.3					Solyc11g007480.1		Solyc03g082560.3	Solyc07g065670.1
Solyc02g093770.3					Solyc11g007640.2		Solyc03g082610.1	Solyc07g065710.3
Solyc02g093810.3					Solyc11g007900.3		Solyc03g082620.4	Solyc07g066110.1
Solyc02g093820.4					Solyc11g008520.3		Solyc03g082945.1	Solyc07g066120.3
Solyc02g093830.4					Solyc11g008540.3		Solyc03g083060.3	Solyc07g066390.1
Solyc02g093840.3					Solyc11g010130.3		Solyc03g083100.3	Solyc07g066460.3
Solyc02g093860.3					Solyc11g010340.2		Solyc03g083290.4	Solyc07g066470.3
Solyc02g093880.3					Solyc11g010540.1		Solyc03g083300.3	Solyc07g066510.4
Solyc02g093890.1					Solyc11g010600.2		Solyc03g083320.4	Solyc07g066630.4
Solyc02g093950.3					Solyc11g011310.3		Solyc03g083360.3	Solyc08g005590.4
Solyc02g094030.3					Solyc11g011585.1		Solyc03g083996.1	Solyc08g005980.3
Solyc02g094140.4					Solyc11g011590.2		Solyc03g093140.3	Solyc08g006250.2
Solyc02g094170.3					Solyc11g011820.3		Solyc03g093180.1	Solyc08g006570.4
Solyc02g094260.1					Solyc11g011940.3		Solyc03g093330.4	Solyc08g006690.1
Solyc02g094280.4					Solyc11g012020.2		Solyc03g093440.4	Solyc08g006830.3
Solyc02g094430.4					Solyc11g012240.1		Solyc03g093460.3	Solyc08g006930.3
Solyc02g094470.3					Solyc11g012610.2		Solyc03g093540.1	Solyc08g007010.4
Solyc02g094490.4					Solyc11g012980.1		Solyc03g093550.1	Solyc08g007120.3
Solyc02g094500.3					Solyc11g013010.2		Solyc03g093560.1	Solyc08g007130.4
Solyc02g094510.4					Solyc11g018600.1		Solyc03g093690.3	Solyc08g007180.3
Solyc02g094860.3					Solyc11g018680.1		Solyc03g093790.3	Solyc08g007330.3
Solyc02g150120.1					Solyc11g018690.2		Solyc03g094000.3	Solyc08g007375.1
Solyc02g150130.1					Solyc11g020230.1		Solyc03g094175.1	Solyc08g007380.4
Solyc02g150132.1					Solyc11g020550.2		Solyc03g094177.1	Solyc08g007390.2
Solyc02g150148.1					Solyc11g020570.1		Solyc03g095250.3	Solyc08g007400.4
Solyc02g150150.1					Solyc11g030580.1		Solyc03g095370.3	Solyc08g007580.4
Solyc03g005040.1					Solyc11g032050.2		Solyc03g095500.3	Solyc08g008000.2
Solyc03g005110.3					Solyc11g033283.1		Solyc03g095620.4	Solyc08g008010.4
Solyc03g005130.3					Solyc11g040150.2		Solyc03g095810.3	Solyc08g008340.4
Solyc03g005170.3					Solyc11g042710.3		Solyc03g095860.3	Solyc08g013670.3
Solyc03g005270.3					Solyc11g062100.1		Solyc03g095940.1	Solyc08g014015.1
Solyc03g005300.3					Solyc11g064750.3		Solyc03g095990.1	Solyc08g015620.3
Solyc03g005330.1					Solyc11g065010.1		Solyc03g096290.3	Solyc08g015660.3
Solyc03g005380.3					Solyc11g065350.2		Solyc03g096730.3	Solyc08g015780.3
Solyc03g005390.3					Solyc11g065530.1		Solyc03g096760.1	Solyc08g015960.3
Solyc03g005430.4					Solyc11g066720.3		Solyc03g096800.4	Solyc08g021930.2
Solyc03g005440.3					Solyc11g066820.2		Solyc03g096850.4	Solyc08g022210.4
Solyc03g005470.3					Solyc11g066830.2		Solyc03g096890.3	Solyc08g023490.4
Solyc03g005510.2					Solyc11g067110.2		Solyc03g096980.1	Solyc08g023495.1
Solyc03g005660.4					Solyc11g067250.3		Solyc03g097050.3	Solyc08g023645.1
Solyc03g005700.1					Solyc11g068570.1		Solyc03g097060.4	Solyc08g029160.1
Solyc03g005750.3					Solyc11g068830.2		Solyc03g097130.3	Solyc08g042050.3
Solyc03g005830.4					Solyc11g069070.3		Solyc03g097190.3	Solyc08g045780.4
Solyc03g006000.3					Solyc11g069330.1		Solyc03g097320.3	Solyc08g060860.3
Solyc03g006080.4					Solyc11g069670.2		Solyc03g097360.3	Solyc08g061090.3
Solyc03g006310.4					Solyc11g071420.3		Solyc03g097370.4	Solyc08g061180.1
Solyc03g006350.3					Solyc11g071550.2		Solyc03g097380.4	Solyc08g061560.3
Solyc03g006370.3					Solyc11g072000.2		Solyc03g097400.1	Solyc08g061640.1
Solyc03g006380.4					Solyc11g072040.2		Solyc03g097550.3	Solyc08g061980.4
Solyc03g006390.2					Solyc11g072050.1		Solyc03g097580.4	Solyc08g062210.3
Solyc03g006400.3					Solyc11g072230.1		Solyc03g097590.4	Solyc08g062610.4
Solyc03g006500.3					Solyc11g072250.2		Solyc03g097610.3	Solyc08g063080.3
Solyc03g006510.4					Solyc11g072500.2		Solyc03g097640.3	Solyc08g065350.4
Solyc03g006545.1					Solyc11g072850.2		Solyc03g097650.3	Solyc08g065970.3
Solyc03g006550.4					Solyc11g072920.2		Solyc03g097760.2	Solyc08g066070.1
Solyc03g006570.3					Solyc11g072930.3		Solyc03g097770.2	Solyc08g066120.4
Solyc03g006630.3					Solyc11g073055.1		Solyc03g097860.1	Solyc08g066140.3
Solyc03g006660.3					Solyc11g073100.2		Solyc03g097870.4	Solyc08g066150.1
Solyc03g006700.3					Solyc12g005020.2		Solyc03g097990.3	Solyc08g066540.3
Solyc03g006920.2					Solyc12g005300.2		Solyc03g098020.4	Solyc08g066750.3
Solyc03g007040.4					Solyc12g005480.2		Solyc03g098050.3	Solyc08g066940.4
Solyc03g007120.3					Solyc12g005520.1		Solyc03g098190.3	Solyc08g067240.4
Solyc03g007150.3					Solyc12g005700.2		Solyc03g098200.4	Solyc08g067320.3
Solyc03g007170.3					Solyc12g005750.1		Solyc03g098230.3	Solyc08g067330.1
Solyc03g007190.3					Solyc12g005760.2		Solyc03g098270.1	Solyc08g067430.4
Solyc03g007230.4					Solyc12g006430.3		Solyc03g098320.4	Solyc08g067510.1
Solyc03g007250.1					Solyc12g006570.2		Solyc03g098440.4	Solyc08g067793.1
Solyc03g007260.3					Solyc12g006780.2		Solyc03g098470.3	Solyc08g067800.3
Solyc03g007290.4					Solyc12g006900.1		Solyc03g098480.1	Solyc08g068200.4
Solyc03g007320.4					Solyc12g006973.1		Solyc03g098490.1	Solyc08g068230.4
Solyc03g007350.1					Solyc12g007080.2		Solyc03g110940.3	Solyc08g068420.3
Solyc03g007380.2					Solyc12g007100.2		Solyc03g110980.4	Solyc08g068800.4
Solyc03g007390.4					Solyc12g008350.3		Solyc03g111100.1	Solyc08g069230.3
Solyc03g007400.2					Solyc12g008380.1		Solyc03g111110.1	Solyc08g074360.3
Solyc03g007520.3					Solyc12g008490.2		Solyc03g111130.1	Solyc08g074390.3
Solyc03g007670.4					Solyc12g009000.1		Solyc03g111380.3	Solyc08g075120.3
Solyc03g007740.3					Solyc12g009270.1		Solyc03g111670.3	Solyc08g075240.3
Solyc03g007750.3					Solyc12g009420.3		Solyc03g111690.4	Solyc08g075680.4
Solyc03g007840.1					Solyc12g010290.1		Solyc03g111700.3	Solyc08g075910.1
Solyc03g007900.3					Solyc12g010300.1		Solyc03g111810.2	Solyc08g076090.3
Solyc03g007920.4					Solyc12g010590.3		Solyc03g111970.4	Solyc08g076310.3
Solyc03g013630.4					Solyc12g010950.2		Solyc03g112010.4	Solyc08g076520.3
Solyc03g019680.3					Solyc12g011390.1		Solyc03g112150.1	Solyc08g076580.3
Solyc03g019780.4					Solyc12g011420.2		Solyc03g112190.4	Solyc08g076610.4
Solyc03g019840.4					Solyc12g013590.2		Solyc03g112200.1	Solyc08g076820.3
Solyc03g019850.3					Solyc12g013640.2		Solyc03g112465.1	Solyc08g076840.3
Solyc03g019900.3					Solyc12g014310.2		Solyc03g112520.3	Solyc08g076850.3
Solyc03g020020.3					Solyc12g015770.3		Solyc03g112550.3	Solyc08g076883.1
Solyc03g025140.1					Solyc12g015900.1		Solyc03g112620.4	Solyc08g076960.1
Solyc03g025150.4					Solyc12g017370.3		Solyc03g112640.3	Solyc08g077280.1
Solyc03g025270.3					Solyc12g017610.1		Solyc03g112670.3	Solyc08g077480.4
Solyc03g025280.4					Solyc12g019450.1		Solyc03g112790.3	Solyc08g077610.3
Solyc03g025360.3					Solyc12g036267.1		Solyc03g112920.1	Solyc08g077770.3
Solyc03g025380.3					Solyc12g036310.1		Solyc03g113190.1	Solyc08g077840.3
Solyc03g025440.3					Solyc12g036490.3		Solyc03g113200.1	Solyc08g077880.3
Solyc03g025450.4					Solyc12g036900.1		Solyc03g113250.4	Solyc08g078130.4
Solyc03g025560.4					Solyc12g037950.2		Solyc03g113260.1	Solyc08g078280.1
Solyc03g025740.4					Solyc12g038130.1		Solyc03g113290.2	Solyc08g078470.4
Solyc03g025890.2					Solyc12g038160.2		Solyc03g113300.4	Solyc08g078690.3
Solyc03g025940.3					Solyc12g040535.1		Solyc03g113560.4	Solyc08g079070.2
Solyc03g026010.3					Solyc12g040570.1		Solyc03g113590.3	Solyc08g079250.4
Solyc03g026060.3					Solyc12g041930.1		Solyc03g113620.3	Solyc08g079270.3
Solyc03g026130.3					Solyc12g042170.3		Solyc03g113680.4	Solyc08g079280.3
Solyc03g026140.4					Solyc12g042180.1		Solyc03g113690.1	Solyc08g079490.4
Solyc03g026290.3					Solyc12g042240.2		Solyc03g113760.3	Solyc08g079630.3
Solyc03g026340.4					Solyc12g042250.3		Solyc03g113780.3	Solyc08g079660.3
Solyc03g026350.3					Solyc12g044440.2		Solyc03g113790.4	Solyc08g079680.3
Solyc03g031600.3					Solyc12g055770.1		Solyc03g113800.3	Solyc08g079800.4
Solyc03g031670.3					Solyc12g056180.3		Solyc03g113920.4	Solyc08g080030.4
Solyc03g031720.3					Solyc12g056200.2		Solyc03g113990.3	Solyc08g080160.4
Solyc03g031790.1					Solyc12g056305.1		Solyc03g114030.3	Solyc08g080170.3
Solyc03g031830.1					Solyc12g056745.1		Solyc03g114110.4	Solyc08g080230.1
Solyc03g031850.1					Solyc12g056920.3		Solyc03g114130.1	Solyc08g080240.3
Solyc03g031870.3					Solyc12g057080.2		Solyc03g114250.4	Solyc08g080250.4
Solyc03g032000.4					Solyc12g062800.1		Solyc03g114290.4	Solyc08g080340.3
Solyc03g032020.4					Solyc12g087980.3		Solyc03g114350.1	Solyc08g080370.3
Solyc03g032030.4					Solyc12g088330.1		Solyc03g114450.3	Solyc08g080550.1
Solyc03g032070.3					Solyc12g088360.2		Solyc03g114520.3	Solyc08g080560.3
Solyc03g032100.2					Solyc12g089040.3		Solyc03g114560.2	Solyc08g080590.3
Solyc03g033340.3					Solyc12g089050.3		Solyc03g114640.4	Solyc08g080780.4
Solyc03g033400.4					Solyc12g095980.2		Solyc03g114720.3	Solyc08g080870.3
Solyc03g033460.3					Solyc12g096080.2		Solyc03g114930.3	Solyc08g081080.3
Solyc03g033470.3					Solyc12g096140.3		Solyc03g115000.3	Solyc08g081140.4
Solyc03g033500.4					Solyc12g096430.1		Solyc03g115020.3	Solyc08g081160.3
Solyc03g033630.3					Solyc12g096860.3		Solyc03g115150.4	Solyc08g081390.4
Solyc03g033640.3					Solyc12g098180.3		Solyc03g115660.3	Solyc08g081650.3
Solyc03g033750.2					Solyc12g099000.3		Solyc03g115730.3	Solyc08g081780.1
Solyc03g033790.4					Solyc12g099130.2		Solyc03g115815.1	Solyc08g081790.3
Solyc03g033795.1					Solyc12g150123.1		Solyc03g115820.3	Solyc08g081940.3
Solyc03g033830.2							Solyc03g115830.2	Solyc08g081945.1
Solyc03g033840.4							Solyc03g115870.3	Solyc08g082070.3
Solyc03g033950.4							Solyc03g115980.1	Solyc08g082200.3
Solyc03g033990.1							Solyc03g116160.1	Solyc08g082420.3
Solyc03g034020.4							Solyc03g116260.3	Solyc08g082640.2
Solyc03g034200.3							Solyc03g116270.3	Solyc08g082650.2
Solyc03g034250.4							Solyc03g116280.3	Solyc08g082660.2
Solyc03g034430.1							Solyc03g116330.3	Solyc08g082670.4
Solyc03g034440.2							Solyc03g116340.3	Solyc08g082690.2
Solyc03g034450.4							Solyc03g116570.3	Solyc08g082840.3
Solyc03g043760.4							Solyc03g116660.3	Solyc08g082980.2
Solyc03g043895.1							Solyc03g116730.4	Solyc08g082990.3
Solyc03g043930.4							Solyc03g116800.4	Solyc08g083010.3
Solyc03g044100.4							Solyc03g116870.3	Solyc08g083250.4
Solyc03g044180.1							Solyc03g116920.3	Solyc08g150141.1
Solyc03g044270.3							Solyc03g117040.3	Solyc08g150148.1
Solyc03g044300.3							Solyc03g117180.3	Solyc09g005260.4
Solyc03g044370.3							Solyc03g117320.4	Solyc09g005340.3
Solyc03g044660.3							Solyc03g117510.4	Solyc09g005390.3
Solyc03g044720.2							Solyc03g117620.4	Solyc09g005620.4
Solyc03g044725.1							Solyc03g117690.3	Solyc09g005700.3
Solyc03g044790.3							Solyc03g117730.3	Solyc09g005880.1
Solyc03g044810.2							Solyc03g117740.3	Solyc09g006000.3
Solyc03g045050.4							Solyc03g117750.3	Solyc09g007110.3
Solyc03g045120.1							Solyc03g117890.3	Solyc09g007140.4
Solyc03g046410.3							Solyc03g117970.4	Solyc09g007320.4
Solyc03g046470.3							Solyc03g118120.3	Solyc09g007480.3
Solyc03g051900.4							Solyc03g118130.3	Solyc09g007570.3
Solyc03g051970.3							Solyc03g118150.3	Solyc09g007700.3
Solyc03g052980.3							Solyc03g118230.3	Solyc09g007850.3
Solyc03g053000.4							Solyc03g118260.3	Solyc09g007980.1
Solyc03g053010.4							Solyc03g118305.1	Solyc09g008040.3
Solyc03g058340.3							Solyc03g118310.4	Solyc09g008083.1
Solyc03g058390.2							Solyc03g118320.1	Solyc09g008130.3
Solyc03g058880.4							Solyc03g118330.3	Solyc09g008155.1
Solyc03g059250.3							Solyc03g118430.3	Solyc09g008210.1
Solyc03g059397.1							Solyc03g118470.4	Solyc09g008260.3
Solyc03g059400.1							Solyc03g118500.3	Solyc09g008380.3
Solyc03g059420.4							Solyc03g118510.3	Solyc09g008550.4
Solyc03g062650.3							Solyc03g118700.3	Solyc09g008830.3
Solyc03g063150.3							Solyc03g118840.3	Solyc09g008860.4
Solyc03g063160.1							Solyc03g119060.3	Solyc09g008920.3
Solyc03g063210.3							Solyc03g119190.3	Solyc09g008930.4
Solyc03g063220.2							Solyc03g119280.3	Solyc09g009170.4
Solyc03g063390.1							Solyc03g119320.1	Solyc09g009190.4
Solyc03g063600.4							Solyc03g119350.3	Solyc09g009290.3
Solyc03g063690.1							Solyc03g119390.4	Solyc09g009430.3
Solyc03g063750.3							Solyc03g119570.3	Solyc09g009470.1
Solyc03g064030.3							Solyc03g119640.4	Solyc09g009900.4
Solyc03g065235.1							Solyc03g119690.3	Solyc09g009910.4
Solyc03g065237.1							Solyc03g119700.3	Solyc09g009960.3
Solyc03g071550.3							Solyc03g119860.3	Solyc09g010060.3
Solyc03g071850.1							Solyc03g119940.3	Solyc09g010110.3
Solyc03g078030.1							Solyc03g120020.4	Solyc09g010120.2
Solyc03g078090.4							Solyc03g120160.1	Solyc09g010140.3
Solyc03g078110.1							Solyc03g120290.3	Solyc09g010150.4
Solyc03g078120.4							Solyc03g120360.1	Solyc09g010190.3
Solyc03g078290.3							Solyc03g120380.3	Solyc09g010280.3
Solyc03g078300.3							Solyc03g120430.3	Solyc09g010300.3
Solyc03g078310.1							Solyc03g120630.4	Solyc09g010330.4
Solyc03g078320.1							Solyc03g120640.3	Solyc09g010350.4
Solyc03g078350.3							Solyc03g120790.1	Solyc09g010360.3
Solyc03g078360.1							Solyc03g120850.4	Solyc09g010440.3
Solyc03g078370.1							Solyc03g120890.3	Solyc09g010450.1
Solyc03g078390.3							Solyc03g120920.1	Solyc09g010470.3
Solyc03g078400.3							Solyc03g120940.4	Solyc09g010670.4
Solyc03g078490.4							Solyc03g121090.4	Solyc09g010710.4
Solyc03g078520.4							Solyc03g121120.4	Solyc09g010840.1
Solyc03g078580.3							Solyc03g121300.2	Solyc09g010910.3
Solyc03g078690.4							Solyc03g121400.1	Solyc09g010930.4
Solyc03g078700.2							Solyc03g121580.3	Solyc09g011070.1
Solyc03g079850.4							Solyc03g121600.4	Solyc09g011410.4
Solyc03g079930.3							Solyc03g121620.1	Solyc09g011770.3
Solyc03g080190.3							Solyc03g121660.3	Solyc09g011840.1
Solyc03g081310.3							Solyc03g121890.1	Solyc09g013070.3
Solyc03g082500.4							Solyc03g122100.3	Solyc09g013100.3
Solyc03g082540.4							Solyc03g122310.4	Solyc09g014215.2
Solyc03g082550.3							Solyc03g123390.4	Solyc09g014380.3
Solyc03g082570.4							Solyc03g123410.1	Solyc09g014400.3
Solyc03g082590.4							Solyc03g123440.3	Solyc09g014500.3
Solyc03g082640.3							Solyc03g123510.3	Solyc09g014970.4
Solyc03g082680.4							Solyc03g123540.3	Solyc09g015360.4
Solyc03g082690.3							Solyc03g123590.4	Solyc09g018010.3
Solyc03g082800.2							Solyc03g123710.3	Solyc09g018550.1
Solyc03g082830.2							Solyc03g123760.3	Solyc09g018830.2
Solyc03g082920.4							Solyc03g123890.4	Solyc09g030450.3
Solyc03g082940.3							Solyc03g123920.3	Solyc09g031610.4
Solyc03g082980.3							Solyc03g124030.4	Solyc09g031940.1
Solyc03g083000.3							Solyc03g150151.1	Solyc09g042750.3
Solyc03g083070.3							Solyc04g005060.3	Solyc09g042770.4
Solyc03g083140.3							Solyc04g005070.3	Solyc09g047840.3
Solyc03g083180.1							Solyc04g005100.3	Solyc09g047870.4
Solyc03g083280.4							Solyc04g005180.4	Solyc09g055910.3
Solyc03g083460.3							Solyc04g005190.2	Solyc09g055930.3
Solyc03g083540.3							Solyc04g005200.4	Solyc09g056260.4
Solyc03g083690.1							Solyc04g005250.4	Solyc09g057580.4
Solyc03g083730.1							Solyc04g005260.3	Solyc09g057640.4
Solyc03g093150.3							Solyc04g005380.3	Solyc09g058980.3
Solyc03g093200.3							Solyc04g005480.1	Solyc09g059470.4
Solyc03g093410.3							Solyc04g005600.3	Solyc09g059990.1
Solyc03g093430.3							Solyc04g005630.3	Solyc09g061440.4
Solyc03g093450.3							Solyc04g005830.3	Solyc09g062970.1
Solyc03g093480.3							Solyc04g006980.1	Solyc09g063070.3
Solyc03g093520.3							Solyc04g007110.4	Solyc09g064430.4
Solyc03g093630.3							Solyc04g007290.4	Solyc09g064490.3
Solyc03g093640.4							Solyc04g007330.3	Solyc09g064500.3
Solyc03g093890.3							Solyc04g007400.4	Solyc09g064520.3
Solyc03g093970.3							Solyc04g007640.3	Solyc09g064660.4
Solyc03g093990.4							Solyc04g007800.4	Solyc09g064740.4
Solyc03g094040.4							Solyc04g007820.3	Solyc09g064750.2
Solyc03g094050.4							Solyc04g007823.1	Solyc09g064790.3
Solyc03g094060.4							Solyc04g007910.3	Solyc09g065040.1
Solyc03g094070.4							Solyc04g007950.4	Solyc09g065130.4
Solyc03g094110.4							Solyc04g008230.3	Solyc09g065350.1
Solyc03g094120.3							Solyc04g008260.3	Solyc09g065370.3
Solyc03g095450.3							Solyc04g008270.4	Solyc09g065730.3
Solyc03g095510.3							Solyc04g008330.1	Solyc09g065820.4
Solyc03g095700.1							Solyc04g008570.4	Solyc09g065860.3
Solyc03g095720.3							Solyc04g008640.3	Solyc09g065910.3
Solyc03g095840.3							Solyc04g008830.1	Solyc09g066130.4
Solyc03g095850.1							Solyc04g008840.3	Solyc09g066280.4
Solyc03g096000.3							Solyc04g008850.1	Solyc09g072650.4
Solyc03g096070.3							Solyc04g008880.4	Solyc09g072750.2
Solyc03g096225.1							Solyc04g008890.3	Solyc09g072753.1
Solyc03g096390.3							Solyc04g009020.4	Solyc09g072880.3
Solyc03g096450.3							Solyc04g009030.3	Solyc09g072900.4
Solyc03g096810.3							Solyc04g009040.4	Solyc09g074100.4
Solyc03g096880.4							Solyc04g009180.3	Solyc09g074260.1
Solyc03g096910.3							Solyc04g009260.3	Solyc09g074520.3
Solyc03g096920.3							Solyc04g009350.3	Solyc09g074660.3
Solyc03g096930.4							Solyc04g009430.3	Solyc09g074940.3
Solyc03g096960.3							Solyc04g009510.4	Solyc09g075080.3
Solyc03g097020.4							Solyc04g009520.3	Solyc09g075200.4
Solyc03g097070.3							Solyc04g009530.4	Solyc09g075640.4
Solyc03g097110.4							Solyc04g009560.3	Solyc09g075740.1
Solyc03g097160.4							Solyc04g009580.3	Solyc09g075790.3
Solyc03g097180.3							Solyc04g009730.4	Solyc09g075810.3
Solyc03g097260.4							Solyc04g009840.4	Solyc09g075960.1
Solyc03g097300.4							Solyc04g010110.3	Solyc09g076020.3
Solyc03g097350.4							Solyc04g010190.1	Solyc09g082420.1
Solyc03g097490.4							Solyc04g010330.3	Solyc09g082860.3
Solyc03g097570.3							Solyc04g011500.3	Solyc09g082980.3
Solyc03g097680.4							Solyc04g011670.3	Solyc09g082990.3
Solyc03g097830.3							Solyc04g011900.4	Solyc09g083150.4
Solyc03g097840.3							Solyc04g014410.4	Solyc09g083400.3
Solyc03g097850.1							Solyc04g014520.1	Solyc09g083410.4
Solyc03g097855.1							Solyc04g014680.4	Solyc09g083420.3
Solyc03g098100.4							Solyc04g014800.3	Solyc09g090120.3
Solyc03g098150.3							Solyc04g014870.3	Solyc09g090750.3
Solyc03g098160.3							Solyc04g015030.4	Solyc09g090820.4
Solyc03g098210.4							Solyc04g015040.3	Solyc09g091010.3
Solyc03g098220.4							Solyc04g015070.3	Solyc09g091220.3
Solyc03g098240.3							Solyc04g015150.4	Solyc09g091240.4
Solyc03g098420.3							Solyc04g015270.3	Solyc09g091500.3
Solyc03g098430.4							Solyc04g015330.3	Solyc09g091760.3
Solyc03g098600.3							Solyc04g015450.3	Solyc09g091830.4
Solyc03g098640.4							Solyc04g015520.3	Solyc09g091880.4
Solyc03g098650.3							Solyc04g015750.3	Solyc09g092210.4
Solyc03g098740.1							Solyc04g015760.4	Solyc09g092645.1
Solyc03g110900.4							Solyc04g015850.3	Solyc09g092670.3
Solyc03g111140.3							Solyc04g015950.3	Solyc09g097970.3
Solyc03g111170.3							Solyc04g016040.1	Solyc09g097980.4
Solyc03g111200.3							Solyc04g016220.4	Solyc09g098190.3
Solyc03g111210.4							Solyc04g016480.3	Solyc09g098330.3
Solyc03g111230.4							Solyc04g016490.4	Solyc09g098580.3
Solyc03g111250.3							Solyc04g016510.3	Solyc09g150105.1
Solyc03g111300.1							Solyc04g016590.3	Solyc10g005110.3
Solyc03g111330.4							Solyc04g017720.3	Solyc10g005250.3
Solyc03g111340.4							Solyc04g018055.1	Solyc10g005540.4
Solyc03g111360.3							Solyc04g024960.1	Solyc10g005610.2
Solyc03g111390.4							Solyc04g025120.2	Solyc10g005640.4
Solyc03g111510.3							Solyc04g025160.3	Solyc10g005820.3
Solyc03g111540.2							Solyc04g025290.4	Solyc10g005830.3
Solyc03g111570.4							Solyc04g025550.1	Solyc10g005840.4
Solyc03g111720.3							Solyc04g026020.3	Solyc10g006040.1
Solyc03g111730.3							Solyc04g026030.3	Solyc10g006190.4
Solyc03g111800.2							Solyc04g026110.4	Solyc10g006200.4
Solyc03g111815.1							Solyc04g026210.3	Solyc10g006210.3
Solyc03g112030.3							Solyc04g026230.1	Solyc10g006220.4
Solyc03g112070.4							Solyc04g040010.3	Solyc10g006290.3
Solyc03g112100.3							Solyc04g040020.1	Solyc10g006330.3
Solyc03g112270.3							Solyc04g040160.4	Solyc10g006370.3
Solyc03g112350.4							Solyc04g040190.1	Solyc10g006490.3
Solyc03g112360.1							Solyc04g040220.3	Solyc10g006520.3
Solyc03g112370.1							Solyc04g045340.3	Solyc10g006530.4
Solyc03g112380.1							Solyc04g045580.4	Solyc10g006800.4
Solyc03g112530.3							Solyc04g045660.4	Solyc10g006900.3
Solyc03g112660.3							Solyc04g047885.1	Solyc10g007120.4
Solyc03g112680.3							Solyc04g049340.3	Solyc10g007320.3
Solyc03g112700.1							Solyc04g049840.4	Solyc10g007410.4
Solyc03g112780.1							Solyc04g049950.1	Solyc10g007500.4
Solyc03g112820.4							Solyc04g050440.3	Solyc10g007840.3
Solyc03g112830.4							Solyc04g050470.4	Solyc10g008050.2
Solyc03g112870.3							Solyc04g050540.4	Solyc10g008320.1
Solyc03g112910.3							Solyc04g050570.3	Solyc10g008600.3
Solyc03g112960.1							Solyc04g050577.1	Solyc10g008630.3
Solyc03g112970.1							Solyc04g050930.3	Solyc10g008720.4
Solyc03g112980.1							Solyc04g051150.3	Solyc10g008740.3
Solyc03g113000.3							Solyc04g051187.1	Solyc10g008790.3
Solyc03g113040.4							Solyc04g051190.3	Solyc10g009360.4
Solyc03g113070.4							Solyc04g051470.1	Solyc10g009480.4
Solyc03g113120.4							Solyc04g051580.4	Solyc10g009540.1
Solyc03g113130.3							Solyc04g051640.3	Solyc10g011680.4
Solyc03g113220.3							Solyc04g051680.4	Solyc10g011700.4
Solyc03g113390.3							Solyc04g051780.3	Solyc10g011750.3
Solyc03g113420.4							Solyc04g051800.3	Solyc10g011760.3
Solyc03g113580.1							Solyc04g051820.4	Solyc10g018600.2
Solyc03g113710.4							Solyc04g051850.3	Solyc10g032567.1
Solyc03g113870.1							Solyc04g052970.3	Solyc10g037880.3
Solyc03g113900.4							Solyc04g053010.1	Solyc10g037980.2
Solyc03g114000.3							Solyc04g053020.2	Solyc10g039290.2
Solyc03g114060.3							Solyc04g053120.3	Solyc10g039380.2
Solyc03g114175.1							Solyc04g054190.3	Solyc10g044510.2
Solyc03g114200.4							Solyc04g054270.4	Solyc10g044520.3
Solyc03g114210.3							Solyc04g054520.3	Solyc10g047050.2
Solyc03g114300.4							Solyc04g054730.3	Solyc10g047130.2
Solyc03g114320.4							Solyc04g054740.3	Solyc10g047930.2
Solyc03g114370.4							Solyc04g054980.3	Solyc10g047960.3
Solyc03g114410.3							Solyc04g055090.1	Solyc10g048190.1
Solyc03g114500.4							Solyc04g055250.4	Solyc10g049620.2
Solyc03g114580.4							Solyc04g056260.2	Solyc10g049815.1
Solyc03g114590.3							Solyc04g056380.3	Solyc10g049850.3
Solyc03g114600.4							Solyc04g056390.3	Solyc10g050430.1
Solyc03g114810.3							Solyc04g056410.3	Solyc10g050440.2
Solyc03g114890.4							Solyc04g056580.3	Solyc10g050460.1
Solyc03g114920.1							Solyc04g056640.1	Solyc10g050510.1
Solyc03g114980.4							Solyc04g057850.1	Solyc10g051030.2
Solyc03g114990.2							Solyc04g057950.2	Solyc10g051200.2
Solyc03g115040.4							Solyc04g057980.3	Solyc10g051373.1
Solyc03g115060.3							Solyc04g058080.3	Solyc10g052490.2
Solyc03g115140.4							Solyc04g063240.3	Solyc10g052530.1
Solyc03g115390.4							Solyc04g064540.4	Solyc10g052650.3
Solyc03g115400.2							Solyc04g064610.3	Solyc10g052712.1
Solyc03g115410.3							Solyc04g064620.4	Solyc10g053910.3
Solyc03g115610.3							Solyc04g064630.3	Solyc10g055597.1
Solyc03g115790.1							Solyc04g064670.3	Solyc10g055670.2
Solyc03g115880.1							Solyc04g064720.3	Solyc10g055730.3
Solyc03g115930.3							Solyc04g064930.3	Solyc10g074580.2
Solyc03g115960.3							Solyc04g071260.3	Solyc10g074600.3
Solyc03g116000.1							Solyc04g071340.5	Solyc10g074610.3
Solyc03g116030.4							Solyc04g071430.2	Solyc10g074910.2
Solyc03g116170.3							Solyc04g071470.3	Solyc10g074920.2
Solyc03g116380.4							Solyc04g071500.4	Solyc10g075160.1
Solyc03g116440.3							Solyc04g071540.4	Solyc10g076300.2
Solyc03g116510.1							Solyc04g071700.3	Solyc10g076540.1
Solyc03g116560.1							Solyc04g071920.2	Solyc10g076700.2
Solyc03g116690.3							Solyc04g071930.4	Solyc10g076710.3
Solyc03g116700.4							Solyc04g071940.3	Solyc10g076720.2
Solyc03g116720.3							Solyc04g071960.3	Solyc10g076820.2
Solyc03g116990.1							Solyc04g072031.1	Solyc10g077090.2
Solyc03g117020.4							Solyc04g072037.1	Solyc10g078160.2
Solyc03g117030.2							Solyc04g072050.4	Solyc10g078310.2
Solyc03g117060.4							Solyc04g072150.3	Solyc10g078340.2
Solyc03g117080.4							Solyc04g072210.4	Solyc10g078380.2
Solyc03g117110.4							Solyc04g072230.4	Solyc10g078400.2
Solyc03g117345.1							Solyc04g072310.3	Solyc10g078560.3
Solyc03g117350.1							Solyc04g072370.3	Solyc10g078700.3
Solyc03g117680.4							Solyc04g072380.3	Solyc10g079070.2
Solyc03g117860.3							Solyc04g072400.4	Solyc10g079090.3
Solyc03g117910.3							Solyc04g072725.1	Solyc10g079170.2
Solyc03g117920.1							Solyc04g072760.3	Solyc10g079450.2
Solyc03g117930.4							Solyc04g072780.4	Solyc10g079550.3
Solyc03g117950.3							Solyc04g072790.2	Solyc10g079720.2
Solyc03g117990.1							Solyc04g072900.1	Solyc10g080190.1
Solyc03g118000.1							Solyc04g074180.4	Solyc10g080330.2
Solyc03g118010.4							Solyc04g074380.4	Solyc10g080420.3
Solyc03g118020.3							Solyc04g074410.2	Solyc10g080450.3
Solyc03g118040.3							Solyc04g074440.1	Solyc10g080600.3
Solyc03g118080.4							Solyc04g074450.1	Solyc10g080760.2
Solyc03g118180.3							Solyc04g074520.1	Solyc10g080780.2
Solyc03g118190.4							Solyc04g074700.4	Solyc10g081220.3
Solyc03g118200.4							Solyc04g074800.3	Solyc10g081310.2
Solyc03g118270.1							Solyc04g074880.2	Solyc10g081380.2
Solyc03g118350.4							Solyc04g074900.3	Solyc10g081420.2
Solyc03g118390.3							Solyc04g074990.3	Solyc10g081450.2
Solyc03g118450.1							Solyc04g076010.3	Solyc10g081460.2
Solyc03g118520.4							Solyc04g076030.3	Solyc10g081490.2
Solyc03g118610.4							Solyc04g076033.1	Solyc10g081680.1
Solyc03g118660.3							Solyc04g076037.1	Solyc10g081910.2
Solyc03g118670.3							Solyc04g076040.3	Solyc10g081940.2
Solyc03g118690.4							Solyc04g076090.3	Solyc10g082063.1
Solyc03g118720.3							Solyc04g076100.4	Solyc10g083480.2
Solyc03g118790.3							Solyc04g076280.4	Solyc10g083500.2
Solyc03g118910.1							Solyc04g076340.3	Solyc10g083520.2
Solyc03g118970.3							Solyc04g076390.3	Solyc10g083530.2
Solyc03g118980.2							Solyc04g076400.3	Solyc10g083650.1
Solyc03g119040.3							Solyc04g076845.1	Solyc10g083860.3
Solyc03g119090.3							Solyc04g076850.3	Solyc10g083910.3
Solyc03g119120.3							Solyc04g077010.4	Solyc10g083940.1
Solyc03g119130.3							Solyc04g077120.4	Solyc10g083950.1
Solyc03g119140.4							Solyc04g077140.3	Solyc10g083990.2
Solyc03g119160.3							Solyc04g077160.1	Solyc10g084230.2
Solyc03g119170.3							Solyc04g077170.3	Solyc10g084290.2
Solyc03g119230.1							Solyc04g077380.2	Solyc10g084340.2
Solyc03g119240.3							Solyc04g077440.4	Solyc10g084660.2
Solyc03g119270.1							Solyc04g077450.3	Solyc10g084810.3
Solyc03g119330.3							Solyc04g077470.3	Solyc10g084840.2
Solyc03g119360.3							Solyc04g077490.3	Solyc10g085430.3
Solyc03g119370.2							Solyc04g077500.4	Solyc10g085620.2
Solyc03g119420.3							Solyc04g077510.4	Solyc10g085690.2
Solyc03g119430.4							Solyc04g077535.1	Solyc10g085820.2
Solyc03g119440.3							Solyc04g077670.3	Solyc10g085880.1
Solyc03g119480.4							Solyc04g077990.3	Solyc10g086220.2
Solyc03g119580.1							Solyc04g078000.3	Solyc10g086310.1
Solyc03g119650.3							Solyc04g078140.3	Solyc10g086470.2
Solyc03g119660.2							Solyc04g078270.3	Solyc10g086565.2
Solyc03g119670.3							Solyc04g078310.3	Solyc10g150128.1
Solyc03g119810.1							Solyc04g078470.3	Solyc11g005690.3
Solyc03g119890.4							Solyc04g078610.4	Solyc11g006060.2
Solyc03g119970.3							Solyc04g078620.3	Solyc11g006270.2
Solyc03g120000.3							Solyc04g078700.3	Solyc11g006360.1
Solyc03g120010.4							Solyc04g078770.4	Solyc11g006580.3
Solyc03g120080.4							Solyc04g078810.4	Solyc11g006710.2
Solyc03g120110.3							Solyc04g078950.1	Solyc11g006820.2
Solyc03g120140.3							Solyc04g079060.3	Solyc11g006830.2
Solyc03g120240.3							Solyc04g079080.2	Solyc11g006890.2
Solyc03g120260.4							Solyc04g079520.3	Solyc11g006970.2
Solyc03g120270.4							Solyc04g079700.3	Solyc11g006980.1
Solyc03g120280.1							Solyc04g079790.3	Solyc11g006990.2
Solyc03g120300.3							Solyc04g079960.1	Solyc11g007190.2
Solyc03g120320.1							Solyc04g079970.3	Solyc11g007330.2
Solyc03g120460.4							Solyc04g079980.3	Solyc11g007680.2
Solyc03g120470.4							Solyc04g079990.4	Solyc11g007830.2
Solyc03g120570.3							Solyc04g080010.4	Solyc11g007920.1
Solyc03g120580.3							Solyc04g080040.3	Solyc11g008360.3
Solyc03g120585.1							Solyc04g080220.3	Solyc11g008790.3
Solyc03g120700.3							Solyc04g080230.3	Solyc11g008880.2
Solyc03g120720.3							Solyc04g080260.4	Solyc11g008910.2
Solyc03g120740.1							Solyc04g080300.4	Solyc11g008920.1
Solyc03g120770.4							Solyc04g080430.3	Solyc11g008980.1
Solyc03g120830.3							Solyc04g080440.4	Solyc11g009000.2
Solyc03g120840.3							Solyc04g080450.1	Solyc11g009010.2
Solyc03g120900.3							Solyc04g080480.1	Solyc11g009070.2
Solyc03g120980.3							Solyc04g080520.1	Solyc11g010350.2
Solyc03g121020.3							Solyc04g080650.4	Solyc11g010580.2
Solyc03g121030.2							Solyc04g080800.4	Solyc11g010690.3
Solyc03g121060.4							Solyc04g080930.4	Solyc11g010790.1
Solyc03g121070.3							Solyc04g080940.4	Solyc11g010810.1
Solyc03g121190.4							Solyc04g081260.3	Solyc11g010900.2
Solyc03g121290.4							Solyc04g081320.4	Solyc11g011160.1
Solyc03g121330.3							Solyc04g081330.4	Solyc11g011170.2
Solyc03g121460.1							Solyc04g081370.2	Solyc11g011677.1
Solyc03g121490.4							Solyc04g081420.4	Solyc11g011680.1
Solyc03g121500.3							Solyc04g081470.4	Solyc11g011690.1
Solyc03g121590.3							Solyc04g081480.3	Solyc11g011740.1
Solyc03g121610.3							Solyc04g081800.3	Solyc11g012000.2
Solyc03g121640.3							Solyc04g081810.4	Solyc11g012160.2
Solyc03g121710.2							Solyc04g081890.1	Solyc11g012180.2
Solyc03g121830.1							Solyc04g081920.3	Solyc11g012410.2
Solyc03g121850.3							Solyc04g081970.3	Solyc11g012450.2
Solyc03g121860.1							Solyc04g082090.3	Solyc11g012470.2
Solyc03g121930.3							Solyc04g082110.4	Solyc11g012640.1
Solyc03g121940.3							Solyc04g082250.3	Solyc11g012680.3
Solyc03g121950.3							Solyc04g082290.4	Solyc11g012690.3
Solyc03g122020.4							Solyc04g082310.3	Solyc11g012710.2
Solyc03g122030.1							Solyc04g082480.3	Solyc11g012830.3
Solyc03g122280.3							Solyc04g082630.3	Solyc11g012860.3
Solyc03g122350.3							Solyc04g082660.2	Solyc11g012940.2
Solyc03g122370.4							Solyc04g082680.3	Solyc11g013200.2
Solyc03g123370.3							Solyc04g082740.4	Solyc11g013300.2
Solyc03g123380.1							Solyc04g082780.3	Solyc11g013380.1
Solyc03g123500.4							Solyc04g082840.4	Solyc11g013390.3
Solyc03g123530.4							Solyc04g082920.4	Solyc11g013470.1
Solyc03g123570.3							Solyc04g082930.3	Solyc11g013770.2
Solyc03g123600.4							Solyc04g082950.4	Solyc11g013850.2
Solyc03g123610.4							Solyc04g083010.4	Solyc11g017200.2
Solyc03g123680.1							Solyc04g083150.2	Solyc11g017360.3
Solyc03g123780.4							Solyc04g150126.1	Solyc11g017370.3
Solyc03g123800.3							Solyc05g005020.4	Solyc11g017410.1
Solyc03g123870.3							Solyc05g005170.4	Solyc11g017430.3
Solyc03g123910.3							Solyc05g005480.2	Solyc11g018580.2
Solyc03g123990.3							Solyc05g005590.4	Solyc11g018710.1
Solyc03g124010.3							Solyc05g005920.4	Solyc11g019930.2
Solyc03g124068.1							Solyc05g005950.3	Solyc11g020300.2
Solyc03g150107.1							Solyc05g005960.3	Solyc11g020590.2
Solyc03g150117.1							Solyc05g005970.3	Solyc11g020960.2
Solyc03g150152.1							Solyc05g005980.4	Solyc11g021365.2
Solyc04g005050.1							Solyc05g006010.4	Solyc11g022400.1
Solyc04g005160.3							Solyc05g006050.3	Solyc11g022460.3
Solyc04g005300.4							Solyc05g006070.4	Solyc11g028000.1
Solyc04g005330.3							Solyc05g006160.4	Solyc11g031960.2
Solyc04g005340.2							Solyc05g006170.4	Solyc11g031970.2
Solyc04g005450.3							Solyc05g006330.2	Solyc11g032200.2
Solyc04g005490.3							Solyc05g006440.4	Solyc11g040040.2
Solyc04g005540.3							Solyc05g006680.4	Solyc11g040065.1
Solyc04g005550.2							Solyc05g006740.4	Solyc11g040260.2
Solyc04g005610.3							Solyc05g006750.3	Solyc11g042620.3
Solyc04g005650.3							Solyc05g006830.3	Solyc11g044360.3
Solyc04g005790.3							Solyc05g006850.4	Solyc11g044515.1
Solyc04g005860.3							Solyc05g006920.4	Solyc11g045030.2
Solyc04g005910.3							Solyc05g006930.3	Solyc11g045250.1
Solyc04g006930.3							Solyc05g007080.4	Solyc11g045530.3
[truncated: 3,176 more rows]
