# Supplementary material for: Time-Course Transcriptome Profiling Reveals Differential Resistance Responses of Tomato to a Phytotoxic Effector of the Pathogenic Oomycete Phytophthora cactorum
Source: Plants (Basel). 2023 Feb 15;12(4):883. doi: 10.3390/plants12040883 (PMC9964705; doi:10.3390/plants12040883)
Supplement: Supplementary file 1 [file plants-12-00883-s001.zip › Table S1.xlsx]

## Sheet: Sheet1
Article title:
Time-course transcriptome profiling reveals differential resistance responses of tomato to a phytotoxic effector of the pathogenic oomycete Phytophthora cactorum
Journal name:
Plants
Author names:
Xue Zhou1, #, Ke Wen1, #, Shen-Xin Huang1,#, Yi Lu1, Yang Liu1, 2, Jing-Hao Jin1, 2, Shiv D. Kale3, Xiao-Ren Chen1, 2, *
Affiliations:
1 College of Plant Protection, Yangzhou University, 48 Eastern Wenhui Road, Yangzhou 225009, Jiangsu Province, China; 2 Joint International Research Laboratory of Agriculture and Agri-Product Safety of Ministry of Education of China, Yangzhou University, 48 Eastern Wenhui Road, Yangzhou 225009, Jiangsu Province, China; 3 Fralin Life Science Institute, Virginia Tech, Blacksburg, Virginia 24060, USA
Affiliation and e-mail address of the corresponding author (*):
1 College of Plant Protection, Yangzhou University, 48 Eastern Wenhui Road, Yangzhou 225009, Jiangsu Province, China; 2 Joint International Research Laboratory of Agriculture and Agri-Product Safety of Ministry of Education of China, Yangzhou University, 48 Eastern Wenhui Road, Yangzhou 225009, Jiangsu Province, China
Tel: +86-514-87971383; Fax: +86-514-87347537; E-mail: xrchen@yzu.edu.cn
Table S1 The quality of the reads of 12 tomato libraries produced by Illumina NovaSeq 6000
Sample name	Read Sum	Base Sum	GC content (%)	N (%)	Q20 (%)	Cycle Q20 (%)	Q30 (%)
H0-1	24244343	7273302900	43.50	0	98.06	100	94.15
H0-2	22468116	6740434800	42.93	0	98.03	100	93.95
H0-3	24075153	7222545900	42.72	0	98.11	100	94.22
H3-1	27312801	8193840300	42.21	0	98.09	100	94.11
H3-2	26247341	7874202300	42.13	0	97.97	100	93.80
H3-3	23812990	7143897000	42.02	0	98.10	100	94.11
H6-1	27059651	8117895300	42.36	0	98.18	100	94.29
H6-2	22797333	6839199900	42.39	0	98.19	100	94.37
H6-3	22330273	6699081900	41.51	0	98.12	100	94.17
H12-1	23286672	6986001600	42.46	0	98.12	100	94.17
H12-2	31138601	9341580300	42.46	0	98.18	100	94.31
H12-3	24725257	7417577100	41.72	0	98.01	100	93.92
H0, H3, H6 and H12 mean the tomato plants treated by rSCR96 at 0, 3, 6 and 12 h. The -1, -2, -3 numbers mean the triplicate for each time-point.
