# Supplementary material for: Time-Course Transcriptome Profiling Reveals Differential Resistance Responses of Tomato to a Phytotoxic Effector of the Pathogenic Oomycete Phytophthora cactorum
Source: Plants (Basel). 2023 Feb 15;12(4):883. doi: 10.3390/plants12040883 (PMC9964705; doi:10.3390/plants12040883)
Supplement: Supplementary file 1 [file plants-12-00883-s001.zip › Table S10.xlsx]

## Sheet: H3 vs. H0
Article title:
Time-course transcriptome profiling reveals differential resistance responses of tomato to a phytotoxic effector of the pathogenic oomycete Phytophthora cactorum
Journal name:
Plants
Author names:
Xue Zhou1, #, Ke Wen1, #, Shen-Xin Huang1,#, Yi Lu1, Yang Liu1, 2, Jing-Hao Jin1, 2, Shiv D. Kale3, Xiao-Ren Chen1, 2, *
Affiliations:
1 College of Plant Protection, Yangzhou University, 48 Eastern Wenhui Road, Yangzhou 225009, Jiangsu Province, China; 2 Joint International Research Laboratory of Agriculture and Agri-Product Safety of Ministry of Education of China, Yangzhou University, 48 Eastern Wenhui Road, Yangzhou 225009, Jiangsu Province, China; 3 Fralin Life Science Institute, Virginia Tech, Blacksburg, Virginia 24060, USA
Affiliation and e-mail address of the corresponding author (*):
1 College of Plant Protection, Yangzhou University, 48 Eastern Wenhui Road, Yangzhou 225009, Jiangsu Province, China; 2 Joint International Research Laboratory of Agriculture and Agri-Product Safety of Ministry of Education of China, Yangzhou University, 48 Eastern Wenhui Road, Yangzhou 225009, Jiangsu Province, China
Tel: +86-514-87971383; Fax: +86-514-87347537; E-mail: xrchen@yzu.edu.cn
Table S10 G-LecRK genes responding to SCR96 treatment
Gene ID	R01	R02	R03	H0	R04	R05	R06	H3	COG_class	COG_class_annotation	GO_annotation	KEGG_annotation	KOG_class	KOG_class_annotation	Pfam_annotation	Swissprot_annotation	nr_annotation
Solyc01g094830.4	1.96939	4.93297	2.06118	2.98785	1.78286	2.51371	1.23769	1.84475	[V]	Defense mechanisms	Molecular Function: protein serine/threonine kinase activity (GO:0004674);; Molecular Function: calmodulin binding (GO:0005516);; Molecular Function: ATP binding (GO:0005524);; Cellular Component: plasma membrane (GO:0005886);; Biological Process: protein phosphorylation (GO:0006468);; Cellular Component: integral component of membrane (GO:0016021);; Molecular Function: carbohydrate binding (GO:0…	--|0.0|sly:101251513|hypothetical protein	--	--	MatE;; Protein kinase domain;; Protein tyrosine kinase;; D-mannose binding lectin;; S-locus glycoprotein domain	G-type lectin S-receptor-like serine/threonine-protein kinase SD2-2 OS=Arabidopsis thaliana OX=3702 GN=SD22 PE=1 SV=1	PREDICTED: G-type lectin S-receptor-like serine/threonine-protein kinase SD2-2 [Solanum lycopersicum]
Solyc02g072070.4	0	0.083911	0	0.0279703	1.6875	1.71888	2.97473	2.12704	[RTKL]	--	Molecular Function: protein kinase activity (GO:0004672);; Molecular Function: protein serine/threonine kinase activity (GO:0004674);; Molecular Function: calmodulin binding (GO:0005516);; Molecular Function: ATP binding (GO:0005524);; Cellular Component: plasma membrane (GO:0005886);; Cellular Component: integral component of membrane (GO:0016021);; Molecular Function: carbohydrate binding (GO:0…	--|0.0|sly:104645867|hypothetical protein	--		Protein kinase domain;; Protein tyrosine kinase	G-type lectin S-receptor-like serine/threonine-protein kinase SD2-5 OS=Arabidopsis thaliana OX=3702 GN=SD25 PE=1 SV=1	PREDICTED: G-type lectin S-receptor-like serine/threonine-protein kinase SD2-5 [Solanum lycopersicum]
Solyc02g079530.4	0.0359548	0.208867	0.0239657	0.0895959	19.5009	33.7835	54.2762	35.8535	[RTKL]	--	Molecular Function: protein serine/threonine kinase activity (GO:0004674);; Molecular Function: calmodulin binding (GO:0005516);; Molecular Function: ATP binding (GO:0005524);; Cellular Component: plasma membrane (GO:0005886);; Biological Process: protein phosphorylation (GO:0006468);; Cellular Component: integral component of membrane (GO:0016021);; Molecular Function: carbohydrate binding (GO:0…	--|0.0|sly:101264400|hypothetical protein	--	--	Protein tyrosine kinase;; Protein kinase domain;; S-locus glycoprotein domain;; D-mannose binding lectin;; PAN-like domain;; Domain of unknown function (DUF3403)	G-type lectin S-receptor-like serine/threonine-protein kinase At1g11330 OS=Arabidopsis thaliana OX=3702 GN=At1g11330 PE=1 SV=3	PREDICTED: G-type lectin S-receptor-like serine/threonine-protein kinase At1g11330 [Solanum lycopersicum]
Solyc02g079540.2	0	0.067927	0	0.0226423	0.860379	1.69179	4.58941	2.38053	[RTKL]	--	Molecular Function: protein serine/threonine kinase activity (GO:0004674);; Molecular Function: calmodulin binding (GO:0005516);; Molecular Function: ATP binding (GO:0005524);; Cellular Component: plasma membrane (GO:0005886);; Biological Process: protein phosphorylation (GO:0006468);; Cellular Component: integral component of membrane (GO:0016021);; Molecular Function: carbohydrate binding (GO:0…	--|0.0|sly:101264400|hypothetical protein	--	--	Protein tyrosine kinase;; Protein kinase domain;; S-locus glycoprotein domain;; D-mannose binding lectin;; PAN-like domain;; Domain of unknown function (DUF3403)	G-type lectin S-receptor-like serine/threonine-protein kinase At1g11330 OS=Arabidopsis thaliana OX=3702 GN=At1g11330 PE=1 SV=3	PREDICTED: G-type lectin S-receptor-like serine/threonine-protein kinase At1g11330 [Solanum lycopersicum]
Solyc02g079550.3	0.0163038	0.344859	0.0986773	0.15328	1.13882	1.37604	3.44272	1.98586	[RTKL]	--	Molecular Function: protein serine/threonine kinase activity (GO:0004674);; Molecular Function: calmodulin binding (GO:0005516);; Molecular Function: ATP binding (GO:0005524);; Cellular Component: plasma membrane (GO:0005886);; Biological Process: protein phosphorylation (GO:0006468);; Cellular Component: integral component of membrane (GO:0016021);; Molecular Function: carbohydrate binding (GO:0…	--|0.0|sly:101264093|hypothetical protein	--	--	D-mannose binding lectin;; Protein kinase domain;; Protein tyrosine kinase;; S-locus glycoprotein domain;; PAN-like domain	G-type lectin S-receptor-like serine/threonine-protein kinase At1g11300 OS=Arabidopsis thaliana OX=3702 GN=At1g11300 PE=2 SV=1	PREDICTED: G-type lectin S-receptor-like serine/threonine-protein kinase At1g11300 [Solanum lycopersicum]
Solyc02g079560.1	0.0163038	0.344859	0.0986773	0.15328	1.13882	1.37604	3.44272	1.98586	--	--	Molecular Function: protein serine/threonine kinase activity (GO:0004674);; Molecular Function: calmodulin binding (GO:0005516);; Molecular Function: ATP binding (GO:0005524);; Cellular Component: plasma membrane (GO:0005886);; Biological Process: protein phosphorylation (GO:0006468);; Cellular Component: integral component of membrane (GO:0016021);; Molecular Function: carbohydrate binding (GO:0…	--|4e-90|spen:107010331|hypothetical protein	--	--	Protein tyrosine kinase	G-type lectin S-receptor-like serine/threonine-protein kinase At1g11330 OS=Arabidopsis thaliana OX=3702 GN=At1g11330 PE=1 SV=3	PREDICTED: G-type lectin S-receptor-like serine/threonine-protein kinase At1g11300 [Solanum lycopersicum]
Solyc02g079570.4	4.06377	23.3793	1.16335	9.53546	173.376	181.04	193.346	182.587	[RTKL]	--	Molecular Function: protein serine/threonine kinase activity (GO:0004674);; Molecular Function: calmodulin binding (GO:0005516);; Molecular Function: ATP binding (GO:0005524);; Cellular Component: plasma membrane (GO:0005886);; Biological Process: protein phosphorylation (GO:0006468);; Cellular Component: integral component of membrane (GO:0016021);; Molecular Function: carbohydrate binding (GO:0…	--|0.0|sly:101264093|hypothetical protein	--	--	Protein tyrosine kinase;; Protein kinase domain;; D-mannose binding lectin;; S-locus glycoprotein domain;; PAN-like domain;; Domain of unknown function (DUF3403)	G-type lectin S-receptor-like serine/threonine-protein kinase B120 OS=Arabidopsis thaliana OX=3702 GN=B120 PE=2 SV=1	PREDICTED: G-type lectin S-receptor-like serine/threonine-protein kinase B120 [Solanum lycopersicum]
Solyc02g079580.4	0.0544487	0.668576	0.0501334	0.257719	2.16056	4.60127	4.2418	3.66788	[RTKL]	--	Molecular Function: protein serine/threonine kinase activity (GO:0004674);; Molecular Function: calmodulin binding (GO:0005516);; Molecular Function: ATP binding (GO:0005524);; Cellular Component: plasma membrane (GO:0005886);; Biological Process: protein phosphorylation (GO:0006468);; Cellular Component: integral component of membrane (GO:0016021);; Molecular Function: carbohydrate binding (GO:0…	--|0.0|sly:104645809|hypothetical protein	--	--	Protein tyrosine kinase;; Protein kinase domain	G-type lectin S-receptor-like serine/threonine-protein kinase At1g61490 OS=Arabidopsis thaliana OX=3702 GN=At1g61490 PE=3 SV=1	PREDICTED: G-type lectin S-receptor-like serine/threonine-protein kinase At1g11330 isoform X3 [Solanum lycopersicum]
Solyc02g079700.1	0.0137427	0.20411	0.0052655	0.0743726	3.83902	7.22613	5.10444	5.38987	--	--	Molecular Function: protein serine/threonine kinase activity (GO:0004674);; Molecular Function: calmodulin binding (GO:0005516);; Molecular Function: ATP binding (GO:0005524);; Cellular Component: plasma membrane (GO:0005886);; Biological Process: protein phosphorylation (GO:0006468);; Cellular Component: integral component of membrane (GO:0016021);; Molecular Function: carbohydrate binding (GO:0…	--|5e-50|sly:101262282|hypothetical protein	--	--	--	G-type lectin S-receptor-like serine/threonine-protein kinase At4g03230 OS=Arabidopsis thaliana OX=3702 GN=At4g03230 PE=3 SV=3	PREDICTED: receptor-like serine/threonine-protein kinase SD1-8 [Solanum lycopersicum]
Solyc03g005130.3	5.07101	16.7716	4.35629	8.73298	115.912	162.027	204.74	160.893	[RTKL]	--	Molecular Function: protein serine/threonine kinase activity (GO:0004674);; Molecular Function: calmodulin binding (GO:0005516);; Molecular Function: ATP binding (GO:0005524);; Cellular Component: plasma membrane (GO:0005886);; Biological Process: protein phosphorylation (GO:0006468);; Cellular Component: integral component of membrane (GO:0016021);; Molecular Function: carbohydrate binding (GO:0…	--|0.0|sly:101253559|hypothetical protein	--	--	Protein kinase domain;; Protein tyrosine kinase;; D-mannose binding lectin;; S-locus glycoprotein domain	G-type lectin S-receptor-like serine/threonine-protein kinase At1g34300 OS=Arabidopsis thaliana OX=3702 GN=At1g34300 PE=1 SV=1	PREDICTED: G-type lectin S-receptor-like serine/threonine-protein kinase At1g34300 [Solanum lycopersicum]
Solyc03g006730.3	0	0	0	0	0.04502	0.015814	0.040975	0.0339363	[RTKL]	--	Molecular Function: protein serine/threonine kinase activity (GO:0004674);; Molecular Function: calmodulin binding (GO:0005516);; Molecular Function: ATP binding (GO:0005524);; Cellular Component: plasma membrane (GO:0005886);; Biological Process: protein phosphorylation (GO:0006468);; Cellular Component: integral component of membrane (GO:0016021);; Molecular Function: carbohydrate binding (GO:0…	--|0.0|sot:102601228|hypothetical protein	--	--	Protein tyrosine kinase;; Protein kinase domain;; S-locus glycoprotein domain;; D-mannose binding lectin;; PAN-like domain;; Domain of unknown function (DUF3403);; Phosphotransferase enzyme family;; ABC1 family	G-type lectin S-receptor-like serine/threonine-protein kinase At1g61370 OS=Arabidopsis thaliana OX=3702 GN=At1g61370 PE=3 SV=2	PREDICTED: G-type lectin S-receptor-like serine/threonine-protein kinase SD1-29 [Solanum tuberosum]
Solyc03g006780.2	0.67621	0.182977	0.287339	0.382175	0.207425	0.022711	0	0.076712	[RTKL]	--	Molecular Function: protein serine/threonine kinase activity (GO:0004674);; Molecular Function: calmodulin binding (GO:0005516);; Molecular Function: ATP binding (GO:0005524);; Cellular Component: plasma membrane (GO:0005886);; Biological Process: protein phosphorylation (GO:0006468);; Cellular Component: integral component of membrane (GO:0016021);; Molecular Function: carbohydrate binding (GO:0…	--|0.0|spen:114076465|hypothetical protein	--	--	S-locus glycoprotein domain;; Protein tyrosine kinase;; D-mannose binding lectin;; Protein kinase domain;; PAN-like domain	G-type lectin S-receptor-like serine/threonine-protein kinase At1g11410 OS=Arabidopsis thaliana OX=3702 GN=At1g11410 PE=3 SV=3	PREDICTED: uncharacterized protein LOC107013090 [Solanum pennellii]
Solyc03g007790.3	0.0309714	0.0169059	0.0156212	0.0211662	2.09692	3.12185	2.62129	2.61335	[RTKL]	--	Molecular Function: protein serine/threonine kinase activity (GO:0004674);; Molecular Function: calmodulin binding (GO:0005516);; Molecular Function: ATP binding (GO:0005524);; Cellular Component: plasma membrane (GO:0005886);; Biological Process: protein phosphorylation (GO:0006468);; Cellular Component: integral component of membrane (GO:0016021);; Molecular Function: carbohydrate binding (GO:0…	--|0.0|sly:101261889|hypothetical protein	--	--	Protein kinase domain;; Protein tyrosine kinase;; D-mannose binding lectin;; S-locus glycoprotein domain	G-type lectin S-receptor-like serine/threonine-protein kinase At5g24080 OS=Arabidopsis thaliana OX=3702 GN=At5g24080 PE=2 SV=1	PREDICTED: G-type lectin S-receptor-like serine/threonine-protein kinase At5g24080 [Solanum lycopersicum]
Solyc03g063650.1	1.47371	1.90884	1.01259	1.46505	3.15575	3.44536	4.49795	3.69969	[RTKL]	--	Molecular Function: protein serine/threonine kinase activity (GO:0004674);; Molecular Function: calmodulin binding (GO:0005516);; Molecular Function: ATP binding (GO:0005524);; Cellular Component: plasma membrane (GO:0005886);; Biological Process: protein phosphorylation (GO:0006468);; Cellular Component: integral component of membrane (GO:0016021);; Molecular Function: carbohydrate binding (GO:0…	--|0.0|sly:101250670|hypothetical protein	--	--	D-mannose binding lectin;; Protein tyrosine kinase;; Protein kinase domain;; S-locus glycoprotein domain	G-type lectin S-receptor-like serine/threonine-protein kinase SD3-1 OS=Arabidopsis thaliana OX=3702 GN=SD31 PE=3 SV=1	PREDICTED: G-type lectin S-receptor-like serine/threonine-protein kinase SD3-1 [Solanum lycopersicum]
Solyc03g078360.1	0.971732	10.4311	0.282124	3.89497	25.7817	26.5573	24.9208	25.7533	[RTKL]	--	Molecular Function: protein serine/threonine kinase activity (GO:0004674);; Molecular Function: ATP binding (GO:0005524);; Cellular Component: plasma membrane (GO:0005886);; Biological Process: protein phosphorylation (GO:0006468);; Biological Process: defense response (GO:0006952);; Cellular Component: integral component of membrane (GO:0016021);; Molecular Function: carbohydrate binding (GO:003…	--|0.0|sly:101265806|hypothetical protein	--	--	Protein kinase domain;; Protein tyrosine kinase;; D-mannose binding lectin;; S-locus glycoprotein domain	G-type lectin S-receptor-like serine/threonine-protein kinase LECRK1 OS=Oryza sativa subsp. japonica OX=39947 GN=LECRK1 PE=2 SV=1	PREDICTED: G-type lectin S-receptor-like serine/threonine-protein kinase LECRK1 [Solanum lycopersicum]
Solyc03g078370.1	0.495125	4.32144	0.146379	1.65431	9.27268	16.8184	24.3817	16.8243	[RTKL]	--	Molecular Function: protein serine/threonine kinase activity (GO:0004674);; Molecular Function: ATP binding (GO:0005524);; Cellular Component: plasma membrane (GO:0005886);; Biological Process: protein phosphorylation (GO:0006468);; Biological Process: defense response (GO:0006952);; Cellular Component: integral component of membrane (GO:0016021);; Molecular Function: carbohydrate binding (GO:003…	--|0.0|sly:101265517|hypothetical protein	--	--	Protein kinase domain;; Protein tyrosine kinase;; D-mannose binding lectin;; S-locus glycoprotein domain	G-type lectin S-receptor-like serine/threonine-protein kinase LECRK2 OS=Oryza sativa subsp. japonica OX=39947 GN=LECRK2 PE=3 SV=1	PREDICTED: G-type lectin S-receptor-like serine/threonine-protein kinase LECRK2 [Solanum lycopersicum]
Solyc04g008400.1	0.445792	0.414331	0.194197	0.35144	1.05942	3.90868	3.71903	2.89571	[RTKL]	--	Molecular Function: protein serine/threonine kinase activity (GO:0004674);; Molecular Function: calmodulin binding (GO:0005516);; Molecular Function: ATP binding (GO:0005524);; Cellular Component: plasma membrane (GO:0005886);; Biological Process: protein phosphorylation (GO:0006468);; Cellular Component: integral component of membrane (GO:0016021);; Molecular Function: carbohydrate binding (GO:0…	--|0.0|sot:102588603|hypothetical protein	--	--	S-locus glycoprotein domain;; Protein kinase domain;; Protein tyrosine kinase;; D-mannose binding lectin;; PAN-like domain	G-type lectin S-receptor-like serine/threonine-protein kinase At1g11330 OS=Arabidopsis thaliana OX=3702 GN=At1g11330 PE=1 SV=3	PREDICTED: G-type lectin S-receptor-like serine/threonine-protein kinase At1g11330 [Solanum tuberosum]
Solyc04g015460.4	0.320601	0.706263	0.184829	0.403898	3.25741	3.31278	2.54027	3.03682	[RTKL]	--	Molecular Function: protein serine/threonine kinase activity (GO:0004674);; Molecular Function: calmodulin binding (GO:0005516);; Molecular Function: ATP binding (GO:0005524);; Cellular Component: plasma membrane (GO:0005886);; Biological Process: protein phosphorylation (GO:0006468);; Cellular Component: integral component of membrane (GO:0016021);; Molecular Function: carbohydrate binding (GO:0…	--|0.0|sly:101253476|hypothetical protein	--	--	Protein kinase domain;; Protein tyrosine kinase;; D-mannose binding lectin;; EB module	G-type lectin S-receptor-like serine/threonine-protein kinase At5g35370 OS=Arabidopsis thaliana OX=3702 GN=At5g35370 PE=2 SV=2	PREDICTED: G-type lectin S-receptor-like serine/threonine-protein kinase At5g35370 [Solanum lycopersicum]
Solyc04g058110.3	1.57731	6.79736	2.30809	3.56092	10.2204	15.8605	15.4003	13.827	[RTKL]	--	Molecular Function: protein serine/threonine kinase activity (GO:0004674);; Molecular Function: calmodulin binding (GO:0005516);; Molecular Function: ATP binding (GO:0005524);; Cellular Component: plasma membrane (GO:0005886);; Biological Process: protein phosphorylation (GO:0006468);; Cellular Component: integral component of membrane (GO:0016021);; Molecular Function: carbohydrate binding (GO:0…	--|0.0|sly:101246129|hypothetical protein	--	--	Protein kinase domain;; Protein tyrosine kinase;; S-locus glycoprotein domain;; D-mannose binding lectin;; PAN-like domain	G-type lectin S-receptor-like serine/threonine-protein kinase At1g11330 OS=Arabidopsis thaliana OX=3702 GN=At1g11330 PE=1 SV=3	PREDICTED: G-type lectin S-receptor-like serine/threonine-protein kinase At1g11330 isoform X1 [Solanum lycopersicum]
Solyc04g077270.4	16.391	32.6102	1.14148	16.7142	66.0743	60.2747	65.8837	64.0776	[RTKL]	--	Molecular Function: protein serine/threonine kinase activity (GO:0004674);; Molecular Function: calmodulin binding (GO:0005516);; Molecular Function: ATP binding (GO:0005524);; Cellular Component: plasma membrane (GO:0005886);; Biological Process: protein phosphorylation (GO:0006468);; Molecular Function: carbohydrate binding (GO:0030246);; Biological Process: recognition of pollen (GO:0048544);;	--|0.0|sly:101251977|hypothetical protein	--	--	Protein tyrosine kinase;; Protein kinase domain;; D-mannose binding lectin;; S-locus glycoprotein domain;; PAN-like domain;; Domain of unknown function (DUF3403)	G-type lectin S-receptor-like serine/threonine-protein kinase At4g27290 OS=Arabidopsis thaliana OX=3702 GN=At4g27290 PE=3 SV=4	PREDICTED: G-type lectin S-receptor-like serine/threonine-protein kinase At4g27290 [Solanum lycopersicum]
Solyc04g077280.3	0.014817	0.479526	0	0.164781	1.33596	1.10776	0.52633	0.990017	[RTKL]	--	Molecular Function: protein serine/threonine kinase activity (GO:0004674);; Molecular Function: calmodulin binding (GO:0005516);; Molecular Function: ATP binding (GO:0005524);; Cellular Component: plasma membrane (GO:0005886);; Biological Process: protein phosphorylation (GO:0006468);; Molecular Function: carbohydrate binding (GO:0030246);; Biological Process: recognition of pollen (GO:0048544);;	--|0.0|sly:104647166|hypothetical protein	--	--	Protein tyrosine kinase;; Protein kinase domain;; D-mannose binding lectin;; S-locus glycoprotein domain;; PAN-like domain	G-type lectin S-receptor-like serine/threonine-protein kinase At4g27290 OS=Arabidopsis thaliana OX=3702 GN=At4g27290 PE=3 SV=4	PREDICTED: G-type lectin S-receptor-like serine/threonine-protein kinase At4g27290 isoform X1 [Solanum lycopersicum]
Solyc04g077300.3	0.174744	1.0069	0.118333	0.433326	15.3706	24.6427	43.6339	27.8824	--	--	Molecular Function: protein serine/threonine kinase activity (GO:0004674);; Molecular Function: calmodulin binding (GO:0005516);; Molecular Function: ATP binding (GO:0005524);; Cellular Component: plasma membrane (GO:0005886);; Biological Process: protein phosphorylation (GO:0006468);; Molecular Function: carbohydrate binding (GO:0030246);; Biological Process: recognition of pollen (GO:0048544);;	--|0.0|sot:102604991|hypothetical protein	--	--	S-locus glycoprotein domain;; PAN-like domain;; Protein tyrosine kinase;; Protein kinase domain;; D-mannose binding lectin	G-type lectin S-receptor-like serine/threonine-protein kinase At4g27290 OS=Arabidopsis thaliana OX=3702 GN=At4g27290 PE=3 SV=4	PREDICTED: G-type lectin S-receptor-like serine/threonine-protein kinase At4g27290 isoform X3 [Solanum tuberosum]
Solyc04g077310.3	0.174744	1.0069	0.118333	0.433326	15.3706	24.6427	43.6339	27.8824	[RTKL]	--	Molecular Function: protein serine/threonine kinase activity (GO:0004674);; Molecular Function: calmodulin binding (GO:0005516);; Molecular Function: ATP binding (GO:0005524);; Cellular Component: plasma membrane (GO:0005886);; Biological Process: protein phosphorylation (GO:0006468);; Molecular Function: carbohydrate binding (GO:0030246);; Biological Process: recognition of pollen (GO:0048544);;	--|0.0|spen:107017034|hypothetical protein	--	--	D-mannose binding lectin;; Protein tyrosine kinase;; Protein kinase domain;; S-locus glycoprotein domain;; Domain of unknown function (DUF3403)	G-type lectin S-receptor-like serine/threonine-protein kinase At4g27290 OS=Arabidopsis thaliana OX=3702 GN=At4g27290 PE=3 SV=4	PREDICTED: uncharacterized protein LOC107017034 [Solanum pennellii]
Solyc04g077320.2	1.49183	10.1681	1.96919	4.54305	1.64745	0.897573	0.67222	1.07241	--	--	Molecular Function: protein serine/threonine kinase activity (GO:0004674);; Molecular Function: calmodulin binding (GO:0005516);; Molecular Function: ATP binding (GO:0005524);; Cellular Component: plasma membrane (GO:0005886);; Biological Process: protein phosphorylation (GO:0006468);; Molecular Function: carbohydrate binding (GO:0030246);; Biological Process: recognition of pollen (GO:0048544);;	--|0.0|sot:107057731|hypothetical protein	--	--	D-mannose binding lectin;; S-locus glycoprotein domain	G-type lectin S-receptor-like serine/threonine-protein kinase At4g27290 OS=Arabidopsis thaliana OX=3702 GN=At4g27290 PE=3 SV=4	PREDICTED: G-type lectin S-receptor-like serine/threonine-protein kinase At4g27290 [Solanum tuberosum]
Solyc04g077330.4	1.49183	10.1681	1.96919	4.54305	1.64745	0.897573	0.67222	1.07241	[RTKL]	--	Molecular Function: protein serine/threonine kinase activity (GO:0004674);; Molecular Function: calmodulin binding (GO:0005516);; Molecular Function: ATP binding (GO:0005524);; Cellular Component: plasma membrane (GO:0005886);; Biological Process: protein phosphorylation (GO:0006468);; Cellular Component: plasmodesma (GO:0009506);; Cellular Component: integral component of membrane (GO:0016021);;…	--|0.0|sly:101249262|hypothetical protein	--	--	Protein tyrosine kinase;; Protein kinase domain;; Domain of unknown function (DUF3403)	G-type lectin S-receptor-like serine/threonine-protein kinase SD1-1 OS=Arabidopsis thaliana OX=3702 GN=SD11 PE=1 SV=1	PREDICTED: uncharacterized protein LOC101249262 [Solanum lycopersicum]
Solyc04g077340.3	3.40743	4.09711	1.13463	2.87972	1.79022	1.40165	0.590303	1.26072	[RTKL]	--	Molecular Function: protein serine/threonine kinase activity (GO:0004674);; Molecular Function: calmodulin binding (GO:0005516);; Molecular Function: ATP binding (GO:0005524);; Cellular Component: plasma membrane (GO:0005886);; Biological Process: protein phosphorylation (GO:0006468);; Molecular Function: carbohydrate binding (GO:0030246);; Biological Process: recognition of pollen (GO:0048544);;	--|0.0|sly:104647168|hypothetical protein	--	--	Protein tyrosine kinase;; Protein kinase domain;; D-mannose binding lectin;; S-locus glycoprotein domain;; PAN-like domain	G-type lectin S-receptor-like serine/threonine-protein kinase At4g27290 OS=Arabidopsis thaliana OX=3702 GN=At4g27290 PE=3 SV=4	PREDICTED: uncharacterized protein LOC101249262 [Solanum lycopersicum]
Solyc04g077360.3	0.752681	1.25463	0.241397	0.749569	4.29945	3.96144	4.89697	4.38595	[RTKL]	--	Molecular Function: protein serine/threonine kinase activity (GO:0004674);; Molecular Function: calmodulin binding (GO:0005516);; Molecular Function: ATP binding (GO:0005524);; Cellular Component: plasma membrane (GO:0005886);; Biological Process: protein phosphorylation (GO:0006468);; Molecular Function: carbohydrate binding (GO:0030246);; Biological Process: recognition of pollen (GO:0048544);;	--|0.0|sly:104647168|hypothetical protein	--	--	Protein tyrosine kinase;; Protein kinase domain;; D-mannose binding lectin;; S-locus glycoprotein domain;; PAN-like domain;; Domain of unknown function (DUF3403)	G-type lectin S-receptor-like serine/threonine-protein kinase At4g27290 OS=Arabidopsis thaliana OX=3702 GN=At4g27290 PE=3 SV=4	PREDICTED: G-type lectin S-receptor-like serine/threonine-protein kinase At4g27290 [Solanum lycopersicum]
Solyc04g077380.2	1.70887	0.88554	0.470793	1.02173	0.0476765	0.0569751	0.0779014	0.060851	--	--	Molecular Function: protein serine/threonine kinase activity (GO:0004674);; Molecular Function: calmodulin binding (GO:0005516);; Molecular Function: ATP binding (GO:0005524);; Cellular Component: plasma membrane (GO:0005886);; Biological Process: protein phosphorylation (GO:0006468);; Molecular Function: carbohydrate binding (GO:0030246);; Biological Process: recognition of pollen (GO:0048544);;	--|1e-80|sot:102592491|hypothetical protein	--	--	D-mannose binding lectin;; Protein tyrosine kinase	G-type lectin S-receptor-like serine/threonine-protein kinase At4g27290 OS=Arabidopsis thaliana OX=3702 GN=At4g27290 PE=3 SV=4	PREDICTED: G-type lectin S-receptor-like serine/threonine-protein kinase At4g27290 [Solanum tuberosum]
Solyc04g077390.3	7.56072	28.112	4.4354	13.3694	6.83778	5.2566	2.55109	4.88182	[RTKL]	--	Molecular Function: protein serine/threonine kinase activity (GO:0004674);; Molecular Function: calmodulin binding (GO:0005516);; Molecular Function: ATP binding (GO:0005524);; Cellular Component: plasma membrane (GO:0005886);; Biological Process: protein phosphorylation (GO:0006468);; Molecular Function: carbohydrate binding (GO:0030246);; Biological Process: recognition of pollen (GO:0048544);;	--|0.0|sly:101248670|hypothetical protein	--	--	Protein tyrosine kinase;; Protein kinase domain;; D-mannose binding lectin;; S-locus glycoprotein domain;; PAN-like domain;; Domain of unknown function (DUF3403)	G-type lectin S-receptor-like serine/threonine-protein kinase At4g27290 OS=Arabidopsis thaliana OX=3702 GN=At4g27290 PE=3 SV=4	PREDICTED: G-type lectin S-receptor-like serine/threonine-protein kinase At4g27290 [Solanum lycopersicum]
Solyc05g008310.4	0.401567	1.89615	0.148028	0.815247	45.6706	86.5052	100.588	77.588	[RTKL]	--	Molecular Function: protein serine/threonine kinase activity (GO:0004674);; Molecular Function: calmodulin binding (GO:0005516);; Molecular Function: ATP binding (GO:0005524);; Cellular Component: plasma membrane (GO:0005886);; Biological Process: protein phosphorylation (GO:0006468);; Molecular Function: carbohydrate binding (GO:0030246);; Biological Process: recognition of pollen (GO:0048544);;	--|0.0|sly:101258749|hypothetical protein	--	--	Protein tyrosine kinase;; Protein kinase domain;; S-locus glycoprotein domain;; D-mannose binding lectin;; PAN-like domain	G-type lectin S-receptor-like serine/threonine-protein kinase At4g27290 OS=Arabidopsis thaliana OX=3702 GN=At4g27290 PE=3 SV=4	PREDICTED: G-type lectin S-receptor-like serine/threonine-protein kinase At4g27290 [Solanum lycopersicum]
Solyc07g005110.4	0.017241	0.225862	0.121739	0.121614	2.04847	5.32206	7.28829	4.88627	[G]	Carbohydrate transport and metabolism	Molecular Function: protein serine/threonine kinase activity (GO:0004674);; Molecular Function: calmodulin binding (GO:0005516);; Molecular Function: ATP binding (GO:0005524);; Cellular Component: plasma membrane (GO:0005886);; Biological Process: protein phosphorylation (GO:0006468);; Cellular Component: integral component of membrane (GO:0016021);; Molecular Function: carbohydrate binding (GO:0…	--|0.0|sly:101244390|hypothetical protein	--	--	Glycosyl hydrolases family 18;; Protein tyrosine kinase;; Protein kinase domain	G-type lectin S-receptor-like serine/threonine-protein kinase At1g67520 OS=Arabidopsis thaliana OX=3702 GN=At1g67520 PE=2 SV=3	PREDICTED: putative cysteine-rich receptor-like protein kinase 35 isoform X2 [Solanum lycopersicum]
Solyc07g009443.1	1.04438	3.74741	0.744909	1.84556	2.99115	6.36892	11.4486	6.93623	[RTKL]	--	Molecular Function: protein serine/threonine kinase activity (GO:0004674);; Molecular Function: calmodulin binding (GO:0005516);; Molecular Function: ATP binding (GO:0005524);; Cellular Component: plasma membrane (GO:0005886);; Biological Process: protein phosphorylation (GO:0006468);; Cellular Component: integral component of membrane (GO:0016021);; Molecular Function: carbohydrate binding (GO:0…	--|0.0|spen:107026182|hypothetical protein	--	--	Protein tyrosine kinase;; Protein kinase domain;; S-locus glycoprotein domain;; D-mannose binding lectin;; PAN-like domain;; Domain of unknown function (DUF3403)	G-type lectin S-receptor-like serine/threonine-protein kinase At4g03230 OS=Arabidopsis thaliana OX=3702 GN=At4g03230 PE=3 SV=3	PREDICTED: G-type lectin S-receptor-like serine/threonine-protein kinase At4g03230 [Solanum pennellii]
Solyc07g053080.4	0	0.018318	0	0.006106	0.426568	0.740357	0.719876	0.628934	[RTKL]	--	Molecular Function: protein serine/threonine kinase activity (GO:0004674);; Molecular Function: calmodulin binding (GO:0005516);; Molecular Function: ATP binding (GO:0005524);; Cellular Component: plasma membrane (GO:0005886);; Biological Process: protein phosphorylation (GO:0006468);; Cellular Component: integral component of membrane (GO:0016021);; Molecular Function: carbohydrate binding (GO:0…	--|0.0|sly:101243729|hypothetical protein	--	--	Protein tyrosine kinase;; Protein kinase domain;; D-mannose binding lectin;; S-locus glycoprotein domain;; PAN-like domain	G-type lectin S-receptor-like serine/threonine-protein kinase B120 OS=Arabidopsis thaliana OX=3702 GN=B120 PE=2 SV=1	PREDICTED: G-type lectin S-receptor-like serine/threonine-protein kinase B120 [Solanum lycopersicum]
Solyc07g053130.4	3.3929	17.2903	7.19412	9.29243	4.33913	3.15322	2.38042	3.29092	[RTKL]	--	Molecular Function: protein serine/threonine kinase activity (GO:0004674);; Molecular Function: calmodulin binding (GO:0005516);; Molecular Function: ATP binding (GO:0005524);; Cellular Component: plasma membrane (GO:0005886);; Biological Process: protein phosphorylation (GO:0006468);; Cellular Component: integral component of membrane (GO:0016021);; Molecular Function: carbohydrate binding (GO:0…	--|0.0|sly:104648390|hypothetical protein	--	--	Protein tyrosine kinase;; Protein kinase domain;; D-mannose binding lectin;; S-locus glycoprotein domain;; PAN-like domain	G-type lectin S-receptor-like serine/threonine-protein kinase At4g03230 OS=Arabidopsis thaliana OX=3702 GN=At4g03230 PE=3 SV=3	PREDICTED: G-type lectin S-receptor-like serine/threonine-protein kinase At4g03230 [Solanum lycopersicum]
Solyc07g053220.2	6.85788	25.4417	4.1274	12.1423	31.0089	35.922	78.4759	48.4689	[RTKL]	--	Molecular Function: protein serine/threonine kinase activity (GO:0004674);; Molecular Function: calmodulin binding (GO:0005516);; Molecular Function: ATP binding (GO:0005524);; Cellular Component: plasma membrane (GO:0005886);; Biological Process: protein phosphorylation (GO:0006468);; Cellular Component: integral component of membrane (GO:0016021);; Molecular Function: carbohydrate binding (GO:0…	--|0.0|sly:101262633|hypothetical protein	--	--	Protein kinase domain;; Protein tyrosine kinase;; D-mannose binding lectin;; S-locus glycoprotein domain;; PAN-like domain	G-type lectin S-receptor-like serine/threonine-protein kinase At2g19130 OS=Arabidopsis thaliana OX=3702 GN=At2g19130 PE=2 SV=1	PREDICTED: G-type lectin S-receptor-like serine/threonine-protein kinase At2g19130 [Solanum lycopersicum]
Solyc07g055400.2	0.0173516	0.0757714	0.0700122	0.0543784	13.7958	22.9768	16.3711	17.7146	[RTKL]	--	Molecular Function: protein kinase activity (GO:0004672);; Molecular Function: protein serine/threonine kinase activity (GO:0004674);; Molecular Function: calmodulin binding (GO:0005516);; Molecular Function: ATP binding (GO:0005524);; Cellular Component: plasma membrane (GO:0005886);; Cellular Component: integral component of membrane (GO:0016021);; Molecular Function: carbohydrate binding (GO:0…	--|1e-138|spen:107024636|hypothetical protein	--	--	Protein kinase domain;; Protein tyrosine kinase	G-type lectin S-receptor-like serine/threonine-protein kinase SD2-5 OS=Arabidopsis thaliana OX=3702 GN=SD25 PE=1 SV=1	PREDICTED: G-type lectin S-receptor-like serine/threonine-protein kinase SD2-5 [Solanum pennellii]
Solyc07g055410.2	0	0.050443	0	0.0168143	5.95566	6.13191	6.58908	6.22555	--	--	Molecular Function: protein kinase activity (GO:0004672);; Molecular Function: protein serine/threonine kinase activity (GO:0004674);; Molecular Function: calmodulin binding (GO:0005516);; Molecular Function: ATP binding (GO:0005524);; Cellular Component: plasma membrane (GO:0005886);; Cellular Component: integral component of membrane (GO:0016021);; Molecular Function: carbohydrate binding (GO:0…	--|2e-44|sot:102583737|hypothetical protein	--	--	Protein tyrosine kinase;; Protein kinase domain	G-type lectin S-receptor-like serine/threonine-protein kinase SD2-5 OS=Arabidopsis thaliana OX=3702 GN=SD25 PE=1 SV=1	G-type lectin S-receptor-like serine/threonine-protein kinase SD2-5 [Capsicum chinense]
Solyc07g055415.1	0	0	0	0	4.66172	7.57941	6.11637	6.11917	--	--	--	--|3e-97|sot:102582520|hypothetical protein	--	--	D-mannose binding lectin;; S-locus glycoprotein domain	EP1-like glycoprotein 2 OS=Arabidopsis thaliana OX=3702 GN=At1g78830 PE=1 SV=1	PREDICTED: G-type lectin S-receptor-like serine/threonine-protein kinase SD2-5 [Solanum tuberosum]
Solyc07g055570.1	0.232026	0.292112	0.285523	0.269887	0	0.073839	0	0.024613	--	--	Molecular Function: protein kinase activity (GO:0004672);; Molecular Function: protein serine/threonine kinase activity (GO:0004674);; Molecular Function: calmodulin binding (GO:0005516);; Molecular Function: ATP binding (GO:0005524);; Cellular Component: plasma membrane (GO:0005886);; Cellular Component: integral component of membrane (GO:0016021);; Molecular Function: carbohydrate binding (GO:0…	--|1e-100|sot:102587497|hypothetical protein	--	--	Protein kinase domain;; Protein tyrosine kinase	G-type lectin S-receptor-like serine/threonine-protein kinase SD2-5 OS=Arabidopsis thaliana OX=3702 GN=SD25 PE=1 SV=1	PREDICTED: G-type lectin S-receptor-like serine/threonine-protein kinase SD2-5 [Solanum tuberosum]
Solyc07g055650.2	0.804996	0.948575	0.261691	0.671754	2.0903	2.16082	2.91271	2.38794	[RTKL]	--	Molecular Function: protein kinase activity (GO:0004672);; Molecular Function: protein serine/threonine kinase activity (GO:0004674);; Molecular Function: calmodulin binding (GO:0005516);; Molecular Function: ATP binding (GO:0005524);; Cellular Component: plasma membrane (GO:0005886);; Cellular Component: integral component of membrane (GO:0016021);; Molecular Function: carbohydrate binding (GO:0…	--|0.0|sly:101261340|hypothetical protein	--	--	Protein kinase domain;; Protein tyrosine kinase;; D-mannose binding lectin	G-type lectin S-receptor-like serine/threonine-protein kinase SD2-5 OS=Arabidopsis thaliana OX=3702 GN=SD25 PE=1 SV=1	PREDICTED: G-type lectin S-receptor-like serine/threonine-protein kinase SD2-5 [Solanum lycopersicum]
Solyc07g063700.2	0.166464	0.101611	0.183773	0.150616	0.362312	0.394213	1.23635	0.664291	[RTKL]	--	Molecular Function: protein serine/threonine kinase activity (GO:0004674);; Molecular Function: calmodulin binding (GO:0005516);; Molecular Function: ATP binding (GO:0005524);; Cellular Component: plasma membrane (GO:0005886);; Biological Process: protein phosphorylation (GO:0006468);; Molecular Function: carbohydrate binding (GO:0030246);; Biological Process: recognition of pollen (GO:0048544);;	--|0.0|sly:101244973|hypothetical protein	--	--	Protein kinase domain;; Protein tyrosine kinase;; S-locus glycoprotein domain;; D-mannose binding lectin;; PAN-like domain;; Domain of unknown function (DUF3403)	G-type lectin S-receptor-like serine/threonine-protein kinase At4g27290 OS=Arabidopsis thaliana OX=3702 GN=At4g27290 PE=3 SV=4	PREDICTED: uncharacterized protein LOC101244973 [Solanum lycopersicum]
Solyc07g063710.2	0	0.033446	0	0.0111487	4.21843	9.1577	11.033	8.13636	[RTKL]	--	Molecular Function: protein serine/threonine kinase activity (GO:0004674);; Molecular Function: calmodulin binding (GO:0005516);; Molecular Function: ATP binding (GO:0005524);; Cellular Component: plasma membrane (GO:0005886);; Biological Process: protein phosphorylation (GO:0006468);; Molecular Function: carbohydrate binding (GO:0030246);; Biological Process: recognition of pollen (GO:0048544);;	--|0.0|sly:101244973|hypothetical protein	--	--	Protein kinase domain;; Protein tyrosine kinase;; S-locus glycoprotein domain;; D-mannose binding lectin;; PAN-like domain;; Domain of unknown function (DUF3403)	G-type lectin S-receptor-like serine/threonine-protein kinase At4g27290 OS=Arabidopsis thaliana OX=3702 GN=At4g27290 PE=3 SV=4	PREDICTED: uncharacterized protein LOC101244973 [Solanum lycopersicum]
Solyc07g063720.1	0.025303	0.050797	0	0.0253667	0.051085	0.093579	2.17897	0.774545	[RTKL]	--	Molecular Function: protein serine/threonine kinase activity (GO:0004674);; Molecular Function: calmodulin binding (GO:0005516);; Molecular Function: ATP binding (GO:0005524);; Cellular Component: plasma membrane (GO:0005886);; Biological Process: protein phosphorylation (GO:0006468);; Molecular Function: carbohydrate binding (GO:0030246);; Biological Process: recognition of pollen (GO:0048544);;	--|0.0|sly:101244686|hypothetical protein	--	--	Protein kinase domain;; Protein tyrosine kinase;; D-mannose binding lectin;; S-locus glycoprotein domain;; PAN-like domain;; Domain of unknown function (DUF3403)	G-type lectin S-receptor-like serine/threonine-protein kinase At4g27290 OS=Arabidopsis thaliana OX=3702 GN=At4g27290 PE=3 SV=4	PREDICTED: LOW QUALITY PROTEIN: uncharacterized protein LOC101244686 [Solanum lycopersicum]
Solyc07g063730.3	0.060787	0.227089	0	0.0959587	7.44416	18.6349	63.8283	29.9691	[RTKL]	--	Molecular Function: protein serine/threonine kinase activity (GO:0004674);; Molecular Function: calmodulin binding (GO:0005516);; Molecular Function: ATP binding (GO:0005524);; Cellular Component: plasma membrane (GO:0005886);; Biological Process: protein phosphorylation (GO:0006468);; Molecular Function: carbohydrate binding (GO:0030246);; Biological Process: recognition of pollen (GO:0048544);;	--|0.0|sly:101244686|hypothetical protein	--	--	Protein kinase domain;; Protein tyrosine kinase;; D-mannose binding lectin;; S-locus glycoprotein domain;; PAN-like domain;; Domain of unknown function (DUF3403)	G-type lectin S-receptor-like serine/threonine-protein kinase At4g27290 OS=Arabidopsis thaliana OX=3702 GN=At4g27290 PE=3 SV=4	PREDICTED: LOW QUALITY PROTEIN: uncharacterized protein LOC101244686 [Solanum lycopersicum]
Solyc09g018490.4	1.084	1.48551	0.689258	1.08625	0.177131	0	0.012419	0.0631833	--	--	Molecular Function: protein kinase activity (GO:0004672);; Molecular Function: protein serine/threonine kinase activity (GO:0004674);; Molecular Function: calmodulin binding (GO:0005516);; Molecular Function: ATP binding (GO:0005524);; Cellular Component: plasma membrane (GO:0005886);; Cellular Component: integral component of membrane (GO:0016021);; Molecular Function: carbohydrate binding (GO:0…	--|0.0|sly:101252915|hypothetical protein	--	--	D-mannose binding lectin	G-type lectin S-receptor-like serine/threonine-protein kinase SD2-5 OS=Arabidopsis thaliana OX=3702 GN=SD25 PE=1 SV=1	PREDICTED: G-type lectin S-receptor-like serine/threonine-protein kinase SD2-5 [Solanum lycopersicum]
Solyc09g075910.1	1.33298	7.65829	0.058344	3.01654	23.4461	21.2833	24.6855	23.1383	[RTKL]	--	Molecular Function: protein serine/threonine kinase activity (GO:0004674);; Molecular Function: ATP binding (GO:0005524);; Cellular Component: plasma membrane (GO:0005886);; Biological Process: protein phosphorylation (GO:0006468);; Cellular Component: integral component of membrane (GO:0016021);; Molecular Function: carbohydrate binding (GO:0030246);;	--|0.0|sly:101254732|hypothetical protein	--	--	Protein kinase domain;; Protein tyrosine kinase;; D-mannose binding lectin;; S-locus glycoprotein domain	G-type lectin S-receptor-like serine/threonine-protein kinase LECRK4 OS=Oryza sativa subsp. japonica OX=39947 GN=LECRK4 PE=3 SV=1	PREDICTED: G-type lectin S-receptor-like serine/threonine-protein kinase LECRK4 [Solanum lycopersicum]
Solyc10g005440.3	0	0	0	0	0.894257	1.00209	4.27553	2.05729	[RTKL]	--	Molecular Function: protein serine/threonine kinase activity (GO:0004674);; Molecular Function: calmodulin binding (GO:0005516);; Molecular Function: ATP binding (GO:0005524);; Cellular Component: plasma membrane (GO:0005886);; Biological Process: protein phosphorylation (GO:0006468);; Cellular Component: integral component of membrane (GO:0016021);; Molecular Function: carbohydrate binding (GO:0…	--|0.0|sly:104649510|hypothetical protein	--	--	Protein tyrosine kinase;; Protein kinase domain;; D-mannose binding lectin;; S-locus glycoprotein domain;; PAN-like domain;; Domain of unknown function (DUF3403)	G-type lectin S-receptor-like serine/threonine-protein kinase B120 OS=Arabidopsis thaliana OX=3702 GN=B120 PE=2 SV=1	PREDICTED: G-type lectin S-receptor-like serine/threonine-protein kinase B120 [Solanum lycopersicum]
Solyc10g006680.2	0.695039	0.482962	0.175302	0.451101	1.23718	1.70855	1.93971	1.62848	--	--	Molecular Function: protein serine/threonine kinase activity (GO:0004674);; Molecular Function: calmodulin binding (GO:0005516);; Molecular Function: ATP binding (GO:0005524);; Cellular Component: plasma membrane (GO:0005886);; Biological Process: protein phosphorylation (GO:0006468);; Molecular Function: carbohydrate binding (GO:0030246);; Biological Process: recognition of pollen (GO:0048544);;	--|1e-19|cann:107844086|hypothetical protein	--	--	Protein tyrosine kinase;; Protein kinase domain	G-type lectin S-receptor-like serine/threonine-protein kinase At4g27290 OS=Arabidopsis thaliana OX=3702 GN=At4g27290 PE=3 SV=4	hypothetical protein BC332_20029 [Capsicum chinense]
Solyc10g006690.4	0.695039	0.482962	0.175302	0.451101	1.23718	1.70855	1.93971	1.62848	--	--	Molecular Function: protein serine/threonine kinase activity (GO:0004674);; Molecular Function: calmodulin binding (GO:0005516);; Molecular Function: ATP binding (GO:0005524);; Cellular Component: plasma membrane (GO:0005886);; Biological Process: protein phosphorylation (GO:0006468);; Molecular Function: carbohydrate binding (GO:0030246);; Biological Process: recognition of pollen (GO:0048544);;	--|0.0|spen:107002787|hypothetical protein	--	--	S-locus glycoprotein domain;; D-mannose binding lectin;; PAN-like domain	G-type lectin S-receptor-like serine/threonine-protein kinase At4g27290 OS=Arabidopsis thaliana OX=3702 GN=At4g27290 PE=3 SV=4	G-type lectin S-receptor-like serine/threonine-protein kinase [Capsicum baccatum]
Solyc10g006710.4	0	0.404137	0.0453516	0.14983	6.89812	13.2501	24.9377	15.0286	[RTKL]	--	Molecular Function: protein serine/threonine kinase activity (GO:0004674);; Molecular Function: calmodulin binding (GO:0005516);; Molecular Function: ATP binding (GO:0005524);; Cellular Component: plasma membrane (GO:0005886);; Biological Process: protein phosphorylation (GO:0006468);; Molecular Function: carbohydrate binding (GO:0030246);; Biological Process: recognition of pollen (GO:0048544);;	--|0.0|sly:109121373|hypothetical protein	--	--	Protein tyrosine kinase;; Protein kinase domain;; S-locus glycoprotein domain;; PAN-like domain;; Domain of unknown function (DUF3403)	G-type lectin S-receptor-like serine/threonine-protein kinase At4g27290 OS=Arabidopsis thaliana OX=3702 GN=At4g27290 PE=3 SV=4	PREDICTED: G-type lectin S-receptor-like serine/threonine-protein kinase At4g27290 isoform X1 [Solanum lycopersicum]
Solyc10g006720.4	0	0	0	0	0.554128	0.905074	2.88933	1.44951	[RTKL]	--	Molecular Function: protein serine/threonine kinase activity (GO:0004674);; Molecular Function: calmodulin binding (GO:0005516);; Molecular Function: ATP binding (GO:0005524);; Cellular Component: plasma membrane (GO:0005886);; Biological Process: protein phosphorylation (GO:0006468);; Molecular Function: carbohydrate binding (GO:0030246);; Biological Process: recognition of pollen (GO:0048544);;	--|0.0|sly:101244232|hypothetical protein	--	--	Protein tyrosine kinase;; Protein kinase domain;; D-mannose binding lectin;; S-locus glycoprotein domain;; PAN-like domain;; Domain of unknown function (DUF3403)	G-type lectin S-receptor-like serine/threonine-protein kinase At4g27290 OS=Arabidopsis thaliana OX=3702 GN=At4g27290 PE=3 SV=4	PREDICTED: G-type lectin S-receptor-like serine/threonine-protein kinase At4g27290 [Solanum lycopersicum]
Solyc11g005630.1	10.5281	30.4539	1.20671	14.0629	94.5043	108.015	162.13	121.55	[RTKL]	--	Molecular Function: protein serine/threonine kinase activity (GO:0004674);; Molecular Function: ATP binding (GO:0005524);; Biological Process: defense response (GO:0006952);; Cellular Component: integral component of membrane (GO:0016021);; Molecular Function: carbohydrate binding (GO:0030246);;	--|0.0|sly:101267468|hypothetical protein	--	--	Protein kinase domain;; Protein tyrosine kinase;; D-mannose binding lectin;; S-locus glycoprotein domain;; PAN-like domain	G-type lectin S-receptor-like serine/threonine-protein kinase LECRK3 OS=Oryza sativa subsp. indica OX=39946 GN=LECRK3 PE=3 SV=2	PREDICTED: G-type lectin S-receptor-like serine/threonine-protein kinase LECRK3 [Solanum lycopersicum]
Solyc11g013880.1	4.37308	12.2895	2.31036	6.3243	57.8624	78.69	92.7672	76.4399	[RTKL]	--	Molecular Function: protein serine/threonine kinase activity (GO:0004674);; Molecular Function: calmodulin binding (GO:0005516);; Molecular Function: ATP binding (GO:0005524);; Cellular Component: plasma membrane (GO:0005886);; Biological Process: protein phosphorylation (GO:0006468);; Cellular Component: integral component of membrane (GO:0016021);; Molecular Function: carbohydrate binding (GO:0…	--|0.0|sly:101259394|hypothetical protein	--	--	Protein kinase domain;; Protein tyrosine kinase;; D-mannose binding lectin;; S-locus glycoprotein domain;; PAN-like domain	G-type lectin S-receptor-like serine/threonine-protein kinase At1g34300 OS=Arabidopsis thaliana OX=3702 GN=At1g34300 PE=1 SV=1	PREDICTED: G-type lectin S-receptor-like serine/threonine-protein kinase At1g34300 [Solanum lycopersicum]
Solyc12g005290.2	0.404267	2.2129	0.512566	1.04325	10.6637	9.28952	10.801	10.2514	[RTKL]	--	Molecular Function: protein serine/threonine kinase activity (GO:0004674);; Molecular Function: calmodulin binding (GO:0005516);; Molecular Function: ATP binding (GO:0005524);; Cellular Component: plasma membrane (GO:0005886);; Biological Process: protein phosphorylation (GO:0006468);; Molecular Function: carbohydrate binding (GO:0030246);; Biological Process: recognition of pollen (GO:0048544);;	--|0.0|sly:101263283|hypothetical protein	--	--	Protein tyrosine kinase;; Protein kinase domain;; D-mannose binding lectin;; S-locus glycoprotein domain;; PAN-like domain;; Domain of unknown function (DUF3403)	G-type lectin S-receptor-like serine/threonine-protein kinase At4g27290 OS=Arabidopsis thaliana OX=3702 GN=At4g27290 PE=3 SV=4	PREDICTED: G-type lectin S-receptor-like serine/threonine-protein kinase At4g27290 isoform X2 [Solanum lycopersicum]
Solyc12g006840.2	0.053835	1.58082	0.103339	0.579331	25.025	42.3082	54.8521	40.7284	[RTKL]	--	Molecular Function: protein serine/threonine kinase activity (GO:0004674);; Molecular Function: calmodulin binding (GO:0005516);; Molecular Function: ATP binding (GO:0005524);; Cellular Component: plasma membrane (GO:0005886);; Biological Process: protein phosphorylation (GO:0006468);; Biological Process: response to fungus (GO:0009620);; Cellular Component: integral component of membrane (GO:001…	--|0.0|sly:101261691|hypothetical protein	--	--	Protein tyrosine kinase;; Protein kinase domain;; D-mannose binding lectin;; PAN-like domain	G-type lectin S-receptor-like serine/threonine-protein kinase CES101 OS=Arabidopsis thaliana OX=3702 GN=CES101 PE=2 SV=2	PREDICTED: G-type lectin S-receptor-like serine/threonine-protein kinase CES101 [Solanum lycopersicum]

## Sheet: H6 vs. H0
Gene ID	R01	R02	R03	H0	R07	R08	R09	H6	COG_class	COG_class_annotation	GO_annotation	KEGG_annotation	KOG_class	KOG_class_annotation	Pfam_annotation	Swissprot_annotation	nr_annotation
Solyc01g006520.3	2.54719	6.02752	2.74053	3.77175	2.17761	2.51762	0.804667	1.8333	[RTKL]	--	Molecular Function: protein serine/threonine kinase activity (GO:0004674);; Molecular Function: calmodulin binding (GO:0005516);; Molecular Function: ATP binding (GO:0005524);; Cellular Component: plasma membrane (GO:0005886);; Biological Process: protein phosphorylation (GO:0006468);; Cellular Component: integral component of membrane (GO:0016021);; Molecular Function: carbohydrate binding (GO:0…	--|0.0|sly:101265955|hypothetical protein	--	--	Protein kinase domain;; Protein tyrosine kinase;; D-mannose binding lectin;; S-locus glycoprotein domain	G-type lectin S-receptor-like serine/threonine-protein kinase RLK1 OS=Arabidopsis thaliana OX=3702 GN=RLK1 PE=2 SV=2	PREDICTED: G-type lectin S-receptor-like serine/threonine-protein kinase LECRK2 [Solanum lycopersicum]
Solyc02g072070.4	0	0.083911	0	0.0279703	2.40788	3.6619	1.02393	2.36457	[RTKL]	--	Molecular Function: protein kinase activity (GO:0004672);; Molecular Function: protein serine/threonine kinase activity (GO:0004674);; Molecular Function: calmodulin binding (GO:0005516);; Molecular Function: ATP binding (GO:0005524);; Cellular Component: plasma membrane (GO:0005886);; Cellular Component: integral component of membrane (GO:0016021);; Molecular Function: carbohydrate binding (GO:0…	--|0.0|sly:104645867|hypothetical protein	--	--	Protein kinase domain;; Protein tyrosine kinase	G-type lectin S-receptor-like serine/threonine-protein kinase SD2-5 OS=Arabidopsis thaliana OX=3702 GN=SD25 PE=1 SV=1	PREDICTED: G-type lectin S-receptor-like serine/threonine-protein kinase SD2-5 [Solanum lycopersicum]
Solyc02g078750.3	5.20437	18.9215	4.64085	9.5889	4.08679	4.71161	2.0981	3.63217	[RTKL]	--	Molecular Function: protein serine/threonine kinase activity (GO:0004674);; Molecular Function: calmodulin binding (GO:0005516);; Molecular Function: ATP binding (GO:0005524);; Cellular Component: plasma membrane (GO:0005886);; Biological Process: protein phosphorylation (GO:0006468);; Cellular Component: integral component of membrane (GO:0016021);; Molecular Function: carbohydrate binding (GO:0…	--|0.0|sly:101243862|hypothetical protein	--	--	Protein tyrosine kinase;; Protein kinase domain;; D-mannose binding lectin;; S-locus glycoprotein domain;; PAN-like domain;; Wall-associated receptor kinase galacturonan-binding	G-type lectin S-receptor-like serine/threonine-protein kinase At4g03230 OS=Arabidopsis thaliana OX=3702 GN=At4g03230 PE=3 SV=3	PREDICTED: G-type lectin S-receptor-like serine/threonine-protein kinase At4g03230 isoform X1 [Solanum lycopersicum]
Solyc02g079530.4	0.0359548	0.208867	0.0239657	0.0895959	13.3886	16.5545	6.20724	12.0501	[RTKL]	--	Molecular Function: protein serine/threonine kinase activity (GO:0004674);; Molecular Function: calmodulin binding (GO:0005516);; Molecular Function: ATP binding (GO:0005524);; Cellular Component: plasma membrane (GO:0005886);; Biological Process: protein phosphorylation (GO:0006468);; Cellular Component: integral component of membrane (GO:0016021);; Molecular Function: carbohydrate binding (GO:0…	--|0.0|sly:101264400|hypothetical protein	--	--	Protein tyrosine kinase;; Protein kinase domain;; S-locus glycoprotein domain;; D-mannose binding lectin;; PAN-like domain;; Domain of unknown function (DUF3403)	G-type lectin S-receptor-like serine/threonine-protein kinase At1g11330 OS=Arabidopsis thaliana OX=3702 GN=At1g11330 PE=1 SV=3	PREDICTED: G-type lectin S-receptor-like serine/threonine-protein kinase At1g11330 [Solanum lycopersicum]
Solyc02g079540.2	0	0.067927	0	0.0226423	1.80768	4.00515	1.26262	2.35848	[RTKL]	--	Molecular Function: protein serine/threonine kinase activity (GO:0004674);; Molecular Function: calmodulin binding (GO:0005516);; Molecular Function: ATP binding (GO:0005524);; Cellular Component: plasma membrane (GO:0005886);; Biological Process: protein phosphorylation (GO:0006468);; Cellular Component: integral component of membrane (GO:0016021);; Molecular Function: carbohydrate binding (GO:0…	--|0.0|sly:101264400|hypothetical protein	--	--	Protein tyrosine kinase;; Protein kinase domain;; S-locus glycoprotein domain;; D-mannose binding lectin;; PAN-like domain;; Domain of unknown function (DUF3403)	G-type lectin S-receptor-like serine/threonine-protein kinase At1g11330 OS=Arabidopsis thaliana OX=3702 GN=At1g11330 PE=1 SV=3	PREDICTED: G-type lectin S-receptor-like serine/threonine-protein kinase At1g11330 [Solanum lycopersicum]
Solyc02g079550.3	0.0163038	0.344859	0.0986773	0.15328	1.14854	1.38253	0.337082	0.95605	[RTKL]	--	Molecular Function: protein serine/threonine kinase activity (GO:0004674);; Molecular Function: calmodulin binding (GO:0005516);; Molecular Function: ATP binding (GO:0005524);; Cellular Component: plasma membrane (GO:0005886);; Biological Process: protein phosphorylation (GO:0006468);; Cellular Component: integral component of membrane (GO:0016021);; Molecular Function: carbohydrate binding (GO:0…	--|0.0|sly:101264093|hypothetical protein	--	--	D-mannose binding lectin;; Protein kinase domain;; Protein tyrosine kinase;; S-locus glycoprotein domain;; PAN-like domain	G-type lectin S-receptor-like serine/threonine-protein kinase At1g11300 OS=Arabidopsis thaliana OX=3702 GN=At1g11300 PE=2 SV=1	PREDICTED: G-type lectin S-receptor-like serine/threonine-protein kinase At1g11300 [Solanum lycopersicum]
Solyc02g079560.1	0.0163038	0.344859	0.0986773	0.15328	1.14854	1.38253	0.337082	0.95605	--	--	Molecular Function: protein serine/threonine kinase activity (GO:0004674);; Molecular Function: calmodulin binding (GO:0005516);; Molecular Function: ATP binding (GO:0005524);; Cellular Component: plasma membrane (GO:0005886);; Biological Process: protein phosphorylation (GO:0006468);; Cellular Component: integral component of membrane (GO:0016021);; Molecular Function: carbohydrate binding (GO:0…	--|4e-90|spen:107010331|hypothetical protein	--	--	Protein tyrosine kinase	G-type lectin S-receptor-like serine/threonine-protein kinase At1g11330 OS=Arabidopsis thaliana OX=3702 GN=At1g11330 PE=1 SV=3	PREDICTED: G-type lectin S-receptor-like serine/threonine-protein kinase At1g11300 [Solanum lycopersicum]
Solyc02g079570.4	4.06377	23.3793	1.16335	9.53546	92.2562	89.9228	41.297	74.492	[RTKL]	--	Molecular Function: protein serine/threonine kinase activity (GO:0004674);; Molecular Function: calmodulin binding (GO:0005516);; Molecular Function: ATP binding (GO:0005524);; Cellular Component: plasma membrane (GO:0005886);; Biological Process: protein phosphorylation (GO:0006468);; Cellular Component: integral component of membrane (GO:0016021);; Molecular Function: carbohydrate binding (GO:0…	--|0.0|sly:101264093|hypothetical protein	--	--	Protein tyrosine kinase;; Protein kinase domain;; D-mannose binding lectin;; S-locus glycoprotein domain;; PAN-like domain;; Domain of unknown function (DUF3403)	G-type lectin S-receptor-like serine/threonine-protein kinase B120 OS=Arabidopsis thaliana OX=3702 GN=B120 PE=2 SV=1	PREDICTED: G-type lectin S-receptor-like serine/threonine-protein kinase B120 [Solanum lycopersicum]
Solyc02g079580.4	0.0544487	0.668576	0.0501334	0.257719	2.04603	3.85122	0.661984	2.18641	[RTKL]	--	Molecular Function: protein serine/threonine kinase activity (GO:0004674);; Molecular Function: calmodulin binding (GO:0005516);; Molecular Function: ATP binding (GO:0005524);; Cellular Component: plasma membrane (GO:0005886);; Biological Process: protein phosphorylation (GO:0006468);; Cellular Component: integral component of membrane (GO:0016021);; Molecular Function: carbohydrate binding (GO:0…	--|0.0|sly:104645809|hypothetical protein	--	--	Protein tyrosine kinase;; Protein kinase domain	G-type lectin S-receptor-like serine/threonine-protein kinase At1g61490 OS=Arabidopsis thaliana OX=3702 GN=At1g61490 PE=3 SV=1	PREDICTED: G-type lectin S-receptor-like serine/threonine-protein kinase At1g11330 isoform X3 [Solanum lycopersicum]
Solyc02g079700.1	0.0137427	0.20411	0.0052655	0.0743726	2.27107	6.94439	1.46336	3.5596	--	--	Molecular Function: protein serine/threonine kinase activity (GO:0004674);; Molecular Function: calmodulin binding (GO:0005516);; Molecular Function: ATP binding (GO:0005524);; Cellular Component: plasma membrane (GO:0005886);; Biological Process: protein phosphorylation (GO:0006468);; Cellular Component: integral component of membrane (GO:0016021);; Molecular Function: carbohydrate binding (GO:0…	--|5e-50|sly:101262282|hypothetical protein	--	--	--	G-type lectin S-receptor-like serine/threonine-protein kinase At4g03230 OS=Arabidopsis thaliana OX=3702 GN=At4g03230 PE=3 SV=3	PREDICTED: receptor-like serine/threonine-protein kinase SD1-8 [Solanum lycopersicum]
Solyc03g005130.3	5.07101	16.7716	4.35629	8.73298	100.422	65.914	24.7757	63.7039	[RTKL]	--	Molecular Function: protein serine/threonine kinase activity (GO:0004674);; Molecular Function: calmodulin binding (GO:0005516);; Molecular Function: ATP binding (GO:0005524);; Cellular Component: plasma membrane (GO:0005886);; Biological Process: protein phosphorylation (GO:0006468);; Cellular Component: integral component of membrane (GO:0016021);; Molecular Function: carbohydrate binding (GO:0…	--|0.0|sly:101253559|hypothetical protein	--	--	Protein kinase domain;; Protein tyrosine kinase;; D-mannose binding lectin;; S-locus glycoprotein domain	G-type lectin S-receptor-like serine/threonine-protein kinase At1g34300 OS=Arabidopsis thaliana OX=3702 GN=At1g34300 PE=1 SV=1	PREDICTED: G-type lectin S-receptor-like serine/threonine-protein kinase At1g34300 [Solanum lycopersicum]
Solyc03g006730.3	0	0	0	0	0.084595	0.146343	0	0.0769793	[RTKL]	--	Molecular Function: protein serine/threonine kinase activity (GO:0004674);; Molecular Function: calmodulin binding (GO:0005516);; Molecular Function: ATP binding (GO:0005524);; Cellular Component: plasma membrane (GO:0005886);; Biological Process: protein phosphorylation (GO:0006468);; Cellular Component: integral component of membrane (GO:0016021);; Molecular Function: carbohydrate binding (GO:0…	--|0.0|sot:102601228|hypothetical protein	--	--	Protein tyrosine kinase;; Protein kinase domain;; S-locus glycoprotein domain;; D-mannose binding lectin;; PAN-like domain;; Domain of unknown function (DUF3403);; Phosphotransferase enzyme family;; ABC1 family	G-type lectin S-receptor-like serine/threonine-protein kinase At1g61370 OS=Arabidopsis thaliana OX=3702 GN=At1g61370 PE=3 SV=2	PREDICTED: G-type lectin S-receptor-like serine/threonine-protein kinase SD1-29 [Solanum tuberosum]
Solyc03g007790.3	0.0309714	0.0169059	0.0156212	0.0211662	0.723925	0.0664041	0.115076	0.301801	[RTKL]	--	Molecular Function: protein serine/threonine kinase activity (GO:0004674);; Molecular Function: calmodulin binding (GO:0005516);; Molecular Function: ATP binding (GO:0005524);; Cellular Component: plasma membrane (GO:0005886);; Biological Process: protein phosphorylation (GO:0006468);; Cellular Component: integral component of membrane (GO:0016021);; Molecular Function: carbohydrate binding (GO:0…	--|0.0|sly:101261889|hypothetical protein	--	--	Protein kinase domain;; Protein tyrosine kinase;; D-mannose binding lectin;; S-locus glycoprotein domain	G-type lectin S-receptor-like serine/threonine-protein kinase At5g24080 OS=Arabidopsis thaliana OX=3702 GN=At5g24080 PE=2 SV=1	PREDICTED: G-type lectin S-receptor-like serine/threonine-protein kinase At5g24080 [Solanum lycopersicum]
Solyc03g078370.1	0.495125	4.32144	0.146379	1.65431	14.0549	16.4851	5.34496	11.9617	[RTKL]	--	Molecular Function: protein serine/threonine kinase activity (GO:0004674);; Molecular Function: ATP binding (GO:0005524);; Cellular Component: plasma membrane (GO:0005886);; Biological Process: protein phosphorylation (GO:0006468);; Biological Process: defense response (GO:0006952);; Cellular Component: integral component of membrane (GO:0016021);; Molecular Function: carbohydrate binding (GO:003…	--|0.0|sly:101265517|hypothetical protein	--	--	Protein kinase domain;; Protein tyrosine kinase;; D-mannose binding lectin;; S-locus glycoprotein domain	G-type lectin S-receptor-like serine/threonine-protein kinase LECRK2 OS=Oryza sativa subsp. japonica OX=39947 GN=LECRK2 PE=3 SV=1	PREDICTED: G-type lectin S-receptor-like serine/threonine-protein kinase LECRK2 [Solanum lycopersicum]
Solyc04g008400.1	0.445792	0.414331	0.194197	0.35144	2.53016	4.54973	1.48545	2.85511	[RTKL]	--	Molecular Function: protein serine/threonine kinase activity (GO:0004674);; Molecular Function: calmodulin binding (GO:0005516);; Molecular Function: ATP binding (GO:0005524);; Cellular Component: plasma membrane (GO:0005886);; Biological Process: protein phosphorylation (GO:0006468);; Cellular Component: integral component of membrane (GO:0016021);; Molecular Function: carbohydrate binding (GO:0…	--|0.0|sot:102588603|hypothetical protein	--	--	S-locus glycoprotein domain;; Protein kinase domain;; Protein tyrosine kinase;; D-mannose binding lectin;; PAN-like domain	G-type lectin S-receptor-like serine/threonine-protein kinase At1g11330 OS=Arabidopsis thaliana OX=3702 GN=At1g11330 PE=1 SV=3	PREDICTED: G-type lectin S-receptor-like serine/threonine-protein kinase At1g11330 [Solanum tuberosum]
Solyc04g015460.4	0.320601	0.706263	0.184829	0.403898	4.44521	6.21885	2.30172	4.32193	[RTKL]	--	Molecular Function: protein serine/threonine kinase activity (GO:0004674);; Molecular Function: calmodulin binding (GO:0005516);; Molecular Function: ATP binding (GO:0005524);; Cellular Component: plasma membrane (GO:0005886);; Biological Process: protein phosphorylation (GO:0006468);; Cellular Component: integral component of membrane (GO:0016021);; Molecular Function: carbohydrate binding (GO:0…	--|0.0|sly:101253476|hypothetical protein	--	--	Protein kinase domain;; Protein tyrosine kinase;; D-mannose binding lectin;; EB module	G-type lectin S-receptor-like serine/threonine-protein kinase At5g35370 OS=Arabidopsis thaliana OX=3702 GN=At5g35370 PE=2 SV=2	PREDICTED: G-type lectin S-receptor-like serine/threonine-protein kinase At5g35370 [Solanum lycopersicum]
Solyc04g058110.3	1.57731	6.79736	2.30809	3.56092	12.4843	19.8031	9.11316	13.8002	[RTKL]	--	Molecular Function: protein serine/threonine kinase activity (GO:0004674);; Molecular Function: calmodulin binding (GO:0005516);; Molecular Function: ATP binding (GO:0005524);; Cellular Component: plasma membrane (GO:0005886);; Biological Process: protein phosphorylation (GO:0006468);; Cellular Component: integral component of membrane (GO:0016021);; Molecular Function: carbohydrate binding (GO:0…	--|0.0|sly:101246129|hypothetical protein	--	--	Protein kinase domain;; Protein tyrosine kinase;; S-locus glycoprotein domain;; D-mannose binding lectin;; PAN-like domain	G-type lectin S-receptor-like serine/threonine-protein kinase At1g11330 OS=Arabidopsis thaliana OX=3702 GN=At1g11330 PE=1 SV=3	PREDICTED: G-type lectin S-receptor-like serine/threonine-protein kinase At1g11330 isoform X1 [Solanum lycopersicum]
Solyc04g077270.4	16.391	32.6102	1.14148	16.7142	118.082	136.953	54.5982	103.211	[RTKL]	--	Molecular Function: protein serine/threonine kinase activity (GO:0004674);; Molecular Function: calmodulin binding (GO:0005516);; Molecular Function: ATP binding (GO:0005524);; Cellular Component: plasma membrane (GO:0005886);; Biological Process: protein phosphorylation (GO:0006468);; Molecular Function: carbohydrate binding (GO:0030246);; Biological Process: recognition of pollen (GO:0048544);;	--|0.0|sly:101251977|hypothetical protein	--	--	Protein tyrosine kinase;; Protein kinase domain;; D-mannose binding lectin;; S-locus glycoprotein domain;; PAN-like domain;; Domain of unknown function (DUF3403)	G-type lectin S-receptor-like serine/threonine-protein kinase At4g27290 OS=Arabidopsis thaliana OX=3702 GN=At4g27290 PE=3 SV=4	PREDICTED: G-type lectin S-receptor-like serine/threonine-protein kinase At4g27290 [Solanum lycopersicum]
Solyc04g077280.3	0.014817	0.479526	0	0.164781	2.27721	1.87651	1.23558	1.79644	[RTKL]	--	Molecular Function: protein serine/threonine kinase activity (GO:0004674);; Molecular Function: calmodulin binding (GO:0005516);; Molecular Function: ATP binding (GO:0005524);; Cellular Component: plasma membrane (GO:0005886);; Biological Process: protein phosphorylation (GO:0006468);; Molecular Function: carbohydrate binding (GO:0030246);; Biological Process: recognition of pollen (GO:0048544);;	--|0.0|sly:104647166|hypothetical protein	--	--	Protein tyrosine kinase;; Protein kinase domain;; D-mannose binding lectin;; S-locus glycoprotein domain;; PAN-like domain	G-type lectin S-receptor-like serine/threonine-protein kinase At4g27290 OS=Arabidopsis thaliana OX=3702 GN=At4g27290 PE=3 SV=4	PREDICTED: G-type lectin S-receptor-like serine/threonine-protein kinase At4g27290 isoform X1 [Solanum lycopersicum]
Solyc04g077300.3	0.174744	1.0069	0.118333	0.433326	21.0156	19.6751	7.3225	16.0044	--	--	Molecular Function: protein serine/threonine kinase activity (GO:0004674);; Molecular Function: calmodulin binding (GO:0005516);; Molecular Function: ATP binding (GO:0005524);; Cellular Component: plasma membrane (GO:0005886);; Biological Process: protein phosphorylation (GO:0006468);; Molecular Function: carbohydrate binding (GO:0030246);; Biological Process: recognition of pollen (GO:0048544);;	--|0.0|sot:102604991|hypothetical protein	--	--	S-locus glycoprotein domain;; PAN-like domain;; Protein tyrosine kinase;; Protein kinase domain;; D-mannose binding lectin	G-type lectin S-receptor-like serine/threonine-protein kinase At4g27290 OS=Arabidopsis thaliana OX=3702 GN=At4g27290 PE=3 SV=4	PREDICTED: G-type lectin S-receptor-like serine/threonine-protein kinase At4g27290 isoform X3 [Solanum tuberosum]
Solyc04g077310.3	0.174744	1.0069	0.118333	0.433326	21.0156	19.6751	7.3225	16.0044	[RTKL]	--	Molecular Function: protein serine/threonine kinase activity (GO:0004674);; Molecular Function: calmodulin binding (GO:0005516);; Molecular Function: ATP binding (GO:0005524);; Cellular Component: plasma membrane (GO:0005886);; Biological Process: protein phosphorylation (GO:0006468);; Molecular Function: carbohydrate binding (GO:0030246);; Biological Process: recognition of pollen (GO:0048544);;	--|0.0|spen:107017034|hypothetical protein	--	--	D-mannose binding lectin;; Protein tyrosine kinase;; Protein kinase domain;; S-locus glycoprotein domain;; Domain of unknown function (DUF3403)	G-type lectin S-receptor-like serine/threonine-protein kinase At4g27290 OS=Arabidopsis thaliana OX=3702 GN=At4g27290 PE=3 SV=4	PREDICTED: uncharacterized protein LOC107017034 [Solanum pennellii]
Solyc04g077320.2	1.49183	10.1681	1.96919	4.54305	1.40008	0.441229	0.192093	0.677799	--	--	Molecular Function: protein serine/threonine kinase activity (GO:0004674);; Molecular Function: calmodulin binding (GO:0005516);; Molecular Function: ATP binding (GO:0005524);; Cellular Component: plasma membrane (GO:0005886);; Biological Process: protein phosphorylation (GO:0006468);; Molecular Function: carbohydrate binding (GO:0030246);; Biological Process: recognition of pollen (GO:0048544);;	--|0.0|sot:107057731|hypothetical protein	--	--	D-mannose binding lectin;; S-locus glycoprotein domain	G-type lectin S-receptor-like serine/threonine-protein kinase At4g27290 OS=Arabidopsis thaliana OX=3702 GN=At4g27290 PE=3 SV=4	PREDICTED: G-type lectin S-receptor-like serine/threonine-protein kinase At4g27290 [Solanum tuberosum]
Solyc04g077330.4	1.49183	10.1681	1.96919	4.54305	1.40008	0.441229	0.192093	0.677799	[RTKL]	--	Molecular Function: protein serine/threonine kinase activity (GO:0004674);; Molecular Function: calmodulin binding (GO:0005516);; Molecular Function: ATP binding (GO:0005524);; Cellular Component: plasma membrane (GO:0005886);; Biological Process: protein phosphorylation (GO:0006468);; Cellular Component: plasmodesma (GO:0009506);; Cellular Component: integral component of membrane (GO:0016021);;…	--|0.0|sly:101249262|hypothetical protein	--	--	Protein tyrosine kinase;; Protein kinase domain;; Domain of unknown function (DUF3403)	G-type lectin S-receptor-like serine/threonine-protein kinase SD1-1 OS=Arabidopsis thaliana OX=3702 GN=SD11 PE=1 SV=1	PREDICTED: uncharacterized protein LOC101249262 [Solanum lycopersicum]
Solyc04g077340.3	3.40743	4.09711	1.13463	2.87972	1.32307	1.57143	1.38624	1.42692	[RTKL]	--	Molecular Function: protein serine/threonine kinase activity (GO:0004674);; Molecular Function: calmodulin binding (GO:0005516);; Molecular Function: ATP binding (GO:0005524);; Cellular Component: plasma membrane (GO:0005886);; Biological Process: protein phosphorylation (GO:0006468);; Molecular Function: carbohydrate binding (GO:0030246);; Biological Process: recognition of pollen (GO:0048544);;	--|0.0|sly:104647168|hypothetical protein	--	--	Protein tyrosine kinase;; Protein kinase domain;; D-mannose binding lectin;; S-locus glycoprotein domain;; PAN-like domain	G-type lectin S-receptor-like serine/threonine-protein kinase At4g27290 OS=Arabidopsis thaliana OX=3702 GN=At4g27290 PE=3 SV=4	PREDICTED: uncharacterized protein LOC101249262 [Solanum lycopersicum]
Solyc04g077360.3	0.752681	1.25463	0.241397	0.749569	10.1388	10.5931	6.44807	9.06	[RTKL]	--	Molecular Function: protein serine/threonine kinase activity (GO:0004674);; Molecular Function: calmodulin binding (GO:0005516);; Molecular Function: ATP binding (GO:0005524);; Cellular Component: plasma membrane (GO:0005886);; Biological Process: protein phosphorylation (GO:0006468);; Molecular Function: carbohydrate binding (GO:0030246);; Biological Process: recognition of pollen (GO:0048544);;	--|0.0|sly:104647168|hypothetical protein	--	--	Protein tyrosine kinase;; Protein kinase domain;; D-mannose binding lectin;; S-locus glycoprotein domain;; PAN-like domain;; Domain of unknown function (DUF3403)	G-type lectin S-receptor-like serine/threonine-protein kinase At4g27290 OS=Arabidopsis thaliana OX=3702 GN=At4g27290 PE=3 SV=4	PREDICTED: G-type lectin S-receptor-like serine/threonine-protein kinase At4g27290 [Solanum lycopersicum]
Solyc04g077380.2	1.70887	0.88554	0.470793	1.02173	0.150361	0	0.0330834	0.0611483	--	--	Molecular Function: protein serine/threonine kinase activity (GO:0004674);; Molecular Function: calmodulin binding (GO:0005516);; Molecular Function: ATP binding (GO:0005524);; Cellular Component: plasma membrane (GO:0005886);; Biological Process: protein phosphorylation (GO:0006468);; Molecular Function: carbohydrate binding (GO:0030246);; Biological Process: recognition of pollen (GO:0048544);;	--|1e-80|sot:102592491|hypothetical protein	--	--	D-mannose binding lectin;; Protein tyrosine kinase	G-type lectin S-receptor-like serine/threonine-protein kinase At4g27290 OS=Arabidopsis thaliana OX=3702 GN=At4g27290 PE=3 SV=4	PREDICTED: G-type lectin S-receptor-like serine/threonine-protein kinase At4g27290 [Solanum tuberosum]
Solyc04g077390.3	7.56072	28.112	4.4354	13.3694	7.40323	7.7627	3.5929	6.25295	[RTKL]	--	Molecular Function: protein serine/threonine kinase activity (GO:0004674);; Molecular Function: calmodulin binding (GO:0005516);; Molecular Function: ATP binding (GO:0005524);; Cellular Component: plasma membrane (GO:0005886);; Biological Process: protein phosphorylation (GO:0006468);; Molecular Function: carbohydrate binding (GO:0030246);; Biological Process: recognition of pollen (GO:0048544);;	--|0.0|sly:101248670|hypothetical protein	--	--	Protein tyrosine kinase;; Protein kinase domain;; D-mannose binding lectin;; S-locus glycoprotein domain;; PAN-like domain;; Domain of unknown function (DUF3403)	G-type lectin S-receptor-like serine/threonine-protein kinase At4g27290 OS=Arabidopsis thaliana OX=3702 GN=At4g27290 PE=3 SV=4	PREDICTED: G-type lectin S-receptor-like serine/threonine-protein kinase At4g27290 [Solanum lycopersicum]
Solyc05g008310.4	0.401567	1.89615	0.148028	0.815247	32.5858	29.5865	13.0677	25.08	[RTKL]	--	Molecular Function: protein serine/threonine kinase activity (GO:0004674);; Molecular Function: calmodulin binding (GO:0005516);; Molecular Function: ATP binding (GO:0005524);; Cellular Component: plasma membrane (GO:0005886);; Biological Process: protein phosphorylation (GO:0006468);; Molecular Function: carbohydrate binding (GO:0030246);; Biological Process: recognition of pollen (GO:0048544);;	--|0.0|sly:101258749|hypothetical protein	--	--	Protein tyrosine kinase;; Protein kinase domain;; S-locus glycoprotein domain;; D-mannose binding lectin;; PAN-like domain	G-type lectin S-receptor-like serine/threonine-protein kinase At4g27290 OS=Arabidopsis thaliana OX=3702 GN=At4g27290 PE=3 SV=4	PREDICTED: G-type lectin S-receptor-like serine/threonine-protein kinase At4g27290 [Solanum lycopersicum]
Solyc07g005110.4	0.017241	0.225862	0.121739	0.121614	9.44776	15.547	8.67227	11.2223	[G]	Carbohydrate transport and metabolism	Molecular Function: protein serine/threonine kinase activity (GO:0004674);; Molecular Function: calmodulin binding (GO:0005516);; Molecular Function: ATP binding (GO:0005524);; Cellular Component: plasma membrane (GO:0005886);; Biological Process: protein phosphorylation (GO:0006468);; Cellular Component: integral component of membrane (GO:0016021);; Molecular Function: carbohydrate binding (GO:0…	--|0.0|sly:101244390|hypothetical protein	--	--	Glycosyl hydrolases family 18;; Protein tyrosine kinase;; Protein kinase domain	G-type lectin S-receptor-like serine/threonine-protein kinase At1g67520 OS=Arabidopsis thaliana OX=3702 GN=At1g67520 PE=2 SV=3	PREDICTED: putative cysteine-rich receptor-like protein kinase 35 isoform X2 [Solanum lycopersicum]
Solyc07g009437.1	2.82608	5.48455	5.56024	4.62362	8.80609	14.7235	10.7627	11.4308	[RTKL]	--	Molecular Function: protein serine/threonine kinase activity (GO:0004674);; Molecular Function: calmodulin binding (GO:0005516);; Molecular Function: ATP binding (GO:0005524);; Cellular Component: plasma membrane (GO:0005886);; Biological Process: protein phosphorylation (GO:0006468);; Cellular Component: integral component of membrane (GO:0016021);; Molecular Function: carbohydrate binding (GO:0…	--|1e-156|sot:102598095|hypothetical protein	--	--	Protein tyrosine kinase;; Protein kinase domain;; Domain of unknown function (DUF3403)	G-type lectin S-receptor-like serine/threonine-protein kinase At4g03230 OS=Arabidopsis thaliana OX=3702 GN=At4g03230 PE=3 SV=3	PREDICTED: G-type lectin S-receptor-like serine/threonine-protein kinase At4g03230 [Solanum pennellii]
Solyc07g009443.1	1.04438	3.74741	0.744909	1.84556	8.08496	16.1071	4.5797	9.59059	[RTKL]	--	Molecular Function: protein serine/threonine kinase activity (GO:0004674);; Molecular Function: calmodulin binding (GO:0005516);; Molecular Function: ATP binding (GO:0005524);; Cellular Component: plasma membrane (GO:0005886);; Biological Process: protein phosphorylation (GO:0006468);; Cellular Component: integral component of membrane (GO:0016021);; Molecular Function: carbohydrate binding (GO:0…	--|0.0|spen:107026182|hypothetical protein	--	--	Protein tyrosine kinase;; Protein kinase domain;; S-locus glycoprotein domain;; D-mannose binding lectin;; PAN-like domain;; Domain of unknown function (DUF3403)	G-type lectin S-receptor-like serine/threonine-protein kinase At4g03230 OS=Arabidopsis thaliana OX=3702 GN=At4g03230 PE=3 SV=3	PREDICTED: G-type lectin S-receptor-like serine/threonine-protein kinase At4g03230 [Solanum pennellii]
Solyc07g053080.4	0	0.018318	0	0.006106	0.096497	0.62194	0.054848	0.257762	[RTKL]	--	Molecular Function: protein serine/threonine kinase activity (GO:0004674);; Molecular Function: calmodulin binding (GO:0005516);; Molecular Function: ATP binding (GO:0005524);; Cellular Component: plasma membrane (GO:0005886);; Biological Process: protein phosphorylation (GO:0006468);; Cellular Component: integral component of membrane (GO:0016021);; Molecular Function: carbohydrate binding (GO:0…	--|0.0|sly:101243729|hypothetical protein	--	--	Protein tyrosine kinase;; Protein kinase domain;; D-mannose binding lectin;; S-locus glycoprotein domain;; PAN-like domain	G-type lectin S-receptor-like serine/threonine-protein kinase B120 OS=Arabidopsis thaliana OX=3702 GN=B120 PE=2 SV=1	PREDICTED: G-type lectin S-receptor-like serine/threonine-protein kinase B120 [Solanum lycopersicum]
Solyc07g053130.4	3.3929	17.2903	7.19412	9.29243	4.53399	4.73006	1.9245	3.72952	[RTKL]	--	Molecular Function: protein serine/threonine kinase activity (GO:0004674);; Molecular Function: calmodulin binding (GO:0005516);; Molecular Function: ATP binding (GO:0005524);; Cellular Component: plasma membrane (GO:0005886);; Biological Process: protein phosphorylation (GO:0006468);; Cellular Component: integral component of membrane (GO:0016021);; Molecular Function: carbohydrate binding (GO:0…	--|0.0|sly:104648390|hypothetical protein	--	--	Protein tyrosine kinase;; Protein kinase domain;; D-mannose binding lectin;; S-locus glycoprotein domain;; PAN-like domain	G-type lectin S-receptor-like serine/threonine-protein kinase At4g03230 OS=Arabidopsis thaliana OX=3702 GN=At4g03230 PE=3 SV=3	PREDICTED: G-type lectin S-receptor-like serine/threonine-protein kinase At4g03230 [Solanum lycopersicum]
Solyc07g055400.2	0.0173516	0.0757714	0.0700122	0.0543784	11.0382	10.0025	6.29129	9.11066	[RTKL]	--	Molecular Function: protein kinase activity (GO:0004672);; Molecular Function: protein serine/threonine kinase activity (GO:0004674);; Molecular Function: calmodulin binding (GO:0005516);; Molecular Function: ATP binding (GO:0005524);; Cellular Component: plasma membrane (GO:0005886);; Cellular Component: integral component of membrane (GO:0016021);; Molecular Function: carbohydrate binding (GO:0…	--|1e-138|spen:107024636|hypothetical protein	--	--	Protein kinase domain;; Protein tyrosine kinase	G-type lectin S-receptor-like serine/threonine-protein kinase SD2-5 OS=Arabidopsis thaliana OX=3702 GN=SD25 PE=1 SV=1	PREDICTED: G-type lectin S-receptor-like serine/threonine-protein kinase SD2-5 [Solanum pennellii]
Solyc07g055410.2	0	0.050443	0	0.0168143	3.14275	3.35736	2.10477	2.86829	--	--	Molecular Function: protein kinase activity (GO:0004672);; Molecular Function: protein serine/threonine kinase activity (GO:0004674);; Molecular Function: calmodulin binding (GO:0005516);; Molecular Function: ATP binding (GO:0005524);; Cellular Component: plasma membrane (GO:0005886);; Cellular Component: integral component of membrane (GO:0016021);; Molecular Function: carbohydrate binding (GO:0…	--|2e-44|sot:102583737|hypothetical protein	--	--	Protein tyrosine kinase;; Protein kinase domain	G-type lectin S-receptor-like serine/threonine-protein kinase SD2-5 OS=Arabidopsis thaliana OX=3702 GN=SD25 PE=1 SV=1	G-type lectin S-receptor-like serine/threonine-protein kinase SD2-5 [Capsicum chinense]
Solyc07g055415.1	0	0	0	0	2.61479	5.08734	0.977323	2.89315	--	--	--	--|3e-97|sot:102582520|hypothetical protein	--	--	D-mannose binding lectin;; S-locus glycoprotein domain	EP1-like glycoprotein 2 OS=Arabidopsis thaliana OX=3702 GN=At1g78830 PE=1 SV=1	PREDICTED: G-type lectin S-receptor-like serine/threonine-protein kinase SD2-5 [Solanum tuberosum]
Solyc07g055650.2	0.804996	0.948575	0.261691	0.671754	2.67658	4.15038	1.68475	2.83724	[RTKL]	--	Molecular Function: protein kinase activity (GO:0004672);; Molecular Function: protein serine/threonine kinase activity (GO:0004674);; Molecular Function: calmodulin binding (GO:0005516);; Molecular Function: ATP binding (GO:0005524);; Cellular Component: plasma membrane (GO:0005886);; Cellular Component: integral component of membrane (GO:0016021);; Molecular Function: carbohydrate binding (GO:0…	--|0.0|sly:101261340|hypothetical protein	--	--	Protein kinase domain;; Protein tyrosine kinase;; D-mannose binding lectin	G-type lectin S-receptor-like serine/threonine-protein kinase SD2-5 OS=Arabidopsis thaliana OX=3702 GN=SD25 PE=1 SV=1	PREDICTED: G-type lectin S-receptor-like serine/threonine-protein kinase SD2-5 [Solanum lycopersicum]
Solyc07g063700.2	0.166464	0.101611	0.183773	0.150616	0.559907	1.62089	0.280165	0.820319	[RTKL]	--	Molecular Function: protein serine/threonine kinase activity (GO:0004674);; Molecular Function: calmodulin binding (GO:0005516);; Molecular Function: ATP binding (GO:0005524);; Cellular Component: plasma membrane (GO:0005886);; Biological Process: protein phosphorylation (GO:0006468);; Molecular Function: carbohydrate binding (GO:0030246);; Biological Process: recognition of pollen (GO:0048544);;	--|0.0|sly:101244973|hypothetical protein	--	--	Protein kinase domain;; Protein tyrosine kinase;; S-locus glycoprotein domain;; D-mannose binding lectin;; PAN-like domain;; Domain of unknown function (DUF3403)	G-type lectin S-receptor-like serine/threonine-protein kinase At4g27290 OS=Arabidopsis thaliana OX=3702 GN=At4g27290 PE=3 SV=4	PREDICTED: uncharacterized protein LOC101244973 [Solanum lycopersicum]
Solyc07g063710.2	0	0.033446	0	0.0111487	5.37386	9.93758	4.01447	6.44197	[RTKL]	--	Molecular Function: protein serine/threonine kinase activity (GO:0004674);; Molecular Function: calmodulin binding (GO:0005516);; Molecular Function: ATP binding (GO:0005524);; Cellular Component: plasma membrane (GO:0005886);; Biological Process: protein phosphorylation (GO:0006468);; Molecular Function: carbohydrate binding (GO:0030246);; Biological Process: recognition of pollen (GO:0048544);;	--|0.0|sly:101244973|hypothetical protein	--	--	Protein kinase domain;; Protein tyrosine kinase;; S-locus glycoprotein domain;; D-mannose binding lectin;; PAN-like domain;; Domain of unknown function (DUF3403)	G-type lectin S-receptor-like serine/threonine-protein kinase At4g27290 OS=Arabidopsis thaliana OX=3702 GN=At4g27290 PE=3 SV=4	PREDICTED: uncharacterized protein LOC101244973 [Solanum lycopersicum]
Solyc07g063720.1	0.025303	0.050797	0	0.0253667	0.43573	0.203443	0.23431	0.291161	[RTKL]	--	Molecular Function: protein serine/threonine kinase activity (GO:0004674);; Molecular Function: calmodulin binding (GO:0005516);; Molecular Function: ATP binding (GO:0005524);; Cellular Component: plasma membrane (GO:0005886);; Biological Process: protein phosphorylation (GO:0006468);; Molecular Function: carbohydrate binding (GO:0030246);; Biological Process: recognition of pollen (GO:0048544);;	--|0.0|sly:101244686|hypothetical protein	--	--	Protein kinase domain;; Protein tyrosine kinase;; D-mannose binding lectin;; S-locus glycoprotein domain;; PAN-like domain;; Domain of unknown function (DUF3403)	G-type lectin S-receptor-like serine/threonine-protein kinase At4g27290 OS=Arabidopsis thaliana OX=3702 GN=At4g27290 PE=3 SV=4	PREDICTED: LOW QUALITY PROTEIN: uncharacterized protein LOC101244686 [Solanum lycopersicum]
Solyc07g063730.3	0.060787	0.227089	0	0.0959587	41.4306	49.6805	26.5289	39.2133	[RTKL]	--	Molecular Function: protein serine/threonine kinase activity (GO:0004674);; Molecular Function: calmodulin binding (GO:0005516);; Molecular Function: ATP binding (GO:0005524);; Cellular Component: plasma membrane (GO:0005886);; Biological Process: protein phosphorylation (GO:0006468);; Molecular Function: carbohydrate binding (GO:0030246);; Biological Process: recognition of pollen (GO:0048544);;	--|0.0|sly:101244686|hypothetical protein	--	--	Protein kinase domain;; Protein tyrosine kinase;; D-mannose binding lectin;; S-locus glycoprotein domain;; PAN-like domain;; Domain of unknown function (DUF3403)	G-type lectin S-receptor-like serine/threonine-protein kinase At4g27290 OS=Arabidopsis thaliana OX=3702 GN=At4g27290 PE=3 SV=4	PREDICTED: LOW QUALITY PROTEIN: uncharacterized protein LOC101244686 [Solanum lycopersicum]
Solyc09g018490.4	1.084	1.48551	0.689258	1.08625	0.017897	0	0	0.00596567	--	--	Molecular Function: protein kinase activity (GO:0004672);; Molecular Function: protein serine/threonine kinase activity (GO:0004674);; Molecular Function: calmodulin binding (GO:0005516);; Molecular Function: ATP binding (GO:0005524);; Cellular Component: plasma membrane (GO:0005886);; Cellular Component: integral component of membrane (GO:0016021);; Molecular Function: carbohydrate binding (GO:0…	--|0.0|sly:101252915|hypothetical protein	--	--	D-mannose binding lectin	G-type lectin S-receptor-like serine/threonine-protein kinase SD2-5 OS=Arabidopsis thaliana OX=3702 GN=SD25 PE=1 SV=1	PREDICTED: G-type lectin S-receptor-like serine/threonine-protein kinase SD2-5 [Solanum lycopersicum]
Solyc10g005440.3	0	0	0	0	1.51737	0.34027	1.7242	1.19395	[RTKL]	--	Molecular Function: protein serine/threonine kinase activity (GO:0004674);; Molecular Function: calmodulin binding (GO:0005516);; Molecular Function: ATP binding (GO:0005524);; Cellular Component: plasma membrane (GO:0005886);; Biological Process: protein phosphorylation (GO:0006468);; Cellular Component: integral component of membrane (GO:0016021);; Molecular Function: carbohydrate binding (GO:0…	--|0.0|sly:104649510|hypothetical protein	--	--	Protein tyrosine kinase;; Protein kinase domain;; D-mannose binding lectin;; S-locus glycoprotein domain;; PAN-like domain;; Domain of unknown function (DUF3403)	G-type lectin S-receptor-like serine/threonine-protein kinase B120 OS=Arabidopsis thaliana OX=3702 GN=B120 PE=2 SV=1	PREDICTED: G-type lectin S-receptor-like serine/threonine-protein kinase B120 [Solanum lycopersicum]
Solyc10g006710.4	0	0.404137	0.0453516	0.14983	12.5504	15.8755	5.63544	11.3538	[RTKL]	--	Molecular Function: protein serine/threonine kinase activity (GO:0004674);; Molecular Function: calmodulin binding (GO:0005516);; Molecular Function: ATP binding (GO:0005524);; Cellular Component: plasma membrane (GO:0005886);; Biological Process: protein phosphorylation (GO:0006468);; Molecular Function: carbohydrate binding (GO:0030246);; Biological Process: recognition of pollen (GO:0048544);;	--|0.0|sly:109121373|hypothetical protein	--	--	Protein tyrosine kinase;; Protein kinase domain;; S-locus glycoprotein domain;; PAN-like domain;; Domain of unknown function (DUF3403)	G-type lectin S-receptor-like serine/threonine-protein kinase At4g27290 OS=Arabidopsis thaliana OX=3702 GN=At4g27290 PE=3 SV=4	PREDICTED: G-type lectin S-receptor-like serine/threonine-protein kinase At4g27290 isoform X1 [Solanum lycopersicum]
Solyc10g006720.4	0	0	0	0	1.31605	3.00931	0.375782	1.56705	[RTKL]	--	Molecular Function: protein serine/threonine kinase activity (GO:0004674);; Molecular Function: calmodulin binding (GO:0005516);; Molecular Function: ATP binding (GO:0005524);; Cellular Component: plasma membrane (GO:0005886);; Biological Process: protein phosphorylation (GO:0006468);; Molecular Function: carbohydrate binding (GO:0030246);; Biological Process: recognition of pollen (GO:0048544);;	--|0.0|sly:101244232|hypothetical protein	--	--	Protein tyrosine kinase;; Protein kinase domain;; D-mannose binding lectin;; S-locus glycoprotein domain;; PAN-like domain;; Domain of unknown function (DUF3403)	G-type lectin S-receptor-like serine/threonine-protein kinase At4g27290 OS=Arabidopsis thaliana OX=3702 GN=At4g27290 PE=3 SV=4	PREDICTED: G-type lectin S-receptor-like serine/threonine-protein kinase At4g27290 [Solanum lycopersicum]
Solyc11g005630.1	10.5281	30.4539	1.20671	14.0629	125.884	99.423	26.6931	84.0001	[RTKL]	--	Molecular Function: protein serine/threonine kinase activity (GO:0004674);; Molecular Function: ATP binding (GO:0005524);; Biological Process: defense response (GO:0006952);; Cellular Component: integral component of membrane (GO:0016021);; Molecular Function: carbohydrate binding (GO:0030246);;	--|0.0|sly:101267468|hypothetical protein	--	--	Protein kinase domain;; Protein tyrosine kinase;; D-mannose binding lectin;; S-locus glycoprotein domain;; PAN-like domain	G-type lectin S-receptor-like serine/threonine-protein kinase LECRK3 OS=Oryza sativa subsp. indica OX=39946 GN=LECRK3 PE=3 SV=2	PREDICTED: G-type lectin S-receptor-like serine/threonine-protein kinase LECRK3 [Solanum lycopersicum]
Solyc11g013880.1	4.37308	12.2895	2.31036	6.3243	50.9342	57.0206	20.1436	42.6994	[RTKL]	--	Molecular Function: protein serine/threonine kinase activity (GO:0004674);; Molecular Function: calmodulin binding (GO:0005516);; Molecular Function: ATP binding (GO:0005524);; Cellular Component: plasma membrane (GO:0005886);; Biological Process: protein phosphorylation (GO:0006468);; Cellular Component: integral component of membrane (GO:0016021);; Molecular Function: carbohydrate binding (GO:0…	--|0.0|sly:101259394|hypothetical protein	--	--	Protein kinase domain;; Protein tyrosine kinase;; D-mannose binding lectin;; S-locus glycoprotein domain;; PAN-like domain	G-type lectin S-receptor-like serine/threonine-protein kinase At1g34300 OS=Arabidopsis thaliana OX=3702 GN=At1g34300 PE=1 SV=1	PREDICTED: G-type lectin S-receptor-like serine/threonine-protein kinase At1g34300 [Solanum lycopersicum]
Solyc12g005290.2	0.404267	2.2129	0.512566	1.04325	8.04352	7.46995	3.47883	6.33077	[RTKL]	--	Molecular Function: protein serine/threonine kinase activity (GO:0004674);; Molecular Function: calmodulin binding (GO:0005516);; Molecular Function: ATP binding (GO:0005524);; Cellular Component: plasma membrane (GO:0005886);; Biological Process: protein phosphorylation (GO:0006468);; Molecular Function: carbohydrate binding (GO:0030246);; Biological Process: recognition of pollen (GO:0048544);;	--|0.0|sly:101263283|hypothetical protein	--	--	Protein tyrosine kinase;; Protein kinase domain;; D-mannose binding lectin;; S-locus glycoprotein domain;; PAN-like domain;; Domain of unknown function (DUF3403)	G-type lectin S-receptor-like serine/threonine-protein kinase At4g27290 OS=Arabidopsis thaliana OX=3702 GN=At4g27290 PE=3 SV=4	PREDICTED: G-type lectin S-receptor-like serine/threonine-protein kinase At4g27290 isoform X2 [Solanum lycopersicum]
Solyc12g006840.2	0.053835	1.58082	0.103339	0.579331	31.381	40.7826	8.80138	26.9883	[RTKL]	--	Molecular Function: protein serine/threonine kinase activity (GO:0004674);; Molecular Function: calmodulin binding (GO:0005516);; Molecular Function: ATP binding (GO:0005524);; Cellular Component: plasma membrane (GO:0005886);; Biological Process: protein phosphorylation (GO:0006468);; Biological Process: response to fungus (GO:0009620);; Cellular Component: integral component of membrane (GO:001…	--|0.0|sly:101261691|hypothetical protein	--	--	Protein tyrosine kinase;; Protein kinase domain;; D-mannose binding lectin;; PAN-like domain	G-type lectin S-receptor-like serine/threonine-protein kinase CES101 OS=Arabidopsis thaliana OX=3702 GN=CES101 PE=2 SV=2	PREDICTED: G-type lectin S-receptor-like serine/threonine-protein kinase CES101 [Solanum lycopersicum]

## Sheet: H12 vs. H0
Gene ID	R01	R02	R03	H0	R10	R11	R12	H12	COG_class	COG_class_annotation	GO_annotation	KEGG_annotation	KOG_class	KOG_class_annotation	Pfam_annotation	Swissprot_annotation	nr_annotation
Solyc01g006520.3	2.54719	6.02752	2.74053	3.77175	1.98443	3.57211	0.628619	2.06172	[RTKL]	--	Molecular Function: protein serine/threonine kinase activity (GO:0004674);; Molecular Function: calmodulin binding (GO:0005516);; Molecular Function: ATP binding (GO:0005524);; Cellular Component: plasma membrane (GO:0005886);; Biological Process: protein phosphorylation (GO:0006468);; Cellular Component: integral component of membrane (GO:0016021);; Molecular Function: carbohydrate binding (GO:0…	--|0.0|sly:101265955|hypothetical protein	--	--	Protein kinase domain;; Protein tyrosine kinase;; D-mannose binding lectin;; S-locus glycoprotein domain	G-type lectin S-receptor-like serine/threonine-protein kinase RLK1 OS=Arabidopsis thaliana OX=3702 GN=RLK1 PE=2 SV=2	PREDICTED: G-type lectin S-receptor-like serine/threonine-protein kinase LECRK2 [Solanum lycopersicum]
Solyc02g072070.4	0	0.083911	0	0.0279703	5.26312	4.91912	1.28843	3.82356	[RTKL]	--	Molecular Function: protein kinase activity (GO:0004672);; Molecular Function: protein serine/threonine kinase activity (GO:0004674);; Molecular Function: calmodulin binding (GO:0005516);; Molecular Function: ATP binding (GO:0005524);; Cellular Component: plasma membrane (GO:0005886);; Cellular Component: integral component of membrane (GO:0016021);; Molecular Function: carbohydrate binding (GO:0…	--|0.0|sly:104645867|hypothetical protein	--	--	Protein kinase domain;; Protein tyrosine kinase	G-type lectin S-receptor-like serine/threonine-protein kinase SD2-5 OS=Arabidopsis thaliana OX=3702 GN=SD25 PE=1 SV=1	PREDICTED: G-type lectin S-receptor-like serine/threonine-protein kinase SD2-5 [Solanum lycopersicum]
Solyc02g079530.4	0.0359548	0.208867	0.0239657	0.0895959	10.2626	10.7449	3.99726	8.33493	[RTKL]	--	Molecular Function: protein serine/threonine kinase activity (GO:0004674);; Molecular Function: calmodulin binding (GO:0005516);; Molecular Function: ATP binding (GO:0005524);; Cellular Component: plasma membrane (GO:0005886);; Biological Process: protein phosphorylation (GO:0006468);; Cellular Component: integral component of membrane (GO:0016021);; Molecular Function: carbohydrate binding (GO:0…	--|0.0|sly:101264400|hypothetical protein	--	--	Protein tyrosine kinase;; Protein kinase domain;; S-locus glycoprotein domain;; D-mannose binding lectin;; PAN-like domain;; Domain of unknown function (DUF3403)	G-type lectin S-receptor-like serine/threonine-protein kinase At1g11330 OS=Arabidopsis thaliana OX=3702 GN=At1g11330 PE=1 SV=3	PREDICTED: G-type lectin S-receptor-like serine/threonine-protein kinase At1g11330 [Solanum lycopersicum]
Solyc02g079540.2	0	0.067927	0	0.0226423	12.1678	7.11941	5.01941	8.10222	[RTKL]	--	Molecular Function: protein serine/threonine kinase activity (GO:0004674);; Molecular Function: calmodulin binding (GO:0005516);; Molecular Function: ATP binding (GO:0005524);; Cellular Component: plasma membrane (GO:0005886);; Biological Process: protein phosphorylation (GO:0006468);; Cellular Component: integral component of membrane (GO:0016021);; Molecular Function: carbohydrate binding (GO:0…	--|0.0|sly:101264400|hypothetical protein	--	--	Protein tyrosine kinase;; Protein kinase domain;; S-locus glycoprotein domain;; D-mannose binding lectin;; PAN-like domain;; Domain of unknown function (DUF3403)	G-type lectin S-receptor-like serine/threonine-protein kinase At1g11330 OS=Arabidopsis thaliana OX=3702 GN=At1g11330 PE=1 SV=3	PREDICTED: G-type lectin S-receptor-like serine/threonine-protein kinase At1g11330 [Solanum lycopersicum]
Solyc02g079550.3	0.0163038	0.344859	0.0986773	0.15328	2.35312	1.68419	0.74897	1.59543	[RTKL]	--	Molecular Function: protein serine/threonine kinase activity (GO:0004674);; Molecular Function: calmodulin binding (GO:0005516);; Molecular Function: ATP binding (GO:0005524);; Cellular Component: plasma membrane (GO:0005886);; Biological Process: protein phosphorylation (GO:0006468);; Cellular Component: integral component of membrane (GO:0016021);; Molecular Function: carbohydrate binding (GO:0…	--|0.0|sly:101264093|hypothetical protein	--	--	D-mannose binding lectin;; Protein kinase domain;; Protein tyrosine kinase;; S-locus glycoprotein domain;; PAN-like domain	G-type lectin S-receptor-like serine/threonine-protein kinase At1g11300 OS=Arabidopsis thaliana OX=3702 GN=At1g11300 PE=2 SV=1	PREDICTED: G-type lectin S-receptor-like serine/threonine-protein kinase At1g11300 [Solanum lycopersicum]
Solyc02g079560.1	0.0163038	0.344859	0.0986773	0.15328	2.35312	1.68419	0.74897	1.59543	--	--	Molecular Function: protein serine/threonine kinase activity (GO:0004674);; Molecular Function: calmodulin binding (GO:0005516);; Molecular Function: ATP binding (GO:0005524);; Cellular Component: plasma membrane (GO:0005886);; Biological Process: protein phosphorylation (GO:0006468);; Cellular Component: integral component of membrane (GO:0016021);; Molecular Function: carbohydrate binding (GO:0…	--|4e-90|spen:107010331|hypothetical protein	--	--	Protein tyrosine kinase	G-type lectin S-receptor-like serine/threonine-protein kinase At1g11330 OS=Arabidopsis thaliana OX=3702 GN=At1g11330 PE=1 SV=3	PREDICTED: G-type lectin S-receptor-like serine/threonine-protein kinase At1g11300 [Solanum lycopersicum]
Solyc02g079570.4	4.06377	23.3793	1.16335	9.53546	60.3892	54.1067	25.1217	46.5392	[RTKL]	--	Molecular Function: protein serine/threonine kinase activity (GO:0004674);; Molecular Function: calmodulin binding (GO:0005516);; Molecular Function: ATP binding (GO:0005524);; Cellular Component: plasma membrane (GO:0005886);; Biological Process: protein phosphorylation (GO:0006468);; Cellular Component: integral component of membrane (GO:0016021);; Molecular Function: carbohydrate binding (GO:0…	--|0.0|sly:101264093|hypothetical protein	--	--	Protein tyrosine kinase;; Protein kinase domain;; D-mannose binding lectin;; S-locus glycoprotein domain;; PAN-like domain;; Domain of unknown function (DUF3403)	G-type lectin S-receptor-like serine/threonine-protein kinase B120 OS=Arabidopsis thaliana OX=3702 GN=B120 PE=2 SV=1	PREDICTED: G-type lectin S-receptor-like serine/threonine-protein kinase B120 [Solanum lycopersicum]
Solyc02g079580.4	0.0544487	0.668576	0.0501334	0.257719	1.98761	2.60354	0.325087	1.63875	[RTKL]	--	Molecular Function: protein serine/threonine kinase activity (GO:0004674);; Molecular Function: calmodulin binding (GO:0005516);; Molecular Function: ATP binding (GO:0005524);; Cellular Component: plasma membrane (GO:0005886);; Biological Process: protein phosphorylation (GO:0006468);; Cellular Component: integral component of membrane (GO:0016021);; Molecular Function: carbohydrate binding (GO:0…	--|0.0|sly:104645809|hypothetical protein	--	--	Protein tyrosine kinase;; Protein kinase domain	G-type lectin S-receptor-like serine/threonine-protein kinase At1g61490 OS=Arabidopsis thaliana OX=3702 GN=At1g61490 PE=3 SV=1	PREDICTED: G-type lectin S-receptor-like serine/threonine-protein kinase At1g11330 isoform X3 [Solanum lycopersicum]
Solyc02g079700.1	0.0137427	0.20411	0.0052655	0.0743726	2.35891	5.49735	1.65913	3.1718	--	--	Molecular Function: protein serine/threonine kinase activity (GO:0004674);; Molecular Function: calmodulin binding (GO:0005516);; Molecular Function: ATP binding (GO:0005524);; Cellular Component: plasma membrane (GO:0005886);; Biological Process: protein phosphorylation (GO:0006468);; Cellular Component: integral component of membrane (GO:0016021);; Molecular Function: carbohydrate binding (GO:0…	--|5e-50|sly:101262282|hypothetical protein	--	--	--	G-type lectin S-receptor-like serine/threonine-protein kinase At4g03230 OS=Arabidopsis thaliana OX=3702 GN=At4g03230 PE=3 SV=3	PREDICTED: receptor-like serine/threonine-protein kinase SD1-8 [Solanum lycopersicum]
Solyc03g005130.3	5.07101	16.7716	4.35629	8.73298	47.9256	56.2861	14.7153	39.6423	[RTKL]	--	Molecular Function: protein serine/threonine kinase activity (GO:0004674);; Molecular Function: calmodulin binding (GO:0005516);; Molecular Function: ATP binding (GO:0005524);; Cellular Component: plasma membrane (GO:0005886);; Biological Process: protein phosphorylation (GO:0006468);; Cellular Component: integral component of membrane (GO:0016021);; Molecular Function: carbohydrate binding (GO:0…	--|0.0|sly:101253559|hypothetical protein	--	--	Protein kinase domain;; Protein tyrosine kinase;; D-mannose binding lectin;; S-locus glycoprotein domain	G-type lectin S-receptor-like serine/threonine-protein kinase At1g34300 OS=Arabidopsis thaliana OX=3702 GN=At1g34300 PE=1 SV=1	PREDICTED: G-type lectin S-receptor-like serine/threonine-protein kinase At1g34300 [Solanum lycopersicum]
Solyc03g006730.3	0	0	0	0	0.190182	0.110521	0.073406	0.124703	[RTKL]	--	Molecular Function: protein serine/threonine kinase activity (GO:0004674);; Molecular Function: calmodulin binding (GO:0005516);; Molecular Function: ATP binding (GO:0005524);; Cellular Component: plasma membrane (GO:0005886);; Biological Process: protein phosphorylation (GO:0006468);; Cellular Component: integral component of membrane (GO:0016021);; Molecular Function: carbohydrate binding (GO:0…	--|0.0|sot:102601228|hypothetical protein	--	--	Protein tyrosine kinase;; Protein kinase domain;; S-locus glycoprotein domain;; D-mannose binding lectin;; PAN-like domain;; Domain of unknown function (DUF3403);; Phosphotransferase enzyme family;; ABC1 family	G-type lectin S-receptor-like serine/threonine-protein kinase At1g61370 OS=Arabidopsis thaliana OX=3702 GN=At1g61370 PE=3 SV=2	PREDICTED: G-type lectin S-receptor-like serine/threonine-protein kinase SD1-29 [Solanum tuberosum]
Solyc03g006780.2	0.67621	0.182977	0.287339	0.382175	0	0.012987	0	0.004329	[RTKL]	--	Molecular Function: protein serine/threonine kinase activity (GO:0004674);; Molecular Function: calmodulin binding (GO:0005516);; Molecular Function: ATP binding (GO:0005524);; Cellular Component: plasma membrane (GO:0005886);; Biological Process: protein phosphorylation (GO:0006468);; Cellular Component: integral component of membrane (GO:0016021);; Molecular Function: carbohydrate binding (GO:0…	--|0.0|spen:114076465|hypothetical protein	--	--	S-locus glycoprotein domain;; Protein tyrosine kinase;; D-mannose binding lectin;; Protein kinase domain;; PAN-like domain	G-type lectin S-receptor-like serine/threonine-protein kinase At1g11410 OS=Arabidopsis thaliana OX=3702 GN=At1g11410 PE=3 SV=3	PREDICTED: uncharacterized protein LOC107013090 [Solanum pennellii]
Solyc03g007790.3	0.0309714	0.0169059	0.0156212	0.0211662	5.08718	3.8853	1.1352	3.36923	[RTKL]	--	Molecular Function: protein serine/threonine kinase activity (GO:0004674);; Molecular Function: calmodulin binding (GO:0005516);; Molecular Function: ATP binding (GO:0005524);; Cellular Component: plasma membrane (GO:0005886);; Biological Process: protein phosphorylation (GO:0006468);; Cellular Component: integral component of membrane (GO:0016021);; Molecular Function: carbohydrate binding (GO:0…	--|0.0|sly:101261889|hypothetical protein	--	--	Protein kinase domain;; Protein tyrosine kinase;; D-mannose binding lectin;; S-locus glycoprotein domain	G-type lectin S-receptor-like serine/threonine-protein kinase At5g24080 OS=Arabidopsis thaliana OX=3702 GN=At5g24080 PE=2 SV=1	PREDICTED: G-type lectin S-receptor-like serine/threonine-protein kinase At5g24080 [Solanum lycopersicum]
Solyc04g008390.3	0	0.133242	0	0.044414	1.06091	1.44597	0.485806	0.997562	--	--	Molecular Function: protein serine/threonine kinase activity (GO:0004674);; Molecular Function: calmodulin binding (GO:0005516);; Molecular Function: ATP binding (GO:0005524);; Cellular Component: plasma membrane (GO:0005886);; Biological Process: protein phosphorylation (GO:0006468);; Cellular Component: integral component of membrane (GO:0016021);; Molecular Function: carbohydrate binding (GO:0…	--|4e-80|sly:101256082|hypothetical protein	--	--	Protein tyrosine kinase	G-type lectin S-receptor-like serine/threonine-protein kinase At1g11330 OS=Arabidopsis thaliana OX=3702 GN=At1g11330 PE=1 SV=3	PREDICTED: G-type lectin S-receptor-like serine/threonine-protein kinase At1g11330 isoform X2 [Solanum lycopersicum]
Solyc04g008400.1	0.445792	0.414331	0.194197	0.35144	3.12014	4.46357	1.20697	2.93023	[RTKL]	--	Molecular Function: protein serine/threonine kinase activity (GO:0004674);; Molecular Function: calmodulin binding (GO:0005516);; Molecular Function: ATP binding (GO:0005524);; Cellular Component: plasma membrane (GO:0005886);; Biological Process: protein phosphorylation (GO:0006468);; Cellular Component: integral component of membrane (GO:0016021);; Molecular Function: carbohydrate binding (GO:0…	--|0.0|sot:102588603|hypothetical protein	--	--	S-locus glycoprotein domain;; Protein kinase domain;; Protein tyrosine kinase;; D-mannose binding lectin;; PAN-like domain	G-type lectin S-receptor-like serine/threonine-protein kinase At1g11330 OS=Arabidopsis thaliana OX=3702 GN=At1g11330 PE=1 SV=3	PREDICTED: G-type lectin S-receptor-like serine/threonine-protein kinase At1g11330 [Solanum tuberosum]
Solyc04g015460.4	0.320601	0.706263	0.184829	0.403898	2.75485	5.0892	1.12131	2.98845	[RTKL]	--	Molecular Function: protein serine/threonine kinase activity (GO:0004674);; Molecular Function: calmodulin binding (GO:0005516);; Molecular Function: ATP binding (GO:0005524);; Cellular Component: plasma membrane (GO:0005886);; Biological Process: protein phosphorylation (GO:0006468);; Cellular Component: integral component of membrane (GO:0016021);; Molecular Function: carbohydrate binding (GO:0…	--|0.0|sly:101253476|hypothetical protein	--	--	Protein kinase domain;; Protein tyrosine kinase;; D-mannose binding lectin;; EB module	G-type lectin S-receptor-like serine/threonine-protein kinase At5g35370 OS=Arabidopsis thaliana OX=3702 GN=At5g35370 PE=2 SV=2	PREDICTED: G-type lectin S-receptor-like serine/threonine-protein kinase At5g35370 [Solanum lycopersicum]
Solyc04g077300.3	0.174744	1.0069	0.118333	0.433326	11.5336	14.4866	4.24028	10.0868	--	--	Molecular Function: protein serine/threonine kinase activity (GO:0004674);; Molecular Function: calmodulin binding (GO:0005516);; Molecular Function: ATP binding (GO:0005524);; Cellular Component: plasma membrane (GO:0005886);; Biological Process: protein phosphorylation (GO:0006468);; Molecular Function: carbohydrate binding (GO:0030246);; Biological Process: recognition of pollen (GO:0048544);;	--|0.0|sot:102604991|hypothetical protein	--	--	S-locus glycoprotein domain;; PAN-like domain;; Protein tyrosine kinase;; Protein kinase domain;; D-mannose binding lectin	G-type lectin S-receptor-like serine/threonine-protein kinase At4g27290 OS=Arabidopsis thaliana OX=3702 GN=At4g27290 PE=3 SV=4	PREDICTED: G-type lectin S-receptor-like serine/threonine-protein kinase At4g27290 isoform X3 [Solanum tuberosum]
Solyc04g077310.3	0.174744	1.0069	0.118333	0.433326	11.5336	14.4866	4.24028	10.0868	[RTKL]	--	Molecular Function: protein serine/threonine kinase activity (GO:0004674);; Molecular Function: calmodulin binding (GO:0005516);; Molecular Function: ATP binding (GO:0005524);; Cellular Component: plasma membrane (GO:0005886);; Biological Process: protein phosphorylation (GO:0006468);; Molecular Function: carbohydrate binding (GO:0030246);; Biological Process: recognition of pollen (GO:0048544);;	--|0.0|spen:107017034|hypothetical protein	--	--	D-mannose binding lectin;; Protein tyrosine kinase;; Protein kinase domain;; S-locus glycoprotein domain;; Domain of unknown function (DUF3403)	G-type lectin S-receptor-like serine/threonine-protein kinase At4g27290 OS=Arabidopsis thaliana OX=3702 GN=At4g27290 PE=3 SV=4	PREDICTED: uncharacterized protein LOC107017034 [Solanum pennellii]
Solyc04g077320.2	1.49183	10.1681	1.96919	4.54305	1.71005	1.81632	0.354383	1.29358	--	--	Molecular Function: protein serine/threonine kinase activity (GO:0004674);; Molecular Function: calmodulin binding (GO:0005516);; Molecular Function: ATP binding (GO:0005524);; Cellular Component: plasma membrane (GO:0005886);; Biological Process: protein phosphorylation (GO:0006468);; Molecular Function: carbohydrate binding (GO:0030246);; Biological Process: recognition of pollen (GO:0048544);;	--|0.0|sot:107057731|hypothetical protein	--	--	D-mannose binding lectin;; S-locus glycoprotein domain	G-type lectin S-receptor-like serine/threonine-protein kinase At4g27290 OS=Arabidopsis thaliana OX=3702 GN=At4g27290 PE=3 SV=4	PREDICTED: G-type lectin S-receptor-like serine/threonine-protein kinase At4g27290 [Solanum tuberosum]
Solyc04g077330.4	1.49183	10.1681	1.96919	4.54305	1.71005	1.81632	0.354383	1.29358	[RTKL]	--	Molecular Function: protein serine/threonine kinase activity (GO:0004674);; Molecular Function: calmodulin binding (GO:0005516);; Molecular Function: ATP binding (GO:0005524);; Cellular Component: plasma membrane (GO:0005886);; Biological Process: protein phosphorylation (GO:0006468);; Cellular Component: plasmodesma (GO:0009506);; Cellular Component: integral component of membrane (GO:0016021);;…	--|0.0|sly:101249262|hypothetical protein	--	--	Protein tyrosine kinase;; Protein kinase domain;; Domain of unknown function (DUF3403)	G-type lectin S-receptor-like serine/threonine-protein kinase SD1-1 OS=Arabidopsis thaliana OX=3702 GN=SD11 PE=1 SV=1	PREDICTED: uncharacterized protein LOC101249262 [Solanum lycopersicum]
Solyc04g077340.3	3.40743	4.09711	1.13463	2.87972	0.627148	0.73239	0.265982	0.54184	[RTKL]	--	Molecular Function: protein serine/threonine kinase activity (GO:0004674);; Molecular Function: calmodulin binding (GO:0005516);; Molecular Function: ATP binding (GO:0005524);; Cellular Component: plasma membrane (GO:0005886);; Biological Process: protein phosphorylation (GO:0006468);; Molecular Function: carbohydrate binding (GO:0030246);; Biological Process: recognition of pollen (GO:0048544);;	--|0.0|sly:104647168|hypothetical protein	--	--	Protein tyrosine kinase;; Protein kinase domain;; D-mannose binding lectin;; S-locus glycoprotein domain;; PAN-like domain	G-type lectin S-receptor-like serine/threonine-protein kinase At4g27290 OS=Arabidopsis thaliana OX=3702 GN=At4g27290 PE=3 SV=4	PREDICTED: uncharacterized protein LOC101249262 [Solanum lycopersicum]
Solyc04g077360.3	0.752681	1.25463	0.241397	0.749569	7.9892	11.2687	3.79081	7.68292	[RTKL]	--	Molecular Function: protein serine/threonine kinase activity (GO:0004674);; Molecular Function: calmodulin binding (GO:0005516);; Molecular Function: ATP binding (GO:0005524);; Cellular Component: plasma membrane (GO:0005886);; Biological Process: protein phosphorylation (GO:0006468);; Molecular Function: carbohydrate binding (GO:0030246);; Biological Process: recognition of pollen (GO:0048544);;	--|0.0|sly:104647168|hypothetical protein	--	--	Protein tyrosine kinase;; Protein kinase domain;; D-mannose binding lectin;; S-locus glycoprotein domain;; PAN-like domain;; Domain of unknown function (DUF3403)	G-type lectin S-receptor-like serine/threonine-protein kinase At4g27290 OS=Arabidopsis thaliana OX=3702 GN=At4g27290 PE=3 SV=4	PREDICTED: G-type lectin S-receptor-like serine/threonine-protein kinase At4g27290 [Solanum lycopersicum]
Solyc04g077380.2	1.70887	0.88554	0.470793	1.02173	0	0	0	0	--	--	Molecular Function: protein serine/threonine kinase activity (GO:0004674);; Molecular Function: calmodulin binding (GO:0005516);; Molecular Function: ATP binding (GO:0005524);; Cellular Component: plasma membrane (GO:0005886);; Biological Process: protein phosphorylation (GO:0006468);; Molecular Function: carbohydrate binding (GO:0030246);; Biological Process: recognition of pollen (GO:0048544);;	--|1e-80|sot:102592491|hypothetical protein	--	--	D-mannose binding lectin;; Protein tyrosine kinase	G-type lectin S-receptor-like serine/threonine-protein kinase At4g27290 OS=Arabidopsis thaliana OX=3702 GN=At4g27290 PE=3 SV=4	PREDICTED: G-type lectin S-receptor-like serine/threonine-protein kinase At4g27290 [Solanum tuberosum]
Solyc04g077390.3	7.56072	28.112	4.4354	13.3694	4.48006	7.43948	1.45602	4.45852	[RTKL]	--	Molecular Function: protein serine/threonine kinase activity (GO:0004674);; Molecular Function: calmodulin binding (GO:0005516);; Molecular Function: ATP binding (GO:0005524);; Cellular Component: plasma membrane (GO:0005886);; Biological Process: protein phosphorylation (GO:0006468);; Molecular Function: carbohydrate binding (GO:0030246);; Biological Process: recognition of pollen (GO:0048544);;	--|0.0|sly:101248670|hypothetical protein	--	--	Protein tyrosine kinase;; Protein kinase domain;; D-mannose binding lectin;; S-locus glycoprotein domain;; PAN-like domain;; Domain of unknown function (DUF3403)	G-type lectin S-receptor-like serine/threonine-protein kinase At4g27290 OS=Arabidopsis thaliana OX=3702 GN=At4g27290 PE=3 SV=4	PREDICTED: G-type lectin S-receptor-like serine/threonine-protein kinase At4g27290 [Solanum lycopersicum]
Solyc05g008310.4	0.401567	1.89615	0.148028	0.815247	14.7746	21.3223	6.27076	14.1225	[RTKL]	--	Molecular Function: protein serine/threonine kinase activity (GO:0004674);; Molecular Function: calmodulin binding (GO:0005516);; Molecular Function: ATP binding (GO:0005524);; Cellular Component: plasma membrane (GO:0005886);; Biological Process: protein phosphorylation (GO:0006468);; Molecular Function: carbohydrate binding (GO:0030246);; Biological Process: recognition of pollen (GO:0048544);;	--|0.0|sly:101258749|hypothetical protein	--	--	Protein tyrosine kinase;; Protein kinase domain;; S-locus glycoprotein domain;; D-mannose binding lectin;; PAN-like domain	G-type lectin S-receptor-like serine/threonine-protein kinase At4g27290 OS=Arabidopsis thaliana OX=3702 GN=At4g27290 PE=3 SV=4	PREDICTED: G-type lectin S-receptor-like serine/threonine-protein kinase At4g27290 [Solanum lycopersicum]
Solyc07g005110.4	0.017241	0.225862	0.121739	0.121614	8.95886	25.9858	6.12058	13.6884	[G]	Carbohydrate transport and metabolism	Molecular Function: protein serine/threonine kinase activity (GO:0004674);; Molecular Function: calmodulin binding (GO:0005516);; Molecular Function: ATP binding (GO:0005524);; Cellular Component: plasma membrane (GO:0005886);; Biological Process: protein phosphorylation (GO:0006468);; Cellular Component: integral component of membrane (GO:0016021);; Molecular Function: carbohydrate binding (GO:0…	--|0.0|sly:101244390|hypothetical protein	--	--	Glycosyl hydrolases family 18;; Protein tyrosine kinase;; Protein kinase domain	G-type lectin S-receptor-like serine/threonine-protein kinase At1g67520 OS=Arabidopsis thaliana OX=3702 GN=At1g67520 PE=2 SV=3	PREDICTED: putative cysteine-rich receptor-like protein kinase 35 isoform X2 [Solanum lycopersicum]
Solyc07g009437.1	2.82608	5.48455	5.56024	4.62362	12.5255	14.7419	6.31593	11.1944	[RTKL]	--	Molecular Function: protein serine/threonine kinase activity (GO:0004674);; Molecular Function: calmodulin binding (GO:0005516);; Molecular Function: ATP binding (GO:0005524);; Cellular Component: plasma membrane (GO:0005886);; Biological Process: protein phosphorylation (GO:0006468);; Cellular Component: integral component of membrane (GO:0016021);; Molecular Function: carbohydrate binding (GO:0…	--|1e-156|sot:102598095|hypothetical protein	--	--	Protein tyrosine kinase;; Protein kinase domain;; Domain of unknown function (DUF3403)	G-type lectin S-receptor-like serine/threonine-protein kinase At4g03230 OS=Arabidopsis thaliana OX=3702 GN=At4g03230 PE=3 SV=3	PREDICTED: G-type lectin S-receptor-like serine/threonine-protein kinase At4g03230 [Solanum pennellii]
Solyc07g009443.1	1.04438	3.74741	0.744909	1.84556	10.4773	16.391	3.31475	10.061	[RTKL]	--	Molecular Function: protein serine/threonine kinase activity (GO:0004674);; Molecular Function: calmodulin binding (GO:0005516);; Molecular Function: ATP binding (GO:0005524);; Cellular Component: plasma membrane (GO:0005886);; Biological Process: protein phosphorylation (GO:0006468);; Cellular Component: integral component of membrane (GO:0016021);; Molecular Function: carbohydrate binding (GO:0…	--|0.0|spen:107026182|hypothetical protein	--	--	Protein tyrosine kinase;; Protein kinase domain;; S-locus glycoprotein domain;; D-mannose binding lectin;; PAN-like domain;; Domain of unknown function (DUF3403)	G-type lectin S-receptor-like serine/threonine-protein kinase At4g03230 OS=Arabidopsis thaliana OX=3702 GN=At4g03230 PE=3 SV=3	PREDICTED: G-type lectin S-receptor-like serine/threonine-protein kinase At4g03230 [Solanum pennellii]
Solyc07g053080.4	0	0.018318	0	0.006106	0.230756	0.168564	0.149892	0.183071	[RTKL]	--	Molecular Function: protein serine/threonine kinase activity (GO:0004674);; Molecular Function: calmodulin binding (GO:0005516);; Molecular Function: ATP binding (GO:0005524);; Cellular Component: plasma membrane (GO:0005886);; Biological Process: protein phosphorylation (GO:0006468);; Cellular Component: integral component of membrane (GO:0016021);; Molecular Function: carbohydrate binding (GO:0…	--|0.0|sly:101243729|hypothetical protein	--	--	Protein tyrosine kinase;; Protein kinase domain;; D-mannose binding lectin;; S-locus glycoprotein domain;; PAN-like domain	G-type lectin S-receptor-like serine/threonine-protein kinase B120 OS=Arabidopsis thaliana OX=3702 GN=B120 PE=2 SV=1	PREDICTED: G-type lectin S-receptor-like serine/threonine-protein kinase B120 [Solanum lycopersicum]
Solyc07g053130.4	3.3929	17.2903	7.19412	9.29243	4.04448	7.46092	1.54772	4.35104	[RTKL]	--	Molecular Function: protein serine/threonine kinase activity (GO:0004674);; Molecular Function: calmodulin binding (GO:0005516);; Molecular Function: ATP binding (GO:0005524);; Cellular Component: plasma membrane (GO:0005886);; Biological Process: protein phosphorylation (GO:0006468);; Cellular Component: integral component of membrane (GO:0016021);; Molecular Function: carbohydrate binding (GO:0…	--|0.0|sly:104648390|hypothetical protein	--	--	Protein tyrosine kinase;; Protein kinase domain;; D-mannose binding lectin;; S-locus glycoprotein domain;; PAN-like domain	G-type lectin S-receptor-like serine/threonine-protein kinase At4g03230 OS=Arabidopsis thaliana OX=3702 GN=At4g03230 PE=3 SV=3	PREDICTED: G-type lectin S-receptor-like serine/threonine-protein kinase At4g03230 [Solanum lycopersicum]
Solyc07g055400.2	0.0173516	0.0757714	0.0700122	0.0543784	2.27473	4.10437	1.04783	2.47564	[RTKL]	--	Molecular Function: protein kinase activity (GO:0004672);; Molecular Function: protein serine/threonine kinase activity (GO:0004674);; Molecular Function: calmodulin binding (GO:0005516);; Molecular Function: ATP binding (GO:0005524);; Cellular Component: plasma membrane (GO:0005886);; Cellular Component: integral component of membrane (GO:0016021);; Molecular Function: carbohydrate binding (GO:0…	--|1e-138|spen:107024636|hypothetical protein	--	--	Protein kinase domain;; Protein tyrosine kinase	G-type lectin S-receptor-like serine/threonine-protein kinase SD2-5 OS=Arabidopsis thaliana OX=3702 GN=SD25 PE=1 SV=1	PREDICTED: G-type lectin S-receptor-like serine/threonine-protein kinase SD2-5 [Solanum pennellii]
Solyc07g055410.2	0	0.050443	0	0.0168143	3.01606	4.14959	1.36357	2.84307	--	--	Molecular Function: protein kinase activity (GO:0004672);; Molecular Function: protein serine/threonine kinase activity (GO:0004674);; Molecular Function: calmodulin binding (GO:0005516);; Molecular Function: ATP binding (GO:0005524);; Cellular Component: plasma membrane (GO:0005886);; Cellular Component: integral component of membrane (GO:0016021);; Molecular Function: carbohydrate binding (GO:0…	--|2e-44|sot:102583737|hypothetical protein	--	--	Protein tyrosine kinase;; Protein kinase domain	G-type lectin S-receptor-like serine/threonine-protein kinase SD2-5 OS=Arabidopsis thaliana OX=3702 GN=SD25 PE=1 SV=1	G-type lectin S-receptor-like serine/threonine-protein kinase SD2-5 [Capsicum chinense]
Solyc07g055415.1	0	0	0	0	1.1301	2.03685	0.332146	1.16637	--	--	--	--|3e-97|sot:102582520|hypothetical protein	--	--	D-mannose binding lectin;; S-locus glycoprotein domain	EP1-like glycoprotein 2 OS=Arabidopsis thaliana OX=3702 GN=At1g78830 PE=1 SV=1	PREDICTED: G-type lectin S-receptor-like serine/threonine-protein kinase SD2-5 [Solanum tuberosum]
Solyc07g055570.1	0.232026	0.292112	0.285523	0.269887	0	0.062352	0.017825	0.0267257	--	--	Molecular Function: protein kinase activity (GO:0004672);; Molecular Function: protein serine/threonine kinase activity (GO:0004674);; Molecular Function: calmodulin binding (GO:0005516);; Molecular Function: ATP binding (GO:0005524);; Cellular Component: plasma membrane (GO:0005886);; Cellular Component: integral component of membrane (GO:0016021);; Molecular Function: carbohydrate binding (GO:0…	--|1e-100|sot:102587497|hypothetical protein	--	--	Protein kinase domain;; Protein tyrosine kinase	G-type lectin S-receptor-like serine/threonine-protein kinase SD2-5 OS=Arabidopsis thaliana OX=3702 GN=SD25 PE=1 SV=1	PREDICTED: G-type lectin S-receptor-like serine/threonine-protein kinase SD2-5 [Solanum tuberosum]
Solyc07g063710.2	0	0.033446	0	0.0111487	5.56796	9.01816	3.64012	6.07542	[RTKL]	--	Molecular Function: protein serine/threonine kinase activity (GO:0004674);; Molecular Function: calmodulin binding (GO:0005516);; Molecular Function: ATP binding (GO:0005524);; Cellular Component: plasma membrane (GO:0005886);; Biological Process: protein phosphorylation (GO:0006468);; Molecular Function: carbohydrate binding (GO:0030246);; Biological Process: recognition of pollen (GO:0048544);;	--|0.0|sly:101244973|hypothetical protein	--	--	Protein kinase domain;; Protein tyrosine kinase;; S-locus glycoprotein domain;; D-mannose binding lectin;; PAN-like domain;; Domain of unknown function (DUF3403)	G-type lectin S-receptor-like serine/threonine-protein kinase At4g27290 OS=Arabidopsis thaliana OX=3702 GN=At4g27290 PE=3 SV=4	PREDICTED: uncharacterized protein LOC101244973 [Solanum lycopersicum]
Solyc07g063730.3	0.060787	0.227089	0	0.0959587	29.4281	43.8746	11.612	28.3049	[RTKL]	--	Molecular Function: protein serine/threonine kinase activity (GO:0004674);; Molecular Function: calmodulin binding (GO:0005516);; Molecular Function: ATP binding (GO:0005524);; Cellular Component: plasma membrane (GO:0005886);; Biological Process: protein phosphorylation (GO:0006468);; Molecular Function: carbohydrate binding (GO:0030246);; Biological Process: recognition of pollen (GO:0048544);;	--|0.0|sly:101244686|hypothetical protein	--	--	Protein kinase domain;; Protein tyrosine kinase;; D-mannose binding lectin;; S-locus glycoprotein domain;; PAN-like domain;; Domain of unknown function (DUF3403)	G-type lectin S-receptor-like serine/threonine-protein kinase At4g27290 OS=Arabidopsis thaliana OX=3702 GN=At4g27290 PE=3 SV=4	PREDICTED: LOW QUALITY PROTEIN: uncharacterized protein LOC101244686 [Solanum lycopersicum]
Solyc08g059730.1	2.67822	2.86568	1.28509	2.27633	1.70312	1.54043	0.923482	1.38901	[RTKL]	--	Molecular Function: protein kinase activity (GO:0004672);; Molecular Function: protein serine/threonine kinase activity (GO:0004674);; Molecular Function: calmodulin binding (GO:0005516);; Molecular Function: ATP binding (GO:0005524);; Cellular Component: plasma membrane (GO:0005886);; Cellular Component: integral component of membrane (GO:0016021);; Molecular Function: carbohydrate binding (GO:0…	--|0.0|sly:101257492|hypothetical protein	--	--	Protein kinase domain;; Protein tyrosine kinase;; D-mannose binding lectin	G-type lectin S-receptor-like serine/threonine-protein kinase SD2-5 OS=Arabidopsis thaliana OX=3702 GN=SD25 PE=1 SV=1	PREDICTED: G-type lectin S-receptor-like serine/threonine-protein kinase SD2-5 [Solanum lycopersicum]
Solyc10g005440.3	0	0	0	0	11.7252	3.09776	7.20757	7.3435	[RTKL]	--	Molecular Function: protein serine/threonine kinase activity (GO:0004674);; Molecular Function: calmodulin binding (GO:0005516);; Molecular Function: ATP binding (GO:0005524);; Cellular Component: plasma membrane (GO:0005886);; Biological Process: protein phosphorylation (GO:0006468);; Cellular Component: integral component of membrane (GO:0016021);; Molecular Function: carbohydrate binding (GO:0…	--|0.0|sly:104649510|hypothetical protein	--	--	Protein tyrosine kinase;; Protein kinase domain;; D-mannose binding lectin;; S-locus glycoprotein domain;; PAN-like domain;; Domain of unknown function (DUF3403)	G-type lectin S-receptor-like serine/threonine-protein kinase B120 OS=Arabidopsis thaliana OX=3702 GN=B120 PE=2 SV=1	PREDICTED: G-type lectin S-receptor-like serine/threonine-protein kinase B120 [Solanum lycopersicum]
Solyc10g006710.4	0	0.404137	0.0453516	0.14983	17.3392	25.0246	5.6353	15.9997	[RTKL]	--	Molecular Function: protein serine/threonine kinase activity (GO:0004674);; Molecular Function: calmodulin binding (GO:0005516);; Molecular Function: ATP binding (GO:0005524);; Cellular Component: plasma membrane (GO:0005886);; Biological Process: protein phosphorylation (GO:0006468);; Molecular Function: carbohydrate binding (GO:0030246);; Biological Process: recognition of pollen (GO:0048544);;	--|0.0|sly:109121373|hypothetical protein	--	--	Protein tyrosine kinase;; Protein kinase domain;; S-locus glycoprotein domain;; PAN-like domain;; Domain of unknown function (DUF3403)	G-type lectin S-receptor-like serine/threonine-protein kinase At4g27290 OS=Arabidopsis thaliana OX=3702 GN=At4g27290 PE=3 SV=4	PREDICTED: G-type lectin S-receptor-like serine/threonine-protein kinase At4g27290 isoform X1 [Solanum lycopersicum]
Solyc10g006720.4	0	0	0	0	1.77339	3.62328	0.411295	1.93599	[RTKL]	--	Molecular Function: protein serine/threonine kinase activity (GO:0004674);; Molecular Function: calmodulin binding (GO:0005516);; Molecular Function: ATP binding (GO:0005524);; Cellular Component: plasma membrane (GO:0005886);; Biological Process: protein phosphorylation (GO:0006468);; Molecular Function: carbohydrate binding (GO:0030246);; Biological Process: recognition of pollen (GO:0048544);;	--|0.0|sly:101244232|hypothetical protein	--	--	Protein tyrosine kinase;; Protein kinase domain;; D-mannose binding lectin;; S-locus glycoprotein domain;; PAN-like domain;; Domain of unknown function (DUF3403)	G-type lectin S-receptor-like serine/threonine-protein kinase At4g27290 OS=Arabidopsis thaliana OX=3702 GN=At4g27290 PE=3 SV=4	PREDICTED: G-type lectin S-receptor-like serine/threonine-protein kinase At4g27290 [Solanum lycopersicum]
Solyc11g013880.1	4.37308	12.2895	2.31036	6.3243	40.4355	43.2966	13.7659	32.4993	[RTKL]	--	Molecular Function: protein serine/threonine kinase activity (GO:0004674);; Molecular Function: calmodulin binding (GO:0005516);; Molecular Function: ATP binding (GO:0005524);; Cellular Component: plasma membrane (GO:0005886);; Biological Process: protein phosphorylation (GO:0006468);; Cellular Component: integral component of membrane (GO:0016021);; Molecular Function: carbohydrate binding (GO:0…	--|0.0|sly:101259394|hypothetical protein	--	--	Protein kinase domain;; Protein tyrosine kinase;; D-mannose binding lectin;; S-locus glycoprotein domain;; PAN-like domain	G-type lectin S-receptor-like serine/threonine-protein kinase At1g34300 OS=Arabidopsis thaliana OX=3702 GN=At1g34300 PE=1 SV=1	PREDICTED: G-type lectin S-receptor-like serine/threonine-protein kinase At1g34300 [Solanum lycopersicum]
Solyc12g005290.2	0.404267	2.2129	0.512566	1.04325	6.69623	4.12988	2.40272	4.40961	[RTKL]	--	Molecular Function: protein serine/threonine kinase activity (GO:0004674);; Molecular Function: calmodulin binding (GO:0005516);; Molecular Function: ATP binding (GO:0005524);; Cellular Component: plasma membrane (GO:0005886);; Biological Process: protein phosphorylation (GO:0006468);; Molecular Function: carbohydrate binding (GO:0030246);; Biological Process: recognition of pollen (GO:0048544);;	--|0.0|sly:101263283|hypothetical protein	--	--	Protein tyrosine kinase;; Protein kinase domain;; D-mannose binding lectin;; S-locus glycoprotein domain;; PAN-like domain;; Domain of unknown function (DUF3403)	G-type lectin S-receptor-like serine/threonine-protein kinase At4g27290 OS=Arabidopsis thaliana OX=3702 GN=At4g27290 PE=3 SV=4	PREDICTED: G-type lectin S-receptor-like serine/threonine-protein kinase At4g27290 isoform X2 [Solanum lycopersicum]
Solyc12g006840.2	0.053835	1.58082	0.103339	0.579331	19.6643	23.4567	5.5262	16.2157	[RTKL]	--	Molecular Function: protein serine/threonine kinase activity (GO:0004674);; Molecular Function: calmodulin binding (GO:0005516);; Molecular Function: ATP binding (GO:0005524);; Cellular Component: plasma membrane (GO:0005886);; Biological Process: protein phosphorylation (GO:0006468);; Biological Process: response to fungus (GO:0009620);; Cellular Component: integral component of membrane (GO:001…	--|0.0|sly:101261691|hypothetical protein	--	--	Protein tyrosine kinase;; Protein kinase domain;; D-mannose binding lectin;; PAN-like domain	G-type lectin S-receptor-like serine/threonine-protein kinase CES101 OS=Arabidopsis thaliana OX=3702 GN=CES101 PE=2 SV=2	PREDICTED: G-type lectin S-receptor-like serine/threonine-protein kinase CES101 [Solanum lycopersicum]
