# Supplementary material for: Time-Course Transcriptome Profiling Reveals Differential Resistance Responses of Tomato to a Phytotoxic Effector of the Pathogenic Oomycete Phytophthora cactorum
Source: Plants (Basel). 2023 Feb 15;12(4):883. doi: 10.3390/plants12040883 (PMC9964705; doi:10.3390/plants12040883)
Supplement: Supplementary file 1 [file plants-12-00883-s001.zip › Table S12.xlsx]

## Sheet: Gene list
Article title:
Time-course transcriptome profiling reveals differential resistance responses of tomato to a phytotoxic effector of the pathogenic oomycete Phytophthora cactorum
Journal name:
Plants
Author names:
Xue Zhou1, #, Ke Wen1, #, Shen-Xin Huang1,#, Yi Lu1, Yang Liu1, 2, Jing-Hao Jin1, 2, Shiv D. Kale3, Xiao-Ren Chen1, 2, *
Affiliations:
1 College of Plant Protection, Yangzhou University, 48 Eastern Wenhui Road, Yangzhou 225009, Jiangsu Province, China; 2 Joint International Research Laboratory of Agriculture and Agri-Product Safety of Ministry of Education of China, Yangzhou University, 48 Eastern Wenhui Road, Yangzhou 225009, Jiangsu Province, China; 3 Fralin Life Science Institute, Virginia Tech, Blacksburg, Virginia 24060, USA
Affiliation and e-mail address of the corresponding author (*):
1 College of Plant Protection, Yangzhou University, 48 Eastern Wenhui Road, Yangzhou 225009, Jiangsu Province, China; 2 Joint International Research Laboratory of Agriculture and Agri-Product Safety of Ministry of Education of China, Yangzhou University, 48 Eastern Wenhui Road, Yangzhou 225009, Jiangsu Province, China
Tel: +86-514-87971383; Fax: +86-514-87347537; E-mail: xrchen@yzu.edu.cn
Table S12 The genes encoding transcription factors
TF ID	Family		InterPro description
MSTRG.12646	AP2/ERF		AP2 domain
MSTRG.15456	WRKY		WRKY DNA -binding domain
MSTRG.15605	Tify		Divergent CCT motif
MSTRG.15801	WRKY		FAR1 DNA-binding domain
MSTRG.1716	MADS		SRF-type transcription factor (DNA-binding and dimerisation domain)
MSTRG.20673	AP2/ERF		AP2 domain
MSTRG.22673	B3		B3 DNA binding domain
MSTRG.2737	C2C2		GATA zinc finger
MSTRG.2991	MYB		Myb-like DNA-binding domain
MSTRG.2991	MYB		Myb-like DNA-binding domain
MSTRG.3500	MADS		SRF-type transcription factor (DNA-binding and dimerisation domain)
MSTRG.3615	MADS		SRF-type transcription factor (DNA-binding and dimerisation domain)
MSTRG.4408	Jumonji		JmjC domain, hydroxylase
MSTRG.4538	C2H2		Zinc finger, C2H2 type
MSTRG.6560	AP2/ERF		AP2 domain
MSTRG.980	TUB		Tub family
Solyc00g007330.1	C3H		Zinc finger C-x8-C-x5-C-x3-H type (and similar)
Solyc00g007450.1	C3H		Zinc finger C-x8-C-x5-C-x3-H type (and similar)
Solyc00g011660.1	B3		B3 DNA binding domain
Solyc00g014800.1	C2H2		Zinc finger, C2H2 type
Solyc00g198360.1	C3H		Zinc finger C-x8-C-x5-C-x3-H type (and similar)
Solyc00g500092.1	B3		B3 DNA binding domain
Solyc00g500093.1	B3		B3 DNA binding domain
Solyc00g500219.1	B3		B3 DNA binding domain
Solyc00g500221.1	B3		B3 DNA binding domain
Solyc00g500222.1	B3		B3 DNA binding domain
Solyc01g005060.3	C2H2		Zinc finger, C2H2 type
Solyc01g005380.3	SET		SET domain
Solyc01g005440.4	Tify		CCT motif
Solyc01g005630.3	AP2/ERF		AP2 domain
Solyc01g005660.3	MYB		Myb-like DNA-binding domain
Solyc01g006220.3	SET		SET domain
Solyc01g006650.2	EIL		Ethylene insensitive 3
Solyc01g006680.4	Jumonji		JmjC domain, hydroxylase
Solyc01g006880.4	SET		SET domain
Solyc01g006930.3	NF-Y		CCAAT-binding transcription factor (CBF-B/NF-YA) subunit B
Solyc01g007070.3	HB		Homeobox domain
Solyc01g007750.3	mTERF		mTERF
Solyc01g007760.3	E2F-DP		E2F/DP family winged-helix DNA-binding domain
Solyc01g007800.3	OFP		Transcriptional repressor, ovate
Solyc01g007810.1	OFP		Transcriptional repressor, ovate
Solyc01g008120.4	TAZ		Alfin-like
Solyc01g008170.3	C3H		Zinc finger C-x8-C-x5-C-x3-H type (and similar)
Solyc01g008230.4	TCP		TCP family transcription factor
Solyc01g008490.4	NF-Y		CCAAT-binding transcription factor (CBF-B/NF-YA) subunit B
Solyc01g008730.3	bZIP		bZIP Maf transcription factor
Solyc01g008880.3	AP2/ERF		AP2 domain
Solyc01g008890.4	AP2/ERF		AP2 domain
Solyc01g008910.2	GRAS		GRAS domain family
Solyc01g008980.3	bZIP		bZIP Maf transcription factor
Solyc01g009070.3	MYB		Myb-like DNA-binding domain
Solyc01g009170.4	EIL		Ethylene insensitive 3
Solyc01g009440.3	AP2/ERF		AP2 domain
Solyc01g009510.2	bZIP		bZIP Maf transcription factor
Solyc01g009650.1	MYB		Myb-like DNA-binding domain
Solyc01g009730.3	Tify		tify domain
Solyc01g009735.1	Tify		tify domain
Solyc01g009740.3	Tify		CCT motif
Solyc01g009840.3	GRAS		GRAS domain family
Solyc01g009860.3	NAC		No apical meristem (NAM) protein
Solyc01g010130.4	bHLH		Helix-loop-helix DNA-binding domain
Solyc01g010240.3	C2C2		LSD1 zinc finger
Solyc01g010410.3	C2H2		Zinc finger, C2H2 type
Solyc01g010600.4	HB		bZIP transcription factor
Solyc01g010910.2	MYB		Myb-like DNA-binding domain
Solyc01g014480.3	EIL		Ethylene insensitive 3
Solyc01g014720.3	AP2/ERF		AP2 domain
Solyc01g014850.4	C3H		Zinc finger C-x8-C-x5-C-x3-H type (and similar)
Solyc01g014910.2	bHLH		Helix-loop-helix DNA-binding domain
Solyc01g014970.1	zf-HD		ZF-HD protein dimerisation region
Solyc01g015210.1	B3		B3 DNA binding domain
Solyc01g016414.1	TCP		TCP family transcription factor
Solyc01g016770.1	MYB		Myb-like DNA-binding domain
Solyc01g020170.2	bHLH		Helix-loop-helix DNA-binding domain
Solyc01g021730.2	NAC		No apical meristem (NAM) protein
Solyc01g044520.2	LOB		Protein of unknown function DUF260
Solyc01g057080.1	AP2/ERF		AP2 domain
Solyc01g057270.4	CAMTA		IPT/TIG domain
Solyc01g057300.2	bHLH		Helix-loop-helix DNA-binding domain
Solyc01g057910.3	MYB		Myb-like DNA-binding domain
Solyc01g058130.1	C2H2		Zinc finger, C2H2 type
Solyc01g058540.3	WRKY		WRKY DNA -binding domain
Solyc01g059950.1	GRAS		GRAS domain family
Solyc01g059960.1	GRAS		GRAS domain family
Solyc01g060310.3	MADS		SRF-type transcription factor (DNA-binding and dimerisation domain)
Solyc01g060460.2	SNF2		Helicase conserved C-terminal domain
Solyc01g060490.4	C2C2		GATA zinc finger
Solyc01g065540.3	GARP		Myb-like DNA-binding domain
Solyc01g065980.4	AP2/ERF		AP2 domain
Solyc01g066500.1	MADS		SRF-type transcription factor (DNA-binding and dimerisation domain)
Solyc01g066625.1	FAR1		FAR1 DNA-binding domain
Solyc01g066730.4	MADS		SRF-type transcription factor (DNA-binding and dimerisation domain)
Solyc01g067130.4	NF-Y		NF-YC
Solyc01g067340.3	bHLH		Helix-loop-helix DNA-binding domain
Solyc01g067390.4	SNF2		Myb-like DNA-binding domain
Solyc01g067540.2	AP2/ERF		AP2 domain
Solyc01g067550.3	C3H		Zinc finger C-x8-C-x5-C-x3-H type (and similar)
Solyc01g067560.3	MYB		Myb-like DNA-binding domain
Solyc01g067680.3	TUB		Tub family
Solyc01g068280.3	SNF2		Helicase conserved C-terminal domain
Solyc01g068293.1	SNF2		Helicase conserved C-terminal domain
Solyc01g068297.1	SNF2		Helicase conserved C-terminal domain
Solyc01g068300.3	SNF2		SNF2 family N-terminal domain
Solyc01g068320.3	SNF2		Helicase conserved C-terminal domain
Solyc01g068370.4	SET		SET domain
Solyc01g073910.4	HB		bZIP transcription factor
Solyc01g073940.3	C3H		Zinc finger C-x8-C-x5-C-x3-H type (and similar)
Solyc01g073950.4	MYB		Myb-like DNA-binding domain
Solyc01g079210.3	MYB		Myb-like DNA-binding domain
Solyc01g079260.4	WRKY		TCP family transcription factor
Solyc01g079360.4	WRKY		WRKY DNA -binding domain
Solyc01g079370.4	GRAS		GRAS domain family
Solyc01g079380.1	GRAS		GRAS domain family
Solyc01g079390.4	SET		Tesmin/TSO1-like CXC domain, cysteine-rich domain
Solyc01g079480.3	bZIP		bZIP Maf transcription factor
Solyc01g079560.3	B3		B3 DNA binding domain
Solyc01g079620.4	MYB		Myb-like DNA-binding domain
Solyc01g079690.4	SNF2		Helicase conserved C-terminal domain
Solyc01g079870.4	NF-Y		NF-YB
Solyc01g080050.4	bHLH		Helix-loop-helix DNA-binding domain
Solyc01g080620.3	TRAF		BTB/POZ domain
Solyc01g080670.3	SBP		SBP domain
Solyc01g080785.1	MADS		SRF-type transcription factor (DNA-binding and dimerisation domain)
Solyc01g081090.2	bHLH		Helix-loop-helix DNA-binding domain
Solyc01g081100.3	bHLH		Helix-loop-helix DNA-binding domain
Solyc01g081400.3	B3		B3 DNA binding domain
Solyc01g081630.4	C2H2		Zinc finger, C2H2 type
Solyc01g086870.3	bHLH		Helix-loop-helix DNA-binding domain
Solyc01g086940.2	SWI/SNF-BAF60b		SWIB/MDM2 domain
Solyc01g087030.3	C3H		Zinc finger C-x8-C-x5-C-x3-H type (and similar)
Solyc01g087050.3	C2H2		Zinc finger, C2H2 type
Solyc01g087130.4	MYB		Myb-like DNA-binding domain
Solyc01g087170.3	C3H		Zinc finger C-x8-C-x5-C-x3-H type (and similar)
Solyc01g087240.3	NF-Y		CCAAT-binding transcription factor (CBF-B/NF-YA) subunit B
Solyc01g087900.3	GNAT		Acetyltransferase (GNAT) family
Solyc01g087990.3	MADS		K-box region
Solyc01g088820.2	Trihelix		Myb-like DNA-binding domain
Solyc01g089960.3	WRKY		WRKY DNA -binding domain
Solyc01g090300.2	AP2/ERF		AP2 domain
Solyc01g090310.3	AP2/ERF		AP2 domain
Solyc01g090340.3	AP2/ERF		AP2 domain
Solyc01g090345.1	AP2/ERF		AP2 domain
Solyc01g090370.3	AP2/ERF		AP2 domain
Solyc01g090460.3	HB		WUS-HB
Solyc01g090490.1	mTERF		mTERF
Solyc01g090530.3	MYB		Myb-like DNA-binding domain
Solyc01g090560.4	AP2/ERF		AP2 domain
Solyc01g090650.1	SNF2		Helicase conserved C-terminal domain
Solyc01g090730.3	SBP		SBP domain
Solyc01g090760.4	C2C2		GATA zinc finger
Solyc01g090790.4	bHLH		Associated with HOX
Solyc01g090840.3	C2H2		Zinc finger, C2H2 type
Solyc01g090950.4	GRAS		GRAS domain family
Solyc01g091000.4	PLATZ		B-box zinc finger
Solyc01g091010.3	C2C2		LSD1 zinc finger
Solyc01g091400.3	LOB		Protein of unknown function DUF260
Solyc01g091420.2	LOB		Protein of unknown function DUF260
Solyc01g091540.3	GRF		QLQ
Solyc01g091630.3	HB		Homeobox KN domain
Solyc01g091760.3	AP2/ERF		AP2 domain
Solyc01g091810.1	GARP		Response regulator receiver domain
Solyc01g091860.4	SET		SET domain
Solyc01g093960.3	MADS		SRF-type transcription factor (DNA-binding and dimerisation domain)
Solyc01g094320.3	LIM		LIM domain
Solyc01g094360.3	MYB		Myb-like DNA-binding domain
Solyc01g094580.3	BES1		BES1/BZR1 plant transcription factor, N-terminal
Solyc01g094800.4	SNF2		QLQ
Solyc01g094820.3	ARID		ARID/BRIGHT DNA binding domain
Solyc01g095030.3	MYB		Myb-like DNA-binding domain
Solyc01g095100.4	WRKY		WRKY DNA -binding domain
Solyc01g095460.3	bZIP		Basic region leucine zipper
Solyc01g095500.3	AP2/ERF		AP2 domain
Solyc01g095630.3	WRKY		WRKY DNA -binding domain
Solyc01g095640.2	MYB		Myb-like DNA-binding domain
Solyc01g095880.1	B3		B3 DNA binding domain
Solyc01g095890.4	PHD		VARL
Solyc01g096050.4	bHLH		Helix-loop-helix DNA-binding domain
Solyc01g096070.3	B3		AUX/IAA family
Solyc01g096120.3	C2C2		Dof domain, zinc finger
Solyc01g096320.3	HB		WUS-HB
Solyc01g096370.4	bHLH		Helix-loop-helix DNA-binding domain
Solyc01g096470.3	Trihelix		Protein of unknown function, DUF573
Solyc01g096700.4	MYB		Myb-like DNA-binding domain
Solyc01g096710.4	NF-Y		NF-YC
Solyc01g096790.4	B3		B3 DNA binding domain
Solyc01g096810.3	EIL		Ethylene insensitive 3
Solyc01g096850.4	FAR1		FAR1 DNA-binding domain
Solyc01g096860.3	AP2/ERF		AP2 domain
Solyc01g097290.4	AUX/IAA		AUX/IAA family
Solyc01g097330.3	bZIP		bZIP Maf transcription factor
Solyc01g097850.1	MADS		SRF-type transcription factor (DNA-binding and dimerisation domain)
Solyc01g097890.2	GeBP		Protein of unknown function, DUF573
Solyc01g098010.4	GNAT		Acetyltransferase (GNAT) family
Solyc01g098050.1	MADS		SRF-type transcription factor (DNA-binding and dimerisation domain)
Solyc01g098060.1	MADS		SRF-type transcription factor (DNA-binding and dimerisation domain)
Solyc01g098070.1	MADS		SRF-type transcription factor (DNA-binding and dimerisation domain)
Solyc01g098220.2	LOB		Protein of unknown function DUF260
Solyc01g098720.3	bHLH		Helix-loop-helix DNA-binding domain
Solyc01g099320.4	NF-Y		NF-YC
Solyc01g099340.3	C2H2		Zinc finger, C2H2 type
Solyc01g100130.3	PHD		PHD-finger
Solyc01g100200.3	GRAS		GRAS domain family
Solyc01g100220.3	C2C2		GATA zinc finger
Solyc01g100330.3	C2H2		Zinc finger, C2H2 type
Solyc01g100460.3	bZIP		Basic region leucine zipper
Solyc01g100510.4	HB		Homeobox domain
Solyc01g100620.3	ARID		HMG (high mobility group) box
Solyc01g100990.3	C3H		Zinc finger C-x8-C-x5-C-x3-H type (and similar)
Solyc01g102260.3	MADS		SRF-type transcription factor (DNA-binding and dimerisation domain)
Solyc01g102300.3	bHLH		Helix-loop-helix DNA-binding domain
Solyc01g102340.3	MYB		Myb-like DNA-binding domain
Solyc01g102740.3	NAC		No apical meristem (NAM) protein
Solyc01g102750.3	Alfin-like		PHD-finger
Solyc01g102760.3	Alfin-like		PHD-finger
Solyc01g102980.3	zf-HD		ZF-HD protein dimerisation region
Solyc01g103050.3	B3		AUX/IAA family
Solyc01g103180.4	FAR1		FAR1 DNA-binding domain
Solyc01g103250.4	SWI/SNF-BAF60b		SWIB/MDM2 domain
Solyc01g103340.4	SWI/SNF-BAF60b		SWIB/MDM2 domain
Solyc01g103550.1	MADS		SRF-type transcription factor (DNA-binding and dimerisation domain)
Solyc01g103595.1	Tify		Divergent CCT motif
Solyc01g103780.4	TCP		TCP family transcription factor
Solyc01g103810.1	zf-HD		ZF-HD protein dimerisation region
Solyc01g103820.1	zf-HD		ZF-HD protein dimerisation region
Solyc01g103830.1	zf-HD		ZF-HD protein dimerisation region
Solyc01g103840.1	zf-HD		ZF-HD protein dimerisation region
Solyc01g103870.1	MADS		SRF-type transcription factor (DNA-binding and dimerisation domain)
Solyc01g104550.3	WRKY		bZIP transcription factor
Solyc01g104650.3	bZIP		bZIP Maf transcription factor
Solyc01g104670.3	TUB		Tub family
Solyc01g104740.3	MBF1		Multiprotein bridging factor 1
Solyc01g104760.2	Trihelix		Trihelix
Solyc01g104900.3	NAC		No apical meristem (NAM) protein
Solyc01g105230.4	CAMTA		IPT/TIG domain
Solyc01g106030.4	C2C2		Dof domain, zinc finger
Solyc01g106040.3	C2C2		Dof domain, zinc finger
Solyc01g106170.4	MADS		SRF-type transcription factor (DNA-binding and dimerisation domain)
Solyc01g106250.4	B3		B3 DNA binding domain
Solyc01g106460.4	bHLH		Helix-loop-helix DNA-binding domain
Solyc01g106700.3	MADS		SRF-type transcription factor (DNA-binding and dimerisation domain)
Solyc01g106710.1	MADS		SRF-type transcription factor (DNA-binding and dimerisation domain)
Solyc01g106720.1	MADS		SRF-type transcription factor (DNA-binding and dimerisation domain)
Solyc01g106730.1	MADS		SRF-type transcription factor (DNA-binding and dimerisation domain)
Solyc01g106940.4	MYB		Myb-like DNA-binding domain
Solyc01g107140.3	bHLH		Helix-loop-helix DNA-binding domain
Solyc01g107170.2	C2H2		Zinc finger, C2H2 type
Solyc01g107190.3	LOB		Protein of unknown function DUF260
Solyc01g107330.4	SWI/SNF-BAF60b		SWIB/MDM2 domain
Solyc01g107410.3	HB		Homeobox KN domain
Solyc01g107950.2	bHLH		Helix-loop-helix DNA-binding domain
Solyc01g107960.4	bHLH		Helix-loop-helix DNA-binding domain
Solyc01g107970.1	bHLH		Helix-loop-helix DNA-binding domain
Solyc01g108080.4	bZIP		bZIP Maf transcription factor
Solyc01g108120.3	B3		B3 DNA binding domain
Solyc01g108130.4	B3		B3 DNA binding domain
Solyc01g108140.4	B3		B3 DNA binding domain
Solyc01g108240.3	AP2/ERF		AP2 domain
Solyc01g108290.3	SWI/SNF-BAF60b		SWIB/MDM2 domain
Solyc01g108300.3	GARP		Myb-like DNA-binding domain
Solyc01g108416.1	C2C2		GATA zinc finger
Solyc01g108930.3	B3		B3 DNA binding domain
Solyc01g108940.2	B3		B3 DNA binding domain
Solyc01g108950.3	B3		B3 DNA binding domain
Solyc01g109240.3	LOB		Protein of unknown function DUF260
Solyc01g109550.2	mTERF		mTERF
Solyc01g109630.4	mTERF		mTERF
Solyc01g109690.1	MYB		Myb-like DNA-binding domain
Solyc01g109700.3	bHLH		Helix-loop-helix DNA-binding domain
Solyc01g109880.3	bZIP		bZIP Maf transcription factor
Solyc01g109970.3	SNF2		Helicase conserved C-terminal domain
Solyc01g109980.4	HB		Homeobox domain
Solyc01g110020.4	PHD		Alfin-like
Solyc01g110180.4	DBB		PHD-finger
Solyc01g110310.3	C2C2		GATA zinc finger
Solyc01g110370.4	DBB		B-box zinc finger
Solyc01g110470.3	BBR-BPC		GAGA binding protein-like family
Solyc01g110480.4	bZIP		bZIP Maf transcription factor
Solyc01g110490.4	C3H		Zinc finger C-x8-C-x5-C-x3-H type (and similar)
Solyc01g111130.4	bHLH		Homeobox associated leucine zipper
Solyc01g111280.3	CSD		'Cold-shock' DNA-binding domain
Solyc01g111300.4	CSD		'Cold-shock' DNA-binding domain
Solyc01g111500.3	MYB		Myb-like DNA-binding domain
Solyc01g111580.3	bZIP		bZIP transcription factor
Solyc01g112190.3	RWP-RK		RWP-RK domain
Solyc01g112320.3	FAR1		FAR1 DNA-binding domain
Solyc01g150113.1	Tify		tify domain
Solyc01g150140.1	B3		B3 DNA binding domain
Solyc01g150145.1	FAR1		FAR1 DNA-binding domain
Solyc01g150145.1	FAR1		FAR1 DNA-binding domain
Solyc01g150154.1	zf-HD		ZF-HD protein dimerisation region
Solyc01g150155.1	zf-HD		ZF-HD protein dimerisation region
Solyc01g150157.1	C2C2		GATA zinc finger
Solyc02g005290.4	GeBP		Protein of unknown function, DUF573
Solyc02g005607.1	RWP-RK		RWP-RK domain
Solyc02g014520.4	SET		SET domain
Solyc02g014740.2	GeBP		Protein of unknown function, DUF573
Solyc02g014750.2	GeBP		Protein of unknown function, DUF573
Solyc02g014770.3	SNF2		Helicase conserved C-terminal domain
Solyc02g021260.3	B3		NOZZLE_Angio
Solyc02g021330.1	NF-Y		NF-YB
Solyc02g021430.1	mTERF		mTERF
Solyc02g021680.3	WRKY		FAR1 DNA-binding domain
Solyc02g021760.3	C3H		Zinc finger C-x8-C-x5-C-x3-H type (and similar)
Solyc02g024070.3	HB		bZIP transcription factor
Solyc02g026080.2	B3		B3 DNA binding domain
Solyc02g032000.1	MADS		SRF-type transcription factor (DNA-binding and dimerisation domain)
Solyc02g032120.3	C2H2		Zinc finger, C2H2 type
Solyc02g032185.1	NF-Y		NF-YC
Solyc02g032510.3	TRAF		BTB And C-terminal Kelch
Solyc02g032555.1	PLATZ		B-box zinc finger
Solyc02g032950.3	WRKY		WRKY DNA -binding domain
Solyc02g033050.3	SNF2		Helicase conserved C-terminal domain
Solyc02g033100.3	PLATZ		B-box zinc finger
Solyc02g033110.3	PLATZ		B-box zinc finger
Solyc02g033120.3	PLATZ		B-box zinc finger
Solyc02g036130.3	PLATZ		B-box zinc finger
Solyc02g036140.1	PLATZ		B-box zinc finger
Solyc02g036170.3	PLATZ		B-box zinc finger
Solyc02g036200.1	PLATZ		B-box zinc finger
Solyc02g036215.1	PLATZ		B-box zinc finger
Solyc02g036230.3	PLATZ		B-box zinc finger
Solyc02g036370.3	MYB		Myb-like DNA-binding domain
Solyc02g036430.2	NAC		No apical meristem (NAM) protein
Solyc02g037530.3	B3		AUX/IAA family
Solyc02g050280.4	SNF2		Helicase conserved C-terminal domain
Solyc02g060560.1	C2H2		Zinc finger, C2H2 type
Solyc02g061660.1	C2H2		Zinc finger, C2H2 type
Solyc02g061700.1	C2H2		Zinc finger, C2H2 type
Solyc02g061780.3	NAC		No apical meristem (NAM) protein
Solyc02g061790.4	Coactivator p15		Transcriptional Coactivator p15 (PC4)
Solyc02g061860.1	C3H		Zinc finger C-x8-C-x5-C-x3-H type (and similar)
Solyc02g061870.1	NAC		No apical meristem (NAM) protein
Solyc02g061900.1	NAC		No apical meristem (NAM) protein
Solyc02g061910.1	NAC		No apical meristem (NAM) protein
Solyc02g062060.1	NAC		No apical meristem (NAM) protein
Solyc02g062210.3	NAC		No apical meristem (NAM) protein
Solyc02g062370.4	SWI/SNF-BAF60b		SWIB/MDM2 domain
Solyc02g062380.3	C2C2		GATA zinc finger
Solyc02g062400.3	SRS		Domain of unknown function (DUF702)
Solyc02g062670.3	TUB		Tub family
Solyc02g062690.3	bHLH		Helix-loop-helix DNA-binding domain
Solyc02g062760.4	C2C2		GATA zinc finger
Solyc02g062780.4	SNF2		Helicase conserved C-terminal domain
Solyc02g062940.3	C2H2		Zinc finger, C2H2 type
Solyc02g062950.3	bZIP		Homeobox associated leucine zipper
Solyc02g062960.4	HB		Homeobox associated leucine zipper
Solyc02g063010.3	BES1		BES1/BZR1 plant transcription factor, N-terminal
Solyc02g063430.4	bHLH		Helix-loop-helix DNA-binding domain
Solyc02g063520.3	HB		bZIP transcription factor
Solyc02g064630.4	MYB		Myb-like DNA-binding domain
Solyc02g064690.3	GNAT		Acetyltransferase (GNAT) family
Solyc02g064960.3	AP2/ERF		AP2 domain
Solyc02g065150.2	LOB		Protein of unknown function DUF260
Solyc02g065160.2	SWI/SNF-BAF60b		SWIB/MDM2 domain
Solyc02g065290.1	C2C2		Dof domain, zinc finger
Solyc02g065310.1	B3		B3 DNA binding domain
Solyc02g065340.3	B3		B3 DNA binding domain
Solyc02g065350.3	B3		B3 DNA binding domain
Solyc02g065490.4	HB		Homeobox domain
Solyc02g065730.2	MADS		SRF-type transcription factor (DNA-binding and dimerisation domain)
Solyc02g065800.3	TCP		TCP family transcription factor
Solyc02g067020.1	AP2/ERF		AP2 domain
Solyc02g067230.3	C2C2		Dof domain, zinc finger
Solyc02g067310.4	zf-HD		ZF-HD protein dimerisation region
Solyc02g067320.3	zf-HD		ZF-HD protein dimerisation region
Solyc02g067330.1	zf-HD		ZF-HD protein dimerisation region
Solyc02g067340.4	MYB		Myb-like DNA-binding domain
Solyc02g067380.4	bHLH		bZIP transcription factor
Solyc02g067410.2	HB		K-box region
Solyc02g067430.3	WRKY		WRKY DNA -binding domain
Solyc02g067570.3	Others		Paired amphipathic helix repeat
Solyc02g067760.4	MYB		Myb-like DNA-binding domain
Solyc02g067800.4	LOB		Protein of unknown function DUF260
Solyc02g067960.3	mTERF		mTERF
Solyc02g068100.3	SWI/SNF-BAF60b		SWIB/MDM2 domain
Solyc02g068200.1	TCP		TCP family transcription factor
Solyc02g068510.2	PLATZ		B-box zinc finger
Solyc02g068550.2	FAR1		FAR1 DNA-binding domain
Solyc02g068560.3	PHD		Myb-like DNA-binding domain
Solyc02g068580.1	GNAT		Acetyltransferase (GNAT) family
Solyc02g069310.3	TRAF		BTB/POZ domain
Solyc02g069320.1	mTERF		mTERF
Solyc02g069440.3	LOB		Protein of unknown function DUF260
Solyc02g069720.3	C2C2		YABBY protein
Solyc02g069740.4	Jumonji		jmjN domain
Solyc02g069860.4	NF-Y		CCAAT-binding transcription factor (CBF-B/NF-YA) subunit B
Solyc02g069960.4	NAC		No apical meristem (NAM) protein
Solyc02g069980.4	PHD		PHD-finger
Solyc02g070240.3	C3H		Zinc finger C-x8-C-x5-C-x3-H type (and similar)
Solyc02g070880.1	bHLH		Helix-loop-helix DNA-binding domain
Solyc02g071130.4	WRKY		WRKY DNA -binding domain
Solyc02g071220.3	Others		Response regulator receiver domain
Solyc02g071730.4	MADS		SRF-type transcription factor (DNA-binding and dimerisation domain)
Solyc02g071990.3	BES1		BES1/BZR1 plant transcription factor, N-terminal
Solyc02g072000.3	HSF		HSF-type DNA-binding
Solyc02g072030.1	OFP		Transcriptional repressor, ovate
Solyc02g072060.3	HSF		HSF-type DNA-binding
Solyc02g072190.4	WRKY		WRKY DNA -binding domain
Solyc02g076670.3	GARP		Myb-like DNA-binding domain
Solyc02g076810.4	Trihelix		Myb-like DNA-binding domain
Solyc02g076850.2	C2C2		Dof domain, zinc finger
Solyc02g076920.3	bHLH		Helix-loop-helix DNA-binding domain
Solyc02g077250.2	TCP		TCP family transcription factor
Solyc02g077360.1	AP2/ERF		AP2 domain
Solyc02g077370.1	AP2/ERF		AP2 domain
Solyc02g077380.2	LOB		Protein of unknown function DUF260
Solyc02g077390.2	HB		Homeobox domain
Solyc02g077450.3	VOZ		VOZ
Solyc02g077560.3	B3		B3 DNA binding domain
Solyc02g077590.1	HB		Homeobox KN domain
Solyc02g077610.3	NAC		VOZ
Solyc02g077660.3	HB		Homeobox KN domain
Solyc02g077810.1	AP2/ERF		AP2 domain
Solyc02g077840.2	AP2/ERF		AP2 domain
Solyc02g077920.4	SBP		SBP domain
Solyc02g077950.3	C2C2		GATA zinc finger
Solyc02g077960.3	C2C2		Dof domain, zinc finger
Solyc02g078130.3	bHLH		Helix-loop-helix DNA-binding domain
Solyc02g078270.3	C2C2		YABBY protein
Solyc02g078340.4	HSF		HSF-type DNA-binding
Solyc02g078620.1	C2C2		Dof domain, zinc finger
Solyc02g078790.4	Jumonji		JmjC domain, hydroxylase
Solyc02g078810.4	MYB		Myb-like DNA-binding domain
Solyc02g079020.4	B3		B3 DNA binding domain
Solyc02g079180.1	HSF		HSF-type DNA-binding
Solyc02g079280.3	MYB		Myb-like DNA-binding domain
Solyc02g079300.3	Jumonji		JmjC domain, hydroxylase
Solyc02g079430.4	Others		B-box zinc finger
Solyc02g079810.3	bHLH		Helix-loop-helix DNA-binding domain
Solyc02g079920.3	C2H2		Zinc finger, C2H2 type
Solyc02g079970.4	bHLH		Homeobox associated leucine zipper
Solyc02g080260.4	HB		WUS-HB
Solyc02g080710.2	GARP		Myb-like DNA-binding domain
Solyc02g080730.2	GARP		Myb-like DNA-binding domain
Solyc02g080740.3	GARP		Myb-like DNA-binding domain
Solyc02g080860.3	GARP		Myb-like DNA-binding domain
Solyc02g080890.3	WRKY		WRKY DNA -binding domain
Solyc02g081010.3	Jumonji		JmjC domain, hydroxylase
Solyc02g081120.4	HB		Homeobox domain
Solyc02g081130.3	PHD		Alfin-like
Solyc02g081270.4	NAC		No apical meristem (NAM) protein
Solyc02g081320.4	SET		SET domain
Solyc02g081620.3	C2H2		LIM domain
Solyc02g081780.3	B3		B3 DNA binding domain
Solyc02g081920.3	SET		SET domain
Solyc02g082010.3	mTERF		mTERF
Solyc02g082040.3	MYB		Myb-like DNA-binding domain
Solyc02g082375.1	MYB		Myb-like DNA-binding domain
Solyc02g082390.1	MYB		Myb-like DNA-binding domain
Solyc02g082400.4	Jumonji		WRC
Solyc02g082670.3	HB		Homeobox KN domain
Solyc02g082700.3	HMG		YABBY protein
Solyc02g083520.2	bZIP		bZIP Maf transcription factor
Solyc02g083670.4	Others		Response regulator receiver domain
Solyc02g083750.1	GeBP		Protein of unknown function, DUF573
Solyc02g083800.4	CSD		'Cold-shock' DNA-binding domain
Solyc02g083950.3	HB		Homeobox domain
Solyc02g084200.3	C3H		Zinc finger C-x8-C-x5-C-x3-H type (and similar)
Solyc02g084230.3	BBR-BPC		GAGA binding protein-like family
Solyc02g084350.3	NAC		No apical meristem (NAM) protein
Solyc02g084420.3	DBB		PHD-finger
Solyc02g084510.3	SWI/SNF-BAF60b		B-box zinc finger
Solyc02g084520.3	C3H		Zinc finger C-x8-C-x5-C-x3-H type (and similar)
Solyc02g084590.4	C2C2		GATA zinc finger
Solyc02g084630.3	MADS		Basic region leucine zipper
Solyc02g084680.3	SRS		Domain of unknown function (DUF702)
Solyc02g084860.1	bZIP		Homeobox associated leucine zipper
Solyc02g085130.4	TUB		Tub family
Solyc02g085145.1	MYB		Myb-like DNA-binding domain
Solyc02g085160.1	zf-HD		Homeobox domain
Solyc02g085190.2	C2C2		GATA zinc finger
Solyc02g085340.1	GRAS		GRAS domain family
Solyc02g085390.4	SNF2		Helicase conserved C-terminal domain
Solyc02g085580.4	C2H2		Zinc finger, C2H2 type
Solyc02g085600.1	GRAS		GRAS domain family
Solyc02g085610.4	bZIP		bZIP Maf transcription factor
Solyc02g085630.3	HB		WUS-HB
Solyc02g085910.4	LOB		Protein of unknown function DUF260
Solyc02g086430.4	C3H		Zinc finger C-x8-C-x5-C-x3-H type (and similar)
Solyc02g086480.1	LOB		Protein of unknown function DUF260
Solyc02g086690.3	MYB		Myb-like DNA-binding domain
Solyc02g086930.4	HB		bZIP transcription factor
Solyc02g087310.3	E2F-DP		E2F/DP family winged-helix DNA-binding domain
Solyc02g087360.4	Others		Paired amphipathic helix repeat
Solyc02g087365.1	Others		Retinoblastoma-associated protein B domain
Solyc02g087370.1	Others		Paired amphipathic helix repeat
Solyc02g087373.1	Others		Retinoblastoma-associated protein B domain
Solyc02g087377.1	Others		Retinoblastoma-associated protein B domain
Solyc02g087380.1	Others		Paired amphipathic helix repeat
Solyc02g087390.3	Others		Retinoblastoma-associated protein B domain
Solyc02g087570.1	LOB		Protein of unknown function DUF260
Solyc02g087710.3	HMG		YABBY protein
Solyc02g087840.3	HB		K-box region
Solyc02g087860.3	bHLH		Helix-loop-helix DNA-binding domain
Solyc02g087920.3	NAC		No apical meristem (NAM) protein
Solyc02g087960.3	MYB		Myb-like DNA-binding domain
Solyc02g087970.1	zf-HD		ZF-HD protein dimerisation region
Solyc02g088070.3	C2C2		Dof domain, zinc finger
Solyc02g088180.3	NAC		No apical meristem (NAM) protein
Solyc02g088190.4	MYB		Myb-like DNA-binding domain
Solyc02g088340.4	WRKY		FAR1 DNA-binding domain
Solyc02g088670.1	C2H2		Zinc finger, C2H2 type
Solyc02g089020.2	TCP		TCP family transcription factor
Solyc02g089190.2	MYB		Myb-like DNA-binding domain
Solyc02g089200.4	MADS		K-box region
Solyc02g089210.4	MADS		SRF-type transcription factor (DNA-binding and dimerisation domain)
Solyc02g089420.1	bZIP		Homeobox associated leucine zipper
Solyc02g089500.4	Others		PHD-finger
Solyc02g089520.2	C2C2		PHD-finger
Solyc02g089540.3	C2C2		PHD-finger
Solyc02g089790.4	TAZ		Alfin-like
Solyc02g089830.2	TCP		TCP family transcription factor
Solyc02g089930.4	Others		LIM domain
Solyc02g089940.4	HB		Homeobox domain
Solyc02g089970.3	SET		WRC
Solyc02g090170.3	B3		B3 DNA binding domain
Solyc02g090220.3	C2C2		Dof domain, zinc finger
Solyc02g090310.1	C2C2		Dof domain, zinc finger
Solyc02g090400.4	GARP		Myb-like DNA-binding domain
Solyc02g090410.4	LOB		Protein of unknown function DUF260
Solyc02g090710.3	B3		B3 DNA binding domain
Solyc02g090770.1	AP2/ERF		AP2 domain
Solyc02g090790.1	AP2/ERF		AP2 domain
Solyc02g090800.1	AP2/ERF		AP2 domain
Solyc02g090820.3	HSF		Homeobox associated leucine zipper
Solyc02g090950.1	bHLH		Helix-loop-helix DNA-binding domain
Solyc02g091030.4	NF-Y		NF-YC
Solyc02g091440.2	bHLH		Helix-loop-helix DNA-binding domain
Solyc02g091550.2	MADS		bZIP transcription factor
Solyc02g091690.3	bHLH		Helix-loop-helix DNA-binding domain
Solyc02g091800.4	bHLH		Helix-loop-helix DNA-binding domain
Solyc02g091810.2	bHLH		bZIP transcription factor
Solyc02g091820.3	bHLH		Helix-loop-helix DNA-binding domain
Solyc02g091930.3	HB		bZIP transcription factor
Solyc02g091980.2	MYB		Myb-like DNA-binding domain
Solyc02g092050.3	AP2/ERF		AP2 domain
Solyc02g092070.3	GRF		QLQ
Solyc02g092090.3	bZIP		Basic region leucine zipper
Solyc02g092170.1	FAR1		FAR1 DNA-binding domain
Solyc02g092260.3	GNAT		Acetyltransferase (GNAT) family
Solyc02g092370.1	GRAS		GRAS domain family
Solyc02g092460.3	TAZ		BTB And C-terminal Kelch
Solyc02g092490.3	GNAT		Acetyltransferase (GNAT) family
Solyc02g092550.3	LOB		Protein of unknown function DUF260
Solyc02g092570.1	GRAS		GRAS domain family
Solyc02g092620.3	TRAF		BTB/POZ domain
Solyc02g092930.1	MYB		Myb-like DNA-binding domain
Solyc02g093050.3	WRKY		WRKY DNA -binding domain
Solyc02g093130.3	AP2/ERF		AP2 domain
Solyc02g093150.3	AP2/ERF		AP2 domain
Solyc02g093280.2	bHLH		Helix-loop-helix DNA-binding domain
Solyc02g093420.4	NAC		No apical meristem (NAM) protein
Solyc02g093590.3	Others		CCT motif
Solyc02g093740.3	MYB		Myb-like DNA-binding domain
Solyc02g093940.3	mTERF		mTERF
Solyc02g094170.3	C2H2		Zinc finger, C2H2 type
Solyc02g094270.2	WRKY		WRKY DNA -binding domain
Solyc02g094290.1	TCP		TCP family transcription factor
Solyc02g094340.1	GRAS		GRAS domain family
Solyc02g094460.2	B3		B3 DNA binding domain
Solyc02g094520.3	SET		SET domain
Solyc02g150118.1	FAR1		FAR1 DNA-binding domain
Solyc02g150131.1	GARP		G2-like
Solyc03g005170.3	PHD		Alfin-like
Solyc03g005350.3	bHLH		Helix-loop-helix DNA-binding domain
Solyc03g005460.4	SNF2		Helicase conserved C-terminal domain
Solyc03g005500.1	AP2/ERF		AP2 domain
Solyc03g005510.2	AP2/ERF		AP2 domain
Solyc03g005520.1	AP2/ERF		AP2 domain
Solyc03g005570.3	MYB		Myb-like DNA-binding domain
Solyc03g005990.3	BES1		BES1/BZR1 plant transcription factor, N-terminal
Solyc03g006000.3	HSF		HSF-type DNA-binding
Solyc03g006150.2	GARP		Myb-like DNA-binding domain
Solyc03g006320.1	AP2/ERF		AP2 domain
Solyc03g006350.3	C3H		Zinc finger C-x8-C-x5-C-x3-H type (and similar)
Solyc03g006390.2	LUG		LUFS
Solyc03g006420.4	PHD		PHD-finger
Solyc03g006570.3	SNF2		Helicase conserved C-terminal domain
Solyc03g006800.1	TCP		TCP family transcription factor
Solyc03g006830.3	MADS		K-box region
Solyc03g006910.3	bHLH		Helix-loop-helix DNA-binding domain
Solyc03g007140.3	B3		B3 DNA binding domain
Solyc03g007380.2	WRKY		WRKY DNA -binding domain
Solyc03g007410.4	bHLH		Helix-loop-helix DNA-binding domain
Solyc03g007460.3	AP2/ERF		AP2 domain
Solyc03g007640.1	WRKY		FAR1 DNA-binding domain
Solyc03g019710.3	MADS		K-box region
Solyc03g025170.1	GRAS		GRAS domain family
Solyc03g025440.3	C2H2		Zinc finger, C2H2 type
Solyc03g025710.3	GNAT		Acetyltransferase (GNAT) family
Solyc03g025870.3	MYB		Myb-like DNA-binding domain
Solyc03g026020.3	HSF		HSF-type DNA-binding
Solyc03g026070.4	HB		WUS-HB
Solyc03g026250.3	Others		Response regulator receiver domain
Solyc03g026270.3	AP2/ERF		AP2 domain
Solyc03g026280.3	AP2/ERF		AP2 domain
Solyc03g026350.3	C3H		Zinc finger C-x8-C-x5-C-x3-H type (and similar)
Solyc03g031450.3	bHLH		Helix-loop-helix DNA-binding domain
Solyc03g031970.4	B3		AUX/IAA family
Solyc03g033500.4	CSD		'Cold-shock' DNA-binding domain
Solyc03g033570.1	MADS		SRF-type transcription factor (DNA-binding and dimerisation domain)
Solyc03g033660.4	C2C2		GATA zinc finger
Solyc03g033680.1	SRS		Domain of unknown function (DUF702)
Solyc03g033880.1	MADS		SRF-type transcription factor (DNA-binding and dimerisation domain)
Solyc03g033890.1	MADS		SRF-type transcription factor (DNA-binding and dimerisation domain)
Solyc03g033900.1	MADS		SRF-type transcription factor (DNA-binding and dimerisation domain)
Solyc03g033940.1	MADS		SRF-type transcription factor (DNA-binding and dimerisation domain)
Solyc03g033980.4	TUB		Tub family
Solyc03g034000.3	bHLH		Helix-loop-helix DNA-binding domain
Solyc03g034100.4	OFP		Transcriptional repressor, ovate
Solyc03g034110.4	HB		WUS-HB
Solyc03g034120.3	HB		bZIP Maf transcription factor
Solyc03g034130.4	HB		WUS-HB
Solyc03g034150.2	HB		bZIP transcription factor
Solyc03g034260.1	MADS		SRF-type transcription factor (DNA-binding and dimerisation domain)
Solyc03g036477.2	B3		B3 DNA binding domain
Solyc03g042500.1	B3		B3 DNA binding domain
Solyc03g043580.3	B3		B3 DNA binding domain
Solyc03g043600.3	HMG		HMG (high mobility group) box
Solyc03g043895.1	bZIP		bZIP Maf transcription factor
Solyc03g043950.4	GNAT		Acetyltransferase (GNAT) family
Solyc03g044300.3	AP2/ERF		AP2 domain
Solyc03g044380.3	SET		Tesmin/TSO1-like CXC domain, cysteine-rich domain
Solyc03g044460.1	bHLH		Helix-loop-helix DNA-binding domain
Solyc03g044625.1	PLATZ		PLATZ transcription factor
Solyc03g044690.1	FAR1		FAR1 DNA-binding domain
Solyc03g045030.2	TCP		TCP family transcription factor
Solyc03g046440.3	bZIP		Homeobox associated leucine zipper
Solyc03g051950.4	SET		SET domain
Solyc03g059200.2	MYB		Myb-like DNA-binding domain
Solyc03g059270.4	C2H2		Zinc finger, C2H2 type
Solyc03g059300.1	NAC		No apical meristem (NAM) protein
Solyc03g059420.4	PHD		PHD-finger
Solyc03g061620.1	zf-HD		ZF-HD protein dimerisation region
Solyc03g062670.1	NAC		No apical meristem (NAM) protein
Solyc03g062750.1	NAC		No apical meristem (NAM) protein
Solyc03g062820.1	MADS		SRF-type transcription factor (DNA-binding and dimerisation domain)
Solyc03g063140.4	LOB		Protein of unknown function DUF260
Solyc03g063200.3	C3H		Zinc finger C-x8-C-x5-C-x3-H type (and similar)
Solyc03g063220.2	SNF2		Helicase conserved C-terminal domain
Solyc03g063390.1	mTERF		mTERF
Solyc03g063680.3	C3H		Zinc finger C-x8-C-x5-C-x3-H type (and similar)
Solyc03g071550.3	PHD		Acetyltransferase (GNAT) family
Solyc03g078120.4	NAC		No apical meristem (NAM) protein
Solyc03g079910.3	Others		LIM domain
Solyc03g080090.4	NAC		VOZ
Solyc03g081240.3	Pseudo ARR-B		CCAAT-binding transcription factor (CBF-B/NF-YA) subunit B
Solyc03g081270.2	Others		CCAAT-binding transcription factor (CBF-B/NF-YA) subunit B
Solyc03g081300.4	mTERF		mTERF
Solyc03g082430.1	GRF		QLQ
Solyc03g082435.1	FAR1		FAR1 DNA-binding domain
Solyc03g082550.3	HB		Basic region leucine zipper
Solyc03g082750.1	WRKY		WRKY DNA -binding domain
Solyc03g082810.1	WRKY		WRKY DNA -binding domain
Solyc03g082840.3	C2C2		PHD-finger
Solyc03g082860.3	PHD		SET domain
Solyc03g083040.1	RWP-RK		RWP-RK domain
Solyc03g083110.1	AP2/ERF		AP2 domain
Solyc03g083240.4	Jumonji		JmjC domain, hydroxylase
Solyc03g083310.4	C2H2		Zinc finger, C2H2 type
Solyc03g083340.3	GARP		Myb-like DNA-binding domain
Solyc03g083400.3	Others		CCT motif
Solyc03g083410.3	PHD		Alfin-like
Solyc03g083880.4	NAC		No apical meristem (NAM) protein
Solyc03g093540.1	AP2/ERF		AP2 domain
Solyc03g093550.1	AP2/ERF		AP2 domain
Solyc03g093560.1	AP2/ERF		AP2 domain
Solyc03g093610.1	AP2/ERF		AP2 domain
Solyc03g093700.3	SET		SET domain
Solyc03g093710.1	SET		SET domain
Solyc03g093740.1	SET		SET domain
Solyc03g093760.1	SET		SET domain
Solyc03g093870.1	C2H2		Zinc finger, C2H2 type
Solyc03g093890.3	MYB		Myb-like DNA-binding domain
Solyc03g093930.4	MYB		Myb-like DNA-binding domain
Solyc03g093940.2	MYB		Myb-like DNA-binding domain
Solyc03g094030.4	SOH1		SOH1
Solyc03g094125.1	FAR1		FAR1 DNA-binding domain
Solyc03g095270.1	C2H2		Zinc finger, C2H2 type
Solyc03g095680.2	SNF2		Alfin-like
Solyc03g095720.3	IWS1		TFIIS helical bundle-like domain
Solyc03g095770.3	WRKY		WRKY DNA -binding domain
Solyc03g095940.1	LOB		Protein of unknown function DUF260
Solyc03g095973.1	AP2/ERF		AP2 domain
Solyc03g095977.1	AP2/ERF		AP2 domain
Solyc03g095980.3	bHLH		Helix-loop-helix DNA-binding domain
Solyc03g096300.3	HB		Homeobox domain
Solyc03g096350.3	MYB		G2-like
Solyc03g096630.1	EIL		Ethylene insensitive 3
Solyc03g097090.4	Jumonji		JmjC domain, hydroxylase
Solyc03g097090.4	Jumonji		JmjC domain, hydroxylase
Solyc03g097120.3	HSF		HSF-type DNA-binding
Solyc03g097140.3	GNAT		Acetyltransferase (GNAT) family
Solyc03g097650.3	NAC		No apical meristem (NAM) protein
Solyc03g097820.2	bHLH		Helix-loop-helix DNA-binding domain
Solyc03g098060.3	zf-HD		Homeobox domain
Solyc03g098070.3	C2H2		Zinc finger, C2H2 type
Solyc03g098190.3	NAC		No apical meristem (NAM) protein
Solyc03g098200.4	HB		Homeobox KN domain
Solyc03g098320.4	MYB		Myb-like DNA-binding domain
Solyc03g104810.3	WRKY		FAR1 DNA-binding domain
Solyc03g110840.3	NF-Y		NF-YB
Solyc03g110850.1	NF-Y		NF-YB
Solyc03g110860.3	NF-Y		NF-YB
Solyc03g110910.4	GNAT		Acetyltransferase (GNAT) family
Solyc03g110950.1	GRAS		GRAS domain family
Solyc03g111250.3	SWI/SNF-BAF60b		SWIB/MDM2 domain
Solyc03g111260.3	Trihelix		Myb-like DNA-binding domain
Solyc03g111370.3	C2H2		Zinc finger, C2H2 type
Solyc03g111410.3	B3		B3 DNA binding domain
Solyc03g111450.3	NF-Y		NF-YB
Solyc03g111460.3	NF-Y		NF-YB
Solyc03g111470.3	NF-Y		NF-YB
Solyc03g111500.3	B3		B3 DNA binding domain
Solyc03g111580.3	C3H		Zinc finger C-x8-C-x5-C-x3-H type (and similar)
Solyc03g111590.4	C2H2		Zinc finger, C2H2 type
Solyc03g111710.3	TAZ		BTB/POZ domain
Solyc03g112390.3	MYB		Myb-like DNA-binding domain
Solyc03g112430.1	LOB		Protein of unknown function DUF260
Solyc03g112600.4	Jumonji		JmjC domain, hydroxylase
Solyc03g112690.1	PHD		PHD-finger
Solyc03g112735.1	HB		Homeobox domain
Solyc03g112890.1	MYB		Myb-like DNA-binding domain
Solyc03g112930.3	C2C2		PHD-finger
Solyc03g112995.1	bHLH		Helix-loop-helix DNA-binding domain
Solyc03g113110.1	FAR1		FAR1 DNA-binding domain
Solyc03g113120.4	WRKY		Associated with HOX
Solyc03g113270.3	HB		WUS-HB
Solyc03g113360.4	LOB		Protein of unknown function DUF260
Solyc03g113410.2	AUX/IAA		AUX/IAA family
Solyc03g113500.4	DDT		DDT domain
Solyc03g113530.3	MYB		Myb-like DNA-binding domain
Solyc03g113620.3	MYB		Myb-like DNA-binding domain
Solyc03g113720.3	Others		Response regulator receiver domain
Solyc03g113760.3	E2F-DP		E2F/DP family winged-helix DNA-binding domain
Solyc03g113910.3	C2H2		Zinc finger, C2H2 type
Solyc03g114000.3	LIM		LIM domain
Solyc03g114060.3	IWS1		TFIIS helical bundle-like domain
Solyc03g114220.1	NAC		No apical meristem (NAM) protein
Solyc03g114260.1	NAC		No apical meristem (NAM) protein
Solyc03g114400.3	NF-Y		NF-YB
Solyc03g114440.1	AP2/ERF		AP2 domain
Solyc03g114720.3	bHLH		Helix-loop-helix DNA-binding domain
Solyc03g114830.3	MADS		bZIP transcription factor
Solyc03g114840.3	MADS		SRF-type transcription factor (DNA-binding and dimerisation domain)
Solyc03g114850.4	SBP		SBP domain
Solyc03g115010.3	TCP		TCP family transcription factor
Solyc03g115120.1	C2H2		Zinc finger, C2H2 type
Solyc03g115140.4	C2H2		Zinc finger, C2H2 type
Solyc03g115450.1	C2H2		PLATZ transcription factor
Solyc03g115540.2	bHLH		Associated with HOX
Solyc03g115770.3	Pseudo ARR-B		Divergent CCT motif
Solyc03g115850.3	NAC		No apical meristem (NAM) protein
Solyc03g115940.4	C2C2		Dof domain, zinc finger
Solyc03g116010.3	RWP-RK		RWP-RK domain
Solyc03g116070.1	zf-HD		ZF-HD protein dimerisation region
Solyc03g116100.3	MYB		Myb-like DNA-binding domain
Solyc03g116320.3	TCP		TCP family transcription factor
Solyc03g116350.3	C3H		Zinc finger C-x8-C-x5-C-x3-H type (and similar)
Solyc03g116410.3	C3H		Zinc finger C-x8-C-x5-C-x3-H type (and similar)
Solyc03g116420.1	C3H		Zinc finger C-x8-C-x5-C-x3-H type (and similar)
Solyc03g116440.3	PHD		Alfin-like
Solyc03g116610.3	AP2/ERF		AP2 domain
Solyc03g116860.3	GNAT		Acetyltransferase (GNAT) family
Solyc03g116890.3	WRKY		WRKY DNA -binding domain
Solyc03g117070.1	C2H2		Zinc finger, C2H2 type
Solyc03g117130.3	AP2/ERF		AP2 domain
Solyc03g117230.1	AP2/ERF		AP2 domain
Solyc03g117520.3	FAR1		FAR1 DNA-binding domain
Solyc03g117720.3	AP2/ERF		AP2 domain
Solyc03g117730.3	TUB		Tub family
Solyc03g118160.3	LFY		Floricaula / Leafy protein
Solyc03g118190.4	AP2/ERF		AP2 domain
Solyc03g118230.3	Trihelix		Myb-like DNA-binding domain
Solyc03g118290.3	B3		AUX/IAA family
Solyc03g118310.4	bHLH		Helix-loop-helix DNA-binding domain
Solyc03g118420.4	NF-X1		NF-X1 type zinc finger
Solyc03g118540.4	Tify		CCT motif
Solyc03g118770.4	HB		Homeobox domain
Solyc03g119050.4	MYB		Trihelix
Solyc03g119370.2	MYB		Myb-like DNA-binding domain
Solyc03g119390.4	bHLH		Helix-loop-helix DNA-binding domain
Solyc03g119530.3	LOB		Protein of unknown function DUF260
Solyc03g119540.3	C2C2		Divergent CCT motif
Solyc03g119580.1	AP2/ERF		AP2 domain
Solyc03g119740.3	MYB		Myb-like DNA-binding domain
Solyc03g119770.4	TCP		TCP family transcription factor
Solyc03g119800.3	AP2/ERF		AP2 domain
Solyc03g120190.3	OFP		Transcriptional repressor, ovate
Solyc03g120380.3	AUX/IAA		AUX/IAA family
Solyc03g120390.3	AUX/IAA		AUX/IAA family
Solyc03g120500.4	AUX/IAA		AUX/IAA family
Solyc03g120620.3	HB		Homeobox associated leucine zipper
Solyc03g120840.3	AP2/ERF		AP2 domain
Solyc03g120890.3	C2C2		GATA zinc finger
Solyc03g120910.4	HB		Basic region leucine zipper
Solyc03g121060.4	AUX/IAA		AUX/IAA family
Solyc03g121210.4	MED6		MED6 mediator sub complex component
Solyc03g121240.1	bHLH		Helix-loop-helix DNA-binding domain
Solyc03g121400.1	C2C2		Dof domain, zinc finger
Solyc03g121630.3	FAR1		FAR1 DNA-binding domain
Solyc03g121660.3	C2H2		Zinc finger, C2H2 type
Solyc03g121740.3	MYB		Myb-like DNA-binding domain
Solyc03g121840.3	MYB		Myb-like DNA-binding domain
Solyc03g121930.3	PHD		PHD-finger
Solyc03g121940.3	NF-Y		CCAAT-binding transcription factor (CBF-B/NF-YA) subunit B
Solyc03g121990.4	MYB		Myb-like DNA-binding domain
Solyc03g122030.1	Trihelix		Protein of unknown function, DUF573
Solyc03g122190.3	Tify		Divergent CCT motif
Solyc03g123400.1	GRAS		GRAS domain family
Solyc03g123430.4	AP2/ERF		AP2 domain
Solyc03g123430.4	AP2/ERF		AP2 domain
Solyc03g123500.4	AP2/ERF		AP2 domain
Solyc03g124040.3	mTERF		mTERF
Solyc03g124110.2	AP2/ERF		AP2 domain
Solyc03g150148.1	FAR1		FAR1 DNA-binding domain
Solyc04g005100.3	MYB		Myb-like DNA-binding domain
Solyc04g005130.3	bHLH		Helix-loop-helix DNA-binding domain
Solyc04g005170.1	bZIP		Homeobox associated leucine zipper
Solyc04g005280.4	bHLH		Helix-loop-helix DNA-binding domain
Solyc04g005320.3	MADS		SRF-type transcription factor (DNA-binding and dimerisation domain)
Solyc04g005440.1	C2H2		Zinc finger, C2H2 type
Solyc04g005600.3	MYB		Myb-like DNA-binding domain
Solyc04g005610.3	NAC		No apical meristem (NAM) protein
Solyc04g005630.3	mTERF		mTERF
Solyc04g005710.3	MYB		Myb-like DNA-binding domain
Solyc04g005800.3	HB		WUS-HB
Solyc04g006980.1	TCP		TCP family transcription factor
Solyc04g006990.3	bHLH		Helix-loop-helix DNA-binding domain
Solyc04g007000.2	AP2/ERF		AP2 domain
Solyc04g007170.3	AP2/ERF		AP2 domain
Solyc04g007210.3	C2C2		B-box zinc finger
Solyc04g007270.3	PHD		Alfin-like
Solyc04g007300.4	bHLH		Helix-loop-helix DNA-binding domain
Solyc04g007430.2	bHLH		Helix-loop-helix DNA-binding domain
Solyc04g008050.4	GARP		Myb-like DNA-binding domain
Solyc04g008090.4	PLATZ		PLATZ transcription factor
Solyc04g008110.3	Others		Response regulator receiver domain
Solyc04g008380.4	BBR-BPC		GAGA binding protein-like family
Solyc04g008420.1	PHD		Alfin-like
Solyc04g008480.2	GARP		Myb-like DNA-binding domain
Solyc04g008500.4	C2H2		Zinc finger, C2H2 type
Solyc04g008550.4	C3H		Zinc finger C-x8-C-x5-C-x3-H type (and similar)
Solyc04g008610.3	TAZ		Alfin-like
Solyc04g008820.3	HMG		YABBY protein
Solyc04g008870.3	MYB		Myb-like DNA-binding domain
Solyc04g009180.3	TCP		TCP family transcription factor
Solyc04g009440.3	NAC		No apical meristem (NAM) protein
Solyc04g009450.1	AP2/ERF		AP2 domain
Solyc04g009520.3	NF-Y		NF-YC
Solyc04g009600.3	C2H2		Zinc finger, C2H2 type
Solyc04g009950.3	MYB		Myb-like DNA-binding domain
Solyc04g009990.3	Jumonji		jmjN domain
Solyc04g011630.1	GRAS		GRAS domain family
Solyc04g011670.3	bZIP		bZIP Maf transcription factor
Solyc04g011700.2	mTERF		mTERF
Solyc04g012050.3	AP2/ERF		AP2 domain
Solyc04g014260.2	zf-HD		Homeobox domain
Solyc04g014360.3	bHLH		Helix-loop-helix DNA-binding domain
Solyc04g014470.3	MYB		Myb-like DNA-binding domain
Solyc04g014530.1	AP2/ERF		AP2 domain
Solyc04g014540.3	C2H2		Zinc finger, C2H2 type
Solyc04g014830.3	GRAS		GRAS domain family
Solyc04g015060.3	NF-Y		NF-YC
Solyc04g015290.3	GARP		Myb-like DNA-binding domain
Solyc04g015300.3	C2H2		Zinc finger, C2H2 type
Solyc04g015360.3	C2C2		GATA zinc finger
Solyc04g015500.3	B3		B3 DNA binding domain
Solyc04g015570.3	C2H2		Zinc finger, C2H2 type
Solyc04g015710.3	Others		SANTA (SANT Associated)
Solyc04g016000.3	HSF		HSF-type DNA-binding
Solyc04g016370.3	SNF2		Helicase conserved C-terminal domain
Solyc04g024990.3	Others		Paired amphipathic helix repeat
Solyc04g025000.2	Others		Paired amphipathic helix repeat
Solyc04g025030.1	MADS		SRF-type transcription factor (DNA-binding and dimerisation domain)
Solyc04g025050.1	MADS		SRF-type transcription factor (DNA-binding and dimerisation domain)
Solyc04g025110.1	MADS		SRF-type transcription factor (DNA-binding and dimerisation domain)
Solyc04g025230.1	GNAT		Acetyltransferase (GNAT) family
Solyc04g025740.2	HB		Homeobox KN domain
Solyc04g025760.1	NAC		No apical meristem (NAM) protein
Solyc04g025930.3	ARID		ARID/BRIGHT DNA binding domain
Solyc04g025970.1	MADS		SRF-type transcription factor (DNA-binding and dimerisation domain)
Solyc04g028560.4	C2H2		Zinc finger, C2H2 type
Solyc04g028580.3	Jumonji		jmjN domain
Solyc04g040220.3	TRAF		BTB/POZ domain
Solyc04g045430.4	Trihelix		Myb-like DNA-binding domain
Solyc04g045560.4	SBP		SBP domain
Solyc04g047870.1	MADS		SRF-type transcription factor (DNA-binding and dimerisation domain)
Solyc04g049120.4	MYB		Myb-like DNA-binding domain
Solyc04g049140.4	Jumonji		JmjC domain, hydroxylase
Solyc04g049670.4	Pseudo ARR-B		Divergent CCT motif
Solyc04g049740.1	MYB		Myb-like DNA-binding domain
Solyc04g049800.3	AP2/ERF		AP2 domain
Solyc04g049910.4	NF-Y		NF-YC
Solyc04g050000.3	MYB		Myb-like DNA-binding domain
Solyc04g050010.2	LOB		Protein of unknown function DUF260
Solyc04g050070.3	GARP		Myb-like DNA-binding domain
Solyc04g050080.1	MYB		Myb-like DNA-binding domain
Solyc04g050090.1	MYB		Myb-like DNA-binding domain
Solyc04g050100.1	MYB		Myb-like DNA-binding domain
Solyc04g050150.4	SNF2		Helicase conserved C-terminal domain
Solyc04g050205.1	WRKY		WRKY DNA -binding domain
Solyc04g050210.1	WRKY		WRKY DNA -binding domain
Solyc04g050750.2	AP2/ERF		AP2 domain
Solyc04g051080.2	GARP		Myb-like DNA-binding domain
Solyc04g051360.3	AP2/ERF		AP2 domain
Solyc04g051540.3	WRKY		WRKY DNA -binding domain
Solyc04g051690.4	WRKY		FAR1 DNA-binding domain
Solyc04g051880.3	mTERF		mTERF
Solyc04g054150.2	NF-Y		NF-YC
Solyc04g054280.2	AUX/IAA		AUX/IAA family
Solyc04g054320.4	bZIP		bZIP Maf transcription factor
Solyc04g054440.3	SNF2		Helicase conserved C-terminal domain
Solyc04g054525.1	MADS		SRF-type transcription factor (DNA-binding and dimerisation domain)
Solyc04g054527.1	MADS		SRF-type transcription factor (DNA-binding and dimerisation domain)
Solyc04g054533.1	MADS		SRF-type transcription factor (DNA-binding and dimerisation domain)
Solyc04g054684.1	MADS		SRF-type transcription factor (DNA-binding and dimerisation domain)
Solyc04g054688.1	MADS		SRF-type transcription factor (DNA-binding and dimerisation domain)
Solyc04g054840.1	EIL		Ethylene insensitive 3
Solyc04g054910.4	AP2/ERF		AP2 domain
Solyc04g056270.4	CAMTA		IPT/TIG domain
Solyc04g056310.3	MYB		Myb-like DNA-binding domain
Solyc04g056320.3	C2H2		Zinc finger, C2H2 type
Solyc04g056360.4	WRKY		WRKY DNA -binding domain
Solyc04g056410.3	SNF2		Helicase conserved C-terminal domain
Solyc04g056535.1	bHLH		Helix-loop-helix DNA-binding domain
Solyc04g056550.1	MADS		SRF-type transcription factor (DNA-binding and dimerisation domain)
Solyc04g056740.1	MADS		SRF-type transcription factor (DNA-binding and dimerisation domain)
Solyc04g057880.3	SET		SET domain
Solyc04g057990.4	C3H		Zinc finger C-x8-C-x5-C-x3-H type (and similar)
Solyc04g058190.3	PHD		PHD-finger
Solyc04g064470.2	SBP		SBP domain
Solyc04g064540.4	MYB		Myb-like DNA-binding domain
Solyc04g064550.1	GRAS		GRAS domain family
Solyc04g064770.1	C3H		Zinc finger C-x8-C-x5-C-x3-H type (and similar)
Solyc04g064800.4	C3H		Zinc finger C-x8-C-x5-C-x3-H type (and similar)
Solyc04g064830.4	B3		B3 DNA binding domain
Solyc04g064860.1	MADS		SRF-type transcription factor (DNA-binding and dimerisation domain)
Solyc04g070960.3	C2C2		Dof domain, zinc finger
Solyc04g070995.1	FAR1		FAR1 DNA-binding domain
Solyc04g071160.3	bZIP		Homeobox associated leucine zipper
Solyc04g071265.1	FAR1		FAR1 DNA-binding domain
Solyc04g071360.4	Trihelix		Myb-like DNA-binding domain
Solyc04g071440.3	TUB		Tub family
Solyc04g071510.3	bZIP		bZIP Maf transcription factor
Solyc04g071520.3	IWS1		TFIIS helical bundle-like domain
Solyc04g071750.4	TUB		Tub family
Solyc04g071770.3	AP2/ERF		AP2 domain
Solyc04g072045.1	FAR1		FAR1 DNA-binding domain
Solyc04g072070.3	WRKY		FAR1 DNA-binding domain
Solyc04g072220.3	NAC		No apical meristem (NAM) protein
Solyc04g072300.1	AP2/ERF		AP2 domain
Solyc04g072460.3	bZIP		bZIP Maf transcription factor
Solyc04g072490.4	mTERF		mTERF
Solyc04g072500.1	mTERF		mTERF
Solyc04g072510.3	mTERF		mTERF
Solyc04g072520.3	mTERF		mTERF
Solyc04g072530.2	mTERF		mTERF
Solyc04g072540.3	mTERF		mTERF
Solyc04g072550.3	mTERF		mTERF
Solyc04g072900.1	AP2/ERF		AP2 domain
Solyc04g074170.3	MYB		Myb-like DNA-binding domain
Solyc04g074250.3	C2H2		Zinc finger, C2H2 type
Solyc04g074320.3	C2H2		Zinc finger, C2H2 type
Solyc04g074490.3	Jumonji		JmjC domain, hydroxylase
Solyc04g074570.1	GeBP		Protein of unknown function, DUF573
Solyc04g074700.4	HB		WUS-HB
Solyc04g074810.4	bHLH		Helix-loop-helix DNA-binding domain
Solyc04g074990.3	zf-HD		ZF-HD protein dimerisation region
Solyc04g076240.3	bHLH		Helix-loop-helix DNA-binding domain
Solyc04g076360.4	MYB		Myb-like DNA-binding domain
Solyc04g076530.3	C2C2		Dof domain, zinc finger
Solyc04g076680.2	MADS		SRF-type transcription factor (DNA-binding and dimerisation domain)
Solyc04g076845.1	bHLH		Helix-loop-helix DNA-binding domain
Solyc04g076850.3	AUX/IAA		AUX/IAA family
Solyc04g077210.3	HB		Homeobox domain
Solyc04g077220.3	HB		Homeobox KN domain
Solyc04g077260.3	MYB		Myb-like DNA-binding domain
Solyc04g077480.3	bHLH		Helix-loop-helix DNA-binding domain
Solyc04g077490.3	AP2/ERF		AP2 domain
Solyc04g077510.4	GRF		QLQ
Solyc04g077780.3	LIM		LIM domain
Solyc04g077960.1	bHLH		Helix-loop-helix DNA-binding domain
Solyc04g077980.1	C2H2		Zinc finger, C2H2 type
Solyc04g077990.3	LOB		Protein of unknown function DUF260
Solyc04g078300.3	MADS		K-box region
Solyc04g078420.1	MYB		Myb-like DNA-binding domain
Solyc04g078550.3	WRKY		WRKY DNA -binding domain
Solyc04g078640.3	AP2/ERF		AP2 domain
Solyc04g078650.4	HB		Homeobox domain
Solyc04g078670.3	NAC		No apical meristem (NAM) protein
Solyc04g078690.3	bHLH		Helix-loop-helix DNA-binding domain
Solyc04g078770.4	HSF		HSF-type DNA-binding
Solyc04g078790.3	bHLH		Helix-loop-helix DNA-binding domain
Solyc04g078840.3	bZIP		bZIP Maf transcription factor
Solyc04g079130.2	B3		B3 DNA binding domain
Solyc04g079360.1	MYB		Myb-like DNA-binding domain
Solyc04g079570.1	C2C2		Dof domain, zinc finger
Solyc04g079590.3	B3		B3 DNA binding domain
Solyc04g079600.3	GARP		Myb-like DNA-binding domain
Solyc04g079830.2	HB		Homeobox domain
Solyc04g079840.4	Others		LIM domain
Solyc04g079940.3	NAC		No apical meristem (NAM) protein
Solyc04g079980.3	BES1		BES1/BZR1 plant transcription factor, N-terminal
Solyc04g080130.3	C2H2		Zinc finger, C2H2 type
Solyc04g080210.1	OFP		Transcriptional repressor, ovate
Solyc04g080490.4	zf-HD		ZF-HD protein dimerisation region
Solyc04g080500.3	MYB		Myb-like DNA-binding domain
Solyc04g080740.1	bZIP		bZIP Maf transcription factor
Solyc04g080780.2	HB		Homeobox domain
Solyc04g080790.3	HB		Homeobox domain
Solyc04g080910.1	AP2/ERF		AP2 domain
Solyc04g080970.4	SRS		Domain of unknown function (DUF702)
Solyc04g081000.3	MADS		K-box region
Solyc04g081020.3	DBB		PHD-finger
Solyc04g081100.3	SWI/SNF-SWI3		TFIIS helical bundle-like domain
Solyc04g081170.3	BBR-BPC		GAGA binding protein-like family
Solyc04g081190.3	bZIP		bZIP Maf transcription factor
Solyc04g081240.2	B3		AUX/IAA family
Solyc04g081350.3	E2F-DP		E2F/DP family winged-helix DNA-binding domain
Solyc04g081370.2	C2H2		B-box zinc finger
Solyc04g081430.3	MED7		MED7 protein
Solyc04g082420.3	TRAF		BTB/POZ domain
Solyc04g082480.3	RWP-RK		RWP-RK domain
Solyc04g082820.4	ARID		ARID/BRIGHT DNA binding domain
Solyc04g082845.2	FAR1		FAR1 DNA-binding domain
Solyc04g082890.3	bZIP		bZIP Maf transcription factor
Solyc04g150172.1	MYB		Myb-like DNA-binding domain
Solyc05g004000.1	B3		B3 DNA binding domain
Solyc05g005090.4	HB		Homeobox domain
Solyc05g005240.2	C2C2		HMG (high mobility group) box
Solyc05g005300.2	bHLH		Helix-loop-helix DNA-binding domain
Solyc05g005350.3	NF-Y		NF-YC
Solyc05g005360.3	NF-Y		NF-YC
Solyc05g005370.3	NF-Y		NF-YC
Solyc05g005380.3	NF-Y		BES1/BZR1 plant transcription factor, N-terminal
Solyc05g005390.3	NF-Y		CCAAT-Dr1
Solyc05g005440.3	NF-Y		CCAAT-Dr1
Solyc05g005640.4	DDT		DDT domain
Solyc05g005890.2	GNAT		Acetyltransferase (GNAT) family
Solyc05g006180.3	TAZ		Alfin-like
Solyc05g006420.3	Others		Response regulator receiver domain
Solyc05g006540.3	Others		Paired amphipathic helix repeat
Solyc05g006650.3	bHLH		Helix-loop-helix DNA-binding domain
Solyc05g006980.3	HB		WUS-HB
Solyc05g007100.3	Whirly		Whirly transcription factor
Solyc05g007110.2	WRKY		WRKY DNA -binding domain
Solyc05g007160.3	MYB		Myb-like DNA-binding domain
Solyc05g007180.3	HB		WUS-HB
Solyc05g007210.2	bHLH		Helix-loop-helix DNA-binding domain
Solyc05g007420.2	TCP		TCP family transcription factor
Solyc05g007550.3	NAC		No apical meristem (NAM) protein
Solyc05g007580.1	zf-HD		ZF-HD protein dimerisation region
Solyc05g007690.2	MYB		Myb-like DNA-binding domain
Solyc05g007710.3	MYB		Myb-like DNA-binding domain
Solyc05g007760.2	SET		SET domain
Solyc05g007770.3	NAC		No apical meristem (NAM) protein
Solyc05g007840.3	mTERF		mTERF
Solyc05g007870.3	MYB		Myb-like DNA-binding domain
Solyc05g007890.4	GARP		Myb-like DNA-binding domain
Solyc05g008050.3	HB		WUS-HB
Solyc05g008250.2	MYB		Myb-like DNA-binding domain
Solyc05g008670.3	C3H		Zinc finger C-x8-C-x5-C-x3-H type (and similar)
Solyc05g008850.4	AUX/IAA		AUX/IAA family
Solyc05g009170.3	C2H2		Zinc finger, C2H2 type
Solyc05g009230.3	MYB		Myb-like DNA-binding domain
Solyc05g009310.3	C2C2		Divergent CCT motif
Solyc05g009320.4	LOB		Protein of unknown function DUF260
Solyc05g009350.4	C3H		Zinc finger C-x8-C-x5-C-x3-H type (and similar)
Solyc05g009380.4	C2H2		Zinc finger, C2H2 type
Solyc05g009583.1	FAR1		FAR1 DNA-binding domain
Solyc05g009640.4	bHLH		Helix-loop-helix DNA-binding domain
Solyc05g009660.4	bZIP		bZIP Maf transcription factor
Solyc05g009720.3	GARP		Myb-like DNA-binding domain
Solyc05g009770.3	C2H2		Zinc finger, C2H2 type
Solyc05g009790.1	AP2/ERF		AP2 domain
Solyc05g009840.3	NAC		No apical meristem (NAM) protein
Solyc05g009880.3	bHLH		Helix-loop-helix DNA-binding domain
Solyc05g009900.3	TCP		TCP family transcription factor
Solyc05g010250.3	GNAT		Acetyltransferase (GNAT) family
Solyc05g010516.1	bZIP		Homeobox associated leucine zipper
Solyc05g010610.3	bHLH		Helix-loop-helix DNA-binding domain
Solyc05g012020.4	MADS		bZIP transcription factor
Solyc05g012040.4	SBP		SBP domain
Solyc05g012050.4	C2C2		HMG (high mobility group) box
Solyc05g012500.3	WRKY		WRKY DNA -binding domain
Solyc05g012770.3	WRKY		FAR1 DNA-binding domain
Solyc05g012840.1	TCP		TCP family transcription factor
Solyc05g013160.4	SET		SET domain
Solyc05g013370.1	MADS		SRF-type transcription factor (DNA-binding and dimerisation domain)
Solyc05g013420.1	MYB		Myb-like DNA-binding domain
Solyc05g013430.1	MYB		G2-like
Solyc05g013540.1	AP2/ERF		AP2 domain
Solyc05g014040.1	WRKY		WRKY DNA -binding domain
Solyc05g014260.3	GARP		Myb-like DNA-binding domain
Solyc05g014290.4	MYB		Myb-like DNA-binding domain
Solyc05g014590.3	bHLH		Helix-loop-helix DNA-binding domain
Solyc05g014930.1	FAR1		FAR1 DNA-binding domain
Solyc05g015030.3	HB		WUS-HB
Solyc05g015330.1	NF-Y		NF-YB
Solyc05g015510.3	SBP		SBP domain
Solyc05g015550.2	NF-Y		NF-YC
Solyc05g015610.3	Others		Response regulator receiver domain
Solyc05g015650.3	CAMTA		IPT/TIG domain
Solyc05g015730.1	MADS		SRF-type transcription factor (DNA-binding and dimerisation domain)
Solyc05g015750.3	MADS		K-box region
Solyc05g015840.3	SBP		SBP domain
Solyc05g015850.4	WRKY		WRKY DNA -binding domain
Solyc05g017740.1	B3		B3 DNA binding domain
Solyc05g018350.4	Trihelix		Protein of unknown function, DUF573
Solyc05g018740.1	zf-HD		ZF-HD protein dimerisation region
Solyc05g020000.1	zf-HD		ZF-HD protein dimerisation region
Solyc05g020020.4	C2C2		B-box zinc finger
Solyc05g021090.4	NAC		No apical meristem (NAM) protein
Solyc05g024010.3	C2C2		PHD-finger
Solyc05g024190.3	C3H		Zinc finger C-x8-C-x5-C-x3-H type (and similar)
Solyc05g025890.3	GNAT		Acetyltransferase (GNAT) family
Solyc05g026180.2	NAC		No apical meristem (NAM) protein
Solyc05g026470.2	LUG		LUFS
Solyc05g032780.1	TCP		TCP family transcription factor
Solyc05g041100.3	B3		B3 DNA binding domain
Solyc05g041220.3	SAP		STER_AP
Solyc05g042030.3	PHD		Alfin-like
Solyc05g043440.1	Rcd1-like		Cell differentiation family, Rcd1-like
Solyc05g044450.1	Rcd1-like		Cell differentiation family, Rcd1-like
Solyc05g044460.1	Rcd1-like		Cell differentiation family, Rcd1-like
Solyc05g044480.3	SNF2		Helicase conserved C-terminal domain
Solyc05g044510.2	SNF2		Helicase conserved C-terminal domain
Solyc05g045710.3	WRKY		WRKY DNA -binding domain
Solyc05g045800.1	WRKY		WRKY DNA -binding domain
Solyc05g045880.1	WRKY		WRKY DNA -binding domain
Solyc05g045927.1	WRKY		WRKY DNA -binding domain
Solyc05g046040.2	C2C2		B-box zinc finger
Solyc05g046360.3	Rcd1-like		Cell differentiation family, Rcd1-like
Solyc05g047460.3	B3		AUX/IAA family
Solyc05g048740.3	LOB		Protein of unknown function DUF260
Solyc05g048830.3	MYB		Myb-like DNA-binding domain
Solyc05g049860.3	GARP		Myb-like DNA-binding domain
Solyc05g049870.3	LIM		LIM domain
Solyc05g049960.4	ARID		Myb-like DNA-binding domain
Solyc05g050040.3	WRKY		WRKY DNA -binding domain
Solyc05g050050.1	WRKY		WRKY DNA -binding domain
Solyc05g050057.1	WRKY		WRKY DNA -binding domain
Solyc05g050060.1	WRKY		WRKY DNA -binding domain
Solyc05g050065.1	WRKY		WRKY DNA -binding domain
Solyc05g050150.1	C2H2		Zinc finger, C2H2 type
Solyc05g050170.1	C2H2		Zinc finger, C2H2 type
Solyc05g050180.1	C2H2		Zinc finger, C2H2 type
Solyc05g050220.3	bZIP		bZIP Maf transcription factor
Solyc05g050300.3	WRKY		WRKY DNA -binding domain
Solyc05g050330.3	WRKY		WRKY DNA -binding domain
Solyc05g050340.4	WRKY		WRKY DNA -binding domain
Solyc05g050560.1	bHLH		Helix-loop-helix DNA-binding domain
Solyc05g050790.3	AP2/ERF		AP2 domain
Solyc05g050830.3	AP2/ERF		AP2 domain
Solyc05g050860.2	C2H2		Zinc finger, C2H2 type
Solyc05g051060.3	GARP		Myb-like DNA-binding domain
Solyc05g051180.3	AP2/ERF		AP2 domain
Solyc05g051200.1	AP2/ERF		AP2 domain
Solyc05g051330.1	GeBP		Protein of unknown function, DUF573
Solyc05g051380.4	AP2/ERF		AP2 domain
Solyc05g051420.2	zf-HD		ZF-HD protein dimerisation region
Solyc05g051460.3	HB		WUS-HB
Solyc05g051550.2	MYB		Myb-like DNA-binding domain
Solyc05g051825.1	MADS		SRF-type transcription factor (DNA-binding and dimerisation domain)
Solyc05g051875.1	EIL		Ethylene insensitive 3
Solyc05g052030.1	AP2/ERF		AP2 domain
Solyc05g052040.1	AP2/ERF		AP2 domain
Solyc05g052050.1	AP2/ERF		AP2 domain
Solyc05g052190.4	IWS1		TFIIS helical bundle-like domain
Solyc05g052290.3	TRAF		BTB/POZ domain
Solyc05g052410.3	AP2/ERF		AP2 domain
Solyc05g052570.3	C3H		Zinc finger C-x8-C-x5-C-x3-H type (and similar)
Solyc05g052610.3	MYB		G2-like
Solyc05g052780.4	LIM		WRKY DNA -binding domain
Solyc05g052850.3	MYB		Myb-like DNA-binding domain
Solyc05g052910.4	Others		LIM domain
Solyc05g053090.2	GRAS		GRAS domain family
Solyc05g053150.2	MYB		Myb-like DNA-binding domain
Solyc05g053240.4	SBP		SBP domain
Solyc05g053330.3	MYB		Myb-like DNA-binding domain
Solyc05g053380.4	WRKY		WRKY DNA -binding domain
Solyc05g053420.1	GRAS		GRAS domain family
Solyc05g053500.4	C2C2		GATA zinc finger
Solyc05g053660.3	bHLH		Helix-loop-helix DNA-binding domain
Solyc05g054030.3	C2H2		Zinc finger, C2H2 type
Solyc05g054170.4	GRAS		GRAS domain family
Solyc05g054200.4	MYB		Myb-like DNA-binding domain
Solyc05g054390.4	GARP		Myb-like DNA-binding domain
Solyc05g054400.3	C2C2		GATA zinc finger
Solyc05g054510.2	C2C2		Dof domain, zinc finger
Solyc05g054650.1	C2H2		Zinc finger, C2H2 type
Solyc05g054660.2	C2H2		Zinc finger, C2H2 type
Solyc05g055030.2	MYB		Myb-like DNA-binding domain
Solyc05g055070.4	Others		Response regulator receiver domain
Solyc05g055220.1	OFP		Transcriptional repressor, ovate
Solyc05g055240.3	MYB		Myb-like DNA-binding domain
Solyc05g055470.4	NAC		No apical meristem (NAM) protein
Solyc05g055480.3	NAC		bZIP transcription factor
Solyc05g055500.1	C2H2		Zinc finger, C2H2 type
Solyc05g055590.2	SWI/SNF-SWI3		SWIRM domain
Solyc05g055750.3	WRKY		CG-1 domain
Solyc05g055940.3	GARP		Myb-like DNA-binding domain
Solyc05g056040.3	B3		Auxin response factor
Solyc05g056120.3	C2C2		GATA zinc finger
Solyc05g056477.1	NAC		No apical meristem (NAM) protein
Solyc05g056530.4	DDT		DDT domain
Solyc05g056620.2	MADS		SRF-type transcription factor (DNA-binding and dimerisation domain)
Solyc06g005090.3	LOB		Protein of unknown function DUF260
Solyc06g005130.3	C2C2		Dof domain, zinc finger
Solyc06g005180.1	C2H2		Zinc finger, C2H2 type
Solyc06g005310.3	MYB		Myb-like DNA-binding domain
Solyc06g005330.3	MYB		Myb-like DNA-binding domain
Solyc06g005680.4	GARP		Myb-like DNA-binding domain
Solyc06g007390.4	LOB		Protein of unknown function DUF260
Solyc06g007530.2	B3		B3 DNA binding domain
Solyc06g008020.3	C2H2		Zinc finger, C2H2 type
Solyc06g008030.3	bHLH		Helix-loop-helix DNA-binding domain
Solyc06g008200.3	GARP		Myb-like DNA-binding domain
Solyc06g008360.3	NAC		No apical meristem (NAM) protein
Solyc06g008490.3	Jumonji		jmjN domain
Solyc06g008580.3	AUX/IAA		AUX/IAA family
Solyc06g008590.3	AUX/IAA		AUX/IAA family
Solyc06g008610.3	WRKY		WRKY DNA -binding domain
Solyc06g008740.3	C3H		Zinc finger C-x8-C-x5-C-x3-H type (and similar)
Solyc06g009010.1	NF-Y		NF-YC
Solyc06g009390.3	DBP		DNC
Solyc06g009410.3	MYB		Myb-like DNA-binding domain
Solyc06g009430.3	MYB		Myb-like DNA-binding domain
Solyc06g009480.3	MYB		Myb-like DNA-binding domain
Solyc06g009610.1	GRAS		GRAS domain family
Solyc06g009640.2	bZIP		bZIP Maf transcription factor
Solyc06g009710.4	MYB		Myb-like DNA-binding domain
Solyc06g010000.3	PHD		PHD-finger
Solyc06g010240.3	PHD		Helicase conserved C-terminal domain
Solyc06g033820.2	MADS		SRF-type transcription factor (DNA-binding and dimerisation domain)
Solyc06g033830.1	MADS		SRF-type transcription factor (DNA-binding and dimerisation domain)
Solyc06g033870.1	MYB		Myb-like DNA-binding domain
Solyc06g034000.2	MYB		Myb-like DNA-binding domain
Solyc06g034030.3	MYB		G2-like
Solyc06g034140.3	B3		B3 DNA binding domain
Solyc06g034340.3	NAC		VOZ
Solyc06g035490.3	bHLH		Helix-loop-helix DNA-binding domain
Solyc06g035570.1	MADS		SRF-type transcription factor (DNA-binding and dimerisation domain)
Solyc06g035620.3	GRAS		GRAS domain family
Solyc06g035700.1	AP2/ERF		AP2 domain
Solyc06g035940.3	HB		WUS-HB
Solyc06g036060.4	C2H2		Zinc finger, C2H2 type
Solyc06g036170.1	GRAS		GRAS domain family
Solyc06g036300.4	MYB		Myb-like DNA-binding domain
Solyc06g048380.3	MADS		SRF-type transcription factor (DNA-binding and dimerisation domain)
Solyc06g048600.3	Others		Response regulator receiver domain
Solyc06g048630.3	bZIP		bZIP Maf transcription factor
Solyc06g048870.3	WRKY		WRKY DNA -binding domain
Solyc06g048930.4	Others		Response regulator receiver domain
Solyc06g049040.4	bZIP		bZIP Maf transcription factor
Solyc06g050160.4	HB		WUS-HB
Solyc06g050430.3	LOB		Protein of unknown function DUF260
Solyc06g050510.3	SNF2		Helicase conserved C-terminal domain
Solyc06g050520.3	AP2/ERF		AP2 domain
Solyc06g050860.3	TRAF		BTB And C-terminal Kelch
Solyc06g050950.3	LOB		Protein of unknown function DUF260
Solyc06g051060.4	GARP		Myb-like DNA-binding domain
Solyc06g051120.4	Trihelix		Myb-like DNA-binding domain
Solyc06g051260.4	bHLH		Helix-loop-helix DNA-binding domain
Solyc06g051420.3	Alfin-like		PHD-finger
Solyc06g051550.4	bHLH		Helix-loop-helix DNA-binding domain
Solyc06g051570.4	NF-X1		NF-X1 type zinc finger
Solyc06g051600.2	C2H2		Zinc finger, C2H2 type
Solyc06g051840.1	AP2/ERF		AP2 domain
Solyc06g053220.3	HB		bZIP transcription factor
Solyc06g053350.3	bZIP		YABBY protein
Solyc06g053610.3	MYB		Myb-like DNA-binding domain
Solyc06g053710.3	Others		Response regulator receiver domain
Solyc06g053720.3	C2H2		Zinc finger, C2H2 type
Solyc06g053830.3	AUX/IAA		AUX/IAA family
Solyc06g053840.3	AUX/IAA		AUX/IAA family
Solyc06g053960.3	HSF		HSF-type DNA-binding
Solyc06g054040.1	FAR1		FAR1 DNA-binding domain
Solyc06g054090.2	GNAT		Acetyltransferase (GNAT) family
Solyc06g054560.3	SNF2		Myb-like DNA-binding domain
Solyc06g054600.2	C3H		Zinc finger C-x8-C-x5-C-x3-H type (and similar)
Solyc06g054620.4	C3H		Zinc finger C-x8-C-x5-C-x3-H type (and similar)
Solyc06g054630.3	AP2/ERF		AP2 domain
Solyc06g054680.2	MADS		SRF-type transcription factor (DNA-binding and dimerisation domain)
Solyc06g059780.1	MADS		SRF-type transcription factor (DNA-binding and dimerisation domain)
Solyc06g059960.4	SET		SET domain
Solyc06g059970.4	MADS		bZIP transcription factor
Solyc06g060230.3	NAC		No apical meristem (NAM) protein
Solyc06g060390.3	SET		SET domain
Solyc06g060480.1	C2H2		Zinc finger, C2H2 type
Solyc06g060490.3	bZIP		Homeobox associated leucine zipper
Solyc06g060740.3	C2H2		Zinc finger, C2H2 type
Solyc06g060830.3	HB		WUS-HB
Solyc06g060940.2	C2C2		GATA zinc finger
Solyc06g060960.3	SET		SET domain
Solyc06g061030.3	GARP		Myb-like DNA-binding domain
Solyc06g061080.3	NAC		No apical meristem (NAM) protein
Solyc06g061160.1	C2H2		Zinc finger, C2H2 type
Solyc06g061240.4	PLATZ		PLATZ transcription factor
Solyc06g062460.3	bHLH		Helix-loop-helix DNA-binding domain
Solyc06g062520.1	C2C2		Dof domain, zinc finger
Solyc06g062630.2	LOB		Protein of unknown function DUF260
Solyc06g062670.3	C2H2		Zinc finger, C2H2 type
Solyc06g062850.3	Alfin-like		PHD-finger
Solyc06g063020.4	C3H		Zinc finger C-x8-C-x5-C-x3-H type (and similar)
Solyc06g063070.3	AP2/ERF		AP2 domain
Solyc06g063380.1	NAC		No apical meristem (NAM) protein
Solyc06g063430.2	NAC		VOZ
Solyc06g064540.3	LOB		Protein of unknown function DUF260
Solyc06g064580.2	bHLH		Helix-loop-helix DNA-binding domain
Solyc06g064590.3	bHLH		Helix-loop-helix DNA-binding domain
Solyc06g064840.4	MADS		SRF-type transcription factor (DNA-binding and dimerisation domain)
Solyc06g065100.3	MYB		Myb-like DNA-binding domain
Solyc06g065190.1	TCP		TCP family transcription factor
Solyc06g065230.3	GNAT		Acetyltransferase (GNAT) family
Solyc06g065410.3	NAC		VOZ
Solyc06g065440.1	C2H2		Zinc finger, C2H2 type
Solyc06g065570.3	GNAT		Acetyltransferase (GNAT) family
Solyc06g065610.3	DBP		DNC
Solyc06g065640.3	LUG		GAGA binding protein-like family
Solyc06g065650.3	Tify		tify domain
Solyc06g065730.3	SNF2		Myb-like DNA-binding domain
Solyc06g065820.3	AP2/ERF		AP2 domain
Solyc06g066020.3	AUX/IAA		AUX/IAA family
Solyc06g066180.4	GARP		Myb-like DNA-binding domain
Solyc06g066320.3	IWS1		TFIIS helical bundle-like domain
Solyc06g066340.4	GARP		Myb-like DNA-binding domain
Solyc06g066370.4	WRKY		FAR1 DNA-binding domain
Solyc06g066390.3	AP2/ERF		AP2 domain
Solyc06g066540.1	AP2/ERF		AP2 domain
Solyc06g068200.1	FAR1		FAR1 DNA-binding domain
Solyc06g068210.3	FAR1		FAR1 DNA-binding domain
Solyc06g068360.3	AP2/ERF		AP2 domain
Solyc06g068390.1	C2H2		Zinc finger, C2H2 type
Solyc06g068460.3	WRKY		Associated with HOX
Solyc06g068570.4	AP2/ERF		AP2 domain
Solyc06g068580.1	NAC		No apical meristem (NAM) protein
Solyc06g068830.2	AP2/ERF		AP2 domain
Solyc06g068870.3	bHLH		Helix-loop-helix DNA-binding domain
Solyc06g068930.2	Tify		Divergent CCT motif
Solyc06g069100.3	NAC		VOZ
Solyc06g069240.2	TCP		TCP family transcription factor
Solyc06g069310.3	NF-Y		NF-YB
Solyc06g069360.3	PHD		PHD-finger
Solyc06g069370.4	bHLH		Helix-loop-helix DNA-binding domain
Solyc06g069430.3	MADS		SRF-type transcription factor (DNA-binding and dimerisation domain)
Solyc06g069460.3	TCP		TCP family transcription factor
Solyc06g069600.3	bHLH		Associated with HOX
Solyc06g069690.4	Pseudo ARR-B		Divergent CCT motif
Solyc06g069710.3	NAC		No apical meristem (NAM) protein
Solyc06g069760.3	C2C2		Dof domain, zinc finger
Solyc06g069850.3	MYB		Myb-like DNA-binding domain
Solyc06g070900.3	TCP		TCP family transcription factor
Solyc06g070990.3	WRKY		WRKY DNA -binding domain
Solyc06g071230.3	MYB		Myb-like DNA-binding domain
Solyc06g071300.1	MADS		SRF-type transcription factor (DNA-binding and dimerisation domain)
Solyc06g071310.4	LIM		LIM domain
Solyc06g071350.4	IWS1		TFIIS helical bundle-like domain
Solyc06g071480.3	C2C2		PHD-finger
Solyc06g071520.1	MYB		Trihelix
Solyc06g071660.3	LOB		Protein of unknown function DUF260
Solyc06g071690.3	MYB		Myb-like DNA-binding domain
Solyc06g071820.3	TAZ		BTB/POZ domain
Solyc06g071830.2	TAZ		BTB And C-terminal Kelch
Solyc06g071860.3	C3H		Zinc finger C-x8-C-x5-C-x3-H type (and similar)
Solyc06g072040.1	NF-Y		NF-YB
Solyc06g072310.3	HB		WUS-HB
Solyc06g072360.3	C2H2		Zinc finger, C2H2 type
Solyc06g072370.3	BBR-BPC		GAGA binding protein-like family
Solyc06g072500.2	GNAT		Acetyltransferase (GNAT) family
Solyc06g072520.2	bHLH		Helix-loop-helix DNA-binding domain
Solyc06g072720.3	C3H		Zinc finger C-x8-C-x5-C-x3-H type (and similar)
Solyc06g072750.3	HSF		HSF-type DNA-binding
Solyc06g072890.3	HB		Homeobox domain
Solyc06g073040.1	OFP		Transcriptional repressor, ovate
Solyc06g073050.2	NAC		No apical meristem (NAM) protein
Solyc06g073180.3	Others		PHD-finger
Solyc06g073200.4	FAR1		FAR1 DNA-binding domain
Solyc06g073210.4	FAR1		FAR1 DNA-binding domain
Solyc06g073640.4	MYB		Myb-like DNA-binding domain
Solyc06g073720.3	EIL		Ethylene insensitive 3
Solyc06g073730.2	EIL		Ethylene insensitive 3
Solyc06g073920.3	C2C2		HMG (high mobility group) box
Solyc06g073980.4	B3		B3 DNA binding domain
Solyc06g074010.3	E2F-DP		E2F/DP family winged-helix DNA-binding domain
Solyc06g074020.2	OFP		Transcriptional repressor, ovate
Solyc06g074120.3	HB		Homeobox domain
Solyc06g074160.3	B3		B3 DNA binding domain
Solyc06g074170.3	NAC		No apical meristem (NAM) protein
Solyc06g074320.3	bZIP		bZIP Maf transcription factor
Solyc06g074360.4	C2H2		Zinc finger, C2H2 type
Solyc06g074640.2	DDT		PHD-finger
Solyc06g074800.1	C2H2		Zinc finger, C2H2 type
Solyc06g074910.3	MYB		Myb-like DNA-binding domain
Solyc06g074920.3	MYB		Myb-like DNA-binding domain
Solyc06g075140.3	C2C2		GATA zinc finger
Solyc06g075150.3	B3		AUX/IAA family
Solyc06g075250.3	C2H2		Zinc finger, C2H2 type
Solyc06g075330.3	LOB		Protein of unknown function DUF260
Solyc06g075370.3	C2C2		PHD-finger
Solyc06g075510.4	AP2/ERF		AP2 domain
Solyc06g075567.1	HB		Homeobox domain
Solyc06g075660.4	MYB		Myb-like DNA-binding domain
Solyc06g075670.1	MYB		Myb-like DNA-binding domain
Solyc06g075775.1	C2H2		Zinc finger, C2H2 type
Solyc06g075780.3	C2H2		Zinc finger, C2H2 type
Solyc06g076000.1	HB		Homeobox domain
Solyc06g076030.3	C2C2		Dof domain, zinc finger
Solyc06g076280.3	GRAS		GRAS domain family
Solyc06g076290.1	GRAS		GRAS domain family
Solyc06g076350.3	GARP		Myb-like DNA-binding domain
Solyc06g076770.3	MYB		Myb-like DNA-binding domain
Solyc06g076820.1	C2H2		Zinc finger, C2H2 type
Solyc06g076840.3	MYB		Trihelix
Solyc06g082010.4	C3H		Zinc finger C-x8-C-x5-C-x3-H type (and similar)
Solyc06g082310.3	LOB		Protein of unknown function DUF260
Solyc06g082430.2	LOB		Protein of unknown function DUF260
Solyc06g082460.1	OFP		Transcriptional repressor, ovate
Solyc06g082510.3	MYB		Myb-like DNA-binding domain
Solyc06g082520.3	B3		B3 DNA binding domain
Solyc06g082530.3	GRAS		GRAS domain family
Solyc06g082590.1	AP2/ERF		AP2 domain
Solyc06g082770.3	LOB		Protein of unknown function DUF260
Solyc06g083170.3	bHLH		Helix-loop-helix DNA-binding domain
Solyc06g083430.1	Trihelix		Protein of unknown function, DUF573
Solyc06g083460.4	LUG		LUFS
Solyc06g083590.4	B3		B3 DNA binding domain
Solyc06g083600.3	B3		B3 DNA binding domain
Solyc06g083760.3	SET		SET domain
Solyc06g083900.3	MYB		Myb-like DNA-binding domain
Solyc06g083930.2	LOB		Protein of unknown function DUF260
Solyc06g083940.1	C2H2		Zinc finger, C2H2 type
Solyc06g083980.3	bHLH		Helix-loop-helix DNA-binding domain
Solyc06g084070.3	AUX/IAA		AUX/IAA family
Solyc06g084120.4	Tify		CCT motif
Solyc06g084250.4	TRAF		BTB/POZ domain
Solyc06g150130.1	C2C2		Dof domain, zinc finger
Solyc07g005140.4	GARP		Myb-like DNA-binding domain
Solyc07g005400.3	bHLH		Helix-loop-helix DNA-binding domain
Solyc07g005650.4	WRKY		WRKY DNA -binding domain
Solyc07g006060.3	SET		SET domain
Solyc07g006340.3	GNAT		Acetyltransferase (GNAT) family
Solyc07g006630.4	C2C2		B-box zinc finger
Solyc07g006750.3	MYB		Myb-like DNA-binding domain
Solyc07g006840.1	NAC		No apical meristem (NAM) protein
Solyc07g006880.1	C2H2		Zinc finger, C2H2 type
Solyc07g007120.3	HB		Homeobox domain
Solyc07g007220.3	DBP		DNC
Solyc07g007320.3	PLATZ		B-box zinc finger
Solyc07g008010.4	MYB		Myb-like DNA-binding domain
Solyc07g008020.3	AUX/IAA		AUX/IAA family
Solyc07g008180.4	C2C2		HMG (high mobility group) box
Solyc07g008460.3	SET		SET domain
Solyc07g008500.2	SET		SET domain
Solyc07g008540.3	Others		Divergent CCT motif
Solyc07g008580.3	SET		SET domain
Solyc07g008730.2	HB		Homeobox KN domain
Solyc07g009110.3	GARP		Myb-like DNA-binding domain
Solyc07g009560.3	GARP		Response regulator receiver domain
Solyc07g009580.2	Others		Myb-like DNA-binding domain
Solyc07g016180.3	B3		AUX/IAA family
Solyc07g017310.1	GARP		G2-like
Solyc07g017470.3	B3		B3 DNA binding domain
Solyc07g018010.3	bHLH		Helix-loop-helix DNA-binding domain
Solyc07g018290.4	AP2/ERF		AP2 domain
Solyc07g019450.3	AUX/IAA		AUX/IAA family
Solyc07g019550.1	Others		Myb-like DNA-binding domain
Solyc07g019560.1	Others		Response regulator receiver domain
Solyc07g020710.3	CPP		Tesmin/TSO1-like CXC domain, cysteine-rich domain
Solyc07g021550.3	HRT		HRT
Solyc07g026570.1	HB		WUS-HB
Solyc07g026680.2	MYB		G2-like
Solyc07g038160.4	C2C2		GATA zinc finger
Solyc07g039570.3	bHLH		Helix-loop-helix DNA-binding domain
Solyc07g040680.3	HSF		HSF-type DNA-binding
Solyc07g040690.3	TRAF		BTB/POZ domain
Solyc07g040920.2	MYB		Myb-like DNA-binding domain
Solyc07g041190.3	Alfin-like		PHD-finger
Solyc07g041320.3	Others		Paired amphipathic helix repeat
Solyc07g041430.3	SNF2		SNF2 family N-terminal domain
Solyc07g041470.3	SNF2		SNF2 family N-terminal domain
Solyc07g041640.3	GRF		QLQ
Solyc07g041850.3	HB		WUS-HB
Solyc07g042170.3	Tify		CCT motif
Solyc07g042230.1	AP2/ERF		AP2 domain
Solyc07g042260.4	B3		AUX/IAA family
Solyc07g043270.3	FAR1		FAR1 DNA-binding domain
Solyc07g043330.3	GRAS		GRAS domain family
Solyc07g043580.4	bHLH		Helix-loop-helix DNA-binding domain
Solyc07g043610.3	AUX/IAA		AUX/IAA family
Solyc07g043620.3	B3		B3 DNA binding domain
Solyc07g044980.3	TRAF		BTB/POZ domain
Solyc07g045000.4	GARP		Myb-like DNA-binding domain
Solyc07g045030.4	NAC		No apical meristem (NAM) protein
Solyc07g045180.4	C2C2		B-box zinc finger
Solyc07g045310.4	SET		SET domain
Solyc07g045520.4	FAR1		FAR1 DNA-binding domain
Solyc07g045550.3	SAP		STER_AP
Solyc07g047610.3	MYB		B-box zinc finger
Solyc07g047770.4	Others		Response regulator receiver domain
Solyc07g047950.1	GRAS		GRAS domain family
Solyc07g047960.3	WRKY		FAR1 DNA-binding domain
Solyc07g049120.2	PLATZ		B-box zinc finger
Solyc07g049130.1	PLATZ		B-box zinc finger
Solyc07g049210.3	PHD		Alfin-like
Solyc07g049490.3	AP2/ERF		AP2 domain
Solyc07g049590.3	TRAF		BTB And C-terminal Kelch
Solyc07g049640.3	GARP		Myb-like DNA-binding domain
Solyc07g049770.1	Rcd1-like		Cell differentiation family, Rcd1-like
Solyc07g049780.3	Rcd1-like		Cell differentiation family, Rcd1-like
Solyc07g049790.1	Rcd1-like		Cell differentiation family, Rcd1-like
Solyc07g049800.1	Rcd1-like		Cell differentiation family, Rcd1-like
Solyc07g051810.2	Rcd1-like		Cell differentiation family, Rcd1-like
Solyc07g051840.4	WRKY		WRKY DNA -binding domain
Solyc07g051960.3	SNF2		Helicase conserved C-terminal domain
Solyc07g051970.3	SNF2		Helicase conserved C-terminal domain
Solyc07g051980.3	SNF2		Helicase conserved C-terminal domain
Solyc07g052000.1	SNF2		SNF2 family N-terminal domain
Solyc07g052010.3	SNF2		SNF2 family N-terminal domain
Solyc07g052020.2	SNF2		SNF2 family N-terminal domain
Solyc07g052100.4	SNF2		Helicase conserved C-terminal domain
Solyc07g052300.3	MYB		Myb-like DNA-binding domain
Solyc07g052490.4	MYB		Myb-like DNA-binding domain
Solyc07g052570.4	SET		SET domain
Solyc07g052620.1	Others		LIM domain
Solyc07g052670.3	bHLH		Basic region leucine zipper
Solyc07g052700.3	MADS		SRF-type transcription factor (DNA-binding and dimerisation domain)
Solyc07g052720.4	MADS		SRF-type transcription factor (DNA-binding and dimerisation domain)
Solyc07g052760.3	GeBP		Protein of unknown function, DUF573
Solyc07g052830.4	GeBP		Protein of unknown function, DUF573
Solyc07g052885.1	GeBP		Protein of unknown function, DUF573
Solyc07g052900.1	GeBP		Protein of unknown function, DUF573
Solyc07g052930.3	bHLH		Helix-loop-helix DNA-binding domain
Solyc07g052940.4	SET		SET domain
Solyc07g052960.3	GRAS		GRAS domain family
Solyc07g053140.3	Others		B-box zinc finger
Solyc07g053230.3	MYB		Myb-like DNA-binding domain
Solyc07g053240.3	MYB		Myb-like DNA-binding domain
Solyc07g053290.3	bHLH		Helix-loop-helix DNA-binding domain
Solyc07g053410.4	TCP		TCP family transcription factor
Solyc07g053450.4	bZIP		bZIP Maf transcription factor
Solyc07g053570.4	C2H2		Zinc finger, C2H2 type
Solyc07g053590.4	NAC		VOZ
Solyc07g053610.3	HB		Homeobox KN domain
Solyc07g053630.4	GARP		Myb-like DNA-binding domain
Solyc07g053680.2	NAC		No apical meristem (NAM) protein
Solyc07g053740.1	AP2/ERF		AP2 domain
Solyc07g053750.1	C3H		Zinc finger C-x8-C-x5-C-x3-H type (and similar)
Solyc07g053810.3	SBP		SBP domain
Solyc07g053870.4	SNF2		Helicase conserved C-terminal domain
Solyc07g054220.1	AP2/ERF		AP2 domain
Solyc07g054380.2	HB		WUS-HB
Solyc07g054450.4	ULT		ULT
Solyc07g054630.4	B3		SWIRM domain
Solyc07g054840.4	MYB		Myb-like DNA-binding domain
Solyc07g054960.2	MYB		Myb-like DNA-binding domain
Solyc07g054980.3	MYB		Myb-like DNA-binding domain
Solyc07g055000.2	MYB		Myb-like DNA-binding domain
Solyc07g055100.4	Trihelix		Trihelix
Solyc07g055240.1	OFP		Transcriptional repressor, ovate
Solyc07g055280.4	WRKY		WRKY DNA -binding domain
Solyc07g055710.3	HSF		HSF-type DNA-binding
Solyc07g055920.4	MADS		K-box region
Solyc07g056280.3	WRKY		WRKY DNA -binding domain
Solyc07g056580.3	Others		Response regulator receiver domain
Solyc07g062050.3	STAT		STAT
Solyc07g062100.4	PHD		PHD-finger
Solyc07g062160.3	Others		B-box zinc finger
Solyc07g062200.2	bHLH		Helix-loop-helix DNA-binding domain
Solyc07g062240.1	NAC		No apical meristem (NAM) protein
Solyc07g062260.3	BES1		BES1/BZR1 plant transcription factor, N-terminal
Solyc07g062390.4	TUB		Tub family
Solyc07g062400.3	MBF1		Multiprotein bridging factor 1
Solyc07g062680.3	TCP		TCP family transcription factor
Solyc07g062710.4	bZIP		bZIP Maf transcription factor
Solyc07g062790.1	HB		Homeobox KN domain
Solyc07g062840.3	NAC		No apical meristem (NAM) protein
Solyc07g062980.4	SBP		SBP domain
Solyc07g063410.3	NAC		No apical meristem (NAM) protein
Solyc07g063420.3	NAC		No apical meristem (NAM) protein
Solyc07g063450.3	SWI/SNF-SWI3		SWIRM domain
Solyc07g063500.4	SWI/SNF-SWI3		SWIRM domain
Solyc07g063840.1	GeBP		Protein of unknown function, DUF573
Solyc07g063940.2	GRAS		GRAS domain family
Solyc07g063970.3	C2H2		Zinc finger, C2H2 type
Solyc07g064040.3	bHLH		Basic region leucine zipper
Solyc07g064890.1	AP2/ERF		AP2 domain
Solyc07g064920.3	SWI/SNF-BAF60b		SWIB/MDM2 domain
Solyc07g065000.3	PHD		LIM domain
Solyc07g065260.4	WRKY		WRKY DNA -binding domain
Solyc07g065270.1	GRAS		GRAS domain family
Solyc07g065500.2	NF-Y		NF-YC
Solyc07g065563.1	NF-Y		NF-YC
Solyc07g065567.1	NF-Y		NF-YC
Solyc07g065570.3	NF-Y		NF-YC
Solyc07g065580.3	NF-Y		CCAAT-Dr1
Solyc07g065930.3	TRAF		BTB/POZ domain
Solyc07g066160.1	C2H2		Zinc finger, C2H2 type
Solyc07g066220.3	WRKY		FAR1 DNA-binding domain
Solyc07g066250.1	GRAS		GRAS domain family
Solyc07g066330.3	NAC		No apical meristem (NAM) protein
Solyc07g066510.4	Others		CCT motif
Solyc07g150112.1	MADS		SRF-type transcription factor (DNA-binding and dimerisation domain)
Solyc08g005050.4	bHLH		Helix-loop-helix DNA-binding domain
Solyc08g005100.3	PLATZ		PLATZ transcription factor
Solyc08g005170.3	HSF		HSF-type DNA-binding
Solyc08g005240.3	Jumonji		jmjN domain
Solyc08g005260.2	GARP		Myb-like DNA-binding domain
Solyc08g005290.3	bZIP		bZIP Maf transcription factor
Solyc08g005430.3	GRF		QLQ
Solyc08g005590.4	SWI/SNF-BAF60b		SWIB/MDM2 domain
Solyc08g005780.4	BES1		BES1/BZR1 plant transcription factor, N-terminal
Solyc08g005870.2	MYB		Myb-like DNA-binding domain
Solyc08g005900.4	Trihelix		Myb-like DNA-binding domain
Solyc08g006020.4	NAC		No apical meristem (NAM) protein
Solyc08g006110.4	bZIP		bZIP Maf transcription factor
Solyc08g006190.3	B3		B3 DNA binding domain
Solyc08g006200.3	B3		B3 DNA binding domain
Solyc08g006210.3	B3		B3 DNA binding domain
Solyc08g006220.4	B3		B3 DNA binding domain
Solyc08g006230.4	B3		B3 DNA binding domain
Solyc08g006240.3	B3		'Cold-shock' DNA-binding domain
Solyc08g006270.1	B3		B3 DNA binding domain
Solyc08g006280.2	B3		'Cold-shock' DNA-binding domain
Solyc08g006320.4	WRKY		WRKY DNA -binding domain
Solyc08g006483.1	B3		B3 DNA binding domain
Solyc08g006530.4	C2C2		Divergent CCT motif
Solyc08g006730.1	GNAT		Acetyltransferase (GNAT) family
Solyc08g006765.1	GNAT		Acetyltransferase (GNAT) family
Solyc08g007015.1	NAC		No apical meristem (NAM) protein
Solyc08g007170.1	Trihelix		Protein of unknown function, DUF573
Solyc08g007190.3	C2C2		GATA zinc finger
Solyc08g007230.3	AP2/ERF		AP2 domain
Solyc08g007270.4	HB		WUS-HB
Solyc08g007820.1	AP2/ERF		AP2 domain
Solyc08g007830.1	AP2/ERF		AP2 domain
Solyc08g007835.1	AP2/ERF		AP2 domain
Solyc08g007940.4	LIM		LIM domain
Solyc08g007960.1	NF-Y		NF-YB
Solyc08g008280.3	WRKY		WRKY DNA -binding domain
Solyc08g008305.1	AP2/ERF		AP2 domain
Solyc08g008380.4	B3		AUX/IAA family
Solyc08g008410.3	RWP-RK		RWP-RK domain
Solyc08g008480.4	MYB		Myb-like DNA-binding domain
Solyc08g008600.3	bHLH		Helix-loop-helix DNA-binding domain
Solyc08g008660.4	NAC		No apical meristem (NAM) protein
Solyc08g013690.1	B3		B3 DNA binding domain
Solyc08g013700.1	B3		B3 DNA binding domain
Solyc08g013900.3	RWP-RK		RWP-RK domain
Solyc08g014030.1	GRAS		GRAS domain family
Solyc08g014440.4	TAZ		TAZ zinc finger
Solyc08g021820.3	AUX/IAA		AUX/IAA family
Solyc08g022040.1	SNF2		SNF2 family N-terminal domain
Solyc08g022080.4	bZIP		bZIP Maf transcription factor
Solyc08g028850.1	NAC		No apical meristem (NAM) protein
Solyc08g029090.4	B3		B3 DNA binding domain
Solyc08g029130.3	PHD		PHD-finger
Solyc08g036505.2	Tify		Divergent CCT motif
Solyc08g036620.4	Tify		Divergent CCT motif
Solyc08g036640.3	Tify		Divergent CCT motif
Solyc08g036660.4	Tify		Divergent CCT motif
Solyc08g041820.3	HB		Homeobox domain
Solyc08g044550.2	SET		SET domain
Solyc08g044590.1	SET		SET domain
Solyc08g048370.4	TCP		TCP family transcription factor
Solyc08g048390.3	TCP		TCP family transcription factor
Solyc08g059770.1	C2H2		Zinc finger, C2H2 type
Solyc08g060840.1	FAR1		FAR1 DNA-binding domain
Solyc08g060870.1	C2H2		Zinc finger, C2H2 type
Solyc08g060890.1	C2H2		Zinc finger, C2H2 type
Solyc08g061130.3	bZIP		bZIP Maf transcription factor
Solyc08g061140.3	HB		Homeobox domain
Solyc08g061340.1	SNF2		SNF2 family N-terminal domain
Solyc08g061370.1	SNF2		SNF2 family N-terminal domain
Solyc08g061410.3	SNF2		Helicase conserved C-terminal domain
Solyc08g061990.1	SNF2		SNF2 family N-terminal domain
Solyc08g062000.3	SNF2		SNF2 family N-terminal domain
Solyc08g062070.1	SNF2		SNF2 family N-terminal domain
Solyc08g062200.3	RWP-RK		RWP-RK domain
Solyc08g062210.3	NF-Y		CCAAT-binding transcription factor (CBF-B/NF-YA) subunit B
Solyc08g062507.1	HB		WUS-HB
Solyc08g062530.4	HB		Homeobox KN domain
Solyc08g062540.1	C3H		Zinc finger C-x8-C-x5-C-x3-H type (and similar)
Solyc08g062780.2	bHLH		Helix-loop-helix DNA-binding domain
Solyc08g062960.4	HSF		HSF-type DNA-binding
Solyc08g063040.4	C2H2		Zinc finger, C2H2 type
Solyc08g065130.3	LOB		Protein of unknown function DUF260
Solyc08g065380.3	MYB		G2-like
Solyc08g065420.3	HB		Homeobox domain
Solyc08g065810.1	Jumonji		JmjC domain, hydroxylase
Solyc08g065910.1	MYB		Myb-like DNA-binding domain
Solyc08g066190.2	MYB		Myb-like DNA-binding domain
Solyc08g066500.4	HB		Basic region leucine zipper
Solyc08g066510.3	C2C2		GATA zinc finger
Solyc08g066660.1	AP2/ERF		AP2 domain
Solyc08g067150.4	CPP		Tesmin/TSO1-like CXC domain, cysteine-rich domain
Solyc08g067230.4	MADS		Basic region leucine zipper
Solyc08g067340.4	WRKY		WRKY DNA -binding domain
Solyc08g067360.3	WRKY		WRKY DNA -binding domain
Solyc08g067440.2	GNAT		Acetyltransferase (GNAT) family
Solyc08g068280.2	GNAT		Acetyltransferase (GNAT) family
Solyc08g068320.3	MYB		Trihelix
Solyc08g068540.4	B3		B3 DNA binding domain
Solyc08g068690.1	GNAT		Acetyltransferase (GNAT) family
Solyc08g068700.1	GNAT		Acetyltransferase (GNAT) family
Solyc08g068710.1	GNAT		Acetyltransferase (GNAT) family
Solyc08g068720.1	GNAT		Acetyltransferase (GNAT) family
Solyc08g068730.1	GNAT		Acetyltransferase (GNAT) family
Solyc08g068770.3	GNAT		Acetyltransferase (GNAT) family
Solyc08g068780.3	GNAT		Acetyltransferase (GNAT) family
Solyc08g068820.3	C3H		Zinc finger C-x8-C-x5-C-x3-H type (and similar)
Solyc08g068960.3	Others		Response regulator receiver domain
Solyc08g074500.2	SNF2		Helicase conserved C-terminal domain
Solyc08g075090.4	bHLH		Helix-loop-helix DNA-binding domain
Solyc08g075110.3	bHLH		Helix-loop-helix DNA-binding domain
Solyc08g075400.3	SWI/SNF-BAF60b		SWIB/MDM2 domain
Solyc08g075950.3	GRF		QLQ
Solyc08g076010.4	GARP		Myb-like DNA-binding domain
Solyc08g076100.4	bZIP		Homeobox associated leucine zipper
Solyc08g076230.1	BBR-BPC		GAGA binding protein-like family
Solyc08g076370.3	HB		Homeobox associated leucine zipper
Solyc08g076380.3	AP2/ERF		AP2 domain
Solyc08g076390.3	Jumonji		jmjN domain
Solyc08g076400.3	GARP		Myb-like DNA-binding domain
Solyc08g076590.3	HSF		HSF-type DNA-binding
Solyc08g076700.1	MYB		Myb-like DNA-binding domain
Solyc08g076710.3	MYB		Myb-like DNA-binding domain
Solyc08g076820.3	bHLH		Helix-loop-helix DNA-binding domain
Solyc08g076860.3	PLATZ		PLATZ transcription factor
Solyc08g076930.1	bHLH		Helix-loop-helix DNA-binding domain
Solyc08g077000.1	C2H2		Zinc finger, C2H2 type
Solyc08g077060.3	C2C2		YABBY protein
Solyc08g077110.4	NAC		No apical meristem (NAM) protein
Solyc08g077230.3	GARP		Myb-like DNA-binding domain
Solyc08g077590.1	SNF2		SNF2 family N-terminal domain
Solyc08g077600.1	SNF2		SNF2 family N-terminal domain
Solyc08g077610.3	SNF2		Helicase conserved C-terminal domain
Solyc08g077670.3	SNF2		SNF2 family N-terminal domain
Solyc08g077690.3	SNF2		Helicase conserved C-terminal domain
Solyc08g077940.2	SET		SET domain
Solyc08g077960.3	C2C2		GATA zinc finger
Solyc08g078170.1	AP2/ERF		AP2 domain
Solyc08g078180.1	AP2/ERF		AP2 domain
Solyc08g078190.2	AP2/ERF		AP2 domain
Solyc08g078300.4	HB		WUS-HB
Solyc08g078340.3	MYB		Myb-like DNA-binding domain
Solyc08g078410.2	AP2/ERF		AP2 domain
Solyc08g078420.2	AP2/ERF		AP2 domain
Solyc08g078580.3	C2H2		Zinc finger, C2H2 type
Solyc08g078590.1	C2H2		Zinc finger, C2H2 type
Solyc08g078800.1	GRAS		GRAS domain family
Solyc08g079100.3	C2C2		HMG (high mobility group) box
Solyc08g079120.3	NAC		VOZ
Solyc08g079270.3	MYB		Myb-like DNA-binding domain
Solyc08g079800.4	GRF		QLQ
Solyc08g080100.4	MADS		K-box region
Solyc08g080120.3	HB		ELK domain
Solyc08g080150.1	TCP		TCP family transcription factor
Solyc08g080290.4	AP2/ERF		AP2 domain
Solyc08g080400.2	GRAS		GRAS domain family
Solyc08g080540.3	HSF		Homeobox associated leucine zipper
Solyc08g080580.4	MYB		Trihelix
Solyc08g080740.3	LIM		LIM domain
Solyc08g081000.3	ARID		Alfin-like
Solyc08g081140.4	bHLH		Helix-loop-helix DNA-binding domain
Solyc08g081290.4	ARID		ARID/BRIGHT DNA binding domain
Solyc08g081350.2	Others		CCT motif
Solyc08g081400.4	HB		Homeobox domain
Solyc08g081500.3	MYB		Myb-like DNA-binding domain
Solyc08g081610.4	WRKY		WRKY DNA -binding domain
Solyc08g081630.2	WRKY		WRKY DNA -binding domain
Solyc08g081650.3	AP2/ERF		AP2 domain
Solyc08g081670.3	AP2/ERF		AP2 domain
Solyc08g081960.3	AP2/ERF		AP2 domain
Solyc08g082070.3	HMG		HMG (high mobility group) box
Solyc08g082110.4	WRKY		WRKY DNA -binding domain
Solyc08g082210.4	AP2/ERF		AP2 domain
Solyc08g082580.3	Coactivator p15		Transcriptional Coactivator p15 (PC4)
Solyc08g082630.3	B3		AUX/IAA family
Solyc08g082750.3	RWP-RK		RWP-RK domain
Solyc08g082890.3	MYB		Myb-like DNA-binding domain
Solyc08g082910.2	C2C2		PHD-finger
Solyc08g083130.4	HB		Homeobox KN domain
Solyc08g083170.1	bHLH		Helix-loop-helix DNA-binding domain
Solyc08g083230.3	GRF		QLQ
Solyc09g005030.3	GARP		Myb-like DNA-binding domain
Solyc09g005070.1	bHLH		Helix-loop-helix DNA-binding domain
Solyc09g005360.3	Alfin-like		PHD-finger
Solyc09g005370.1	GARP		Myb-like DNA-binding domain
Solyc09g005560.4	Trihelix		Myb-like DNA-binding domain
Solyc09g007230.3	C3H		Zinc finger C-x8-C-x5-C-x3-H type (and similar)
Solyc09g007260.4	AP2/ERF		AP2 domain
Solyc09g007290.4	NF-Y		NF-YC
Solyc09g007500.3	S1Fa-like		DNA binding protein S1FA
Solyc09g007550.3	C2H2		Zinc finger, C2H2 type
Solyc09g007570.3	MYB		Myb-like DNA-binding domain
Solyc09g007580.3	MYB		G2-like
Solyc09g007810.4	B3		AUX/IAA family
Solyc09g007990.3	MYB		Myb-like DNA-binding domain
Solyc09g008030.1	TCP		TCP family transcription factor
Solyc09g008100.4	MYB		Myb-like DNA-binding domain
Solyc09g008250.4	MYB		Myb-like DNA-binding domain
Solyc09g008390.3	MYB		Myb-like DNA-binding domain
Solyc09g008440.1	C2H2		Zinc finger, C2H2 type
Solyc09g008520.4	PHD		PHD-finger
Solyc09g008810.3	HB		WUS-HB
Solyc09g008850.3	Trihelix		Protein of unknown function, DUF573
Solyc09g009100.4	HSF		HSF-type DNA-binding
Solyc09g009120.4	C2H2		Zinc finger, C2H2 type
Solyc09g009200.3	GRF		QLQ
Solyc09g009240.1	AP2/ERF		AP2 domain
Solyc09g009250.3	Trihelix		Myb-like DNA-binding domain
Solyc09g009490.4	bZIP		bZIP Maf transcription factor
Solyc09g009760.1	bZIP		bZIP transcription factor
Solyc09g009780.4	GNAT		Acetyltransferase (GNAT) family
Solyc09g010160.3	NAC		No apical meristem (NAM) protein
Solyc09g010230.2	B3		B3 DNA binding domain
Solyc09g010485.1	LOB		Protein of unknown function DUF260
Solyc09g010490.3	LOB		Protein of unknown function DUF260
Solyc09g010495.1	LOB		Protein of unknown function DUF260
Solyc09g010550.4	Others		SANTA (SANT Associated)
Solyc09g010670.4	E2F-DP		E2F/DP family winged-helix DNA-binding domain
Solyc09g010680.3	C2C2		Dof domain, zinc finger
Solyc09g010820.3	MYB		Trihelix
Solyc09g010840.1	MYB		Myb-like DNA-binding domain
Solyc09g010920.1	GRAS		GRAS domain family
Solyc09g010960.3	WRKY		WRKY DNA -binding domain
Solyc09g011120.1	C2H2		Zinc finger, C2H2 type
Solyc09g011380.3	HB		Homeobox domain
Solyc09g011780.3	MYB		Myb-like DNA-binding domain
Solyc09g014250.3	MYB		G2-like
Solyc09g014620.3	HMG		YABBY protein
Solyc09g014646.1	LOB		Protein of unknown function DUF260
Solyc09g014647.1	LOB		Protein of unknown function DUF260
Solyc09g014648.1	LOB		Protein of unknown function DUF260
Solyc09g014649.1	LOB		Protein of unknown function DUF260
Solyc09g014690.3	LOB		Protein of unknown function DUF260
Solyc09g014700.3	LOB		Protein of unknown function DUF260
Solyc09g014705.1	LOB		Protein of unknown function DUF260
Solyc09g014990.4	WRKY		FAR1 DNA-binding domain
Solyc09g015110.2	HB		Homeobox domain
Solyc09g015770.3	WRKY		WRKY DNA -binding domain
Solyc09g018130.3	bHLH		Helix-loop-helix DNA-binding domain
Solyc09g018150.1	bHLH		Helix-loop-helix DNA-binding domain
Solyc09g018185.1	LOB		Protein of unknown function DUF260
Solyc09g018200.1	OFP		Transcriptional repressor, ovate
Solyc09g018373.1	MADS		SRF-type transcription factor (DNA-binding and dimerisation domain)
Solyc09g018460.1	GRAS		GRAS domain family
Solyc09g025310.4	NAC		No apical meristem (NAM) protein
Solyc09g031580.3	PHD		Acetyltransferase (GNAT) family
Solyc09g055470.1	MBF1		Multiprotein bridging factor 1
Solyc09g055650.3	MYB		Myb-like DNA-binding domain
Solyc09g057550.1	HB		WUS-HB
Solyc09g057710.4	bHLH		Helix-loop-helix DNA-binding domain
Solyc09g057870.4	FAR1		FAR1 DNA-binding domain
Solyc09g057880.3	FAR1		FAR1 DNA-binding domain
Solyc09g058993.1	HB		Homeobox domain
Solyc09g059510.3	AP2/ERF		AP2 domain
Solyc09g059520.3	HSF		HSF-type DNA-binding
Solyc09g059997.1	SET		SET domain
Solyc09g060160.2	HB		Homeobox domain
Solyc09g060175.1	HB		WUS-HB
Solyc09g061290.3	LUG		LUFS
Solyc09g061950.1	MADS		SRF-type transcription factor (DNA-binding and dimerisation domain)
Solyc09g063010.4	bHLH		Helix-loop-helix DNA-binding domain
Solyc09g064530.3	AUX/IAA		AUX/IAA family
Solyc09g065100.3	bHLH		Helix-loop-helix DNA-binding domain
Solyc09g065340.3	PHD		Alfin-like
Solyc09g065350.1	OFP		Transcriptional repressor, ovate
Solyc09g065630.3	Tify		Divergent CCT motif
Solyc09g065660.4	HSF		HSF-type DNA-binding
Solyc09g065670.3	C2H2		Zinc finger, C2H2 type
Solyc09g065820.4	bHLH		Helix-loop-helix DNA-binding domain
Solyc09g065850.4	AUX/IAA		AUX/IAA family
Solyc09g066010.3	WRKY		WRKY DNA -binding domain
Solyc09g066030.2	HB		WUS-HB
Solyc09g066060.3	HB		WUS-HB
Solyc09g066250.1	C2H2		Zinc finger, C2H2 type
Solyc09g066260.4	LOB		Protein of unknown function DUF260
Solyc09g066270.3	LOB		Protein of unknown function DUF260
Solyc09g066340.1	AP2/ERF		AP2 domain
Solyc09g066350.1	AP2/ERF		AP2 domain
Solyc09g066360.1	AP2/ERF		AP2 domain
Solyc09g066450.3	GRAS		GRAS domain family
Solyc09g066480.2	SNF2		SNF2 family N-terminal domain
Solyc09g072830.4	GARP		Myb-like DNA-binding domain
Solyc09g072890.2	SET		SET domain
Solyc09g074510.3	TUB		Tub family
Solyc09g074560.3	C2C2		B-box zinc finger
Solyc09g074640.3	C3H		Zinc finger C-x8-C-x5-C-x3-H type (and similar)
Solyc09g074760.1	NF-Y		NF-YC
Solyc09g074780.3	C2H2		Zinc finger, C2H2 type
Solyc09g074805.1	bHLH		Helix-loop-helix DNA-binding domain
Solyc09g075420.3	AP2/ERF		AP2 domain
Solyc09g075610.3	C2C2		GATA zinc finger
Solyc09g076010.3	PHD		Alfin-like
Solyc09g082050.4	SET		SET domain
Solyc09g082080.1	OFP		Transcriptional repressor, ovate
Solyc09g082230.1	GNAT		Acetyltransferase (GNAT) family
Solyc09g082240.4	GNAT		Acetyltransferase (GNAT) family
Solyc09g082250.3	GNAT		Acetyltransferase (GNAT) family
Solyc09g082260.1	GNAT		Acetyltransferase (GNAT) family
Solyc09g082500.4	CPP		Tesmin/TSO1-like CXC domain, cysteine-rich domain
Solyc09g082670.3	HSF		HSF-type DNA-binding
Solyc09g083220.3	bHLH		Helix-loop-helix DNA-binding domain
Solyc09g083280.3	AUX/IAA		AUX/IAA family
Solyc09g083290.3	AUX/IAA		AUX/IAA family
Solyc09g089550.4	zf-HD		ZF-HD protein dimerisation region
Solyc09g089590.1	C2H2		Zinc finger, C2H2 type
Solyc09g089600.1	C2H2		Zinc finger, C2H2 type
Solyc09g089610.3	Others		Response regulator receiver domain
Solyc09g089870.3	bHLH		Helix-loop-helix DNA-binding domain
Solyc09g089910.1	AP2/ERF		AP2 domain
Solyc09g089920.1	AP2/ERF		AP2 domain
Solyc09g089930.3	AP2/ERF		AP2 domain
Solyc09g090030.2	SET		SET domain
Solyc09g090130.3	MYB		Myb-like DNA-binding domain
Solyc09g090260.1	C2H2		Zinc finger, C2H2 type
Solyc09g090630.3	SET		SET domain
Solyc09g090650.3	Others		Divergent CCT motif
Solyc09g090790.3	MYB		Myb-like DNA-binding domain
Solyc09g090810.3	SET		SET domain
Solyc09g090830.4	GRAS		GRAS domain family
Solyc09g090910.3	AUX/IAA		AUX/IAA family
Solyc09g091250.4	C2C2		GATA zinc finger
Solyc09g091280.4	RB		Retinoblastoma-associated protein B domain
Solyc09g091490.3	Jumonji		JmjC domain, hydroxylase
Solyc09g091760.3	bHLH		Helix-loop-helix DNA-binding domain
Solyc09g091880.4	GARP		Myb-like DNA-binding domain
Solyc09g091950.1	AP2/ERF		AP2 domain
Solyc09g091960.3	ARID		HMG (high mobility group) box
Solyc09g091980.3	GNAT		Acetyltransferase (GNAT) family
Solyc09g097870.4	bHLH		Helix-loop-helix DNA-binding domain
Solyc09g097920.3	mTERF		mTERF
Solyc09g098110.4	bHLH		Helix-loop-helix DNA-binding domain
Solyc09g098260.3	PHD		PHD-finger
Solyc09g150107.1	LOB		Protein of unknown function DUF260
Solyc09g150127.1	C3H		Zinc finger C-x8-C-x5-C-x3-H type (and similar)
Solyc10g005010.4	NAC		No apical meristem (NAM) protein
Solyc10g005030.4	Pseudo ARR-B		CCT motif
Solyc10g005080.3	MYB		Myb-like DNA-binding domain
Solyc10g005240.3	MYB		Myb-like DNA-binding domain
Solyc10g005330.3	HB		Basic region leucine zipper
Solyc10g005460.3	MYB		Myb-like DNA-binding domain
Solyc10g005490.4	PHD		PHD-finger
Solyc10g005550.3	MYB		Myb-like DNA-binding domain
Solyc10g005600.4	TRAF		BTB/POZ domain
Solyc10g005680.2	WRKY		WRKY DNA -binding domain
Solyc10g005760.3	MYB		Myb-like DNA-binding domain
Solyc10g005900.3	BSD		TFIIH p62 subunit, N-terminal domain
Solyc10g006130.1	AP2/ERF		AP2 domain
Solyc10g006170.4	Rcd1-like		Cell differentiation family, Rcd1-like
Solyc10g006190.4	Rcd1-like		Cell differentiation family, Rcd1-like
Solyc10g006510.3	bHLH		Basic region leucine zipper
Solyc10g006880.3	NAC		No apical meristem (NAM) protein
Solyc10g007075.1	HB		Homeobox KN domain
Solyc10g007350.4	MBF1		Multiprotein bridging factor 1
Solyc10g007970.2	WRKY		WRKY DNA -binding domain
Solyc10g008160.3	GARP		G2-like
Solyc10g008243.1	bHLH		Helix-loop-helix DNA-binding domain
Solyc10g008260.2	bHLH		Helix-loop-helix DNA-binding domain
Solyc10g008270.3	bHLH		Helix-loop-helix DNA-binding domain
Solyc10g008700.3	MYB		Myb-like DNA-binding domain
Solyc10g008780.1	TCP		TCP family transcription factor
Solyc10g008880.3	VOZ		VOZ
Solyc10g009080.4	SBP		SBP domain
Solyc10g009110.1	AP2/ERF		AP2 domain
Solyc10g009270.3	bHLH		Helix-loop-helix DNA-binding domain
Solyc10g009290.1	bHLH		Helix-loop-helix DNA-binding domain
Solyc10g009360.4	C2C2		PHD-finger
Solyc10g009440.4	NF-Y		CCAAT-Dr1
Solyc10g009550.3	WRKY		WRKY DNA -binding domain
Solyc10g011910.4	WRKY		FAR1 DNA-binding domain
Solyc10g012180.1	MADS		SRF-type transcription factor (DNA-binding and dimerisation domain)
Solyc10g012200.1	MADS		SRF-type transcription factor (DNA-binding and dimerisation domain)
Solyc10g012380.2	MADS		SRF-type transcription factor (DNA-binding and dimerisation domain)
Solyc10g017520.3	Others		LIM domain
Solyc10g017640.1	MADS		SRF-type transcription factor (DNA-binding and dimerisation domain)
Solyc10g018000.1	HB		Homeobox KN domain
Solyc10g018070.1	MADS		SRF-type transcription factor (DNA-binding and dimerisation domain)
Solyc10g018080.1	MADS		SRF-type transcription factor (DNA-binding and dimerisation domain)
Solyc10g018110.1	MADS		SRF-type transcription factor (DNA-binding and dimerisation domain)
Solyc10g018510.2	bHLH		Associated with HOX
Solyc10g018560.2	C2C2		GATA zinc finger
Solyc10g018710.1	TCP		TCP family transcription factor
Solyc10g018780.3	SBP		SBP domain
[truncated: 423 more rows]

## Sheet: Sum
Family	Sum
MYB	217
AP2/ERF	170
bHLH	145
C2H2	117
MADS	112
HB	109
B3	96
NAC	92
C2C2	90
WRKY	87
Others	69
GARP	66
C3H	65
SNF2	60
bZIP	60
LOB	56
GRAS	54
NF-Y	53
SET	44
GNAT	43
FAR1	39
PHD	38
TCP	37
mTERF	29
AUX/IAA	26
HSF	26
Trihelix	25
zf-HD	24
OFP	23
PLATZ	22
Jumonji	21
Tify	21
TRAF	17
SBP	16
SWI/SNF-BAF60b	15
GeBP	13
GRF	12
Rcd1-like	12
TUB	12
ARID	11
RWP-RK	11
LIM	10
Alfin-like	9
BES1	9
EIL	9
IWS1	9
TAZ	9
E2F-DP	8
DDT	7
BBR-BPC	6
CAMTA	6
HMG	6
SRS	6
SWI/SNF-SWI3	6
CSD	5
DBB	5
LUG	5
MBF1	5
Pseudo ARR-B	5
CPP	4
DBP	3
ULT	3
Coactivator p15	2
MED6	2
NF-X1	2
SAP	2
VOZ	2
Whirly	2
BSD	1
HRT	1
LFY	1
MED7	1
RB	1
S1Fa-like	1
SOH1	1
STAT	1
