# Supplementary material for: Time-Course Transcriptome Profiling Reveals Differential Resistance Responses of Tomato to a Phytotoxic Effector of the Pathogenic Oomycete Phytophthora cactorum
Source: Plants (Basel). 2023 Feb 15;12(4):883. doi: 10.3390/plants12040883 (PMC9964705; doi:10.3390/plants12040883)
Supplement: Supplementary file 1 [file plants-12-00883-s001.zip › Table S13.xlsx]

## Sheet: H3 vs. H0
Article title:
Time-course transcriptome profiling reveals differential resistance responses of tomato to a phytotoxic effector of the pathogenic oomycete Phytophthora cactorum
Journal name:
Plants
Author names:
Xue Zhou1, #, Ke Wen1, #, Shen-Xin Huang1,#, Yi Lu1, Yang Liu1, 2, Jing-Hao Jin1, 2, Shiv D. Kale3, Xiao-Ren Chen1, 2, *
Affiliations:
1 College of Plant Protection, Yangzhou University, 48 Eastern Wenhui Road, Yangzhou 225009, Jiangsu Province, China; 2 Joint International Research Laboratory of Agriculture and Agri-Product Safety of Ministry of Education of China, Yangzhou University, 48 Eastern Wenhui Road, Yangzhou 225009, Jiangsu Province, China; 3 Fralin Life Science Institute, Virginia Tech, Blacksburg, Virginia 24060, USA
Affiliation and e-mail address of the corresponding author (*):
1 College of Plant Protection, Yangzhou University, 48 Eastern Wenhui Road, Yangzhou 225009, Jiangsu Province, China; 2 Joint International Research Laboratory of Agriculture and Agri-Product Safety of Ministry of Education of China, Yangzhou University, 48 Eastern Wenhui Road, Yangzhou 225009, Jiangsu Province, China
Tel: +86-514-87971383; Fax: +86-514-87347537; E-mail: xrchen@yzu.edu.cn
Table S13 Differential expression of genes encoding transcription factors at 0, 3, 6, 12 h post-treatment
TF ID	R01	R02	R03	H0	R04	R05	R06	H3	baseMeanA	baseMeanB	log2(H3/H0)	pvalue	padj	regulated	COG_class	COG_class_annotation	GO_annotation	KEGG_annotation	KOG_class	KOG_class_annotation	Pfam_annotation	Swissprot_annotation	nr_annotation
Solyc03g043895.1	0.078507	0.028569	0	0.035692	3.66111	3.79115	2.61725	3.3565	2.8658	226.549	6.26927	4.90048e-15	1.13815e-13	up	--	--	Molecular Function: DNA-binding transcription factor activity (GO:0003700);; Cellular Component: nucleus (GO:0005634);; Biological Process: transcription, DNA-templated (GO:0006351);; Molecular Function: sequence-specific DNA binding (GO:0043565);; Molecular Function: protein heterodimerization activity (GO:0046982);;	--|1e-149|sly:101263881|hypothetical protein	--	--	bZIP transcription factor;; Basic region leucine zipper	bZIP transcription factor 2 OS=Arabidopsis thaliana OX=3702 GN=BZIP2 PE=1 SV=1	PREDICTED: bZIP transcription factor 11-like [Solanum lycopersicum]
Solyc01g090470.3	12.6689	10.5856	3.61727	8.95726	24.2276	30.9402	38.691	31.2863	1621.63	5208.74	1.68326	0.00236699	0.00650847	up	--	--	Molecular Function: transcription factor activity, core RNA polymerase II binding (GO:0000991);; Molecular Function: DNA binding (GO:0003677);; Molecular Function: DNA-binding transcription factor activity (GO:0003700);; Molecular Function: translation elongation factor activity (GO:0003746);; Cellular Component: cytosol (GO:0005829);; Biological Process: chromatin silencing (GO:0006342);; Biolog…	K14782|0.0|sly:101261363|K14782 AATF; protein AATF/BFR2	[KU]	--	Apoptosis antagonizing transcription factor;; Apoptosis-antagonizing transcription factor, C-terminal	Transcription elongation factor SPT6 homolog OS=Arabidopsis thaliana OX=3702 GN=SPT6 PE=1 SV=1	PREDICTED: putative uncharacterized protein DDB_G0270496 [Solanum lycopersicum]
Solyc08g008410.3	1.83579	4.43106	0.689548	2.3188	20.8094	21.9479	22.9119	21.8897	482.855	4615.47	3.25533	5.451e-08	3.9242e-07	up	--	--	Molecular Function: DNA binding (GO:0003677);; Molecular Function: DNA-binding transcription factor activity (GO:0003700);; Cellular Component: nucleus (GO:0005634);; Biological Process: transcription, DNA-templated (GO:0006351);; Biological Process: response to water deprivation (GO:0009414);; Biological Process: stomatal movement (GO:0010118);; Biological Process: response to nitrate (GO:001016…	--|0.0|sly:101261639|hypothetical protein	--	--	RWP-RK domain;; PB1 domain	Protein NLP7 OS=Arabidopsis thaliana OX=3702 GN=NLP7 PE=1 SV=2	PREDICTED: protein NLP6-like isoform X1 [Solanum lycopersicum]
Solyc01g014480.3	2.16974	4.88916	1.50917	2.85602	14.2664	12.6036	14.517	13.7957	1465.48	5860.07	1.99913	1.1911e-07	8.07435e-07	up	--	--	Molecular Function: DNA binding (GO:0003677);; Molecular Function: DNA-binding transcription factor activity (GO:0003700);; Cellular Component: nucleus (GO:0005634);; Biological Process: transcription, DNA-templated (GO:0006351);; Biological Process: regulation of transcription, DNA-templated (GO:0006355);; Biological Process: ethylene-activated signaling pathway (GO:0009873);; Biological Process…	K14514|0.0|sly:101264242|K14514 EIN3; ethylene-insensitive protein 3	--	--	Ethylene insensitive 3	ETHYLENE INSENSITIVE 3-like 3 protein OS=Arabidopsis thaliana OX=3702 GN=EIL3 PE=1 SV=1	PREDICTED: ETHYLENE INSENSITIVE 3-like 3 protein isoform X2 [Solanum lycopersicum]
Solyc02g094290.1	4.45884	4.354	1.74274	3.51853	1.88788	1.61461	2.3118	1.9381	2717.47	1233.11	-1.14024	0.00893208	0.021142	down	--	--	Molecular Function: proximal promoter sequence-specific DNA binding (GO:0000987);; Molecular Function: DNA-binding transcription factor activity (GO:0003700);; Cellular Component: nucleus (GO:0005634);; Biological Process: transcription, DNA-templated (GO:0006351);; Biological Process: anatomical structure morphogenesis (GO:0009653);; Molecular Function: sequence-specific DNA binding (GO:0043565)…	--|1e-65|sly:112940958|hypothetical protein	--	--	TCP family transcription factor	Transcription factor TCP20 OS=Arabidopsis thaliana OX=3702 GN=TCP20 PE=1 SV=1	PREDICTED: transcription factor TCP20 [Solanum pennellii]
Solyc04g011630.1	7.69263	18.3873	5.51299	10.531	7.23801	5.08654	2.7263	5.01695	1917.35	779.875	-1.29768	0.00751856	0.0181943	down	--	--	Molecular Function: DNA-binding transcription factor activity (GO:0003700);; Cellular Component: nucleus (GO:0005634);; Biological Process: transcription, DNA-templated (GO:0006351);; Biological Process: regulation of transcription, DNA-templated (GO:0006355);; Molecular Function: sequence-specific DNA binding (GO:0043565);;	--|1e-114|sly:101256274|hypothetical protein	--	--	GRAS domain family	Scarecrow-like protein 33 OS=Arabidopsis thaliana OX=3702 GN=SCL33 PE=1 SV=1	PREDICTED: scarecrow-like protein 14 [Solanum lycopersicum]
Solyc11g073250.2	152.132	62.6922	220.411	145.078	63.2252	56.8818	43.6652	54.5907	7333.75	2015.25	-1.86347	0.00328886	0.00874745	down	--	--	Cellular Component: nucleosome (GO:0000786);; Molecular Function: DNA binding (GO:0003677);; Cellular Component: nucleus (GO:0005634);;	K11251|1e-101|spen:107004541|K11251 H2A; histone H2A	[B]	Chromatin structure and dynamics	C-terminus of histone H2A;; Core histone H2A/H2B/H3/H4;; Histone-like transcription factor (CBF/NF-Y) and archaeal histone	Histone H2A OS=Euphorbia esula OX=3993 PE=2 SV=1	PREDICTED: histone H2A isoform X1 [Solanum lycopersicum]
Solyc06g073180.3	267.128	375.934	395.463	346.175	33.8144	19.0935	5.78287	19.5636	30648.5	1304.41	-4.55411	5.83429e-13	9.74699e-12	down	--	--	Molecular Function: DNA binding (GO:0003677);; Molecular Function: DNA-binding transcription factor activity (GO:0003700);; Molecular Function: transcription coregulator activity (GO:0003712);; Cellular Component: nucleus (GO:0005634);; Biological Process: transcription, DNA-templated (GO:0006351);; Biological Process: regulation of transcription, DNA-templated (GO:0006355);; Molecular Function: …	--|1e-175|sly:778334|hypothetical protein	--	--	B-box zinc finger	B-box zinc finger protein 24 OS=Arabidopsis thaliana OX=3702 GN=BBX24 PE=1 SV=1	CONSTANS interacting protein 1 [Solanum lycopersicum]
Solyc10g009110.1	207.675	263.609	101.449	190.911	55.661	57.7718	61.3374	58.2567	6845.09	1738.4	-1.97747	2.59065e-07	1.6541e-06	down	--	--	Molecular Function: DNA-binding transcription factor activity (GO:0003700);; Cellular Component: nucleus (GO:0005634);; Biological Process: transcription, DNA-templated (GO:0006351);; Biological Process: response to ethylene (GO:0009723);; Biological Process: response to abscisic acid (GO:0009737);; Biological Process: induced systemic resistance, jasmonic acid mediated signaling pathway (GO:0009…	K09286|1e-160|sly:544260|K09286 EREBP; EREBP-like factor	--	--	AP2 domain	Ethylene-responsive transcription factor 4 OS=Arabidopsis thaliana OX=3702 GN=ERF4 PE=1 SV=1	ethylene response factor 3 [Solanum lycopersicum]
Solyc05g008250.2	0.203009	0.087835	0.905739	0.398861	0	0	0	0	19.962	0	-6.98846	0.000681554	0.00214905	down	[KAD]	--	Molecular Function: RNA polymerase II transcription factor activity, sequence-specific DNA binding (GO:0000981);; Molecular Function: transcription factor activity, RNA polymerase II transcription factor recruiting (GO:0001135);; Molecular Function: DNA-binding transcription factor activity (GO:0003700);; Cellular Component: nucleus (GO:0005634);; Biological Process: transcription, DNA-templated …	K09422|1e-133|sly:101264519|K09422 MYBP; transcription factor MYB, plant	[K]	Transcription	Myb-like DNA-binding domain;; Myb-like DNA-binding domain	Transcription factor MYB3 OS=Arabidopsis thaliana OX=3702 GN=MYB3 PE=1 SV=1	PREDICTED: transcription factor MYB3-like [Solanum lycopersicum]
Solyc06g054540.3	10.4509	2.47754	2.95977	5.29608	1.80874	0.521756	0.845664	1.05872	832.24	165.228	-2.33226	0.00114473	0.00340892	down	--	--	Molecular Function: ubiquitin-protein transferase activity (GO:0004842);; Cellular Component: nucleus (GO:0005634);; Cellular Component: cytoplasm (GO:0005737);; Biological Process: defense response (GO:0006952);; Molecular Function: transcription factor binding (GO:0008134);; Molecular Function: zinc ion binding (GO:0008270);; Biological Process: protein ubiquitination (GO:0016567);; Biological …	K10144|0.0|sly:101266831|K10144 RCHY1; RING finger and CHY zinc finger domain-containing protein 1 [EC:2.3.2.27]	[R]	General function prediction only	Zinc-ribbon;; CHY zinc finger;; Zinc finger, C3HC4 type (RING finger)	E3 ubiquitin-protein ligase MIEL1 OS=Arabidopsis thaliana OX=3702 GN=MIEL1 PE=1 SV=1	PREDICTED: E3 ubiquitin-protein ligase MIEL1 [Solanum lycopersicum]
Solyc05g056040.3	2.35849	6.18829	0.627101	3.05796	12.3027	19.3906	20.1836	17.2923	1471.02	9089.38	2.62693	0.000139606	0.000516168	up	--	--	Molecular Function: DNA binding (GO:0003677);; Molecular Function: DNA-binding transcription factor activity (GO:0003700);; Cellular Component: nucleus (GO:0005634);; Biological Process: transcription, DNA-templated (GO:0006351);; Cellular Component: plasmodesma (GO:0009506);; Biological Process: auxin-activated signaling pathway (GO:0009734);;	--|0.0|sly:100750255|hypothetical protein	--	--	B3 DNA binding domain;; Auxin response factor	Auxin response factor 11 OS=Arabidopsis thaliana OX=3702 GN=ARF11 PE=2 SV=3	auxin response factor 13 isoform 1 [Solanum lycopersicum]
Solyc01g006680.4	0.123864	0.463597	0.172113	0.253191	0.98253	0.439855	0.871932	0.764773	219.108	656.697	1.58237	0.00725208	0.017641	up	--	--	Molecular Function: DNA-binding transcription factor activity (GO:0003700);; Cellular Component: nucleus (GO:0005634);; Cellular Component: cytoplasm (GO:0005737);; Biological Process: circadian rhythm (GO:0007623);; Biological Process: flower development (GO:0009908);; Biological Process: regulation of circadian rhythm (GO:0042752);; Molecular Function: metal ion binding (GO:0046872);; Molecular…	K10277|0.0|sly:101251119|K10277 KDM8; lysine-specific demethylase 8 [EC:1.14.11.27]	[BT]	--	Cupin-like domain;; Cupin superfamily protein;; JmjC domain, hydroxylase	Lysine-specific demethylase JMJ30 OS=Arabidopsis thaliana OX=3702 GN=JMJ30 PE=1 SV=1	JmjC-domain protein JMJ524 [Solanum lycopersicum]
Solyc04g072070.3	0.790684	5.24334	0.931212	2.32175	18.4893	40.149	78.8409	45.8264	126.507	2570.66	4.34149	4.4796e-09	3.96297e-08	up	--	--	Molecular Function: DNA-binding transcription factor activity (GO:0003700);; Cellular Component: nucleus (GO:0005634);; Biological Process: transcription, DNA-templated (GO:0006351);; Biological Process: jasmonic acid mediated signaling pathway (GO:0009867);; Biological Process: defense response to bacterium (GO:0042742);; Molecular Function: sequence-specific DNA binding (GO:0043565);; Biologica…	--|1e-172|sly:101258252|hypothetical protein	--	--	WRKY DNA -binding domain	Probable WRKY transcription factor 51 OS=Arabidopsis thaliana OX=3702 GN=WRKY51 PE=1 SV=1	PREDICTED: probable WRKY transcription factor 51 [Solanum lycopersicum]
Solyc06g068830.2	2.09024	3.08982	1.91275	2.36427	19.5791	22.2753	27.0541	22.9695	2780.6	27526.9	3.30743	4.05555e-18	1.41576e-16	up	--	--	Molecular Function: DNA-binding transcription factor activity (GO:0003700);; Cellular Component: nucleus (GO:0005634);; Biological Process: transcription, DNA-templated (GO:0006351);; Biological Process: multicellular organism development (GO:0007275);; Biological Process: ethylene-activated signaling pathway (GO:0009873);; Molecular Function: sequence-specific DNA binding (GO:0043565);; Biologic…	--|0.0|sly:101264530|hypothetical protein	--	--	AP2 domain	Ethylene-responsive transcription factor ERF114 OS=Arabidopsis thaliana OX=3702 GN=ERF114 PE=1 SV=1	PREDICTED: ethylene-responsive transcription factor ERF114-like [Solanum lycopersicum]
Solyc06g060230.3	24.9697	47.8909	10.7652	27.8752	106.009	120.366	125.509	117.295	2363.24	9384.32	1.98917	6.5652e-05	0.000262599	up	--	--	Molecular Function: DNA binding (GO:0003677);; Molecular Function: DNA-binding transcription factor activity (GO:0003700);; Cellular Component: nucleus (GO:0005634);; Biological Process: transcription, DNA-templated (GO:0006351);; Biological Process: response to wounding (GO:0009611);; Biological Process: negative regulation of abscisic acid-activated signaling pathway (GO:0009788);;	--|0.0|sly:100301926|hypothetical protein	--	--	No apical meristem (NAM) protein	NAC domain-containing protein 2 OS=Arabidopsis thaliana OX=3702 GN=NAC002 PE=2 SV=2	Nam-like protein 1 [Solanum lycopersicum]
Solyc04g009990.3	1.87897	9.60563	2.43285	4.63915	16.3155	18.0301	22.7774	19.041	1447.55	5267.77	1.86309	0.000458897	0.00150156	up	--	--	Molecular Function: DNA-binding transcription factor activity (GO:0003700);; Cellular Component: nucleus (GO:0005634);; Biological Process: transcription, DNA-templated (GO:0006351);; Biological Process: regulation of transcription, DNA-templated (GO:0006355);; Biological Process: covalent chromatin modification (GO:0016569);; Molecular Function: metal ion binding (GO:0046872);; Molecular Functio…	K11446|0.0|sly:101246913|K11446 KDM5; histone demethylase JARID1 [EC:1.14.11.-]	[R]	General function prediction only	JmjC domain, hydroxylase;; F/Y rich C-terminus;; jmjN domain;; C5HC2 zinc finger;; F/Y-rich N-terminus	Putative lysine-specific demethylase JMJ16 OS=Arabidopsis thaliana OX=3702 GN=JMJ16 PE=2 SV=1	PREDICTED: putative lysine-specific demethylase JMJ16 [Solanum lycopersicum]
Solyc09g010160.3	1.35243	11.4827	2.1434	4.99284	0.452436	0.765141	1.70956	0.975712	279.476	52.7724	-2.41032	0.00515482	0.013062	down	--	--	Molecular Function: DNA binding (GO:0003677);; Molecular Function: DNA-binding transcription factor activity (GO:0003700);; Cellular Component: nucleus (GO:0005634);; Biological Process: transcription, DNA-templated (GO:0006351);;	--|1e-179|sly:101257801|hypothetical protein	--	--	No apical meristem (NAM) protein	NAC domain-containing protein 90 OS=Arabidopsis thaliana OX=3702 GN=NAC090 PE=1 SV=1	PREDICTED: NAC domain-containing protein 90-like isoform X1 [Solanum lycopersicum]
Solyc06g071230.3	41.2224	52.0412	57.6886	50.3174	22.2259	21.4234	16.4304	20.0266	4752.74	1585.26	-1.58385	8.6722e-05	0.000337205	down	--	--	Molecular Function: DNA binding (GO:0003677);; Cellular Component: nucleus (GO:0005634);; Cellular Component: cytosol (GO:0005829);; Biological Process: transcription, DNA-templated (GO:0006351);; Biological Process: regulation of transcription, DNA-templated (GO:0006355);;	--|0.0|sly:101261036|hypothetical protein	--	--	Myb-like DNA-binding domain	Transcription factor MYB1R1 OS=Solanum tuberosum OX=4113 PE=2 SV=1	transcription factor MYB1R1 [Solanum lycopersicum]
Solyc07g066330.3	0.146656	1.57652	0.166874	0.630017	9.227	6.61871	7.70015	7.84862	48.6945	598.644	3.60871	5.64653e-06	2.81052e-05	up	--	--	Molecular Function: DNA binding (GO:0003677);; Molecular Function: DNA-binding transcription factor activity (GO:0003700);; Cellular Component: nucleus (GO:0005634);; Biological Process: transcription, DNA-templated (GO:0006351);; Biological Process: auxin-activated signaling pathway (GO:0009734);; Biological Process: primary shoot apical meristem specification (GO:0010072);; Biological Process: …	--|0.0|sly:101261342|hypothetical protein	--	--	No apical meristem (NAM) protein	NAC domain-containing protein 21/22 OS=Arabidopsis thaliana OX=3702 GN=NAC021 PE=1 SV=2	PREDICTED: NAC domain-containing protein 21/22 isoform X1 [Solanum lycopersicum]
Solyc01g086870.3	19.3792	55.9903	17.9851	31.1182	221.035	162.591	162.774	182.133	3919.7	19101.6	2.28476	2.85344e-08	2.17068e-07	up	--	--	Molecular Function: core promoter sequence-specific DNA binding (GO:0001046);; Molecular Function: transcriptional activator activity, RNA polymerase II transcription regulatory region sequence-specific DNA binding (GO:0001228);; Molecular Function: DNA-binding transcription factor activity (GO:0003700);; Cellular Component: nucleus (GO:0005634);; Biological Process: regulation of transcription, …	--|0.0|sly:101265165|hypothetical protein	--	--	Helix-loop-helix DNA-binding domain	Transcription factor bHLH130 OS=Arabidopsis thaliana OX=3702 GN=BHLH130 PE=1 SV=1	PREDICTED: transcription factor bHLH130-like [Solanum lycopersicum]
Solyc02g069860.4	37.1907	40.7769	21.8618	33.2764	3.1939	2.48023	1.42467	2.36627	7870.56	512.181	-3.9411	1.78608e-19	7.59578e-18	down	--	--	Molecular Function: DNA binding (GO:0003677);; Molecular Function: DNA-binding transcription factor activity (GO:0003700);; Cellular Component: nucleus (GO:0005634);; Biological Process: transcription, DNA-templated (GO:0006351);; Biological Process: negative regulation of transcription, DNA-templated (GO:0045892);;	K08064|1e-152|sly:101260988|K08064 NFYA; nuclear transcription factor Y, alpha	[K]	Transcription	CCAAT-binding transcription factor (CBF-B/NF-YA) subunit B	Nuclear transcription factor Y subunit A-7 OS=Arabidopsis thaliana OX=3702 GN=NFYA7 PE=1 SV=1	PREDICTED: nuclear transcription factor Y subunit A-7 isoform X2 [Solanum lycopersicum]
Solyc10g086270.2	3.33693	3.45049	5.67338	4.1536	0.588636	0.155915	0.057153	0.267235	239.977	12.0032	-4.30373	8.18794e-08	5.72934e-07	down	[KAD]	--	Molecular Function: RNA polymerase II transcription factor activity, sequence-specific DNA binding (GO:0000981);; Molecular Function: transcription factor activity, RNA polymerase II transcription factor recruiting (GO:0001135);; Molecular Function: DNA-binding transcription factor activity (GO:0003700);; Cellular Component: nucleus (GO:0005634);; Biological Process: transcription, DNA-templated …	K09422|0.0|sly:101250068|K09422 MYBP; transcription factor MYB, plant	[K]	Transcription	Myb-like DNA-binding domain;; Myb-like DNA-binding domain	Transcription factor MYB113 OS=Arabidopsis thaliana OX=3702 GN=MYB113 PE=1 SV=1	PREDICTED: transcription factor MYB113 [Solanum lycopersicum]
Solyc05g050560.1	5.82861	5.14199	0.835166	3.93525	47.7064	32.8224	30.9844	37.1711	328.818	2758.48	3.0674	1.07334e-06	6.12835e-06	up	--	--	Molecular Function: DNA-binding transcription factor activity (GO:0003700);; Cellular Component: nucleus (GO:0005634);; Cellular Component: cytoplasm (GO:0005737);; Biological Process: transcription, DNA-templated (GO:0006351);; Biological Process: regulation of transcription, DNA-templated (GO:0006355);; Molecular Function: transcription regulatory region DNA binding (GO:0044212);;	--|0.0|sly:101247327|hypothetical protein	--	--	bHLH-MYC and R2R3-MYB transcription factors N-terminal;; Helix-loop-helix DNA-binding domain	Transcription factor bHLH13 OS=Arabidopsis thaliana OX=3702 GN=BHLH13 PE=1 SV=1	PREDICTED: transcription factor bHLH13-like [Solanum lycopersicum]
MSTRG.11922	0	0	0	0	0.793392	5.21712	10.3591	5.45653	0.293776	1077.68	11.377	1.72061e-15	4.25679e-14	up	--	--	--	--|4e-79|sly:101251785|hypothetical protein	--	--	--	--	PREDICTED: WRKY transcription factor 55 [Solanum lycopersicum]
Solyc08g076860.3	54.3336	98.8326	37.5247	63.5636	257.623	211.743	215.008	228.125	5642.41	18735.8	1.73129	1.39792e-05	6.43978e-05	up	--	--	--	--|1e-172|sly:101260164|hypothetical protein	--	--	PLATZ transcription factor	--	PREDICTED: uncharacterized protein LOC101260164 [Solanum lycopersicum]
Solyc02g088190.4	5.34199	7.68051	14.5183	9.18027	0.682077	0.223963	0	0.302013	875.755	22.413	-5.27909	4.64848e-09	4.10216e-08	down	[KAD]	--	--	K09422|0.0|sly:101250177|K09422 MYBP; transcription factor MYB, plant	[K]	Transcription	Myb-like DNA-binding domain;; Myb-like DNA-binding domain	Transcription factor MYB106 OS=Arabidopsis thaliana OX=3702 GN=MYB106 PE=2 SV=1	PREDICTED: myb-related protein 306 [Solanum lycopersicum]
Solyc02g062690.3	10.6451	10.3849	6.87716	9.30237	2.09139	0.36483	0.621858	1.02602	893.874	74.9389	-3.57392	1.54298e-07	1.02545e-06	down	--	--	Molecular Function: DNA binding (GO:0003677);; Cellular Component: nucleus (GO:0005634);; Biological Process: transcription, DNA-templated (GO:0006351);; Biological Process: regulation of transcription, DNA-templated (GO:0006355);; Biological Process: gibberellic acid mediated signaling pathway (GO:0009740);; Biological Process: brassinosteroid mediated signaling pathway (GO:0009742);; Biological…	--|0.0|sly:101266900|hypothetical protein	--	--	Helix-loop-helix DNA-binding domain	Transcription factor HBI1 OS=Arabidopsis thaliana OX=3702 GN=HBI1 PE=1 SV=3	PREDICTED: transcription factor HBI1 [Solanum lycopersicum]
Solyc06g076030.3	4.5316	6.12866	3.83136	4.83054	1.34671	1.15247	1.06352	1.18757	388.053	83.0148	-2.22506	4.9842e-09	4.37401e-08	down	--	--	Molecular Function: DNA-binding transcription factor activity (GO:0003700);; Cellular Component: nucleus (GO:0005634);; Biological Process: transcription, DNA-templated (GO:0006351);; Biological Process: regulation of transcription, DNA-templated (GO:0006355);; Molecular Function: sequence-specific DNA binding (GO:0043565);; Molecular Function: transcription regulatory region DNA binding (GO:0044…	--|0.0|sly:101250604|hypothetical protein	--	--	Dof domain, zinc finger	Dof zinc finger protein DOF2.4 OS=Arabidopsis thaliana OX=3702 GN=DOF2.4 PE=2 SV=1	PREDICTED: dof zinc finger protein DOF2.4 [Solanum lycopersicum]
Solyc04g005130.3	1.29485	0.54958	1.31285	1.05243	0.167118	0.203014	0.175607	0.181913	120.254	11.6648	-3.35957	5.46345e-06	2.72779e-05	down	--	--	--	--|1e-165|sly:101257162|hypothetical protein	--	--	Helix-loop-helix DNA-binding domain	Transcription factor BHLH089 OS=Oryza sativa subsp. japonica OX=39947 GN=BHLH089 PE=1 SV=1	PREDICTED: transcription factor bHLH79-like isoform X2 [Solanum lycopersicum]
Solyc03g007370.3	50.2426	161.708	75.333	95.7611	12.1559	9.22774	5.90301	9.09554	18791.3	1609.75	-3.54505	8.6833e-13	1.4013e-11	down	[K]	Transcription	Molecular Function: sigma factor activity (GO:0001053);; Molecular Function: DNA binding (GO:0003677);; Molecular Function: DNA-binding transcription factor activity (GO:0003700);; Cellular Component: mitochondrion (GO:0005739);; Biological Process: DNA-templated transcription, initiation (GO:0006352);; Cellular Component: chloroplast (GO:0009507);; Biological Process: chloroplast organization (G…	K03093|0.0|sly:101252660|K03093 sigI; RNA polymerase sigma factor	--	--	Sigma-70 region 3;; Sigma-70, region 4;; Sigma-70 region 2	RNA polymerase sigma factor sigE, chloroplastic/mitochondrial OS=Arabidopsis thaliana OX=3702 GN=SIGE PE=1 SV=1	PREDICTED: RNA polymerase sigma factor sigE, chloroplastic/mitochondrial isoform X1 [Solanum lycopersicum]
Solyc12g042590.2	0	0.114623	0	0.0382077	1.54332	2.60598	1.72666	1.95865	1.76265	129.147	6.00556	1.84032e-09	1.74008e-08	up	--	--	Biological Process: response to molecule of bacterial origin (GO:0002237);; Molecular Function: DNA-binding transcription factor activity (GO:0003700);; Cellular Component: nucleus (GO:0005634);; Biological Process: transcription, DNA-templated (GO:0006351);; Biological Process: response to wounding (GO:0009611);; Biological Process: response to salicylic acid (GO:0009751);; Biological Process: r…	--|0.0|sly:101246806|hypothetical protein	--	--	WRKY DNA -binding domain	Probable WRKY transcription factor 40 OS=Arabidopsis thaliana OX=3702 GN=WRKY40 PE=1 SV=1	PREDICTED: probable WRKY transcription factor 40 [Solanum lycopersicum]
Solyc02g088670.1	0.03124	0.102316	0	0.0445187	0.388609	0.524872	0.671968	0.528483	2.52207	33.1488	3.62181	0.00112449	0.00335741	up	--	--	Molecular Function: DNA-binding transcription factor activity (GO:0003700);; Cellular Component: nucleus (GO:0005634);; Biological Process: transcription, DNA-templated (GO:0006351);; Biological Process: regulation of transcription, DNA-templated (GO:0006355);; Molecular Function: transcription regulatory region DNA binding (GO:0044212);; Molecular Function: metal ion binding (GO:0046872);;	--|0.0|sly:101264589|hypothetical protein	[R]	General function prediction only	C2H2-type zinc finger;; C2H2-type zinc finger;; Zinc-finger double-stranded RNA-binding;; Zinc finger, C2H2 type;; C2H2-type zinc ribbon	Zinc finger protein ZAT9 OS=Arabidopsis thaliana OX=3702 GN=ZAT9 PE=2 SV=1	PREDICTED: zinc finger protein ZAT1-like [Solanum lycopersicum]
Solyc09g089910.1	0	0	0	0	155.175	214.798	219.748	196.574	0	4037.84	14.2447	5.90245e-29	6.96807e-27	up	--	--	Molecular Function: DNA-binding transcription factor activity (GO:0003700);; Cellular Component: nucleus (GO:0005634);; Biological Process: transcription, DNA-templated (GO:0006351);; Biological Process: positive regulation of abscisic acid-activated signaling pathway (GO:0009789);; Biological Process: ethylene-activated signaling pathway (GO:0009873);; Biological Process: positive regulation of …	--|1e-100|sly:101260767|hypothetical protein	--	--	AP2 domain	Ethylene-responsive transcription factor ERF096 OS=Arabidopsis thaliana OX=3702 GN=ERF096 PE=1 SV=1	PREDICTED: ethylene-responsive transcription factor ERF096 [Solanum lycopersicum]
Solyc05g006310.3	0	0	0	0	0.292086	2.2006	0.715361	1.06935	0	34.862	7.3893	1.6453e-05	7.46936e-05	up	--	--	Molecular Function: DNA-binding transcription factor activity (GO:0003700);; Cellular Component: nucleus (GO:0005634);; Biological Process: transcription, DNA-templated (GO:0006351);; Biological Process: regulation of transcription, DNA-templated (GO:0006355);; Biological Process: multicellular organism development (GO:0007275);; Biological Process: cytokinin-activated signaling pathway (GO:00097…	--|0.0|sly:101267308|hypothetical protein	--	--	C2H2-type zinc finger	Zinc finger protein 5 OS=Arabidopsis thaliana OX=3702 GN=ZFP5 PE=1 SV=1	PREDICTED: zinc finger protein 5-like [Solanum lycopersicum]
Solyc06g072520.2	0.422759	0.242612	0.067514	0.244295	0.47576	0.877093	2.58931	1.31405	34.0822	136.603	1.99906	0.0231088	0.0483113	up	--	--	Molecular Function: DNA binding (GO:0003677);; Molecular Function: DNA-binding transcription factor activity (GO:0003700);; Cellular Component: nucleus (GO:0005634);; Biological Process: transcription, DNA-templated (GO:0006351);; Biological Process: response to gibberellin (GO:0009739);;	--|0.0|sly:101248211|hypothetical protein	--	--	Helix-loop-helix DNA-binding domain	Transcription factor bHLH137 OS=Arabidopsis thaliana OX=3702 GN=BHLH137 PE=1 SV=1	PREDICTED: transcription factor bHLH137-like [Solanum lycopersicum]
Solyc03g116890.3	32.1216	32.7332	0.624096	21.8263	151.302	113.574	79.9342	114.937	4048.91	21545.4	2.41171	0.0103683	0.0240688	up	--	--	Biological Process: response to molecule of bacterial origin (GO:0002237);; Molecular Function: DNA-binding transcription factor activity (GO:0003700);; Cellular Component: nucleus (GO:0005634);; Biological Process: transcription, DNA-templated (GO:0006351);; Biological Process: response to wounding (GO:0009611);; Biological Process: response to salicylic acid (GO:0009751);; Biological Process: r…	--|0.0|sly:101246812|hypothetical protein	--	--	WRKY DNA -binding domain	Probable WRKY transcription factor 40 OS=Arabidopsis thaliana OX=3702 GN=WRKY40 PE=1 SV=1	probable WRKY transcription factor 40 [Solanum lycopersicum]
Solyc09g083360.3	3.33326	1.22402	0.671113	1.7428	18.5529	7.96619	12.1132	12.8774	709.791	2364.17	1.73637	0.00511831	0.0129822	up	--	--	Molecular Function: DNA binding (GO:0003677);; Molecular Function: DNA-binding transcription factor activity (GO:0003700);; Cellular Component: nucleus (GO:0005634);; Biological Process: transcription, DNA-templated (GO:0006351);; Biological Process: regulation of transcription, DNA-templated (GO:0006355);;	--|1e-167|sly:101245202|hypothetical protein	--	--	--	Transcription factor bHLH92 OS=Arabidopsis thaliana OX=3702 GN=BHLH92 PE=1 SV=1	PREDICTED: transcription factor bHLH92 [Solanum lycopersicum]
Solyc02g092930.1	236.516	259.19	46.7753	180.827	66.7153	68.1415	56.1704	63.6758	9708.52	2980.96	-1.70352	0.00224386	0.00620866	down	[KAD]	--	Molecular Function: RNA polymerase II transcription factor activity, sequence-specific DNA binding (GO:0000981);; Molecular Function: transcription factor activity, RNA polymerase II transcription factor recruiting (GO:0001135);; Molecular Function: DNA-binding transcription factor activity (GO:0003700);; Cellular Component: nucleus (GO:0005634);; Biological Process: transcription, DNA-templated …	K09422|0.0|sly:101249225|K09422 MYBP; transcription factor MYB, plant	[K]	Transcription	Myb-like DNA-binding domain;; Myb-like DNA-binding domain	Transcription factor MYB44 OS=Arabidopsis thaliana OX=3702 GN=MYB44 PE=1 SV=1	PREDICTED: transcription factor MYB44-like [Solanum lycopersicum]
Solyc06g069100.3	0	0	0	0	0.075655	0.230637	0.351337	0.21921	0	22.6282	6.76247	0.000186899	0.000671905	up	--	--	Molecular Function: DNA binding (GO:0003677);; Molecular Function: DNA-binding transcription factor activity (GO:0003700);; Cellular Component: nucleus (GO:0005634);; Biological Process: transcription, DNA-templated (GO:0006351);;	--|0.0|sly:101263328|hypothetical protein	--	--	No apical meristem (NAM) protein;; VQ motif	NAC domain-containing protein 79 OS=Arabidopsis thaliana OX=3702 GN=NAC079 PE=2 SV=1	PREDICTED: NAC domain-containing protein 79 [Solanum lycopersicum]
Solyc03g005990.3	6.14605	7.32862	3.95986	5.81151	17.6332	21.103	23.3138	20.6833	950.688	2917.6	1.61764	1.48249e-05	6.79421e-05	up	--	--	Molecular Function: DNA binding (GO:0003677);; Molecular Function: DNA-binding transcription factor activity (GO:0003700);; Biological Process: transcription, DNA-templated (GO:0006351);; Biological Process: regulation of transcription, DNA-templated (GO:0006355);; Biological Process: brassinosteroid mediated signaling pathway (GO:0009742);;	--|0.0|sot:102582327|hypothetical protein	--	--	BES1/BZR1 plant transcription factor, N-terminal	BES1/BZR1 homolog protein 4 OS=Arabidopsis thaliana OX=3702 GN=BEH4 PE=1 SV=1	PREDICTED: BES1/BZR1 homolog protein 4 isoform X1 [Solanum lycopersicum]
Solyc05g053150.2	0	0	0	0	0.589753	3.33664	1.57018	1.83219	0.293776	81.0034	7.64342	3.35377e-07	2.09434e-06	up	[KAD]	--	Molecular Function: RNA polymerase II transcription factor activity, sequence-specific DNA binding (GO:0000981);; Molecular Function: transcription factor activity, RNA polymerase II transcription factor recruiting (GO:0001135);; Molecular Function: DNA-binding transcription factor activity (GO:0003700);; Cellular Component: nucleus (GO:0005634);; Biological Process: transcription, DNA-templated …	K09422|1e-176|sly:101248880|K09422 MYBP; transcription factor MYB, plant	[K]	Transcription	Myb-like DNA-binding domain;; Myb-like DNA-binding domain	Transcription factor MYB59 OS=Arabidopsis thaliana OX=3702 GN=MYB59 PE=2 SV=2	PREDICTED: transcription factor MYB24-like [Solanum lycopersicum]
Solyc12g007070.2	1.65557	9.63897	9.55585	6.95013	2.47322	0.924978	1.11404	1.50408	600.525	110.353	-2.44309	0.000899241	0.00275011	down	[K]	Transcription	Molecular Function: DNA-binding transcription factor activity (GO:0003700);; Cellular Component: nucleus (GO:0005634);; Biological Process: transcription, DNA-templated (GO:0006351);; Molecular Function: sequence-specific DNA binding (GO:0043565);;	K09419|0.0|sly:101248645|K09419 HSFF; heat shock transcription factor, other eukaryote	[K]	Transcription	HSF-type DNA-binding	Heat stress transcription factor C-1 OS=Arabidopsis thaliana OX=3702 GN=HSFC1 PE=1 SV=1	PREDICTED: heat stress transcription factor C-1 [Solanum lycopersicum]
Solyc04g074520.1	16.0926	21.4179	6.21007	14.5735	10.7092	7.63685	5.4651	7.93705	761.975	350.169	-1.12177	0.0168768	0.0366855	down	--	--	Cellular Component: nucleus (GO:0005634);; Biological Process: cellular sodium ion homeostasis (GO:0006883);; Biological Process: cellular potassium ion homeostasis (GO:0030007);; Biological Process: negative regulation of DNA-binding transcription factor activity (GO:0043433);; Biological Process: negative regulation of response to salt stress (GO:1901001);;	--|0.0|sly:101262412|hypothetical protein	--	--	VQ motif	VQ motif-containing protein 9 OS=Arabidopsis thaliana OX=3702 GN=VQ9 PE=1 SV=1	PREDICTED: VQ motif-containing protein 9 [Solanum lycopersicum]
Solyc09g074760.1	0.155413	0.978416	2.07009	1.06797	0	0	0	0	30.9393	0	-7.62397	4.65996e-05	0.000193097	down	[B]	Chromatin structure and dynamics	Molecular Function: DNA-binding transcription factor activity (GO:0003700);; Cellular Component: nucleus (GO:0005634);; Biological Process: transcription, DNA-templated (GO:0006351);; Molecular Function: sequence-specific DNA binding (GO:0043565);;	K08065|1e-100|sly:101254635|K08065 NFYB; nuclear transcription Y subunit beta	[K]	Transcription	Histone-like transcription factor (CBF/NF-Y) and archaeal histone;; Core histone H2A/H2B/H3/H4	Nuclear transcription factor Y subunit B-5 OS=Arabidopsis thaliana OX=3702 GN=NFYB5 PE=1 SV=1	PREDICTED: nuclear transcription factor Y subunit B-5 [Solanum lycopersicum]
Solyc12g056790.2	12.8953	31.3597	8.35123	17.5354	52.2106	42.9876	42.9506	46.0496	2067.4	4905.3	1.24617	0.00485067	0.0123706	up	--	--	Molecular Function: DNA binding (GO:0003677);; Molecular Function: DNA-binding transcription factor activity (GO:0003700);; Cellular Component: nucleus (GO:0005634);; Cellular Component: endoplasmic reticulum membrane (GO:0005789);; Biological Process: transcription, DNA-templated (GO:0006351);; Cellular Component: integral component of membrane (GO:0016021);; Biological Process: cellular respons…	--|0.0|sly:101255476|hypothetical protein	--	--	No apical meristem (NAM) protein	NAC domain-containing protein 17 OS=Arabidopsis thaliana OX=3702 GN=NAC017 PE=2 SV=1	stress-related NAC1 [Solanum lycopersicum]
Solyc01g096050.4	14.4128	16.2229	5.06168	11.8991	60.993	45.9305	47.1822	51.3685	1311.15	4958.42	1.91869	2.33379e-05	0.000102578	up	--	--	Molecular Function: DNA-binding transcription factor activity (GO:0003700);; Cellular Component: nucleus (GO:0005634);; Cellular Component: cytoplasm (GO:0005737);; Biological Process: transcription, DNA-templated (GO:0006351);; Biological Process: regulation of transcription, DNA-templated (GO:0006355);; Molecular Function: transcription regulatory region DNA binding (GO:0044212);;	--|0.0|sly:101254734|hypothetical protein	--	--	bHLH-MYC and R2R3-MYB transcription factors N-terminal;; Helix-loop-helix DNA-binding domain	Transcription factor bHLH13 OS=Arabidopsis thaliana OX=3702 GN=BHLH13 PE=1 SV=1	PREDICTED: transcription factor bHLH13-like [Solanum lycopersicum]
Solyc02g073580.1	166.722	70.3257	28.9704	88.6727	10.0569	4.12924	2.11329	5.43314	31507.5	1673.23	-4.23487	1.32701e-08	1.07258e-07	down	--	--	Biological Process: transcription, DNA-templated (GO:0006351);; Molecular Function: sequence-specific DNA binding (GO:0043565);;	--|1e-155|sly:104645854|hypothetical protein	--	--	Seed dormancy control	Protein DOG1-like 4 OS=Arabidopsis thaliana OX=3702 GN=DOGL4 PE=2 SV=1	PREDICTED: transcription factor TGA2.3 [Solanum lycopersicum]
Solyc05g009380.4	0.257927	0.241472	0.11156	0.203653	0	0.034589	0	0.0115297	21.5091	2.33103	-3.16259	0.0101385	0.0235989	down	--	--	Molecular Function: DNA-binding transcription factor activity (GO:0003700);; Cellular Component: nucleus (GO:0005634);; Biological Process: flower development (GO:0009908);; Biological Process: leaf morphogenesis (GO:0009965);; Biological Process: specification of floral organ identity (GO:0010093);; Biological Process: specification of carpel identity (GO:0010094);; Biological Process: specifica…	--|0.0|sly:101246056|hypothetical protein	--	--	--	Zinc finger protein JAGGED OS=Arabidopsis thaliana OX=3702 GN=JAG PE=2 SV=1	protein lyrate [Solanum lycopersicum]
Solyc04g082810.4	0.033706	0.174533	0.065066	0.0911017	6.44009	5.15254	5.3021	5.63158	5.0299	306.463	5.91017	5.63606e-21	2.76945e-19	up	--	--	Molecular Function: AT DNA binding (GO:0003680);; Molecular Function: double-stranded DNA binding (GO:0003690);; Molecular Function: DNA-binding transcription factor activity (GO:0003700);; Cellular Component: nucleus (GO:0005634);; Biological Process: chromatin organization (GO:0006325);; Biological Process: transcription, DNA-templated (GO:0006351);; Biological Process: photomorphogenesis (GO:0…	--|1e-176|sly:101244283|hypothetical protein	--	--	Domain of unknown function (DUF296)	AT-hook motif nuclear-localized protein 27 OS=Arabidopsis thaliana OX=3702 GN=AHL27 PE=1 SV=1	PREDICTED: AT-hook motif nuclear-localized protein 27 isoform X1 [Solanum lycopersicum]
Solyc04g077480.3	3.33989	3.87959	3.04353	3.421	1.96661	1.72629	1.08905	1.59398	940.294	356.231	-1.39927	0.000277454	0.000959506	down	--	--	Molecular Function: DNA binding (GO:0003677);; Molecular Function: DNA-binding transcription factor activity (GO:0003700);; Cellular Component: nucleus (GO:0005634);; Biological Process: transcription, DNA-templated (GO:0006351);; Biological Process: regulation of transcription, DNA-templated (GO:0006355);; Biological Process: response to blue light (GO:0009637);; Biological Process: regulation o…	--|0.0|sly:101251469|hypothetical protein	--	--	Helix-loop-helix DNA-binding domain	Transcription factor bHLH74 OS=Arabidopsis thaliana OX=3702 GN=BHLH74 PE=1 SV=1	PREDICTED: transcription factor bHLH74 [Solanum lycopersicum]
Solyc03g019800.4	3.66636	4.75282	0.708864	3.04268	15.7124	17.3595	16.4721	16.5146	600.87	2988.47	2.3134	0.000179185	0.00064679	up	--	--	Molecular Function: RNA polymerase II transcription factor activity, sequence-specific DNA binding (GO:0000981);; Molecular Function: transcription factor activity, RNA polymerase II transcription factor recruiting (GO:0001135);; Cellular Component: nucleus (GO:0005634);; Biological Process: transcription, DNA-templated (GO:0006351);; Biological Process: regulation of transcription by RNA polymer…	--|0.0|sly:101250866|hypothetical protein	[K]	Transcription	Myb-like DNA-binding domain;; Myb-like DNA-binding domain	Transcription factor MYB3R-1 OS=Arabidopsis thaliana OX=3702 GN=MYB3R1 PE=2 SV=1	PREDICTED: uncharacterized protein LOC101250866 [Solanum lycopersicum]
Solyc05g053380.4	0.477226	0.371991	1.16884	0.672685	3.16849	1.96928	8.40924	4.51567	98.0033	512.705	2.39158	0.00491697	0.0125172	up	--	--	Molecular Function: DNA binding (GO:0003677);; Molecular Function: DNA-binding transcription factor activity (GO:0003700);; Cellular Component: nucleus (GO:0005634);; Biological Process: transcription, DNA-templated (GO:0006351);; Biological Process: response to bacterium (GO:0009617);; Biological Process: response to chitin (GO:0010200);; Biological Process: defense response to bacterium (GO:004…	--|0.0|sly:101264826|hypothetical protein	--	--	WRKY DNA -binding domain	Probable WRKY transcription factor 48 OS=Arabidopsis thaliana OX=3702 GN=WRKY48 PE=2 SV=1	PREDICTED: probable WRKY transcription factor 48 [Solanum lycopersicum]
Solyc05g013370.1	4.60873	6.72942	5.41031	5.58282	0.277307	2.29541	1.27105	1.28126	208.837	37.6203	-2.47373	0.00103353	0.00311402	down	--	--	Molecular Function: transcription factor activity, RNA polymerase II proximal promoter sequence-specific DNA binding (GO:0000982);; Molecular Function: proximal promoter sequence-specific DNA binding (GO:0000987);; Molecular Function: DNA-binding transcription factor activity (GO:0003700);; Cellular Component: nucleus (GO:0005634);; Biological Process: transcription, DNA-templated (GO:0006351);; …	--|1e-173|sly:104647464|hypothetical protein	[K]	Transcription	SRF-type transcription factor (DNA-binding and dimerisation domain)	Agamous-like MADS-box protein AGL103 OS=Arabidopsis thaliana OX=3702 GN=AGL103 PE=1 SV=1	PREDICTED: agamous-like MADS-box protein AGL82 [Solanum lycopersicum]
Solyc08g062210.3	7.48635	13.1904	7.07548	9.25075	5.46232	4.45034	2.13235	4.015	995.773	402.606	-1.30588	0.00543974	0.0136925	down	--	--	Molecular Function: DNA binding (GO:0003677);; Molecular Function: DNA-binding transcription factor activity (GO:0003700);; Biological Process: transcription, DNA-templated (GO:0006351);; Cellular Component: CCAAT-binding factor complex (GO:0016602);;	K08064|0.0|sly:101246742|K08064 NFYA; nuclear transcription factor Y, alpha	[K]	Transcription	CCAAT-binding transcription factor (CBF-B/NF-YA) subunit B	Nuclear transcription factor Y subunit A-8 OS=Arabidopsis thaliana OX=3702 GN=NFYA8 PE=1 SV=2	PREDICTED: nuclear transcription factor Y subunit A-8 [Solanum lycopersicum]
Solyc07g052100.4	0.09733	0.357815	0.171022	0.208722	0.028081	0	0	0.00936033	60.0148	1.26376	-5.49608	7.6697e-06	3.71296e-05	down	[KL]	--	Molecular Function: DNA binding (GO:0003677);; Molecular Function: helicase activity (GO:0004386);; Molecular Function: ATP binding (GO:0005524);; Cellular Component: nucleus (GO:0005634);; Cellular Component: cytoplasm (GO:0005737);; Biological Process: transcription, DNA-templated (GO:0006351);; Biological Process: regulation of transcription, DNA-templated (GO:0006355);; Molecular Function: zi…	K15083|0.0|sly:101251601|K15083 RAD16; DNA repair protein RAD16	[L]	Replication, recombination and repair	SNF2 family N-terminal domain;; Helicase conserved C-terminal domain;; Zinc finger, C3HC4 type (RING finger);; Type III restriction enzyme, res subunit;; Zinc finger, C3HC4 type (RING finger)	Helicase-like transcription factor CHR28 OS=Arabidopsis thaliana OX=3702 GN=CHR28 PE=1 SV=1	PREDICTED: DNA repair protein RAD16-like [Solanum lycopersicum]
Solyc09g007570.3	1.90689	1.39809	0.887663	1.39755	0.199535	0.0667089	0.0490156	0.105086	167.771	10.9699	-3.92768	1.13037e-08	9.25475e-08	down	--	--	Molecular Function: DNA binding (GO:0003677);; Molecular Function: DNA-binding transcription factor activity (GO:0003700);; Cellular Component: nucleus (GO:0005634);; Biological Process: transcription, DNA-templated (GO:0006351);; Biological Process: regulation of transcription, DNA-templated (GO:0006355);; Biological Process: response to water deprivation (GO:0009414);; Biological Process: respo…	--|1e-148|sly:101246465|hypothetical protein	[O]	Posttranslational modification, protein turnover, chaperones	Myb-like DNA-binding domain	Transcription factor SRM1 OS=Arabidopsis thaliana OX=3702 GN=SRM1 PE=1 SV=1	PREDICTED: transcription factor DIVARICATA-like [Solanum lycopersicum]
Solyc06g049040.4	10.2323	6.77459	13.1718	10.0596	1.38275	1.04219	1.12375	1.1829	1438.13	145.508	-3.3046	1.06775e-09	1.05372e-08	down	--	--	Molecular Function: DNA-binding transcription factor activity (GO:0003700);; Cellular Component: nucleus (GO:0005634);; Biological Process: transcription, DNA-templated (GO:0006351);; Molecular Function: sequence-specific DNA binding (GO:0043565);;	--|0.0|sly:101255499|hypothetical protein	--	--	bZIP transcription factor;; Basic region leucine zipper	Transcription factor RF2b OS=Oryza sativa subsp. japonica OX=39947 GN=RF2b PE=1 SV=2	PREDICTED: transcription factor RF2b-like [Solanum lycopersicum]
Solyc03g098270.1	0.554807	0.172775	0	0.242527	0	0	0	0	8.69064	0	-5.79659	0.0113649	0.0260567	down	--	--	--	K09422|1e-59|sly:101254770|K09422 MYBP; transcription factor MYB, plant	[K]	Transcription	--	Transcription factor MYB117 OS=Arabidopsis thaliana OX=3702 GN=MYB117 PE=2 SV=1	PREDICTED: transcriptional activator Myb-like [Solanum lycopersicum]
Solyc01g090760.4	1.89434	2.10658	2.84153	2.28082	0.108048	0.075489	0	0.061179	143.034	2.83654	-5.59505	2.83045e-11	3.57431e-10	down	--	--	Molecular Function: RNA polymerase II regulatory region sequence-specific DNA binding (GO:0000977);; Molecular Function: RNA polymerase II transcription factor binding (GO:0001085);; Molecular Function: transcriptional activator activity, RNA polymerase II transcription regulatory region sequence-specific DNA binding (GO:0001228);; Molecular Function: chromatin binding (GO:0003682);; Molecular Fu…	--|0.0|sly:101267350|hypothetical protein	[K]	Transcription	GATA zinc finger	GATA transcription factor 4 OS=Arabidopsis thaliana OX=3702 GN=GATA4 PE=2 SV=1	PREDICTED: GATA transcription factor 4 [Solanum lycopersicum]
Solyc12g005640.2	0	0	0.061557	0.020519	53.8219	16.6751	14.7609	28.4193	2.19962	1323.28	9.38204	2.76648e-23	1.77673e-21	up	[KAD]	--	Molecular Function: RNA polymerase II transcription factor activity, sequence-specific DNA binding (GO:0000981);; Molecular Function: transcription factor activity, RNA polymerase II transcription factor recruiting (GO:0001135);; Molecular Function: DNA-binding transcription factor activity (GO:0003700);; Cellular Component: nucleus (GO:0005634);; Biological Process: transcription, DNA-templated …	K09422|1e-180|sly:101255770|K09422 MYBP; transcription factor MYB, plant	[K]	Transcription	Myb-like DNA-binding domain;; Myb-like DNA-binding domain	Transcription factor MYB14 OS=Arabidopsis thaliana OX=3702 GN=MYB14 PE=2 SV=1	PREDICTED: myb-related protein Myb4-like [Solanum lycopersicum]
Solyc09g010400.3	69.693	33.6571	64.1631	55.8378	17.0027	8.99362	5.25341	10.4166	3189.65	451.111	-2.82124	3.34225e-06	1.74606e-05	down	[B]	Chromatin structure and dynamics	Cellular Component: nucleosome (GO:0000786);; Molecular Function: DNA binding (GO:0003677);; Cellular Component: nucleus (GO:0005634);;	K11251|6e-99|sly:101265669|K11251 H2A; histone H2A	[B]	Chromatin structure and dynamics	C-terminus of histone H2A;; Core histone H2A/H2B/H3/H4;; Histone-like transcription factor (CBF/NF-Y) and archaeal histone	Histone H2A OS=Euphorbia esula OX=3993 PE=2 SV=1	PREDICTED: histone H2A-like [Solanum lycopersicum]
Solyc09g059520.3	10.8086	10.3663	4.64511	8.60667	16.7434	26.3488	25.9707	23.021	951.137	2304.57	1.27641	0.00604672	0.0150302	up	--	--	Molecular Function: DNA-binding transcription factor activity (GO:0003700);; Cellular Component: nucleus (GO:0005634);; Cellular Component: cytoplasm (GO:0005737);; Biological Process: transcription, DNA-templated (GO:0006351);; Molecular Function: sequence-specific DNA binding (GO:0043565);;	K09419|0.0|sly:101251320|K09419 HSFF; heat shock transcription factor, other eukaryote	[K]	Transcription	HSF-type DNA-binding	Heat stress transcription factor A-8 OS=Arabidopsis thaliana OX=3702 GN=HSFA8 PE=2 SV=1	PREDICTED: heat stress transcription factor A-8 [Solanum lycopersicum]
Solyc11g069470.3	5.93302	19.1674	6.44127	10.5139	2.33684	2.07008	1.14278	1.8499	4143.67	622.075	-2.7355	1.2911e-08	1.04593e-07	down	--	--	Molecular Function: DNA-binding transcription factor activity (GO:0003700);; Cellular Component: nucleus (GO:0005634);; Biological Process: transcription, DNA-templated (GO:0006351);; Molecular Function: lipid binding (GO:0008289);; Biological Process: determination of bilateral symmetry (GO:0009855);; Biological Process: polarity specification of adaxial/abaxial axis (GO:0009944);; Biological Pr…	K09338|0.0|sly:101259910|K09338 HD-ZIP; homeobox-leucine zipper protein	--	--	MEKHLA domain;; START domain;; Homeobox domain	Homeobox-leucine zipper protein REVOLUTA OS=Arabidopsis thaliana OX=3702 GN=REV PE=1 SV=2	PREDICTED: homeobox-leucine zipper protein REVOLUTA [Solanum lycopersicum]
Solyc12g088390.1	20.1107	37.4436	18.2146	25.2563	71.5309	85.3352	93.7983	83.5548	750.652	2143.2	1.51315	7.27562e-05	0.000287818	up	--	--	Molecular Function: DNA-binding transcription factor activity (GO:0003700);; Cellular Component: nucleus (GO:0005634);; Biological Process: transcription, DNA-templated (GO:0006351);; Biological Process: response to oxidative stress (GO:0006979);; Biological Process: response to cold (GO:0009409);; Biological Process: response to water deprivation (GO:0009414);; Biological Process: response to wo…	--|1e-147|sly:101254884|hypothetical protein	[R]	General function prediction only	C2H2-type zinc finger;; C2H2-type zinc finger	Zinc finger protein ZAT10 OS=Arabidopsis thaliana OX=3702 GN=ZAT10 PE=2 SV=1	PREDICTED: zinc finger protein ZAT10-like [Solanum lycopersicum]
Solyc05g055470.4	8.07469	28.8277	10.016	15.6394	92.1172	106.554	87.4714	95.381	2040.65	11965.2	2.55144	2.18984e-07	1.41405e-06	up	--	--	Molecular Function: DNA binding (GO:0003677);; Molecular Function: DNA-binding transcription factor activity (GO:0003700);; Cellular Component: nucleus (GO:0005634);; Cellular Component: cytoplasm (GO:0005737);; Biological Process: transcription, DNA-templated (GO:0006351);; Biological Process: response to high light intensity (GO:0009644);; Biological Process: regulation of flavonoid biosyntheti…	--|0.0|sly:101265827|hypothetical protein	--	--	No apical meristem (NAM) protein	NAC domain-containing protein 78 OS=Arabidopsis thaliana OX=3702 GN=NAC078 PE=2 SV=2	PREDICTED: NAC domain-containing protein 78 [Solanum lycopersicum]
Solyc09g005610.4	0.175688	0.609329	0.407042	0.397353	0.040483	0.084103	0.046244	0.0569433	24.0172	3.63991	-2.71755	0.00827259	0.0197735	down	--	--	Biological Process: transcription, DNA-templated (GO:0006351);; Molecular Function: sequence-specific DNA binding (GO:0043565);;	--|1e-169|sly:101251122|hypothetical protein	--	--	Seed dormancy control	Protein DOG1-like 4 OS=Arabidopsis thaliana OX=3702 GN=DOGL4 PE=2 SV=1	PREDICTED: transcription factor TGA2.3-like [Solanum lycopersicum]
Solyc06g075370.3	17.8169	18.2589	15.1244	17.0668	70.3213	66.7152	61.2532	66.0966	1429.73	4714.23	1.72155	3.84787e-07	2.38509e-06	up	--	--	Molecular Function: DNA binding (GO:0003677);; Molecular Function: DNA-binding transcription factor activity (GO:0003700);; Cellular Component: nucleolus (GO:0005730);; Biological Process: transcription, DNA-templated (GO:0006351);; Biological Process: regulation of transcription, DNA-templated (GO:0006355);; Molecular Function: metal ion binding (GO:0046872);;	--|0.0|sly:101259641|hypothetical protein	--	--	Dof domain, zinc finger	Dof zinc finger protein DOF2.1 OS=Arabidopsis thaliana OX=3702 GN=DOF2.1 PE=2 SV=2	PREDICTED: dof zinc finger protein DOF2.1 [Solanum lycopersicum]
Solyc01g109980.4	4.86464	6.06302	2.60209	4.50992	3.08551	2.47305	1.43857	2.33237	653.236	299.839	-1.12322	0.0121687	0.0276572	down	--	--	Molecular Function: DNA-binding transcription factor activity (GO:0003700);; Cellular Component: nucleus (GO:0005634);; Biological Process: transcription, DNA-templated (GO:0006351);; Molecular Function: transcription regulatory region DNA binding (GO:0044212);;	--|0.0|sly:101243647|hypothetical protein	[K]	Transcription	Associated with HOX;; Homeobox KN domain;; Homeobox domain	BEL1-like homeodomain protein 6 OS=Arabidopsis thaliana OX=3702 GN=BLH6 PE=1 SV=1	PREDICTED: BEL1-like homeodomain protein 7 [Solanum lycopersicum]
Solyc09g066350.1	0	0	0	0	87.4148	102.114	116.862	102.13	0	2171.21	13.3495	1.21956e-25	1.01455e-23	up	--	--	Molecular Function: DNA binding (GO:0003677);; Molecular Function: DNA-binding transcription factor activity (GO:0003700);; Cellular Component: nucleus (GO:0005634);; Biological Process: transcription, DNA-templated (GO:0006351);; Biological Process: ethylene-activated signaling pathway (GO:0009873);; Biological Process: response to chitin (GO:0010200);;	--|1e-115|sly:101247159|hypothetical protein	--	--	AP2 domain	Ethylene-responsive transcription factor ERF098 OS=Arabidopsis thaliana OX=3702 GN=ERF098 PE=1 SV=1	PREDICTED: ethylene-responsive transcription factor ERF098-like [Solanum lycopersicum]
Solyc01g097330.3	12.7971	11.2918	5.44147	9.84345	29.226	21.5838	27.6392	26.1497	1193.28	2847.94	1.2547	0.00611277	0.0151784	up	--	--	Molecular Function: DNA-binding transcription factor activity (GO:0003700);; Cellular Component: nucleus (GO:0005634);; Biological Process: transcription, DNA-templated (GO:0006351);; Molecular Function: sequence-specific DNA binding (GO:0043565);;	--|0.0|sly:101261751|hypothetical protein	--	--	Basic leucine-zipper C terminal;; bZIP transcription factor;; Basic region leucine zipper	Light-inducible protein CPRF2 OS=Petroselinum crispum OX=4043 GN=CPRF2 PE=2 SV=2	PREDICTED: light-inducible protein CPRF2 [Solanum lycopersicum]
Solyc01g008910.2	2.63494	1.3769	1.48823	1.83336	0.578069	0.900937	0.731734	0.736913	185.03	57.8003	-1.67848	0.00322674	0.00860232	down	--	--	Molecular Function: transcription factor activity, transcription factor binding (GO:0000989);; Molecular Function: DNA-binding transcription factor activity (GO:0003700);; Cellular Component: nucleus (GO:0005634);; Biological Process: transcription, DNA-templated (GO:0006351);; Biological Process: regulation of transcription, DNA-templated (GO:0006355);; Biological Process: response to gibberelli…	--|0.0|sly:101256615|hypothetical protein	--	--	GRAS domain family	Scarecrow-like protein 3 OS=Arabidopsis thaliana OX=3702 GN=SCL3 PE=1 SV=1	PREDICTED: scarecrow-like protein 3 [Solanum lycopersicum]
Solyc03g113270.3	35.4645	252.914	83.7617	124.047	57.6667	60.0083	21.4706	46.3819	11208.3	3812.77	-1.55563	0.0196419	0.0418945	down	[K]	Transcription	Molecular Function: DNA-binding transcription factor activity (GO:0003700);; Cellular Component: nucleus (GO:0005634);; Biological Process: transcription, DNA-templated (GO:0006351);; Biological Process: response to blue light (GO:0009637);; Biological Process: response to salt stress (GO:0009651);; Biological Process: leaf morphogenesis (GO:0009965);; Molecular Function: protein homodimerization…	--|0.0|sly:544109|hypothetical protein	[K]	Transcription	Homeobox domain;; Homeobox associated leucine zipper;; Homeobox KN domain	Homeobox-leucine zipper protein HAT5 OS=Arabidopsis thaliana OX=3702 GN=HAT5 PE=1 SV=1	homeobox-leucine zipper protein HAT5-like [Solanum lycopersicum]
MSTRG.20641	0.111594	0.123475	1.51893	0.584665	0	0	0	0	14.3088	0	-6.50709	0.00439969	0.0113425	down	--	--	--	K14432|2e-09|sly:100820704|K14432 ABF; ABA responsive element binding factor	--	--	--	--	PREDICTED: ABA responsive transcription factor isoform X1 [Solanum lycopersicum]
Solyc02g068110.4	11.9233	15.0203	21.6962	16.2133	5.5937	6.34729	4.99155	5.64418	1261.91	389.949	-1.69374	0.000242658	0.000852495	down	--	--	Cellular Component: SAGA complex (GO:0000124);; Molecular Function: chromatin binding (GO:0003682);; Molecular Function: transcription coactivator activity (GO:0003713);; Cellular Component: nuclear pore (GO:0005643);; Biological Process: transcription, DNA-templated (GO:0006351);; Biological Process: regulation of transcription by RNA polymerase II (GO:0006357);; Biological Process: histone deub…	K11368|3e-75|spen:107009027|K11368 ENY2; enhancer of yellow 2 transcription factor	[K]	Transcription	Transcription factor e(y)2	Transcription and mRNA export factor ENY2 OS=Arabidopsis thaliana OX=3702 GN=At3g27100 PE=3 SV=1	PREDICTED: transcription and mRNA export factor SUS1 [Solanum lycopersicum]
Solyc01g079270.1	0.225026	0.033165	1.17431	0.4775	0.089852	0	0	0.0299507	17.2823	0.505503	-5.01251	0.0102405	0.0238012	down	--	--	Molecular Function: DNA binding (GO:0003677);; Molecular Function: DNA-binding transcription factor activity (GO:0003700);; Cellular Component: nucleus (GO:0005634);; Biological Process: transcription, DNA-templated (GO:0006351);; Biological Process: regulation of transcription, DNA-templated (GO:0006355);; Biological Process: cell differentiation (GO:0030154);; Biological Process: regulation of …	--|2e-24|oeu:111380986|hypothetical protein	--	--	--	Transcription factor UPBEAT1 OS=Arabidopsis thaliana OX=3702 GN=UPB1 PE=2 SV=1	hypothetical protein T459_02731 [Capsicum annuum]
Solyc02g080890.3	1.55097	4.53224	0.130813	2.07134	169.794	241.262	351.054	254.037	224.466	31818.9	7.14515	2.2055e-15	5.38616e-14	up	--	--	Molecular Function: DNA-binding transcription factor activity (GO:0003700);; Cellular Component: nucleus (GO:0005634);; Biological Process: transcription, DNA-templated (GO:0006351);; Biological Process: ethylene-activated signaling pathway (GO:0009873);; Biological Process: response to chitin (GO:0010200);; Biological Process: cellular response to phosphate starvation (GO:0016036);; Molecular Fu…	--|0.0|sly:101247683|hypothetical protein	--	--	WRKY DNA -binding domain	WRKY transcription factor 6 OS=Arabidopsis thaliana OX=3702 GN=WRKY6 PE=1 SV=1	PREDICTED: probable WRKY transcription factor 31 isoform X1 [Solanum lycopersicum]
Solyc02g086430.4	1.27771	0.416725	0.767094	0.820509	0.077849	0.277204	0.153225	0.169426	50.6264	9.76454	-2.37441	0.00861616	0.0205017	down	[R]	General function prediction only	Molecular Function: DNA-binding transcription factor activity (GO:0003700);; Molecular Function: mRNA 3'-UTR binding (GO:0003730);; Cellular Component: cytosol (GO:0005829);; Biological Process: regulation of transcription, DNA-templated (GO:0006355);; Molecular Function: transcription regulatory region DNA binding (GO:0044212);; Molecular Function: metal ion binding (GO:0046872);; Biological Pro…	K18753|0.0|spen:107010294|K18753 ZFP36L; butyrate response factor	[R]	General function prediction only	Zinc finger C-x8-C-x5-C-x3-H type (and similar)	Zinc finger CCCH domain-containing protein 15 OS=Arabidopsis thaliana OX=3702 GN=At1g68200 PE=2 SV=1	PREDICTED: zinc finger CCCH domain-containing protein 14 [Solanum lycopersicum]
Solyc03g005520.1	0	0	0	0	21.7118	37.2929	37.8322	32.279	0	949.046	12.1555	9.43024e-21	4.50924e-19	up	--	--	Molecular Function: DNA binding (GO:0003677);; Molecular Function: DNA-binding transcription factor activity (GO:0003700);; Cellular Component: nucleus (GO:0005634);; Biological Process: transcription, DNA-templated (GO:0006351);; Biological Process: defense response (GO:0006952);; Biological Process: jasmonic acid mediated signaling pathway (GO:0009867);; Biological Process: ethylene-activated s…	K14516|1e-152|sly:101244256|K14516 ERF1; ethylene-responsive transcription factor 1	--	--	AP2 domain	Ethylene-responsive transcription factor 1B OS=Arabidopsis thaliana OX=3702 GN=ERF1B PE=1 SV=2	PREDICTED: ethylene-responsive transcription factor 1B-like [Solanum lycopersicum]
Solyc05g052410.3	0.61159	0.256277	0.178205	0.348691	1.9528	2.7657	5.48338	3.40063	23.2565	198.612	3.09321	2.8597e-05	0.000123368	up	--	--	Molecular Function: DNA binding (GO:0003677);; Molecular Function: DNA-binding transcription factor activity (GO:0003700);; Cellular Component: nucleus (GO:0005634);; Biological Process: transcription, DNA-templated (GO:0006351);; Biological Process: response to heat (GO:0009408);; Biological Process: response to water deprivation (GO:0009414);; Biological Process: response to salt stress (GO:000…	--|0.0|sly:101261712|hypothetical protein	--	--	AP2 domain	Dehydration-responsive element-binding protein 2B OS=Oryza sativa subsp. japonica OX=39947 GN=DREB2B PE=2 SV=2	ethylene-responsive transcription factor 1 [Solanum lycopersicum]
Solyc11g011770.3	1.58546	3.66555	1.3052	2.18541	0.282347	1.35395	0.300736	0.645679	300.913	61.6612	-2.2861	0.000605609	0.0019325	down	--	--	Molecular Function: DNA-binding transcription factor activity (GO:0003700);; Cellular Component: nucleus (GO:0005634);; Biological Process: transcription, DNA-templated (GO:0006351);; Biological Process: regulation of transcription, DNA-templated (GO:0006355);; Biological Process: adaxial/abaxial axis specification (GO:0009943);; Biological Process: polarity specification of adaxial/abaxial axis …	--|0.0|sly:101246493|hypothetical protein	--	--	Myb-like DNA-binding domain	Transcription repressor KAN1 OS=Arabidopsis thaliana OX=3702 GN=KAN1 PE=1 SV=1	PREDICTED: transcription repressor KAN1 isoform X1 [Solanum lycopersicum]
Solyc06g069710.3	0.28109	0.32244	0.052841	0.21879	5.8211	5.65645	7.73493	6.40416	29.6912	824.876	4.77935	1.45482e-17	4.62988e-16	up	--	--	Molecular Function: DNA binding (GO:0003677);; Molecular Function: DNA-binding transcription factor activity (GO:0003700);; Cellular Component: nucleus (GO:0005634);; Biological Process: transcription, DNA-templated (GO:0006351);;	--|0.0|sly:101255705|hypothetical protein	--	--	No apical meristem (NAM) protein	NAC domain-containing protein 100 OS=Arabidopsis thaliana OX=3702 GN=NAC100 PE=2 SV=1	PREDICTED: NAC domain-containing protein 100-like [Solanum lycopersicum]
Solyc08g083170.1	0	0	0	0	2.34648	2.86249	0.640605	1.94986	0	93.0717	8.80704	1.82469e-09	1.72702e-08	up	--	--	Molecular Function: DNA binding (GO:0003677);; Molecular Function: DNA-binding transcription factor activity (GO:0003700);; Cellular Component: nucleus (GO:0005634);; Cellular Component: cytoplasm (GO:0005737);; Biological Process: transcription, DNA-templated (GO:0006351);; Biological Process: regulation of transcription, DNA-templated (GO:0006355);;	--|0.0|sly:101250434|hypothetical protein	--	--	bHLH-MYC and R2R3-MYB transcription factors N-terminal;; Helix-loop-helix DNA-binding domain	Transcription factor bHLH14 OS=Arabidopsis thaliana OX=3702 GN=BHLH14 PE=1 SV=1	PREDICTED: transcription factor bHLH14-like [Solanum lycopersicum]
Solyc01g111500.3	4.72476	16.8345	11.0719	10.877	69.9088	61.4379	25.7477	52.3648	618.174	2564.46	2.05275	0.000250971	0.000878383	up	[KAD]	--	Molecular Function: DNA binding (GO:0003677);; Cellular Component: nucleus (GO:0005634);; Biological Process: transcription, DNA-templated (GO:0006351);; Biological Process: regulation of transcription, DNA-templated (GO:0006355);;	K09422|0.0|sly:101263944|K09422 MYBP; transcription factor MYB, plant	[K]	Transcription	Myb-like DNA-binding domain;; Myb-like DNA-binding domain	Myb-related protein 308 OS=Antirrhinum majus OX=4151 GN=MYB308 PE=2 SV=1	PREDICTED: myb-related protein 308-like [Solanum lycopersicum]
Solyc02g071510.3	10.5991	11.4901	2.57159	8.22027	30.7423	32.8341	34.6876	32.7547	1788.98	6054.62	1.75864	0.00083888	0.00258524	up	--	--	Cellular Component: nucleus (GO:0005634);; Biological Process: transcription, DNA-templated (GO:0006351);; Biological Process: regulation of transcription, DNA-templated (GO:0006355);;	--|0.0|sly:101253744|hypothetical protein	[K]	Transcription	Bromodomain;; Bromodomain extra-terminal - transcription regulation	Transcription factor GTE9 OS=Arabidopsis thaliana OX=3702 GN=GTE9 PE=1 SV=1	PREDICTED: transcription factor GTE9 [Solanum lycopersicum]
Solyc10g006130.1	292.082	508.85	160.248	320.393	82.8701	89.388	98.2642	90.1741	11501.4	2918.04	-1.97885	1.69068e-06	9.31301e-06	down	--	--	Molecular Function: DNA binding (GO:0003677);; Molecular Function: DNA-binding transcription factor activity (GO:0003700);; Cellular Component: nucleus (GO:0005634);; Biological Process: transcription, DNA-templated (GO:0006351);; Biological Process: defense response (GO:0006952);; Biological Process: ethylene-activated signaling pathway (GO:0009873);;	K09286|1e-166|sly:101249309|K09286 EREBP; EREBP-like factor	--	--	AP2 domain	Ethylene-responsive transcription factor 3 OS=Nicotiana tabacum OX=4097 GN=ERF3 PE=2 SV=1	PREDICTED: ethylene-responsive transcription factor 3-like [Solanum lycopersicum]
Solyc08g076400.3	5.14058	12.4574	10.7076	9.43518	1.52707	0.973533	0.629041	1.04321	1032.44	87.7352	-3.55415	7.41563e-10	7.50559e-09	down	--	--	Molecular Function: DNA-binding transcription factor activity (GO:0003700);; Cellular Component: nucleus (GO:0005634);; Biological Process: transcription, DNA-templated (GO:0006351);; Biological Process: regulation of transcription, DNA-templated (GO:0006355);; Biological Process: polarity specification of adaxial/abaxial axis (GO:0009944);; Biological Process: cell differentiation (GO:0030154);;…	--|0.0|sly:101243626|hypothetical protein	--	--	Myb-like DNA-binding domain	Probable transcription factor KAN2 OS=Arabidopsis thaliana OX=3702 GN=KAN2 PE=2 SV=1	PREDICTED: probable transcription factor KAN2 [Solanum lycopersicum]
Solyc03g116440.3	0.462039	1.54791	0.106174	0.705375	3.67644	6.92227	7.2549	5.9512	230.483	1994.68	3.11086	2.38447e-05	0.000104579	up	--	--	Biological Process: meiotic spindle organization (GO:0000212);; Molecular Function: transcription regulatory region DNA binding (GO:0000975);; Molecular Function: DNA binding (GO:0003677);; Cellular Component: nucleus (GO:0005634);; Cellular Component: nuclear euchromatin (GO:0005719);; Biological Process: transcription, DNA-templated (GO:0006351);; Biological Process: regulation of transcription…	--|0.0|sly:101257256|hypothetical protein	[R]	General function prediction only	PHD-finger	PHD finger protein MALE MEIOCYTE DEATH 1 OS=Arabidopsis thaliana OX=3702 GN=MMD1 PE=2 SV=1	PREDICTED: PHD finger protein At2g01810-like [Solanum pennellii]
Solyc02g092050.3	0.348211	0.443224	0.545405	0.445613	0.034081	0	0	0.0113603	76.593	1.01101	-6.14536	4.33698e-08	3.19501e-07	down	--	--	Molecular Function: DNA binding (GO:0003677);; Molecular Function: DNA-binding transcription factor activity (GO:0003700);; Cellular Component: nucleus (GO:0005634);; Biological Process: transcription, DNA-templated (GO:0006351);; Biological Process: flower development (GO:0009908);; Biological Process: maintenance of shoot apical meristem identity (GO:0010492);; Biological Process: glucosinolate…	K09285|0.0|sly:101244632|K09285 OVM; AP2-like factor, ANT lineage	--	--	AP2 domain	AP2-like ethylene-responsive transcription factor ANT OS=Arabidopsis thaliana OX=3702 GN=ANT PE=1 SV=2	PREDICTED: AP2-like ethylene-responsive transcription factor ANT isoform X2 [Solanum lycopersicum]
Solyc10g008160.3	20.8869	46.3411	17.6698	28.2993	0.603845	0.196049	0	0.266631	3030.75	25.3825	-6.89264	1.47613e-12	2.27998e-11	down	--	--	Molecular Function: DNA binding (GO:0003677);; Cellular Component: nucleus (GO:0005634);; Biological Process: transcription, DNA-templated (GO:0006351);; Biological Process: chloroplast organization (GO:0009658);; Biological Process: negative regulation of flower development (GO:0009910);; Biological Process: regulation of chlorophyll biosynthetic process (GO:0010380);; Biological Process: positi…	--|1e-142|sly:101055613|hypothetical protein	--	--	--	Probable transcription factor GLK1 OS=Oryza sativa subsp. japonica OX=39947 GN=GLK1 PE=2 SV=1	golden2-like protein [Solanum lycopersicum]
Solyc03g120890.3	3.35005	2.67982	3.28133	3.10374	0.684824	0.969661	0.266411	0.640299	265.424	42.914	-2.62218	1.84132e-05	8.28392e-05	down	--	--	Molecular Function: RNA polymerase II regulatory region sequence-specific DNA binding (GO:0000977);; Molecular Function: RNA polymerase II transcription factor binding (GO:0001085);; Molecular Function: transcriptional activator activity, RNA polymerase II transcription regulatory region sequence-specific DNA binding (GO:0001228);; Molecular Function: chromatin binding (GO:0003682);; Molecular Fu…	--|0.0|sly:101258142|hypothetical protein	[K]	Transcription	GATA zinc finger	GATA transcription factor 12 OS=Arabidopsis thaliana OX=3702 GN=GATA12 PE=2 SV=1	PREDICTED: GATA transcription factor 12-like [Solanum lycopersicum]
Solyc06g073640.4	0.677622	0.928825	0.422031	0.676159	1.37251	1.84741	2.04024	1.75338	295.294	641.954	1.12072	0.0053392	0.0134716	up	[KAD]	--	Molecular Function: DNA binding (GO:0003677);; Cellular Component: nucleus (GO:0005634);; Biological Process: transcription, DNA-templated (GO:0006351);; Biological Process: regulation of transcription, DNA-templated (GO:0006355);; Biological Process: flower development (GO:0009908);; Biological Process: cell differentiation (GO:0030154);;	K09422|0.0|sly:100037512|K09422 MYBP; transcription factor MYB, plant	[K]	Transcription	Myb-like DNA-binding domain;; Myb-like DNA-binding domain	Transcription factor GAMYB OS=Oryza sativa subsp. indica OX=39946 GN=GAM1 PE=2 SV=1	PREDICTED: GAMYB-like2 isoform X1 [Solanum lycopersicum]
Solyc08g005780.4	3.22006	5.01894	2.60119	3.6134	2.33069	1.60537	0.961463	1.63251	814.926	320.495	-1.34559	0.00228857	0.0063185	down	--	--	Biological Process: polysaccharide catabolic process (GO:0000272);; Molecular Function: DNA-binding transcription factor activity (GO:0003700);; Cellular Component: nucleus (GO:0005634);; Cellular Component: cytoplasm (GO:0005737);; Molecular Function: beta-amylase activity (GO:0016161);; Biological Process: regulation of shoot system development (GO:0048831);;	K01177|0.0|sly:101251494|K01177 E3.2.1.2; beta-amylase [EC:3.2.1.2]	--	--	Glycosyl hydrolase family 14;; BES1/BZR1 plant transcription factor, N-terminal	Beta-amylase 8 OS=Arabidopsis thaliana OX=3702 GN=BAM8 PE=1 SV=1	PREDICTED: beta-amylase 8 isoform X2 [Solanum lycopersicum]
Solyc03g093550.1	141.2	267.56	145.927	184.896	4.88314	5.95728	4.73958	5.19333	6963.07	166.633	-5.38526	3.74232e-51	3.94344e-48	down	--	--	Molecular Function: DNA binding (GO:0003677);; Molecular Function: DNA-binding transcription factor activity (GO:0003700);; Cellular Component: nucleus (GO:0005634);; Biological Process: transcription, DNA-templated (GO:0006351);; Biological Process: defense response (GO:0006952);; Biological Process: ethylene-activated signaling pathway (GO:0009873);;	--|1e-176|sly:101267295|hypothetical protein	--	--	AP2 domain	Ethylene-responsive transcription factor 5 OS=Nicotiana tabacum OX=4097 GN=ERF5 PE=2 SV=1	PREDICTED: ethylene-responsive transcription factor 5-like [Solanum lycopersicum]
Solyc11g045690.3	0	0	0	0	0.042508	0.191946	0.294568	0.176341	0	11.1482	5.74149	0.00439179	0.0113242	up	[R]	General function prediction only	Molecular Function: DNA binding (GO:0003677);; Molecular Function: DNA-binding transcription factor activity (GO:0003700);; Cellular Component: nucleus (GO:0005634);; Biological Process: transcription, DNA-templated (GO:0006351);; Biological Process: response to gibberellin (GO:0009739);; Biological Process: gibberellic acid mediated signaling pathway (GO:0009740);; Biological Process: ethylene-a…	K09286|0.0|sot:107059898|K09286 EREBP; EREBP-like factor	--	--	AP2 domain	Ethylene-responsive transcription factor LEP OS=Arabidopsis thaliana OX=3702 GN=LEP PE=2 SV=1	PREDICTED: ethylene-responsive transcription factor LEP-like [Solanum tuberosum]
Solyc01g010910.2	0.25794	0	0.562327	0.273422	0	0	0	0	20.8788	0	-7.05639	0.00333019	0.00884579	down	[KAD]	--	--	K09422|0.0|sly:101246748|K09422 MYBP; transcription factor MYB, plant	[K]	Transcription	Myb-like DNA-binding domain;; Myb-like DNA-binding domain	Transcription factor MYB106 OS=Arabidopsis thaliana OX=3702 GN=MYB106 PE=2 SV=1	PREDICTED: myb-related protein 315-like [Solanum lycopersicum]
Solyc08g065970.3	14.3003	18.4752	11.1154	14.6303	1.13004	0.370815	0.122784	0.541212	2113.55	67.6233	-4.96194	1.40503e-12	2.18321e-11	down	[K]	Transcription	Molecular Function: sigma factor activity (GO:0001053);; Molecular Function: DNA binding (GO:0003677);; Molecular Function: DNA-binding transcription factor activity (GO:0003700);; Molecular Function: DNA-directed 5'-3' RNA polymerase activity (GO:0003899);; Biological Process: DNA-templated transcription, initiation (GO:0006352);; Cellular Component: chloroplast (GO:0009507);; Molecular Function…	K03093|0.0|sly:101268893|K03093 sigI; RNA polymerase sigma factor	--	--	Sigma-70, region 4;; Sigma-70 region 2;; Sigma-70 region 3	RNA polymerase sigma factor sigC OS=Arabidopsis thaliana OX=3702 GN=SIGC PE=2 SV=1	PREDICTED: RNA polymerase sigma factor sigC isoform X1 [Solanum lycopersicum]
Solyc06g005130.3	1.85186	0.677485	0.862629	1.13066	0.210693	0.110157	0	0.10695	80.3166	6.70659	-3.55988	0.000519514	0.00168288	down	--	--	Molecular Function: DNA binding (GO:0003677);; Molecular Function: DNA-binding transcription factor activity (GO:0003700);; Cellular Component: nucleolus (GO:0005730);; Biological Process: transcription, DNA-templated (GO:0006351);; Biological Process: regulation of transcription, DNA-templated (GO:0006355);; Molecular Function: metal ion binding (GO:0046872);;	--|0.0|sly:101252493|hypothetical protein	--	--	Dof domain, zinc finger	Dof zinc finger protein DOF2.1 OS=Arabidopsis thaliana OX=3702 GN=DOF2.1 PE=2 SV=2	PREDICTED: dof zinc finger protein DOF2.1-like [Solanum lycopersicum]
Solyc05g056410.1	1.02116	0.376556	0.253779	0.5505	7.14881	10.5563	13.0389	10.248	196.863	2560.21	3.7013	5.07028e-09	4.4386e-08	up	--	--	Cellular Component: nucleus (GO:0005634);; Biological Process: transcription, DNA-templated (GO:0006351);; Biological Process: regulation of transcription, DNA-templated (GO:0006355);; Biological Process: abscisic acid-activated signaling pathway (GO:0009738);; Biological Process: seed dormancy process (GO:0010162);; Biological Process: sugar mediated signaling pathway (GO:0010182);; Molecular Fu…	--|0.0|sly:101244373|hypothetical protein	--	--	Seed dormancy control	Protein DELAY OF GERMINATION 1 OS=Arabidopsis thaliana OX=3702 GN=DOG1 PE=1 SV=1	PREDICTED: transcription factor TGA2.3-like [Solanum lycopersicum]
Solyc10g017640.1	0	0	0	0	0.588732	0.166699	0.825277	0.526903	0	10.388	5.63914	0.00841185	0.0200726	up	--	--	Biological Process: MAPK cascade (GO:0000165);; Molecular Function: RNA polymerase II regulatory region sequence-specific DNA binding (GO:0000977);; Molecular Function: DNA-binding transcription factor activity (GO:0003700);; Cellular Component: nucleus (GO:0005634);; Biological Process: transcription, DNA-templated (GO:0006351);; Biological Process: flower development (GO:0009908);; Biological P…	--|2e-33|sly:101249868|hypothetical protein	[K]	Transcription	SRF-type transcription factor (DNA-binding and dimerisation domain)	Agamous-like MADS-box protein AGL19 OS=Arabidopsis thaliana OX=3702 GN=AGL19 PE=1 SV=1	PREDICTED: MADS-box protein SOC1-like [Solanum lycopersicum]
Solyc08g022080.4	19.2958	27.9391	8.92537	18.7201	38.5953	45.5861	43.3908	42.5241	3836.06	8484.07	1.14494	0.0112987	0.02592	up	--	--	Molecular Function: DNA-binding transcription factor activity (GO:0003700);; Cellular Component: nucleus (GO:0005634);; Biological Process: transcription, DNA-templated (GO:0006351);; Molecular Function: sequence-specific DNA binding (GO:0043565);;	--|3e-92|sly:101266051|hypothetical protein	--	--	Basic leucine-zipper C terminal;; bZIP transcription factor;; Basic region leucine zipper	Light-inducible protein CPRF2 OS=Petroselinum crispum OX=4043 GN=CPRF2 PE=2 SV=2	PREDICTED: light-inducible protein CPRF2 isoform X2 [Solanum lycopersicum]
Solyc09g010840.1	21.0106	20.0353	11.5955	17.5471	2.5394	2.33183	5.37244	3.41455	1116.62	185.409	-2.59242	1.75901e-06	9.63897e-06	down	[KAD]	--	Cellular Component: condensed chromosome (GO:0000793);; Molecular Function: RNA polymerase II transcription factor activity, sequence-specific DNA binding (GO:0000981);; Molecular Function: transcription factor activity, RNA polymerase II transcription factor recruiting (GO:0001135);; Molecular Function: DNA binding (GO:0003677);; Molecular Function: DNA-binding transcription factor activity (GO:…	K09422|0.0|sly:543604|K09422 MYBP; transcription factor MYB, plant	[K]	Transcription	Myb-like DNA-binding domain;; Myb-like DNA-binding domain	Transcription factor AS1 OS=Arabidopsis thaliana OX=3702 GN=AS1 PE=1 SV=1	phantastica [Solanum lycopersicum]
Solyc04g049800.3	12.7169	19.8289	13.4291	15.325	1.42672	0.825406	0.883478	1.0452	2043.3	131.8	-3.95264	1.47107e-14	3.22445e-13	down	--	--	Molecular Function: DNA binding (GO:0003677);; Molecular Function: DNA-binding transcription factor activity (GO:0003700);; Cellular Component: nucleus (GO:0005634);; Biological Process: transcription, DNA-templated (GO:0006351);; Biological Process: multicellular organism development (GO:0007275);; Biological Process: ethylene-activated signaling pathway (GO:0009873);;	K09284|0.0|sly:101252772|K09284 AP2; AP2-like factor, euAP2 lineage	--	--	AP2 domain	Ethylene-responsive transcription factor RAP2-7 OS=Arabidopsis thaliana OX=3702 GN=RAP2-7 PE=2 SV=2	PREDICTED: ethylene-responsive transcription factor RAP2-7-like [Solanum lycopersicum]
Solyc04g074570.1	27.1736	32.0436	6.39467	21.8706	69.1951	68.893	65.1441	67.7441	324.816	855.491	1.3956	0.0101818	0.0236862	up	--	--	Biological Process: transcription, DNA-templated (GO:0006351);; Biological Process: regulation of transcription, DNA-templated (GO:0006355);;	--|1e-31|sly:101263019|hypothetical protein	--	--	Protein of unknown function, DUF573	Probable transcription factor At2g01370 OS=Arabidopsis thaliana OX=3702 GN=At2g01370 PE=2 SV=1	PREDICTED: GLABROUS1 enhancer-binding protein-like [Solanum lycopersicum]
Solyc07g038160.4	9.49406	10.7699	12.2817	10.8486	0.554679	0.546166	0.121802	0.407549	814.197	24.5294	-5.04157	1.7819e-17	5.61427e-16	down	--	--	Molecular Function: RNA polymerase II regulatory region sequence-specific DNA binding (GO:0000977);; Molecular Function: RNA polymerase II transcription factor binding (GO:0001085);; Molecular Function: transcriptional activator activity, RNA polymerase II transcription regulatory region sequence-specific DNA binding (GO:0001228);; Molecular Function: chromatin binding (GO:0003682);; Molecular Fu…	--|0.0|sly:101262132|hypothetical protein	[K]	Transcription	GATA zinc finger	GATA transcription factor 21 OS=Arabidopsis thaliana OX=3702 GN=GATA21 PE=1 SV=2	PREDICTED: GATA transcription factor 21 [Solanum lycopersicum]
Solyc11g010710.2	0.198114	0.446592	0.131355	0.258687	3.36657	3.43377	4.16142	3.65392	30.1286	524.6	4.10419	4.68532e-16	1.25166e-14	up	--	--	Molecular Function: DNA binding (GO:0003677);; Molecular Function: DNA-binding transcription factor activity (GO:0003700);; Cellular Component: nucleus (GO:0005634);; Biological Process: transcription, DNA-templated (GO:0006351);; Biological Process: multicellular organism development (GO:0007275);; Biological Process: ethylene-activated signaling pathway (GO:0009873);;	K09285|0.0|sly:101248536|K09285 OVM; AP2-like factor, ANT lineage	--	--	AP2 domain	AP2-like ethylene-responsive transcription factor AIL6 OS=Arabidopsis thaliana OX=3702 GN=AIL6 PE=2 SV=1	PREDICTED: AP2-like ethylene-responsive transcription factor AIL6 [Solanum lycopersicum]
Solyc01g087690.3	14.8587	16.0578	12.5379	14.4848	0.617	0.247752	0.034828	0.29986	1988.29	27.8446	-6.14971	1.3783e-13	2.59009e-12	down	[K]	Transcription	Molecular Function: sigma factor activity (GO:0001053);; Molecular Function: DNA binding (GO:0003677);; Molecular Function: DNA-binding transcription factor activity (GO:0003700);; Biological Process: DNA-templated transcription, initiation (GO:0006352);; Cellular Component: chloroplast (GO:0009507);; Molecular Function: sigma factor activity (GO:0016987);; Biological Process: cellular response t…	--|0.0|sly:101266372|hypothetical protein	--	--	Sigma-70 region 2;; Sigma-70 region 3;; Sigma-70, region 4	RNA polymerase sigma factor sigD, chloroplastic OS=Arabidopsis thaliana OX=3702 GN=SIGD PE=2 SV=1	PREDICTED: RNA polymerase sigma factor sigD, chloroplastic isoform X1 [Solanum lycopersicum]
Solyc05g053090.2	0.565355	2.61119	0.215245	1.1306	4.95235	5.66725	7.06213	5.89391	110.084	571.9	2.37137	0.000922767	0.0028151	up	--	--	Molecular Function: DNA-binding transcription factor activity (GO:0003700);; Cellular Component: nucleus (GO:0005634);; Cellular Component: cytosol (GO:0005829);; Biological Process: transcription, DNA-templated (GO:0006351);; Biological Process: regulation of transcription, DNA-templated (GO:0006355);; Biological Process: response to xenobiotic stimulus (GO:0009410);; Molecular Function: sequenc…	--|0.0|sly:101246721|hypothetical protein	--	--	GRAS domain family	Scarecrow-like protein 14 OS=Arabidopsis thaliana OX=3702 GN=SCL14 PE=2 SV=2	PREDICTED: scarecrow-like protein 14 [Solanum lycopersicum]
Solyc07g052960.3	0.316971	1.42874	0.795847	0.847186	0.030193	0	0	0.0100643	56.4466	0.505503	-6.68945	1.24959e-06	7.0554e-06	down	--	--	Molecular Function: DNA-binding transcription factor activity (GO:0003700);; Cellular Component: nucleus (GO:0005634);; Biological Process: transcription, DNA-templated (GO:0006351);; Biological Process: regulation of transcription, DNA-templated (GO:0006355);; Molecular Function: sequence-specific DNA binding (GO:0043565);;	--|0.0|sly:101268586|hypothetical protein	--	--	GRAS domain family	Scarecrow-like protein 32 OS=Arabidopsis thaliana OX=3702 GN=SCL32 PE=1 SV=1	PREDICTED: scarecrow-like protein 32 [Solanum lycopersicum]
Solyc09g011380.3	2.8027	7.13816	5.66182	5.20089	2.43124	2.13542	1.65577	2.07414	628.245	211.174	-1.57219	0.000673096	0.00212568	down	--	--	Molecular Function: DNA-binding transcription factor activity (GO:0003700);; Cellular Component: nucleus (GO:0005634);; Cellular Component: cytosol (GO:0005829);; Biological Process: transcription, DNA-templated (GO:0006351);; Biological Process: pattern specification process (GO:0007389);; Biological Process: xylem and phloem pattern formation (GO:0010051);; Biological Process: maintenance of fl…	--|0.0|sly:101245390|hypothetical protein	[K]	Transcription	Associated with HOX;; Homeobox KN domain;; Homeobox domain	BEL1-like homeodomain protein 9 OS=Arabidopsis thaliana OX=3702 GN=BLH9 PE=1 SV=1	PREDICTED: BEL1-like homeodomain protein 9 [Solanum lycopersicum]
Solyc03g078120.4	3.30167	7.5791	2.05481	4.31186	22.4577	32.9287	29.2705	28.219	806.263	4191.14	2.37753	1.97551e-08	1.5441e-07	up	--	--	Molecular Function: DNA binding (GO:0003677);; Molecular Function: DNA-binding transcription factor activity (GO:0003700);; Cellular Component: nucleus (GO:0005634);; Biological Process: transcription, DNA-templated (GO:0006351);;	--|1e-102|sly:101267873|hypothetical protein	--	--	No apical meristem (NAM) protein	NAC domain-containing protein 82 OS=Arabidopsis thaliana OX=3702 GN=NAC082 PE=1 SV=1	PREDICTED: NAC domain-containing protein 82-like [Solanum lycopersicum]
Solyc11g068800.2	3.9535	7.57843	2.62026	4.7174	14.2989	13.2934	13.6744	13.7556	861.721	2486.88	1.52817	0.000419138	0.00138549	up	--	--	Molecular Function: DNA binding (GO:0003677);; Molecular Function: DNA-binding transcription factor activity (GO:0003700);; Cellular Component: nucleus (GO:0005634);; Cellular Component: transcription factor complex (GO:0005667);; Cellular Component: cytoplasm (GO:0005737);; Biological Process: transcription, DNA-templated (GO:0006351);; Biological Process: cell cycle (GO:0007049);; Biological Pr…	K06620|0.0|sly:101244053|K06620 E2F3; transcription factor E2F3	[K]	Transcription	E2F transcription factor CC-MB domain;; E2F/DP family winged-helix DNA-binding domain	Transcription factor E2FB OS=Arabidopsis thaliana OX=3702 GN=E2FB PE=1 SV=1	PREDICTED: transcription factor E2FB [Solanum lycopersicum]
Solyc05g007880.4	18.5721	100.64	43.6152	54.2758	3.79562	7.64098	3.14949	4.86203	5197.07	415.747	-3.64374	3.67166e-09	3.29327e-08	down	--	--	Molecular Function: DNA-binding transcription factor activity (GO:0003700);; Cellular Component: nucleus (GO:0005634);; Biological Process: transcription, DNA-templated (GO:0006351);; Biological Process: regulation of transcription, DNA-templated (GO:0006355);; Biological Process: flower development (GO:0009908);; Molecular Function: sequence-specific DNA binding (GO:0043565);; Molecular Function…	--|1e-163|sly:101248009|hypothetical protein	--	--	--	Cyclic dof factor 2 OS=Arabidopsis thaliana OX=3702 GN=CDF2 PE=1 SV=2	PREDICTED: cyclic dof factor 1 [Solanum lycopersicum]
Solyc04g078770.4	0.353367	0.680031	0.736889	0.590096	0.236387	0.230044	0.179888	0.21544	41.8152	13.1272	-1.66963	0.0237939	0.0495614	down	--	--	Molecular Function: DNA-binding transcription factor activity (GO:0003700);; Cellular Component: nucleus (GO:0005634);; Cellular Component: cytoplasm (GO:0005737);; Biological Process: transcription, DNA-templated (GO:0006351);; Biological Process: asymmetric cell division (GO:0008356);; Molecular Function: sequence-specific DNA binding (GO:0043565);;	K09419|0.0|sly:101250985|K09419 HSFF; heat shock transcription factor, other eukaryote	[K]	Transcription	HSF-type DNA-binding	Heat stress transcription factor B-4 OS=Arabidopsis thaliana OX=3702 GN=HSFB4 PE=2 SV=1	PREDICTED: heat stress transcription factor B-4 [Solanum lycopersicum]
Solyc08g065870.4	1.37476	2.39812	0.828698	1.53386	10.8634	7.98811	8.94499	9.26549	222.543	1287.16	2.52914	1.12742e-08	9.23857e-08	up	--	--	Molecular Function: DNA-binding transcription factor activity (GO:0003700);; Cellular Component: nucleus (GO:0005634);; Biological Process: transcription, DNA-templated (GO:0006351);; Biological Process: circadian rhythm (GO:0007623);; Biological Process: response to cold (GO:0009409);; Biological Process: red, far-red light phototransduction (GO:0009585);; Biological Process: response to auxin (…	K12125|0.0|sly:101267430|K12125 ELF3; protein EARLY FLOWERING 3	--	--	--	Protein EARLY FLOWERING 3 OS=Arabidopsis thaliana OX=3702 GN=ELF3 PE=1 SV=1	PREDICTED: protein EARLY FLOWERING 3 [Solanum lycopersicum]
Solyc07g008020.3	16.8357	67.7513	34.9847	39.8572	25.4164	16.2087	9.78802	17.1377	2676.59	982.445	-1.44575	0.00964444	0.0226148	down	--	--	Molecular Function: DNA-binding transcription factor activity (GO:0003700);; Cellular Component: nucleus (GO:0005634);; Biological Process: transcription, DNA-templated (GO:0006351);; Biological Process: response to auxin (GO:0009733);; Biological Process: auxin-activated signaling pathway (GO:0009734);; Biological Process: response to red light (GO:0010114);; Biological Process: response to far …	K14484|1e-144|sly:101055555|K14484 IAA; auxin-responsive protein IAA	--	--	AUX/IAA family	Auxin-responsive protein IAA29 OS=Arabidopsis thaliana OX=3702 GN=IAA29 PE=1 SV=2	IAA35 [Solanum lycopersicum]
Solyc11g072060.3	0.543119	0.075628	0.156733	0.258493	0.03615	0.074931	0	0.037027	37.7073	5.58536	-2.76601	0.00699337	0.0170906	down	[KAD]	--	Molecular Function: RNA polymerase II transcription factor activity, sequence-specific DNA binding (GO:0000981);; Molecular Function: transcription factor activity, RNA polymerase II transcription factor recruiting (GO:0001135);; Cellular Component: nucleus (GO:0005634);; Biological Process: transcription, DNA-templated (GO:0006351);; Biological Process: regulation of transcription by RNA polymer…	K09422|0.0|sly:101262180|K09422 MYBP; transcription factor MYB, plant	[K]	Transcription	Myb-like DNA-binding domain;; Myb-like DNA-binding domain	Transcription factor GAMYB OS=Oryza sativa subsp. japonica OX=39947 GN=GAMYB PE=1 SV=1	PREDICTED: transcription factor MYB36-like isoform X1 [Solanum lycopersicum]
Solyc02g078030.3	56.0155	98.2584	17.704	57.326	181.322	170.303	130.034	160.553	2229.48	5484.31	1.29831	0.00854659	0.0203517	up	--	--	Cellular Component: nucleus (GO:0005634);; Biological Process: defense response (GO:0006952);; Biological Process: negative regulation of DNA-binding transcription factor activity (GO:0043433);; Biological Process: negative regulation of cellular defense response (GO:0051245);;	--|0.0|sly:101254158|hypothetical protein	--	--	VQ motif	VQ motif-containing protein 4 OS=Arabidopsis thaliana OX=3702 GN=VQ4 PE=1 SV=1	PREDICTED: VQ motif-containing protein 4 [Solanum lycopersicum]
Solyc08g021820.3	0.578368	0.753096	1.67505	1.00217	5.58111	4.56908	3.8553	4.6685	180.23	522.525	1.53953	0.0225814	0.0473478	up	--	--	Molecular Function: DNA-binding transcription factor activity (GO:0003700);; Cellular Component: nucleus (GO:0005634);; Biological Process: transcription, DNA-templated (GO:0006351);; Biological Process: response to auxin (GO:0009733);; Biological Process: auxin-activated signaling pathway (GO:0009734);; Biological Process: response to red light (GO:0010114);; Biological Process: response to far …	K14484|1e-174|sly:101055553|K14484 IAA; auxin-responsive protein IAA	--	--	AUX/IAA family	Auxin-responsive protein IAA29 OS=Arabidopsis thaliana OX=3702 GN=IAA29 PE=1 SV=2	IAA29 [Solanum lycopersicum]
Solyc03g083050.3	0.314942	0.43278	2.18277	0.976831	0.040467	0.041892	0	0.027453	70.4115	1.29752	-5.70451	8.9995e-06	4.30255e-05	down	--	--	Molecular Function: DNA-binding transcription factor activity (GO:0003700);; Biological Process: regulation of transcription, DNA-templated (GO:0006355);; Biological Process: embryo development ending in seed dormancy (GO:0009793);;	--|1e-157|sly:101260113|hypothetical protein	--	--	Protein of unknown function (DUF688)	Uncharacterized protein At4g00950 OS=Arabidopsis thaliana OX=3702 GN=At4g00950 PE=2 SV=1	PREDICTED: uncharacterized protein At4g00950 [Solanum lycopersicum]
Solyc09g091960.3	14.3367	65.6404	15.291	31.756	1.21872	0.760723	0.234444	0.737961	3176.81	75.4487	-5.39327	1.29007e-14	2.85411e-13	down	[B]	Chromatin structure and dynamics	Molecular Function: four-way junction DNA binding (GO:0000400);; Molecular Function: DNA-binding transcription factor activity (GO:0003700);; Cellular Component: nucleus (GO:0005634);; Biological Process: transcription, DNA-templated (GO:0006351);; Biological Process: regulation of transcription, DNA-templated (GO:0006355);; Molecular Function: transcription factor binding (GO:0008134);; Biologic…	--|0.0|sly:101265586|hypothetical protein	[K]	Transcription	ARID/BRIGHT DNA binding domain;; HMG (high mobility group) box;; HMG-box domain	High mobility group B protein 15 OS=Arabidopsis thaliana OX=3702 GN=HMGB15 PE=2 SV=1	PREDICTED: high mobility group B protein 15 [Solanum lycopersicum]
Solyc06g072710.3	84.0104	95.1451	106.92	95.3586	5.30907	1.19053	0.269802	2.25647	21762.3	436.772	-5.63825	5.66341e-12	7.92182e-11	down	[K]	Transcription	Molecular Function: sigma factor activity (GO:0001053);; Molecular Function: DNA binding (GO:0003677);; Molecular Function: DNA-binding transcription factor activity (GO:0003700);; Biological Process: DNA-templated transcription, initiation (GO:0006352);; Biological Process: regulation of transcription, DNA-templated (GO:0006355);; Cellular Component: chloroplast (GO:0009507);; Molecular Function…	K03086|0.0|sly:101263418|K03086 rpoD; RNA polymerase primary sigma factor	--	--	Sigma-70 region 3;; Sigma-70 region 2;; Sigma-70, region 4	RNA polymerase sigma factor sigA OS=Arabidopsis thaliana OX=3702 GN=SIGA PE=1 SV=1	PREDICTED: RNA polymerase sigma factor sigA isoform X1 [Solanum lycopersicum]
Solyc04g012050.3	0.359963	0.770206	0.128847	0.419672	339.024	305.12	213.549	285.897	27.8142	18248.5	9.33432	1.85878e-69	6.6105e-66	up	--	--	Molecular Function: DNA binding (GO:0003677);; Molecular Function: DNA-binding transcription factor activity (GO:0003700);; Cellular Component: nucleus (GO:0005634);; Biological Process: transcription, DNA-templated (GO:0006351);; Biological Process: response to osmotic stress (GO:0006970);; Biological Process: response to abscisic acid (GO:0009737);; Biological Process: abscisic acid-activated s…	--|0.0|sly:101263899|hypothetical protein	--	--	AP2 domain	Ethylene-responsive transcription factor ABR1 OS=Arabidopsis thaliana OX=3702 GN=ABR1 PE=2 SV=1	PREDICTED: ethylene-responsive transcription factor ABR1-like [Solanum lycopersicum]
Solyc08g007180.3	33.8861	24.7905	43.0568	33.9111	4.35721	2.68801	2.05164	3.03228	2808.24	193.802	-3.8561	1.4276e-12	2.21344e-11	down	--	--	Molecular Function: DNA-binding transcription factor activity (GO:0003700);; Biological Process: regulation of transcription, DNA-templated (GO:0006355);; Cellular Component: chloroplast (GO:0009507);; Cellular Component: photosystem II (GO:0009523);; Cellular Component: chloroplast thylakoid membrane (GO:0009535);; Biological Process: photosynthesis (GO:0015979);; Cellular Component: integral co…	--|0.0|sly:101260362|hypothetical protein	--	--	--	Light-harvesting complex-like protein 3 isotype 1, chloroplastic OS=Arabidopsis thaliana OX=3702 GN=LIL3.1 PE=1 SV=1	PREDICTED: uncharacterized protein LOC101260362 [Solanum lycopersicum]
Solyc05g015850.4	0.408158	0.853891	0.457899	0.573316	126.06	226.646	226.161	192.956	25.3209	6799.16	8.07183	9.8666e-63	2.33929e-59	up	--	--	Biological Process: negative regulation of transcription by RNA polymerase II (GO:0000122);; Molecular Function: core promoter sequence-specific DNA binding (GO:0001046);; Molecular Function: DNA-binding transcription factor activity (GO:0003700);; Cellular Component: nucleus (GO:0005634);; Biological Process: transcription, DNA-templated (GO:0006351);; Biological Process: atrichoblast differenti…	--|1e-124|sly:101251778|hypothetical protein	--	--	WRKY DNA -binding domain	Probable WRKY transcription factor 75 OS=Arabidopsis thaliana OX=3702 GN=WRKY75 PE=2 SV=1	PREDICTED: probable WRKY transcription factor 75 [Solanum pennellii]
Solyc04g009180.3	38.6356	27.0225	22.2398	29.2993	5.48585	3.40144	2.12026	3.66918	1455.19	136.914	-3.40783	1.69608e-11	2.21049e-10	down	--	--	Molecular Function: DNA binding (GO:0003677);; Molecular Function: DNA-binding transcription factor activity (GO:0003700);; Cellular Component: nucleus (GO:0005634);; Biological Process: transcription, DNA-templated (GO:0006351);; Biological Process: regulation of transcription, DNA-templated (GO:0006355);;	K16221|0.0|sly:100736457|K16221 TCP21; transcription factor TCP21 (protein CCA1 HIKING EXPEDITION)	--	--	TCP family transcription factor	Transcription factor TCP7 OS=Arabidopsis thaliana OX=3702 GN=TCP7 PE=1 SV=1	TCP transcription factor 14 [Solanum lycopersicum]
Solyc12g020120.2	0.187428	0.30705	0.877851	0.457443	0.07441	0.059767	0	0.0447257	32.0064	1.55027	-4.31202	0.000890504	0.00272662	down	--	--	Molecular Function: DNA-binding transcription factor activity (GO:0003700);; Cellular Component: nucleus (GO:0005634);; Biological Process: transcription, DNA-templated (GO:0006351);; Molecular Function: lipid binding (GO:0008289);; Biological Process: determination of bilateral symmetry (GO:0009855);; Biological Process: polarity specification of adaxial/abaxial axis (GO:0009944);; Biological Pr…	--|1e-41|spen:107006790|hypothetical protein	--	--	START domain	Homeobox-leucine zipper protein REVOLUTA OS=Arabidopsis thaliana OX=3702 GN=REV PE=1 SV=2	PREDICTED: homeobox-leucine zipper protein REVOLUTA [Solanum lycopersicum]
Solyc02g090220.3	0.717639	0.38389	0.70568	0.602403	3.97853	6.31765	3.00351	4.43323	86.2936	443.307	2.36706	3.11862e-05	0.000133425	up	--	--	Molecular Function: DNA binding (GO:0003677);; Molecular Function: DNA-binding transcription factor activity (GO:0003700);; Cellular Component: nucleus (GO:0005634);; Biological Process: transcription, DNA-templated (GO:0006351);; Biological Process: response to auxin (GO:0009733);; Biological Process: response to salicylic acid (GO:0009751);; Biological Process: cell wall modification (GO:004254…	--|1e-179|sly:101255352|hypothetical protein	--	--	Dof domain, zinc finger	Dof zinc finger protein DOF3.4 OS=Arabidopsis thaliana OX=3702 GN=DOF3.4 PE=1 SV=2	PREDICTED: dof zinc finger protein DOF3.4 [Solanum lycopersicum]
Solyc02g089020.2	4.25127	9.41813	7.55805	7.07582	41.6043	26.4914	19.4557	29.1838	805.344	3336.17	2.05087	2.13911e-05	9.47824e-05	up	--	--	Molecular Function: DNA binding (GO:0003677);; Molecular Function: DNA-binding transcription factor activity (GO:0003700);; Cellular Component: nucleus (GO:0005634);; Biological Process: transcription, DNA-templated (GO:0006351);; Biological Process: regulation of transcription, DNA-templated (GO:0006355);; Cellular Component: chloroplast (GO:0009507);; Biological Process: leaf morphogenesis (GO:…	--|0.0|sly:100736516|hypothetical protein	--	--	TCP family transcription factor	Transcription factor TCP13 OS=Arabidopsis thaliana OX=3702 GN=TCP13 PE=1 SV=1	TCP transcription factor 5 [Solanum lycopersicum]
Solyc03g116610.3	0.799549	0.9781	0.742006	0.839885	0.151309	0	0.040053	0.0637873	68.5826	3.7146	-4.18463	7.08975e-05	0.000281404	down	--	--	Molecular Function: DNA-binding transcription factor activity (GO:0003700);; Cellular Component: nucleus (GO:0005634);; Biological Process: transcription, DNA-templated (GO:0006351);; Biological Process: response to water deprivation (GO:0009414);; Biological Process: ethylene-activated signaling pathway (GO:0009873);; Biological Process: cutin biosynthetic process (GO:0010143);; Biological Proce…	--|1e-143|sly:101254289|hypothetical protein	--	--	AP2 domain	Ethylene-responsive transcription factor WIN1 OS=Arabidopsis thaliana OX=3702 GN=WIN1 PE=2 SV=1	PREDICTED: ethylene-responsive transcription factor WIN1 [Solanum lycopersicum]
Solyc03g119740.3	11.9504	18.8501	9.83602	13.5455	2.51303	1.04385	1.37374	1.64354	1005.13	99.5393	-3.33555	5.66837e-13	9.48093e-12	down	--	--	Molecular Function: DNA binding (GO:0003677);; Molecular Function: DNA-binding transcription factor activity (GO:0003700);; Cellular Component: nucleus (GO:0005634);; Biological Process: transcription, DNA-templated (GO:0006351);; Biological Process: response to gibberellin (GO:0009739);; Biological Process: response to sucrose (GO:0009744);; Molecular Function: protein homodimerization activity …	--|0.0|sly:101260117|hypothetical protein	[O]	Posttranslational modification, protein turnover, chaperones	Myb-like DNA-binding domain;; Myb-like DNA-binding domain	Transcription factor MYBS1 OS=Oryza sativa subsp. japonica OX=39947 GN=MYBS1 PE=1 SV=1	PREDICTED: transcription factor DIVARICATA [Solanum lycopersicum]
Solyc09g089930.3	0.176485	6.30771	0.235897	2.24003	145.827	169.317	166.442	160.528	65.7553	5150.02	6.2843	2.3307e-10	2.55434e-09	up	--	--	Molecular Function: DNA binding (GO:0003677);; Molecular Function: DNA-binding transcription factor activity (GO:0003700);; Cellular Component: nucleus (GO:0005634);; Biological Process: transcription, DNA-templated (GO:0006351);; Biological Process: defense response (GO:0006952);; Biological Process: jasmonic acid mediated signaling pathway (GO:0009867);; Biological Process: ethylene-activated s…	K14516|1e-171|sly:543712|K14516 ERF1; ethylene-responsive transcription factor 1	--	--	AP2 domain	Ethylene-responsive transcription factor 1B OS=Arabidopsis thaliana OX=3702 GN=ERF1B PE=1 SV=2	ethylene responsive element binding protein [Solanum lycopersicum]
Solyc02g091690.3	1.41317	0.268138	0.788013	0.823107	0	0	0.037305	0.012435	85.3317	1.02237	-6.52956	9.66261e-07	5.55937e-06	down	--	--	Molecular Function: DNA binding (GO:0003677);; Molecular Function: DNA-binding transcription factor activity (GO:0003700);; Cellular Component: nucleus (GO:0005634);; Biological Process: transcription, DNA-templated (GO:0006351);; Biological Process: multicellular organism development (GO:0007275);;	--|0.0|sly:101251240|hypothetical protein	--	--	Helix-loop-helix DNA-binding domain	Transcription factor bHLH93 OS=Arabidopsis thaliana OX=3702 GN=BHLH93 PE=1 SV=1	PREDICTED: transcription factor bHLH93-like [Solanum lycopersicum]
Solyc05g053330.3	0.088725	0.403481	0.194624	0.228943	8.17609	12.1942	59.6032	26.6578	16.0498	1741.87	6.76126	7.12193e-15	1.62101e-13	up	[KAD]	--	Molecular Function: RNA polymerase II transcription factor activity, sequence-specific DNA binding (GO:0000981);; Molecular Function: transcription factor activity, RNA polymerase II transcription factor recruiting (GO:0001135);; Molecular Function: DNA-binding transcription factor activity (GO:0003700);; Cellular Component: nucleus (GO:0005634);; Biological Process: transcription, DNA-templated …	K09422|0.0|sly:101265734|K09422 MYBP; transcription factor MYB, plant	[K]	Transcription	Myb-like DNA-binding domain;; Myb-like DNA-binding domain	Transcription factor MYB108 OS=Arabidopsis thaliana OX=3702 GN=MYB108 PE=1 SV=1	PREDICTED: transcription factor MYB108-like [Solanum lycopersicum]
Solyc10g080780.2	11.8719	8.61346	9.83605	10.1071	3.55213	2.63277	2.17606	2.78699	876.053	195.426	-2.16319	1.7033e-06	9.37064e-06	down	--	--	Molecular Function: DNA-binding transcription factor activity (GO:0003700);; Cellular Component: nucleus (GO:0005634);; Biological Process: transcription, DNA-templated (GO:0006351);; Molecular Function: sequence-specific DNA binding (GO:0043565);;	K14431|0.0|sly:101245511|K14431 TGA; transcription factor TGA	--	--	Seed dormancy control	TGACG-sequence-specific DNA-binding protein TGA-2.1 OS=Nicotiana tabacum OX=4097 GN=TGA21 PE=1 SV=1	PREDICTED: TGACG-sequence-specific DNA-binding protein TGA-2.1 [Solanum lycopersicum]
Solyc07g053140.3	23.7811	88.1863	49.4503	53.8059	9.52919	8.97955	7.09163	8.53346	3690.91	509.069	-2.85792	7.74989e-09	6.55251e-08	down	--	--	Molecular Function: DNA-binding transcription factor activity (GO:0003700);; Cellular Component: nucleus (GO:0005634);; Biological Process: regulation of transcription, DNA-templated (GO:0006355);; Biological Process: circadian rhythm (GO:0007623);; Molecular Function: zinc ion binding (GO:0008270);; Biological Process: regulation of flower development (GO:0009909);; Biological Process: response …	--|0.0|sly:101265452|hypothetical protein	--	--	B-box zinc finger	B-box domain protein 31 OS=Arabidopsis thaliana OX=3702 GN=MIP1B PE=2 SV=1	PREDICTED: zinc finger protein CONSTANS-LIKE 4-like [Solanum lycopersicum]
Solyc07g062680.3	14.1791	13.8946	9.10462	12.3927	2.08321	1.2369	0.856657	1.39226	2295.57	206.829	-3.47096	2.2275e-13	4.03402e-12	down	--	--	Molecular Function: DNA binding (GO:0003677);; Molecular Function: DNA-binding transcription factor activity (GO:0003700);; Cellular Component: nucleus (GO:0005634);; Biological Process: transcription, DNA-templated (GO:0006351);; Biological Process: regulation of transcription, DNA-templated (GO:0006355);; Biological Process: embryo development ending in seed dormancy (GO:0009793);; Biological P…	--|0.0|sly:543617|hypothetical protein	--	--	TCP family transcription factor	Transcription factor TCP4 OS=Arabidopsis thaliana OX=3702 GN=TCP4 PE=1 SV=1	cycloidea [Solanum lycopersicum]
Solyc08g008380.4	1.14038	6.84119	0.769912	2.91716	1.26238	1.44562	0.687605	1.13187	979.053	328.864	-1.57409	0.0125638	0.0284098	down	--	--	Molecular Function: DNA-binding transcription factor activity (GO:0003700);; Cellular Component: nucleus (GO:0005634);; Biological Process: transcription, DNA-templated (GO:0006351);; Biological Process: auxin-activated signaling pathway (GO:0009734);; Molecular Function: sequence-specific DNA binding (GO:0043565);;	--|0.0|sly:100736462|hypothetical protein	--	--	Auxin response factor;; B3 DNA binding domain;; AUX/IAA family	Auxin response factor 9 OS=Arabidopsis thaliana OX=3702 GN=ARF9 PE=1 SV=1	PREDICTED: auxin response factor 12 isoform X2 [Solanum lycopersicum]
Solyc07g047610.3	3.27201	4.52293	2.74586	3.5136	11.6925	16.6684	18.724	15.695	848.723	3670.55	2.11236	2.29776e-07	1.4787e-06	up	[B]	Chromatin structure and dynamics	Molecular Function: DNA binding (GO:0003677);; Molecular Function: chromatin binding (GO:0003682);; Molecular Function: DNA-binding transcription factor activity (GO:0003700);; Molecular Function: transcription coactivator activity (GO:0003713);; Cellular Component: nucleus (GO:0005634);; Biological Process: chromatin remodeling (GO:0006338);; Biological Process: transcription, DNA-templated (GO:…	K11314|0.0|sly:101258168|K11314 TADA2A; transcriptional adapter 2-alpha	[B]	Chromatin structure and dynamics	Myb-like DNA-binding domain;; Zinc finger, ZZ type;; Myb-like DNA-binding domain	Transcriptional adapter ADA2 OS=Oryza sativa subsp. japonica OX=39947 GN=ADA2 PE=2 SV=2	PREDICTED: transcriptional adapter ADA2-like isoform X1 [Solanum lycopersicum]
Solyc06g005320.1	1.23888	10.4523	1.46204	4.38442	0.397915	0.189837	0.0989842	0.228912	301.624	16.4444	-4.19042	1.7192e-06	9.44997e-06	down	--	--	Molecular Function: RNA polymerase II transcription factor activity, sequence-specific DNA binding (GO:0000981);; Molecular Function: transcription factor activity, RNA polymerase II transcription factor recruiting (GO:0001135);; Cellular Component: nucleus (GO:0005634);; Biological Process: transcription, DNA-templated (GO:0006351);; Biological Process: regulation of transcription by RNA polymer…	K09422|4e-20|spen:107021404|K09422 MYBP; transcription factor MYB, plant	[K]	Transcription	--	Myb-related protein MYBAS1 OS=Oryza sativa subsp. japonica OX=39947 GN=MYBAS1 PE=2 SV=1	PREDICTED: transcription factor MYB48-like [Solanum pennellii]
Solyc06g082590.1	24.6651	37.1609	12.5845	24.8035	105.385	93.5166	116.566	105.156	2415.37	9484.32	1.97303	3.52607e-06	1.82899e-05	up	--	--	Molecular Function: DNA binding (GO:0003677);; Molecular Function: DNA-binding transcription factor activity (GO:0003700);; Cellular Component: nucleus (GO:0005634);; Biological Process: transcription, DNA-templated (GO:0006351);; Biological Process: defense response (GO:0006952);;	K13434|0.0|sly:544043|K13434 PTI6; pathogenesis-related genes transcriptional activator PTI6	--	--	AP2 domain	Pathogenesis-related genes transcriptional activator PTI6 OS=Solanum lycopersicum OX=4081 GN=PTI6 PE=2 SV=1	pathogenesis-related genes transcriptional activator PTI6 [Solanum lycopersicum]
Solyc11g070070.3	0.182306	0.219336	0.12971	0.177117	15.8949	18.4592	34.6541	23.0027	10.8547	1273.46	6.87855	1.47359e-29	1.87166e-27	up	[R]	General function prediction only	Molecular Function: DNA binding (GO:0003677);; Molecular Function: DNA-binding transcription factor activity (GO:0003700);; Molecular Function: mRNA 3'-UTR binding (GO:0003730);; Cellular Component: cytosol (GO:0005829);; Biological Process: regulation of transcription, DNA-templated (GO:0006355);; Molecular Function: metal ion binding (GO:0046872);; Biological Process: 3'-UTR-mediated mRNA desta…	--|0.0|sly:101249238|hypothetical protein	[R]	General function prediction only	Zinc finger C-x8-C-x5-C-x3-H type (and similar);; Torus domain	Zinc finger CCCH domain-containing protein 39 OS=Arabidopsis thaliana OX=3702 GN=At3g19360 PE=2 SV=1	PREDICTED: zinc finger CCCH domain-containing protein 39-like [Solanum lycopersicum]
Solyc07g053240.3	0.844838	1.42026	0.096743	0.787281	3.16931	3.712	5.98424	4.28852	46.378	247.457	2.40608	0.000848124	0.00261062	up	[KAD]	--	--	K09422|0.0|sly:101268411|K09422 MYBP; transcription factor MYB, plant	[K]	Transcription	Myb-like DNA-binding domain;; Myb-like DNA-binding domain;; SLIDE	Transcription factor MYB15 OS=Arabidopsis thaliana OX=3702 GN=MYB15 PE=1 SV=1	PREDICTED: transcription factor WER-like [Solanum lycopersicum]
Solyc04g011670.3	11.0173	17.7215	5.12854	11.2891	3.01919	3.05542	2.23217	2.76893	1538.16	351.626	-2.12936	1.162e-05	5.42749e-05	down	--	--	Molecular Function: DNA-binding transcription factor activity (GO:0003700);; Cellular Component: nucleus (GO:0005634);; Biological Process: transcription, DNA-templated (GO:0006351);; Molecular Function: sequence-specific DNA binding (GO:0043565);;	K14431|0.0|sly:101255681|K14431 TGA; transcription factor TGA	--	--	Seed dormancy control;; bZIP transcription factor;; Basic region leucine zipper	TGACG-sequence-specific DNA-binding protein TGA-1A OS=Nicotiana tabacum OX=4097 GN=TGA1A PE=1 SV=1	PREDICTED: TGACG-sequence-specific DNA-binding protein TGA-1A isoform X2 [Solanum lycopersicum]
MSTRG.8102	3.8889	4.44555	1.97243	3.43563	0.67256	0.172394	0.142491	0.329148	305.718	23.2913	-3.70571	1.23159e-07	8.31513e-07	down	--	--	Molecular Function: DNA-binding transcription factor activity (GO:0003700);; Cellular Component: nucleus (GO:0005634);; Biological Process: regulation of transcription, DNA-templated (GO:0006355);; Biological Process: abscisic acid-activated signaling pathway (GO:0009738);; Biological Process: glucosinolate metabolic process (GO:0019760);; Molecular Function: sequence-specific DNA binding (GO:004…	--|1e-162|spen:107015669|hypothetical protein	--	--	--	Zinc finger protein 4 OS=Arabidopsis thaliana OX=3702 GN=ZFP4 PE=2 SV=2	PREDICTED: zinc finger protein 4-like [Solanum pennellii]
Solyc07g053590.4	0.831493	0.6436	1.84916	1.10809	0.523059	0.3084	0.163444	0.331634	81.0507	17.7871	-2.17656	0.00946754	0.0222355	down	--	--	Molecular Function: DNA-binding transcription factor activity (GO:0003700);; Cellular Component: nucleus (GO:0005634);; Biological Process: transcription, DNA-templated (GO:0006351);; Molecular Function: sequence-specific DNA binding (GO:0043565);; Molecular Function: transcription regulatory region DNA binding (GO:0044212);; Biological Process: positive regulation of transcription, DNA-templated…	--|0.0|sly:101253916|hypothetical protein	--	--	No apical meristem (NAM) protein	NAC domain-containing protein 73 OS=Arabidopsis thaliana OX=3702 GN=NAC073 PE=2 SV=1	PREDICTED: NAC domain-containing protein 73 [Solanum lycopersicum]
Solyc10g009080.4	9.17218	10.6237	13.0498	10.9486	0.927553	0.722247	0.456408	0.702069	568.111	26.9017	-4.39222	5.15915e-16	1.37437e-14	down	--	--	Molecular Function: DNA binding (GO:0003677);; Molecular Function: DNA-binding transcription factor activity (GO:0003700);; Cellular Component: nucleus (GO:0005634);; Biological Process: transcription, DNA-templated (GO:0006351);; Biological Process: flower development (GO:0009908);; Molecular Function: metal ion binding (GO:0046872);;	--|5e-77|sly:101246669|hypothetical protein	--	--	SBP domain	Squamosa promoter-binding protein 1 OS=Antirrhinum majus OX=4151 GN=SBP1 PE=2 SV=1	squamosa promoter binding-like protein 3 [Solanum lycopersicum]
Solyc06g008580.3	4.27845	5.99409	9.93603	6.73619	0.511132	0.097799	0.053775	0.220902	457.838	10.2882	-5.45862	4.93741e-12	7.02371e-11	down	--	--	Molecular Function: DNA-binding transcription factor activity (GO:0003700);; Cellular Component: nucleus (GO:0005634);; Biological Process: transcription, DNA-templated (GO:0006351);; Biological Process: response to auxin (GO:0009733);; Biological Process: auxin-activated signaling pathway (GO:0009734);; Molecular Function: transcription regulatory region DNA binding (GO:0044212);;	K14484|1e-136|sly:101055550|K14484 IAA; auxin-responsive protein IAA	--	--	AUX/IAA family	Auxin-responsive protein IAA3 OS=Arabidopsis thaliana OX=3702 GN=IAA3 PE=1 SV=1	IAA22 [Solanum lycopersicum]
Solyc09g074730.3	0.470335	1.78457	0.215267	0.82339	2.73019	3.16549	1.90275	2.59948	1017.53	3389.1	1.73511	0.00406919	0.0105699	up	--	--	Molecular Function: DNA binding (GO:0003677);; Molecular Function: DNA-binding transcription factor activity (GO:0003700);; Cellular Component: nucleus (GO:0005634);; Biological Process: flower development (GO:0009908);; Biological Process: vegetative to reproductive phase transition of meristem (GO:0010228);; Biological Process: cell differentiation (GO:0030154);;	--|0.0|sly:101260081|hypothetical protein	--	--	--	Homeobox protein LUMINIDEPENDENS OS=Arabidopsis thaliana OX=3702 GN=LD PE=1 SV=2	PREDICTED: homeobox protein LUMINIDEPENDENS-like isoform X2 [Solanum lycopersicum]
Solyc02g091820.3	0	0	0	0	0	0.139669	0.510613	0.216761	0	17.294	6.37454	0.0115718	0.0264633	up	--	--	Molecular Function: DNA binding (GO:0003677);; Molecular Function: DNA-binding transcription factor activity (GO:0003700);; Cellular Component: nucleus (GO:0005634);; Biological Process: transcription, DNA-templated (GO:0006351);; Biological Process: regulation of transcription, DNA-templated (GO:0006355);;	--|0.0|sly:101246210|hypothetical protein	--	--	Helix-loop-helix DNA-binding domain	Transcription factor bHLH18 OS=Arabidopsis thaliana OX=3702 GN=BHLH18 PE=1 SV=1	PREDICTED: transcription factor bHLH18-like [Solanum lycopersicum]
Solyc06g065820.3	2.48885	1.4651	4.15026	2.7014	0	0.058733	0.021578	0.0267703	176.401	1.7376	-6.68514	3.62708e-11	4.50432e-10	down	--	--	Molecular Function: DNA binding (GO:0003677);; Molecular Function: DNA-binding transcription factor activity (GO:0003700);; Cellular Component: nucleus (GO:0005634);; Biological Process: transcription, DNA-templated (GO:0006351);; Biological Process: ethylene-activated signaling pathway (GO:0009873);;	--|1e-148|sly:606713|hypothetical protein	--	--	AP2 domain	Ethylene-responsive transcription factor ERF003 OS=Arabidopsis thaliana OX=3702 GN=ERF003 PE=2 SV=1	ethylene response factor 3-like [Solanum lycopersicum]
Solyc11g044560.3	3.22292	7.22277	2.15606	4.20058	17.8968	22.8193	19.4315	20.0492	1830.89	6816.18	1.89607	5.38548e-06	2.69378e-05	up	--	--	Molecular Function: DNA-binding transcription factor activity (GO:0003700);; Cellular Component: nucleus (GO:0005634);; Biological Process: transcription, DNA-templated (GO:0006351);; Biological Process: abscisic acid-activated signaling pathway (GO:0009738);; Molecular Function: sequence-specific DNA binding (GO:0043565);;	K14432|0.0|sly:100820704|K14432 ABF; ABA responsive element binding factor	--	--	bZIP transcription factor;; Basic region leucine zipper	ABSCISIC ACID-INSENSITIVE 5-like protein 7 OS=Arabidopsis thaliana OX=3702 GN=ABF4 PE=1 SV=1	ABA responsive transcription factor [Solanum lycopersicum]
Solyc08g007190.3	2.3845	5.15502	2.08119	3.2069	5.78295	9.69268	12.3022	9.25928	960.939	2822.19	1.55373	0.00310529	0.00830656	up	--	--	Molecular Function: RNA polymerase II regulatory region sequence-specific DNA binding (GO:0000977);; Molecular Function: RNA polymerase II transcription factor binding (GO:0001085);; Molecular Function: transcriptional activator activity, RNA polymerase II transcription regulatory region sequence-specific DNA binding (GO:0001228);; Molecular Function: chromatin binding (GO:0003682);; Cellular Com…	--|0.0|sly:101260660|hypothetical protein	[K]	Transcription	GATA zinc finger;; Asx homology domain	GATA transcription factor 26 OS=Arabidopsis thaliana OX=3702 GN=GATA26 PE=2 SV=1	PREDICTED: GATA transcription factor 26-like [Solanum lycopersicum]
Solyc10g081840.3	0.960016	2.14557	1.57817	1.56125	1.14055	0.891265	0.563531	0.865115	1259.3	495.525	-1.34487	0.00265748	0.00722001	down	--	--	Molecular Function: DNA binding (GO:0003677);; Molecular Function: DNA-binding transcription factor activity (GO:0003700);; Biological Process: transcription, DNA-templated (GO:0006351);; Cellular Component: CCAAT-binding factor complex (GO:0016602);;	K08064|1e-110|sly:101265980|K08064 NFYA; nuclear transcription factor Y, alpha	[K]	Transcription	CCAAT-binding transcription factor (CBF-B/NF-YA) subunit B	Nuclear transcription factor Y subunit A-10 OS=Arabidopsis thaliana OX=3702 GN=NFYA10 PE=2 SV=2	PREDICTED: nuclear transcription factor Y subunit A-10-like isoform X1 [Solanum lycopersicum]
Solyc05g050550.4	23.4958	46.6579	57.49	42.5479	2.39154	1.55441	1.00044	1.64879	2703.9	73.2903	-5.20291	7.03812e-17	2.08151e-15	down	--	--	Molecular Function: DNA-binding transcription factor activity (GO:0003700);; Biological Process: regulation of transcription, DNA-templated (GO:0006355);; Biological Process: embryo development ending in seed dormancy (GO:0009793);;	--|1e-155|sly:101247622|hypothetical protein	--	--	--	Uncharacterized protein At4g00950 OS=Arabidopsis thaliana OX=3702 GN=At4g00950 PE=2 SV=1	PREDICTED: uncharacterized protein At4g00950-like [Solanum lycopersicum]
Solyc06g083980.3	9.80677	17.4124	5.16467	10.7946	88.8109	72.9437	90.0194	83.9247	799.29	5476.48	2.77565	3.24032e-11	4.04876e-10	up	--	--	Molecular Function: DNA binding (GO:0003677);; Molecular Function: DNA-binding transcription factor activity (GO:0003700);; Cellular Component: nucleus (GO:0005634);; Biological Process: transcription, DNA-templated (GO:0006351);; Biological Process: regulation of transcription, DNA-templated (GO:0006355);;	--|0.0|sly:101259164|hypothetical protein	--	--	bHLH-MYC and R2R3-MYB transcription factors N-terminal;; Helix-loop-helix DNA-binding domain	Transcription factor bHLH3 OS=Arabidopsis thaliana OX=3702 GN=BHLH3 PE=1 SV=1	PREDICTED: transcription factor bHLH3 [Solanum lycopersicum]
Solyc06g009480.3	0	0	0	0	0	0.03541	0.913158	0.316189	0	17.1387	6.36025	0.007042	0.0171932	up	[KAD]	--	Molecular Function: DNA binding (GO:0003677);; Cellular Component: nucleus (GO:0005634);; Biological Process: transcription, DNA-templated (GO:0006351);; Biological Process: regulation of transcription, DNA-templated (GO:0006355);; Biological Process: response to salt (GO:1902074);;	K09422|0.0|sly:101246252|K09422 MYBP; transcription factor MYB, plant	[K]	Transcription	Myb-like DNA-binding domain;; Myb-like DNA-binding domain	Transcription factor MYB78 OS=Arabidopsis thaliana OX=3702 GN=MYB78 PE=2 SV=1	PREDICTED: transcription factor MYB108-like [Solanum lycopersicum]
Solyc04g082890.3	25.6681	30.4092	21.0467	25.708	83.3918	115.219	100.623	99.7445	2408.54	7556.8	1.6497	5.43009e-06	2.71371e-05	up	--	--	Biological Process: immune system process (GO:0002376);; Molecular Function: DNA-binding transcription factor activity (GO:0003700);; Cellular Component: nucleus (GO:0005634);; Cellular Component: endoplasmic reticulum membrane (GO:0005789);; Biological Process: transcription, DNA-templated (GO:0006351);; Biological Process: response to chitin (GO:0010200);; Cellular Component: integral component…	--|0.0|sly:101245758|hypothetical protein	--	--	Basic region leucine zipper	bZIP transcription factor 60 OS=Arabidopsis thaliana OX=3702 GN=BZIP60 PE=1 SV=1	PREDICTED: bZIP transcription factor 60 [Solanum lycopersicum]
Solyc03g119540.3	110.689	95.7463	152.498	119.645	1.79696	0.334232	0.058388	0.729861	12293.7	50.3714	-7.92718	5.12072e-18	1.75954e-16	down	--	--	Molecular Function: DNA-binding transcription factor activity (GO:0003700);; Cellular Component: nucleus (GO:0005634);; Biological Process: regulation of transcription, DNA-templated (GO:0006355);; Molecular Function: zinc ion binding (GO:0008270);; Cellular Component: membrane (GO:0016020);;	--|0.0|sly:101254370|hypothetical protein	[K]	Transcription	CCT motif;; B-box zinc finger	Zinc finger protein CONSTANS-LIKE 16 OS=Arabidopsis thaliana OX=3702 GN=COL16 PE=1 SV=2	PREDICTED: zinc finger protein CONSTANS-LIKE 16-like [Solanum lycopersicum]
Solyc07g054220.1	1.86939	3.05738	1.4826	2.13646	16.7572	11.3792	9.86687	12.6677	142.64	689.225	2.27148	1.94501e-08	1.52319e-07	up	--	--	Molecular Function: DNA binding (GO:0003677);; Molecular Function: DNA-binding transcription factor activity (GO:0003700);; Cellular Component: nucleus (GO:0005634);; Biological Process: transcription, DNA-templated (GO:0006351);; Biological Process: ethylene-activated signaling pathway (GO:0009873);; Biological Process: response to chitin (GO:0010200);;	--|0.0|sly:101264838|hypothetical protein	--	--	AP2 domain	Ethylene-responsive transcription factor ERF054 OS=Arabidopsis thaliana OX=3702 GN=ERF054 PE=2 SV=1	PREDICTED: ethylene-responsive transcription factor ERF054 [Solanum lycopersicum]
Solyc04g079600.3	0.378844	2.06913	0.593671	1.01388	0.070615	0.03692	0.09342	0.066985	103.736	5.2876	-4.31655	1.12746e-07	7.70168e-07	down	--	--	Molecular Function: DNA-binding transcription factor activity (GO:0003700);; Cellular Component: cell wall (GO:0005618);; Cellular Component: nucleus (GO:0005634);; Biological Process: transcription, DNA-templated (GO:0006351);; Biological Process: regulation of transcription, DNA-templated (GO:0006355);; Biological Process: cell differentiation (GO:0030154);; Molecular Function: transcription re…	--|0.0|sly:101264517|hypothetical protein	--	--	Myb-like DNA-binding domain	Probable transcription factor KAN4 OS=Arabidopsis thaliana OX=3702 GN=KAN4 PE=1 SV=1	PREDICTED: probable transcription factor KAN4 [Solanum lycopersicum]
Solyc09g010960.3	0.227905	0	0.728334	0.318746	0	0	0	0	28.7389	0	-7.51813	0.00109028	0.00326728	down	--	--	Molecular Function: DNA-binding transcription factor activity (GO:0003700);; Cellular Component: nucleus (GO:0005634);; Biological Process: transcription, DNA-templated (GO:0006351);; Molecular Function: sequence-specific DNA binding (GO:0043565);;	--|0.0|sly:101254521|hypothetical protein	--	--	WRKY DNA -binding domain	Probable WRKY transcription factor 49 OS=Arabidopsis thaliana OX=3702 GN=WRKY49 PE=2 SV=1	PREDICTED: probable WRKY transcription factor 49 [Solanum lycopersicum]
Solyc06g068570.4	1.03866	1.593	0.497545	1.04307	8.88657	2.04077	2.61908	4.51547	165.833	681.622	2.03712	0.00382585	0.0100073	up	--	--	Molecular Function: RNA polymerase II transcription factor activity, sequence-specific DNA binding (GO:0000981);; Molecular Function: DNA binding (GO:0003677);; Molecular Function: DNA-binding transcription factor activity (GO:0003700);; Cellular Component: nucleus (GO:0005634);; Biological Process: transcription, DNA-templated (GO:0006351);; Biological Process: multicellular organism development…	K09285|1e-133|sly:101255411|K09285 OVM; AP2-like factor, ANT lineage	--	--	AP2 domain	AP2-like ethylene-responsive transcription factor At1g16060 OS=Arabidopsis thaliana OX=3702 GN=At1g16060 PE=2 SV=1	PREDICTED: AP2-like ethylene-responsive transcription factor At1g16060 isoform X3 [Solanum lycopersicum]
Solyc03g119250.4	46.4902	94.9649	3.74011	48.3984	120.485	145.184	226.689	164.119	11391.2	41106.8	1.85142	0.0197367	0.0420622	up	--	--	Biological Process: defense response to oomycetes (GO:0002229);; Molecular Function: DNA-binding transcription factor activity (GO:0003700);; Cellular Component: nucleus (GO:0005634);; Biological Process: transcription, DNA-templated (GO:0006351);; Biological Process: regulation of transcription, DNA-templated (GO:0006355);; Biological Process: response to bacterium (GO:0009617);; Biological Proc…	--|0.0|sly:101248759|hypothetical protein	--	--	Calmodulin binding protein-like	Protein SAR DEFICIENT 1 OS=Arabidopsis thaliana OX=3702 GN=SARD1 PE=1 SV=1	PREDICTED: protein SAR DEFICIENT 1 [Solanum lycopersicum]
Solyc07g063940.2	21.4702	36.6504	4.11024	20.7436	84.5204	96.5582	118.835	99.971	1771.13	7964.34	2.16854	0.000363535	0.00121911	up	--	--	Molecular Function: DNA-binding transcription factor activity (GO:0003700);; Cellular Component: nucleus (GO:0005634);; Biological Process: transcription, DNA-templated (GO:0006351);; Biological Process: regulation of transcription, DNA-templated (GO:0006355);; Molecular Function: sequence-specific DNA binding (GO:0043565);;	--|0.0|sly:100301918|hypothetical protein	--	--	GRAS domain family	Chitin-inducible gibberellin-responsive protein 1 OS=Oryza sativa subsp. japonica OX=39947 GN=CIGR1 PE=2 SV=1	GRAS2 protein [Solanum lycopersicum]
Solyc03g117130.3	0	0	0	0	1.49555	4.63907	2.86051	2.99838	0	192.753	9.85565	4.03968e-13	6.96985e-12	up	--	--	Molecular Function: DNA binding (GO:0003677);; Molecular Function: DNA-binding transcription factor activity (GO:0003700);; Cellular Component: nucleus (GO:0005634);; Biological Process: transcription, DNA-templated (GO:0006351);; Biological Process: ethylene-activated signaling pathway (GO:0009873);;	--|1e-114|sly:101266617|hypothetical protein	--	--	AP2 domain	Ethylene-responsive transcription factor ERF003 OS=Arabidopsis thaliana OX=3702 GN=ERF003 PE=2 SV=1	AP2/ERF transcription factor [Solanum lycopersicum]
Solyc05g007420.2	3.40268	5.32384	4.57195	4.43283	2.19414	1.47936	0.470667	1.38139	307.285	69.4797	-2.1402	0.000842272	0.00259486	down	--	--	Molecular Function: DNA binding (GO:0003677);; Molecular Function: DNA-binding transcription factor activity (GO:0003700);; Cellular Component: nucleus (GO:0005634);; Biological Process: transcription, DNA-templated (GO:0006351);; Biological Process: regulation of transcription, DNA-templated (GO:0006355);; Biological Process: circadian rhythm (GO:0007623);; Biological Process: cell proliferation…	--|0.0|sly:100736460|hypothetical protein	--	--	TCP family transcription factor	Transcription factor TCP15 OS=Arabidopsis thaliana OX=3702 GN=TCP15 PE=1 SV=1	TCP transcription factor 23 [Solanum lycopersicum]
Solyc03g093560.1	49.889	106.22	47.7808	67.9633	4.18865	3.40224	3.34375	3.64488	2525.81	115.886	-4.44624	9.82082e-32	1.49418e-29	down	--	--	Molecular Function: DNA binding (GO:0003677);; Molecular Function: DNA-binding transcription factor activity (GO:0003700);; Cellular Component: nucleus (GO:0005634);; Biological Process: transcription, DNA-templated (GO:0006351);; Biological Process: defense response (GO:0006952);; Biological Process: ethylene-activated signaling pathway (GO:0009873);;	K09286|1e-176|sly:108511945|K09286 EREBP; EREBP-like factor	--	--	AP2 domain	Ethylene-responsive transcription factor 5 OS=Nicotiana tabacum OX=4097 GN=ERF5 PE=2 SV=1	ethylene response factor 5 [Solanum lycopersicum]
Solyc03g007380.2	0.099864	2.36635	0	0.822071	80.6331	120.696	190.819	130.716	48.1932	8294.54	7.424	5.05025e-05	0.000207697	up	--	--	Molecular Function: DNA-binding transcription factor activity (GO:0003700);; Cellular Component: nucleus (GO:0005634);; Biological Process: transcription, DNA-templated (GO:0006351);; Molecular Function: sequence-specific DNA binding (GO:0043565);;	--|0.0|sly:101256065|hypothetical protein	--	--	WRKY DNA -binding domain	Probable WRKY transcription factor 41 OS=Arabidopsis thaliana OX=3702 GN=WRKY41 PE=2 SV=2	PREDICTED: probable WRKY transcription factor 41 [Solanum lycopersicum]
Solyc02g089540.3	56.576	109.75	37.608	67.9781	0.87634	0.891447	1.02884	0.932209	6186.91	77.9712	-6.31236	2.8716e-51	3.14231e-48	down	--	--	Molecular Function: DNA binding (GO:0003677);; Molecular Function: DNA-binding transcription factor activity (GO:0003700);; Cellular Component: nucleus (GO:0005634);; Biological Process: transcription, DNA-templated (GO:0006351);; Molecular Function: zinc ion binding (GO:0008270);; Biological Process: response to light stimulus (GO:0009416);; Biological Process: chloroplast organization (GO:00096…	--|0.0|sly:778253|hypothetical protein	[K]	Transcription	CCT motif;; B-box zinc finger	Zinc finger protein CONSTANS-LIKE 2 OS=Arabidopsis thaliana OX=3702 GN=COL2 PE=1 SV=1	CONSTANS 1 [Solanum lycopersicum]
Solyc07g062980.4	1.31815	0.080766	1.25026	0.883058	0.066605	0.138828	0.190836	0.13209	52.4896	5.56286	-3.24281	0.00520538	0.0131725	down	--	--	Molecular Function: DNA binding (GO:0003677);; Molecular Function: DNA-binding transcription factor activity (GO:0003700);; Cellular Component: nucleus (GO:0005634);; Cellular Component: cytoplasm (GO:0005737);; Biological Process: transcription, DNA-templated (GO:0006351);; Biological Process: flower development (GO:0009908);; Biological Process: positive regulation of flower development (GO:000…	--|5e-96|sly:101258473|hypothetical protein	--	--	SBP domain	Squamosa promoter-binding-like protein 3 OS=Arabidopsis thaliana OX=3702 GN=SPL3 PE=1 SV=2	PREDICTED: squamosa promoter-binding-like protein 3 [Solanum lycopersicum]
Solyc07g056360.1	4.25466	0.475669	7.92604	4.21879	0.977187	0.095661	0.318424	0.463757	102.738	7.80386	-3.71476	0.0012166	0.00360146	down	--	--	Molecular Function: transcription coregulator activity (GO:0003712);; Cellular Component: nucleus (GO:0005634);; Biological Process: transcription, DNA-templated (GO:0006351);; Biological Process: shade avoidance (GO:0009641);; Biological Process: brassinosteroid mediated signaling pathway (GO:0009742);; Biological Process: developmental process (GO:0032502);; Biological Process: regulation of gr…	--|4e-69|sly:104648378|hypothetical protein	--	--	--	Transcription factor PAR1 OS=Arabidopsis thaliana OX=3702 GN=PAR1 PE=1 SV=1	PREDICTED: transcription factor PAR1 [Solanum lycopersicum]
Solyc12g095900.2	5.23018	8.50473	3.90056	5.87849	2.59772	1.43857	1.09569	1.71066	931.084	240.277	-1.9537	1.32022e-05	6.10859e-05	down	--	--	Molecular Function: DNA-binding transcription factor activity (GO:0003700);; Cellular Component: nucleus (GO:0005634);; Biological Process: transcription, DNA-templated (GO:0006351);; Biological Process: circadian rhythm (GO:0007623);; Biological Process: response to cold (GO:0009409);; Biological Process: red, far-red light phototransduction (GO:0009585);; Biological Process: response to auxin (…	K12125|0.0|sly:101268174|K12125 ELF3; protein EARLY FLOWERING 3	--	--	--	Protein EARLY FLOWERING 3 OS=Arabidopsis thaliana OX=3702 GN=ELF3 PE=1 SV=1	PREDICTED: protein EARLY FLOWERING 3 [Solanum lycopersicum]
Solyc11g010270.2	56.7258	133.391	43.6313	77.9162	38.377	25.9709	7.62481	23.9909	5273.22	1443.08	-1.86938	0.00221871	0.00614708	down	[K]	Transcription	Molecular Function: DNA binding (GO:0003677);; Molecular Function: DNA-binding transcription factor activity (GO:0003700);; Cellular Component: nucleus (GO:0005634);; Biological Process: transcription, DNA-templated (GO:0006351);; Biological Process: response to water deprivation (GO:0009414);; Biological Process: abscisic acid-activated signaling pathway (GO:0009738);; Biological Process: negati…	K09338|0.0|sly:101263368|K09338 HD-ZIP; homeobox-leucine zipper protein	[K]	Transcription	Homeobox associated leucine zipper;; Homeobox domain	Homeobox-leucine zipper protein ATHB-6 OS=Arabidopsis thaliana OX=3702 GN=ATHB-6 PE=1 SV=1	PREDICTED: homeobox-leucine zipper protein ATHB-6 [Solanum lycopersicum]
Solyc10g007350.4	28.7034	31.1685	18.6185	26.1635	89.0813	88.2285	92.9192	90.0763	2061.74	6200.11	1.58833	1.42969e-05	6.57443e-05	up	[K]	Transcription	Molecular Function: transcription coactivator activity (GO:0003713);; Cellular Component: nucleus (GO:0005634);; Cellular Component: nucleolus (GO:0005730);; Cellular Component: cytoplasm (GO:0005737);; Biological Process: transcription, DNA-templated (GO:0006351);; Molecular Function: sequence-specific DNA binding (GO:0043565);; Biological Process: positive regulation of transcription, DNA-templ…	K03627|2e-91|spen:107031858|K03627 MBF1; putative transcription factor	[K]	Transcription	Multiprotein bridging factor 1;; Helix-turn-helix	Multiprotein-bridging factor 1b OS=Arabidopsis thaliana OX=3702 GN=MBF1B PE=2 SV=1	multiprotein bridging factor 1 [Solanum tuberosum]
Solyc06g050160.4	0.104562	0.091321	0.241751	0.145878	0	0	0	0	20.1694	0	-7.00487	0.000101421	0.000387009	down	--	--	Molecular Function: DNA-binding transcription factor activity (GO:0003700);; Cellular Component: nucleus (GO:0005634);; Biological Process: transcription, DNA-templated (GO:0006351);; Molecular Function: lipid binding (GO:0008289);; Biological Process: plant-type cell wall modification (GO:0009827);; Biological Process: cuticle development (GO:0042335);; Biological Process: anthocyanin accumulati…	K09338|0.0|spen:107022602|K09338 HD-ZIP; homeobox-leucine zipper protein	--	--	START domain;; Homeobox domain;; Homeobox KN domain	Homeobox-leucine zipper protein ANTHOCYANINLESS 2 OS=Arabidopsis thaliana OX=3702 GN=ANL2 PE=2 SV=1	PREDICTED: homeobox-leucine zipper protein ROC5-like [Solanum lycopersicum]
Solyc02g061990.3	0.43721	0.569871	0.518934	0.508672	0	0	0	0	49.288	0	-8.29587	7.58946e-08	5.33023e-07	down	--	--	Molecular Function: DNA-binding transcription factor activity (GO:0003700);; Cellular Component: nucleus (GO:0005634);; Biological Process: transcription, DNA-templated (GO:0006351);; Molecular Function: sequence-specific DNA binding (GO:0043565);; Molecular Function: protein self-association (GO:0043621);; Biological Process: regulation of photoperiodism, flowering (GO:2000028);;	--|1e-124|sly:101254969|hypothetical protein	--	--	--	bZIP transcription factor 27 OS=Arabidopsis thaliana OX=3702 GN=FDP PE=1 SV=1	PREDICTED: bZIP transcription factor 27-like [Solanum lycopersicum]
Solyc08g076010.4	0.201104	0.306733	0.214108	0.240648	1.38426	2.28215	2.63143	2.09928	54.1817	440.204	3.0229	1.01622e-08	8.39806e-08	up	--	--	Molecular Function: DNA binding (GO:0003677);; Cellular Component: nucleus (GO:0005634);; Biological Process: transcription, DNA-templated (GO:0006351);; Biological Process: regulation of transcription, DNA-templated (GO:0006355);;	--|0.0|sly:101263047|hypothetical protein	--	--	MYB-CC type transfactor, LHEQLE motif;; Myb-like DNA-binding domain	Myb family transcription factor PHL11 OS=Arabidopsis thaliana OX=3702 GN=PHL11 PE=1 SV=1	PREDICTED: myb family transcription factor PHL11 isoform X2 [Solanum lycopersicum]
Solyc05g050830.3	7.65687	5.55632	17.7387	10.3173	2.31672	2.1285	0.335223	1.59348	514.856	51.9924	-3.3035	5.93567e-05	0.000240051	down	--	--	Molecular Function: DNA-binding transcription factor activity (GO:0003700);; Cellular Component: nucleus (GO:0005634);; Biological Process: transcription, DNA-templated (GO:0006351);; Biological Process: ethylene-activated signaling pathway (GO:0009873);; Molecular Function: sequence-specific DNA binding (GO:0043565);; Molecular Function: transcription regulatory region DNA binding (GO:0044212);;	--|0.0|sly:101243711|hypothetical protein	--	--	AP2 domain	Ethylene-responsive transcription factor ERF035 OS=Arabidopsis thaliana OX=3702 GN=ERF035 PE=2 SV=1	PREDICTED: ethylene-responsive transcription factor ERF038-like [Solanum lycopersicum]
Solyc06g074780.1	55.8454	31.6034	72.676	53.3749	27.7801	29.8329	16.8844	24.8325	1430.22	476.26	-1.58571	0.00672801	0.0165187	down	--	--	Cellular Component: nucleosome (GO:0000786);; Molecular Function: DNA binding (GO:0003677);; Cellular Component: nucleus (GO:0005634);;	K11252|2e-93|sot:102593129|K11252 H2B; histone H2B	[B]	Chromatin structure and dynamics	Core histone H2A/H2B/H3/H4;; Histone-like transcription factor (CBF/NF-Y) and archaeal histone	Histone H2B.1 OS=Solanum lycopersicum OX=4081 GN=H2B-1 PE=2 SV=4	PREDICTED: histone H2B.1-like [Solanum lycopersicum]
Solyc09g066340.1	0	0	0	0	2.80085	3.88283	9.39469	5.35946	0	99.9476	8.90663	1.63744e-09	1.566e-08	up	--	--	Molecular Function: DNA-binding transcription factor activity (GO:0003700);; Cellular Component: nucleus (GO:0005634);; Biological Process: transcription, DNA-templated (GO:0006351);; Biological Process: positive regulation of abscisic acid-activated signaling pathway (GO:0009789);; Biological Process: ethylene-activated signaling pathway (GO:0009873);; Biological Process: positive regulation of …	--|2e-92|sly:101246862|hypothetical protein	--	--	AP2 domain	Ethylene-responsive transcription factor ERF096 OS=Arabidopsis thaliana OX=3702 GN=ERF096 PE=1 SV=1	PREDICTED: ethylene-responsive transcription factor ERF096-like [Solanum lycopersicum]
Solyc01g080050.4	0.49322	0	0.984132	0.492451	0	0	0	0	30.2143	0	-7.59119	0.000722934	0.00226422	down	--	--	Molecular Function: DNA binding (GO:0003677);; Molecular Function: DNA-binding transcription factor activity (GO:0003700);; Cellular Component: nucleus (GO:0005634);; Biological Process: transcription, DNA-templated (GO:0006351);; Biological Process: epidermal cell differentiation (GO:0009913);; Biological Process: stomatal complex development (GO:0010374);;	--|1e-136|sly:101246861|hypothetical protein	--	--	Helix-loop-helix DNA-binding domain	Transcription factor MUTE OS=Arabidopsis thaliana OX=3702 GN=MUTE PE=2 SV=1	PREDICTED: transcription factor MUTE [Solanum lycopersicum]
Solyc03g120530.3	1.43909	3.77459	0.876086	2.02992	0.440727	0.269591	0.30447	0.338263	852.08	172.33	-2.30593	1.26275e-06	7.11982e-06	down	--	--	Molecular Function: core promoter sequence-specific DNA binding (GO:0001046);; Molecular Function: transcriptional activator activity, RNA polymerase II transcription regulatory region sequence-specific DNA binding (GO:0001228);; Molecular Function: DNA-binding transcription factor activity (GO:0003700);; Cellular Component: nucleus (GO:0005634);; Biological Process: regulation of transcription, …	--|0.0|sly:101267690|hypothetical protein	--	--	--	Transcription factor bHLH68 OS=Arabidopsis thaliana OX=3702 GN=BHLH68 PE=1 SV=2	PREDICTED: transcription factor bHLH68 [Solanum lycopersicum]
Solyc12g056590.2	0.0740442	1.00127	0.031499	0.368938	100.684	74.534	141.747	105.655	40.476	13383.3	8.35718	3.13771e-18	1.11728e-16	up	--	--	Molecular Function: DNA binding (GO:0003677);; Molecular Function: DNA-binding transcription factor activity (GO:0003700);; Cellular Component: nucleus (GO:0005634);; Biological Process: transcription, DNA-templated (GO:0006351);; Biological Process: ethylene-activated signaling pathway (GO:0009873);; Biological Process: positive regulation of transcription, DNA-templated (GO:0045893);; Biologica…	--|0.0|sly:101266612|hypothetical protein	--	--	AP2 domain	Ethylene-responsive transcription factor ERF110 OS=Arabidopsis thaliana OX=3702 GN=ERF110 PE=2 SV=2	ethylene-responsive transcription factor 2a isoform 3 [Solanum lycopersicum]
Solyc12g008800.3	21.1923	6.301	21.1521	16.2151	1.14045	0.256946	0.028228	0.475207	2461.92	53.5302	-5.51984	8.64271e-09	7.24858e-08	down	--	--	Molecular Function: DNA binding (GO:0003677);; Molecular Function: DNA-binding transcription factor activity (GO:0003700);; Cellular Component: nucleus (GO:0005634);; Biological Process: transcription, DNA-templated (GO:0006351);; Molecular Function: zinc ion binding (GO:0008270);; Biological Process: response to ethylene (GO:0009723);; Biological Process: response to gibberellin (GO:0009739);; B…	--|1e-177|sot:102587181|hypothetical protein	--	--	Myb-like DNA-binding domain	Transcription factor MYBS3 OS=Oryza sativa subsp. japonica OX=39947 GN=MYBS3 PE=2 SV=1	PREDICTED: transcription factor MYB1R1-like [Solanum tuberosum]
Solyc02g089520.2	1.38236	9.29333	1.32798	4.00122	0.215048	0.354676	0.183768	0.251164	554.33	60.024	-3.20837	4.84234e-06	2.44402e-05	down	--	--	Molecular Function: DNA binding (GO:0003677);; Molecular Function: DNA-binding transcription factor activity (GO:0003700);; Cellular Component: nucleus (GO:0005634);; Biological Process: transcription, DNA-templated (GO:0006351);; Molecular Function: zinc ion binding (GO:0008270);; Biological Process: response to light stimulus (GO:0009416);; Biological Process: chloroplast organization (GO:00096…	--|0.0|sly:101245415|hypothetical protein	[K]	Transcription	CCT motif;; B-box zinc finger	Zinc finger protein CONSTANS-LIKE 2 OS=Arabidopsis thaliana OX=3702 GN=COL2 PE=1 SV=1	CONSTANS 3 [Solanum lycopersicum]
Solyc04g080130.3	2.17764	3.10594	2.02851	2.43736	14.3533	11.2224	10.0856	11.8871	294.257	1315.09	2.16012	1.05306e-09	1.04211e-08	up	--	--	Molecular Function: DNA-binding transcription factor activity (GO:0003700);; Cellular Component: nucleus (GO:0005634);; Biological Process: transcription, DNA-templated (GO:0006351);; Biological Process: regulation of transcription, DNA-templated (GO:0006355);; Biological Process: regulation of gibberellic acid mediated signaling pathway (GO:0009937);; Biological Process: regulation of seed germi…	--|0.0|sly:101254481|hypothetical protein	[R]	General function prediction only	Zinc finger, C2H2 type;; Zinc-finger double-stranded RNA-binding	Protein indeterminate-domain 1 OS=Arabidopsis thaliana OX=3702 GN=IDD1 PE=1 SV=1	PREDICTED: protein indeterminate-domain 2-like [Solanum lycopersicum]
Solyc06g074110.3	1.13261	4.52939	2.39615	2.68605	0.312079	0.172845	0.025344	0.170089	635.652	28.8896	-4.45188	1.48427e-09	1.431e-08	down	--	--	Molecular Function: DNA binding (GO:0003677);; Molecular Function: DNA-binding transcription factor activity (GO:0003700);; Cellular Component: nucleus (GO:0005634);; Biological Process: transcription, DNA-templated (GO:0006351);; Biological Process: regulation of transcription, DNA-templated (GO:0006355);; Biological Process: maintenance of root meristem identity (GO:0010078);; Biological Proces…	--|0.0|sly:101264638|hypothetical protein	--	--	bHLH-MYC and R2R3-MYB transcription factors N-terminal	Transcription factor LHW OS=Arabidopsis thaliana OX=3702 GN=LHW PE=1 SV=1	PREDICTED: transcription factor LHW-like isoform X1 [Solanum lycopersicum]
Solyc04g076240.3	0.119571	0.043513	0.40125	0.188111	0	0	0	0	13.5204	0	-6.42549	0.00223629	0.00619157	down	--	--	Molecular Function: DNA binding (GO:0003677);; Molecular Function: DNA-binding transcription factor activity (GO:0003700);; Cellular Component: nucleus (GO:0005634);; Biological Process: transcription, DNA-templated (GO:0006351);; Biological Process: regulation of transcription, DNA-templated (GO:0006355);; Biological Process: response to chitin (GO:0010200);;	--|1e-142|sly:101246134|hypothetical protein	--	--	Helix-loop-helix DNA-binding domain	Putative transcription factor bHLH107 OS=Arabidopsis thaliana OX=3702 GN=BHLH107 PE=3 SV=1	PREDICTED: putative transcription factor bHLH107 [Solanum lycopersicum]
Solyc12g049350.2	0.236977	1.49776	0.995873	0.910203	0.506239	0.084833	0.029922	0.206998	51.8828	8.81465	-2.54417	0.0204166	0.0433035	down	[KAD]	--	Molecular Function: RNA polymerase II transcription factor activity, sequence-specific DNA binding (GO:0000981);; Molecular Function: transcription factor activity, RNA polymerase II transcription factor recruiting (GO:0001135);; Molecular Function: DNA-binding transcription factor activity (GO:0003700);; Cellular Component: nucleus (GO:0005634);; Biological Process: transcription, DNA-templated …	K09422|0.0|sly:101262599|K09422 MYBP; transcription factor MYB, plant	[K]	Transcription	Myb-like DNA-binding domain;; Myb-like DNA-binding domain	Transcription factor MYB12 OS=Arabidopsis thaliana OX=3702 GN=MYB12 PE=1 SV=1	PREDICTED: transcription factor MYB12-like isoform X2 [Solanum lycopersicum]
Solyc07g065040.3	3.23756	4.25742	1.84411	3.11303	1.3827	0.796352	0.726184	0.968412	480.678	139.077	-1.78897	0.000242299	0.000851489	down	[K]	Transcription	Cellular Component: nucleus (GO:0005634);; Biological Process: DNA-templated transcription, initiation (GO:0006352);; Biological Process: pollen tube growth (GO:0009860);; Biological Process: regulation of DNA-binding transcription factor activity (GO:0051090);;	K03131|0.0|sly:101264035|K03131 TAF6; transcription initiation factor TFIID subunit 6	[K]	Transcription	TAF6 C-terminal HEAT repeat domain;; TATA box binding protein associated factor (TAF);; Core histone H2A/H2B/H3/H4	Transcription initiation factor TFIID subunit 6 OS=Arabidopsis thaliana OX=3702 GN=TAF6 PE=1 SV=1	PREDICTED: transcription initiation factor TFIID subunit 6-like [Solanum lycopersicum]
Solyc10g084180.2	18.4611	25.4409	15.6389	19.847	9.76638	9.79587	7.40715	8.9898	2084.54	821.757	-1.34277	4.06786e-05	0.000170298	down	[R]	General function prediction only	Molecular Function: DNA binding (GO:0003677);; Molecular Function: DNA-binding transcription factor activity (GO:0003700);; Cellular Component: nucleus (GO:0005634);; Biological Process: transcription, DNA-templated (GO:0006351);; Biological Process: regulation of transcription, DNA-templated (GO:0006355);; Biological Process: asymmetric cell division (GO:0008356);; Biological Process: regulation…	--|0.0|sly:101248731|hypothetical protein	[R]	General function prediction only	Zinc finger, C2H2 type;; Zinc-finger double-stranded RNA-binding	Zinc finger protein JACKDAW OS=Arabidopsis thaliana OX=3702 GN=JKD PE=1 SV=1	PREDICTED: zinc finger protein JACKDAW [Solanum lycopersicum]
Solyc11g039750.3	0	0.148068	1.13675	0.428272	0.072395	0	0	0.0241317	28.2739	0.846293	-5.05976	0.0088482	0.0209836	down	--	--	Molecular Function: RNA polymerase II transcription factor activity, sequence-specific DNA binding (GO:0000981);; Molecular Function: transcription factor activity, RNA polymerase II transcription factor recruiting (GO:0001135);; Molecular Function: DNA-binding transcription factor activity (GO:0003700);; Cellular Component: nucleus (GO:0005634);; Biological Process: transcription, DNA-templated …	K09422|5e-16|nau:109224549|K09422 MYBP; transcription factor MYB, plant	[K]	Transcription	Myb-like DNA-binding domain	Transcription factor MYB52 OS=Arabidopsis thaliana OX=3702 GN=MYB52 PE=2 SV=1	hypothetical protein M569_08762, partial [Genlisea aurea]
Solyc06g053610.3	0.920381	2.85135	0.751424	1.50772	9.25417	8.31814	5.04586	7.53939	100.582	492.9	2.28733	1.73228e-05	7.83421e-05	up	[KAD]	--	--	K09422|0.0|sly:544113|K09422 MYBP; transcription factor MYB, plant	[K]	Transcription	Myb-like DNA-binding domain;; Myb-like DNA-binding domain	Transcription factor MYB15 OS=Arabidopsis thaliana OX=3702 GN=MYB15 PE=1 SV=1	R2R3MYB transcription factor 14 [Solanum lycopersicum]
Solyc06g074360.4	0.41466	0.518015	0.239202	0.390626	0.870176	1.63412	1.21513	1.23981	48.9867	146.336	1.5731	0.00320088	0.00853898	up	--	--	Molecular Function: nucleic acid binding (GO:0003676);; Molecular Function: DNA-binding transcription factor activity (GO:0003700);; Cellular Component: nucleus (GO:0005634);; Biological Process: transcription, DNA-templated (GO:0006351);; Biological Process: regulation of transcription, DNA-templated (GO:0006355);; Molecular Function: metal ion binding (GO:0046872);;	--|1e-143|sly:101251000|hypothetical protein	[R]	General function prediction only	Zinc-finger of C2H2 type	Zinc finger protein WIP3 OS=Arabidopsis thaliana OX=3702 GN=WIP3 PE=2 SV=1	PREDICTED: zinc finger protein WIP3 [Solanum lycopersicum]
Solyc05g010610.3	1.22228	2.92173	1.26255	1.80218	0.777143	0.439946	0.205339	0.474143	359.139	77.3903	-2.21159	0.000159795	0.000582338	down	--	--	Molecular Function: DNA-binding transcription factor activity (GO:0003700);; Cellular Component: nucleus (GO:0005634);; Biological Process: transcription, DNA-templated (GO:0006351);; Biological Process: regulation of transcription, DNA-templated (GO:0006355);; Biological Process: regulation of growth (GO:0040008);; Molecular Function: sequence-specific DNA binding (GO:0043565);;	--|0.0|sly:101254201|hypothetical protein	--	--	Helix-loop-helix DNA-binding domain	Transcription factor bHLH49 OS=Arabidopsis thaliana OX=3702 GN=BHLH49 PE=1 SV=1	PREDICTED: transcription factor bHLH49 [Solanum lycopersicum]
Solyc09g011780.3	1.24121	1.39413	0.939506	1.19162	3.88039	3.46158	2.61568	3.31921	103.389	246.454	1.25541	0.00210327	0.00586093	up	[KAD]	--	Molecular Function: RNA polymerase II transcription factor activity, sequence-specific DNA binding (GO:0000981);; Molecular Function: transcription factor activity, RNA polymerase II transcription factor recruiting (GO:0001135);; Molecular Function: DNA-binding transcription factor activity (GO:0003700);; Cellular Component: nucleus (GO:0005634);; Biological Process: transcription, DNA-templated …	K09422|0.0|sly:101261736|K09422 MYBP; transcription factor MYB, plant	[K]	Transcription	Myb-like DNA-binding domain;; Myb-like DNA-binding domain	Transcription factor MYB1 OS=Arabidopsis thaliana OX=3702 GN=MYB1 PE=2 SV=1	PREDICTED: myb-related protein 315 [Solanum lycopersicum]
Solyc01g107430.2	4.63654	6.21797	7.45809	6.1042	2.62574	0.776853	0.370954	1.25785	358.228	56.4102	-2.66215	0.000382921	0.00127735	down	--	--	Molecular Function: DNA-binding transcription factor activity (GO:0003700);; Cellular Component: nucleus (GO:0005634);; Biological Process: regulation of transcription, DNA-templated (GO:0006355);; Biological Process: abscisic acid-activated signaling pathway (GO:0009738);; Biological Process: glucosinolate metabolic process (GO:0019760);; Molecular Function: sequence-specific DNA binding (GO:004…	--|1e-155|spen:107008430|hypothetical protein	--	--	--	Zinc finger protein 4 OS=Arabidopsis thaliana OX=3702 GN=ZFP4 PE=2 SV=2	PREDICTED: zinc finger protein 4-like [Solanum pennellii]
Solyc05g052850.3	0.959754	1.77741	0.621673	1.11961	3.03018	3.37033	2.80886	3.06979	86.3304	214.809	1.31002	0.0029428	0.00791506	up	[KAD]	--	Molecular Function: RNA polymerase II transcription factor activity, sequence-specific DNA binding (GO:0000981);; Molecular Function: transcription factor activity, RNA polymerase II transcription factor recruiting (GO:0001135);; Molecular Function: DNA-binding transcription factor activity (GO:0003700);; Cellular Component: nucleus (GO:0005634);; Biological Process: transcription, DNA-templated …	K09422|0.0|sly:101252587|K09422 MYBP; transcription factor MYB, plant	[K]	Transcription	Myb-like DNA-binding domain;; Myb-like DNA-binding domain	Transcription factor MYB1 OS=Arabidopsis thaliana OX=3702 GN=MYB1 PE=2 SV=1	PREDICTED: transcription factor MYB39 [Solanum lycopersicum]
Solyc10g076460.2	0	0.093857	0	0.0312857	0.915521	1.26891	1.66613	1.28352	3.01657	83.4711	4.73279	6.4041e-07	3.79795e-06	up	--	--	Molecular Function: DNA binding (GO:0003677);; Molecular Function: DNA-binding transcription factor activity (GO:0003700);; Cellular Component: nucleus (GO:0005634);; Biological Process: transcription, DNA-templated (GO:0006351);; Biological Process: regulation of transcription, DNA-templated (GO:0006355);;	--|0.0|sly:101244920|hypothetical protein	--	--	Myb-like DNA-binding domain	Putative Myb family transcription factor At1g14600 OS=Arabidopsis thaliana OX=3702 GN=At1g14600 PE=2 SV=2	PREDICTED: uncharacterized protein LOC101244920 [Solanum lycopersicum]
Solyc08g008600.3	0	0	0	0	3.32724	7.20754	1.5786	4.03779	0	258.939	10.2824	2.26026e-13	4.08556e-12	up	--	--	Molecular Function: DNA binding (GO:0003677);; Molecular Function: DNA-binding transcription factor activity (GO:0003700);; Cellular Component: nucleus (GO:0005634);; Biological Process: transcription, DNA-templated (GO:0006351);; Biological Process: regulation of transcription, DNA-templated (GO:0006355);; Biological Process: defense response (GO:0006952);; Biological Process: anthocyanin-contai…	--|0.0|sly:101265943|hypothetical protein	--	--	bHLH-MYC and R2R3-MYB transcription factors N-terminal;; Helix-loop-helix DNA-binding domain	Transcription factor MYC3 OS=Arabidopsis thaliana OX=3702 GN=MYC3 PE=1 SV=1	PREDICTED: transcription factor MYC2-like [Solanum lycopersicum]
Solyc03g034000.3	1.70133	1.01549	2.14879	1.62187	0.299235	0.173833	0.152931	0.208666	187.169	15.8194	-3.55913	1.91733e-07	1.25028e-06	down	--	--	Molecular Function: DNA binding (GO:0003677);; Molecular Function: DNA-binding transcription factor activity (GO:0003700);; Cellular Component: nucleus (GO:0005634);; Biological Process: transcription, DNA-templated (GO:0006351);; Biological Process: regulation of transcription, DNA-templated (GO:0006355);;	--|0.0|sly:101252363|hypothetical protein	--	--	Helix-loop-helix DNA-binding domain	Transcription factor BEE 2 OS=Arabidopsis thaliana OX=3702 GN=BEE2 PE=1 SV=1	PREDICTED: transcription factor BEE 2 [Solanum lycopersicum]
Solyc11g006490.2	0.446976	0.241804	0.0226796	0.237153	1.0306	1.87129	1.94054	1.61414	45.3451	183.69	2.01306	0.00527907	0.0133388	up	--	--	Molecular Function: RNA polymerase II regulatory region sequence-specific DNA binding (GO:0000977);; Molecular Function: DNA binding (GO:0003677);; Molecular Function: DNA-binding transcription factor activity (GO:0003700);; Cellular Component: nucleus (GO:0005634);; Biological Process: transcription, DNA-templated (GO:0006351);; Biological Process: pollen development (GO:0009555);; Biological Pr…	--|0.0|sly:101259392|hypothetical protein	--	--	--	Basic leucine zipper 34 OS=Arabidopsis thaliana OX=3702 GN=BZIP34 PE=1 SV=1	PREDICTED: basic leucine zipper 34 [Solanum lycopersicum]
Solyc05g007100.3	13.7094	4.72543	4.648	7.69426	1.97856	1.25724	0.7127	1.31616	975.029	123.491	-2.97964	8.6391e-06	4.14767e-05	down	--	--	Molecular Function: DNA-binding transcription factor activity (GO:0003700);; Cellular Component: nucleus (GO:0005634);; Biological Process: transcription, DNA-templated (GO:0006351);; Cellular Component: chloroplast (GO:0009507);; Molecular Function: sequence-specific DNA binding (GO:0043565);; Biological Process: positive regulation of transcription, DNA-templated (GO:0045893);; Biological Proce…	--|0.0|sly:101258558|hypothetical protein	--	--	Whirly transcription factor	Single-stranded DNA-binding protein WHY1, chloroplastic OS=Solanum tuberosum OX=4113 GN=WHY1 PE=1 SV=1	PREDICTED: single-stranded DNA-binding protein WHY1, chloroplastic [Solanum pennellii]
Solyc06g005330.3	6.39874	34.2378	11.753	17.4632	1.36276	0.278226	0.161331	0.600774	2855	83.5473	-5.09251	1.83684e-11	2.37653e-10	down	[KAD]	--	Molecular Function: RNA polymerase II transcription factor activity, sequence-specific DNA binding (GO:0000981);; Molecular Function: transcription factor activity, RNA polymerase II transcription factor recruiting (GO:0001135);; Molecular Function: DNA-binding transcription factor activity (GO:0003700);; Cellular Component: nucleus (GO:0005634);; Biological Process: transcription, DNA-templated …	K09422|1e-179|sly:101250698|K09422 MYBP; transcription factor MYB, plant	[K]	Transcription	Myb-like DNA-binding domain;; Myb-like DNA-binding domain	Transcription factor MYB48 OS=Arabidopsis thaliana OX=3702 GN=MYB48 PE=2 SV=1	PREDICTED: transcription factor MYB48-like [Solanum lycopersicum]
Solyc03g122030.1	5.4357	9.97344	3.11265	6.17393	26.1565	27.6921	25.1539	26.3341	343.967	1320.33	1.93859	2.15278e-06	1.1631e-05	up	--	--	Molecular Function: DNA-binding transcription factor activity (GO:0003700);; Cellular Component: nucleus (GO:0005634);; Biological Process: transcription, DNA-templated (GO:0006351);; Biological Process: regulation of transcription, DNA-templated (GO:0006355);; Biological Process: embryo development ending in seed dormancy (GO:0009793);; Biological Process: seed maturation (GO:0010431);; Molecula…	--|0.0|sly:101257846|hypothetical protein	[K]	Transcription	Myb/SANT-like DNA-binding domain	Trihelix transcription factor ASIL2 OS=Arabidopsis thaliana OX=3702 GN=ASIL2 PE=1 SV=1	PREDICTED: trihelix transcription factor ASIL2 [Solanum lycopersicum]
Solyc08g078800.1	6.3065	11.1427	4.8364	7.42853	4.20802	3.33615	1.9641	3.16942	568.725	196.747	-1.53019	0.000365564	0.00122534	down	--	--	Molecular Function: DNA-binding transcription factor activity (GO:0003700);; Cellular Component: nucleus (GO:0005634);; Biological Process: transcription, DNA-templated (GO:0006351);; Biological Process: regulation of transcription, DNA-templated (GO:0006355);; Biological Process: circadian rhythm (GO:0007623);; Biological Process: cell differentiation (GO:0030154);; Molecular Function: sequence-…	--|0.0|sly:101252614|hypothetical protein	--	--	GRAS domain family	Scarecrow-like protein 6 OS=Arabidopsis thaliana OX=3702 GN=SCL6 PE=1 SV=1	GRAS transcriptional regulator HAM [Solanum lycopersicum]
Solyc02g084880.3	0.4809	0.555823	0.474411	0.503711	3.54459	1.84064	1.13897	2.17473	67.7014	220.217	1.70661	0.00187852	0.00529796	up	--	--	Molecular Function: core promoter sequence-specific DNA binding (GO:0001046);; Molecular Function: transcriptional activator activity, RNA polymerase II transcription regulatory region sequence-specific DNA binding (GO:0001228);; Molecular Function: DNA-binding transcription factor activity (GO:0003700);; Cellular Component: nucleus (GO:0005634);; Biological Process: transcription by RNA polymera…	--|0.0|sly:101267471|hypothetical protein	--	--	--	Transcription factor bHLH110 OS=Arabidopsis thaliana OX=3702 GN=BHLH110 PE=2 SV=2	PREDICTED: transcription factor bHLH110-like [Solanum lycopersicum]
Solyc03g007410.4	1.10172	0.407407	0.322467	0.610531	0	0.126978	0.104728	0.0772353	52.3019	5.55359	-3.24333	0.00576983	0.01442	down	--	--	Molecular Function: DNA binding (GO:0003677);; Molecular Function: DNA-binding transcription factor activity (GO:0003700);; Cellular Component: nucleus (GO:0005634);; Biological Process: transcription, DNA-templated (GO:0006351);; Biological Process: regulation of transcription, DNA-templated (GO:0006355);; Biological Process: stomatal complex development (GO:0010374);;	K20558|0.0|sly:101256653|K20558 SPCH; transcription factor SPEECHLESS	--	--	Helix-loop-helix DNA-binding domain	Transcription factor SPEECHLESS OS=Arabidopsis thaliana OX=3702 GN=SPCH PE=1 SV=1	PREDICTED: transcription factor SPEECHLESS [Solanum lycopersicum]
Solyc04g007170.3	1.93513	3.08794	1.89061	2.30456	14.6227	8.17929	6.7671	9.85636	221.326	780.66	1.81938	4.509e-05	0.000187142	up	--	--	Molecular Function: DNA binding (GO:0003677);; Molecular Function: DNA-binding transcription factor activity (GO:0003700);; Cellular Component: nucleus (GO:0005634);; Biological Process: transcription, DNA-templated (GO:0006351);; Biological Process: ethylene-activated signaling pathway (GO:0009873);;	--|0.0|sly:101259143|hypothetical protein	--	--	AP2 domain	Ethylene-responsive transcription factor ERF119 OS=Arabidopsis thaliana OX=3702 GN=ERF119 PE=2 SV=1	PREDICTED: ethylene-responsive transcription factor ERF119-like [Solanum lycopersicum]
Solyc02g077250.2	0.453856	0.544405	0.277365	0.425209	0.123463	0	0	0.0411543	26.4527	2.02201	-3.67095	0.0120668	0.0274606	down	--	--	Molecular Function: DNA binding (GO:0003677);; Molecular Function: DNA-binding transcription factor activity (GO:0003700);; Cellular Component: nucleus (GO:0005634);; Biological Process: transcription, DNA-templated (GO:0006351);; Biological Process: regulation of transcription, DNA-templated (GO:0006355);; Biological Process: embryo development ending in seed dormancy (GO:0009793);; Biological P…	--|0.0|sly:100736515|hypothetical protein	--	--	TCP family transcription factor	Transcription factor TCP4 OS=Arabidopsis thaliana OX=3702 GN=TCP4 PE=1 SV=1	TCP transcription factor 1 [Solanum lycopersicum]
Solyc05g054660.2	0	0	0	0	4.30079	5.04228	3.56338	4.30215	0	110.46	9.05302	1.71038e-11	2.22607e-10	up	[R]	General function prediction only	Molecular Function: nucleic acid binding (GO:0003676);; Molecular Function: DNA-binding transcription factor activity (GO:0003700);; Cellular Component: nucleus (GO:0005634);; Biological Process: transcription, DNA-templated (GO:0006351);; Biological Process: regulation of transcription, DNA-templated (GO:0006355);; Biological Process: response to chitin (GO:0010200);; Molecular Function: metal i…	--|1e-124|sly:101266826|hypothetical protein	[R]	General function prediction only	C2H2-type zinc finger;; C2H2-type zinc finger	Zinc finger protein ZAT11 OS=Arabidopsis thaliana OX=3702 GN=ZAT11 PE=2 SV=1	PREDICTED: zinc finger protein ZAT11-like [Solanum lycopersicum]
Solyc03g120390.3	3.69737	6.97466	8.94065	6.53756	60.7484	45.2886	34.8382	46.9584	693.964	3657.45	2.39884	8.75688e-06	4.19714e-05	up	--	--	Molecular Function: DNA-binding transcription factor activity (GO:0003700);; Cellular Component: nucleus (GO:0005634);; Biological Process: transcription, DNA-templated (GO:0006351);; Biological Process: response to auxin (GO:0009733);; Biological Process: auxin-activated signaling pathway (GO:0009734);; Molecular Function: identical protein binding (GO:0042802);; Biological Process: positive reg…	K14484|0.0|sly:101055548|K14484 IAA; auxin-responsive protein IAA	--	--	AUX/IAA family	Auxin-responsive protein IAA17 OS=Arabidopsis thaliana OX=3702 GN=IAA17 PE=1 SV=2	protein IAA8 [Solanum lycopersicum]
Solyc09g010820.3	2.6863	5.64672	2.52771	3.62024	7.75165	9.1697	9.38398	8.76844	664.739	1690.04	1.34539	0.00112398	0.00335624	up	[KAD]	--	Molecular Function: RNA polymerase II transcription factor activity, sequence-specific DNA binding (GO:0000981);; Molecular Function: transcription factor activity, RNA polymerase II transcription factor recruiting (GO:0001135);; Molecular Function: DNA-binding transcription factor activity (GO:0003700);; Cellular Component: nucleus (GO:0005634);; Biological Process: transcription, DNA-templated …	K09422|0.0|sly:101248605|K09422 MYBP; transcription factor MYB, plant	[K]	Transcription	Myb-like DNA-binding domain;; Myb-like DNA-binding domain	Transcription factor MYB3R-5 OS=Arabidopsis thaliana OX=3702 GN=MYB3R5 PE=2 SV=1	PREDICTED: myb-related protein B [Solanum lycopersicum]
Solyc03g026280.3	303.168	201.318	126.3	210.262	2.46046	3.77209	6.40727	4.21327	9539.25	161.849	-5.88318	1.96784e-24	1.44669e-22	down	--	--	Molecular Function: DNA binding (GO:0003677);; Molecular Function: DNA-binding transcription factor activity (GO:0003700);; Cellular Component: nucleus (GO:0005634);; Biological Process: transcription, DNA-templated (GO:0006351);; Biological Process: response to cold (GO:0009409);; Biological Process: response to water deprivation (GO:0009414);; Biological Process: cold acclimation (GO:0009631);;	K09286|1e-151|sly:543826|K09286 EREBP; EREBP-like factor	--	--	AP2 domain	Dehydration-responsive element-binding protein 1A OS=Arabidopsis thaliana OX=3702 GN=DREB1A PE=1 SV=2	CBF1 protein [Solanum lycopersicum]
Solyc02g077920.4	7.2231	13.289	1.12322	7.21178	0.453752	1.29821	0.261033	0.670999	2023.78	154.445	-3.71111	1.98689e-08	1.55171e-07	down	--	--	Molecular Function: DNA binding (GO:0003677);; Molecular Function: DNA-binding transcription factor activity (GO:0003700);; Cellular Component: nucleus (GO:0005634);; Biological Process: transcription, DNA-templated (GO:0006351);; Biological Process: flower development (GO:0009908);; Molecular Function: metal ion binding (GO:0046872);;	--|5e-99|spen:107008718|hypothetical protein	--	--	SBP domain	Squamosa promoter-binding protein 1 OS=Antirrhinum majus OX=4151 GN=SBP1 PE=2 SV=1	SQUAMOSA promoter binding protein-like [Solanum lycopersicum]
Solyc05g005810.4	2.5806	1.39037	6.34258	3.43785	14.0103	8.47545	25.1696	15.8851	368.803	1575.31	2.09606	0.00359332	0.00947572	up	--	--	--	--|0.0|sly:101257467|hypothetical protein	--	--	bHLH-MYC and R2R3-MYB transcription factors N-terminal	Protein RICE SALT SENSITIVE 3 OS=Oryza sativa subsp. japonica OX=39947 GN=RSS3 PE=1 SV=1	PREDICTED: uncharacterized protein LOC101257467 [Solanum lycopersicum]
Solyc05g012770.3	1.32973	5.70569	1.91715	2.98419	17.5338	20.0742	19.7425	19.1168	366.874	2221.51	2.5967	1.27787e-06	7.19509e-06	up	--	--	Molecular Function: DNA binding (GO:0003677);; Molecular Function: DNA-binding transcription factor activity (GO:0003700);; Cellular Component: nucleus (GO:0005634);; Biological Process: transcription, DNA-templated (GO:0006351);; Biological Process: defense response (GO:0006952);; Biological Process: response to ethylene (GO:0009723);; Biological Process: response to salicylic acid (GO:0009751);…	--|0.0|sly:101253782|hypothetical protein	--	--	WRKY DNA -binding domain	Probable WRKY transcription factor 4 OS=Arabidopsis thaliana OX=3702 GN=WRKY4 PE=1 SV=2	PREDICTED: probable WRKY transcription factor 4 [Solanum lycopersicum]
Solyc10g078670.3	0	0	0	0	0.144781	0.02413	0.106141	0.091684	0	15.3235	6.20058	0.00137152	0.00401412	up	--	--	Molecular Function: DNA-binding transcription factor activity (GO:0003700);; Cellular Component: nucleus (GO:0005634);; Biological Process: transcription, DNA-templated (GO:0006351);; Biological Process: response to auxin (GO:0009733);; Biological Process: response to salicylic acid (GO:0009751);; Biological Process: response to jasmonic acid (GO:0009753);; Molecular Function: sequence-specific D…	K14431|0.0|sly:101250172|K14431 TGA; transcription factor TGA	--	--	Seed dormancy control;; Basic region leucine zipper;; bZIP transcription factor	bZIP transcription factor TGA10 OS=Nicotiana tabacum OX=4097 GN=TGA10 PE=1 SV=1	PREDICTED: transcription factor TGA2-like [Solanum lycopersicum]
Solyc05g015330.1	7.47362	1.53792	6.56277	5.19144	0.40134	0.123633	0	0.174991	141.856	3.58354	-5.26922	9.66751e-07	5.56107e-06	down	[K]	Transcription	Molecular Function: DNA binding (GO:0003677);; Cellular Component: nucleus (GO:0005634);; Cellular Component: cytoplasm (GO:0005737);; Biological Process: transcription, DNA-templated (GO:0006351);; Biological Process: regulation of transcription, DNA-templated (GO:0006355);; Biological Process: flower development (GO:0009908);;	--|2e-97|sly:101265544|hypothetical protein	[K]	Transcription	Histone-like transcription factor (CBF/NF-Y) and archaeal histone;; Core histone H2A/H2B/H3/H4	Nuclear transcription factor Y subunit C-2 OS=Oryza sativa subsp. japonica OX=39947 GN=NFYC2 PE=1 SV=1	PREDICTED: nuclear transcription factor Y subunit C-2 [Solanum lycopersicum]
Solyc12g089240.2	0.912241	0.191629	0.124255	0.409375	22.3761	9.63451	5.1773	12.396	35.9659	896.755	4.63926	4.49313e-08	3.30065e-07	up	--	--	Molecular Function: transcription factor activity, transcription factor binding (GO:0000989);; Molecular Function: DNA-binding transcription factor activity (GO:0003700);; Cellular Component: nucleus (GO:0005634);; Biological Process: transcription, DNA-templated (GO:0006351);; Biological Process: regulation of transcription, DNA-templated (GO:0006355);; Molecular Function: zinc ion binding (GO:0…	--|0.0|sly:101247504|hypothetical protein	--	--	B-box zinc finger	B-box zinc finger protein 21 OS=Arabidopsis thaliana OX=3702 GN=BBX21 PE=1 SV=1	PREDICTED: B-box zinc finger protein 20 [Solanum lycopersicum]
Solyc07g045000.4	0.149757	0.0817457	0.075533	0.102345	8.44957	7.60091	13.26	9.77015	11.5067	1105.09	6.60122	2.78118e-30	3.75012e-28	up	--	--	Molecular Function: DNA binding (GO:0003677);; Molecular Function: DNA-binding transcription factor activity (GO:0003700);; Cellular Component: nucleus (GO:0005634);; Biological Process: transcription, DNA-templated (GO:0006351);; Biological Process: regulation of transcription, DNA-templated (GO:0006355);;	--|1e-176|sly:101246548|hypothetical protein	--	--	Myb-like DNA-binding domain	Putative Myb family transcription factor At1g14600 OS=Arabidopsis thaliana OX=3702 GN=At1g14600 PE=2 SV=2	PREDICTED: uncharacterized protein LOC101246548 isoform X1 [Solanum lycopersicum]
Solyc06g051260.4	6.00835	14.2776	14.2471	11.511	1.28499	0.656094	0.264505	0.735198	690.909	41.0689	-4.06584	2.06037e-09	1.92765e-08	down	--	--	Molecular Function: DNA binding (GO:0003677);; Molecular Function: DNA-binding transcription factor activity (GO:0003700);; Cellular Component: nucleus (GO:0005634);; Biological Process: transcription, DNA-templated (GO:0006351);; Biological Process: regulation of transcription, DNA-templated (GO:0006355);;	--|1e-119|sly:101248685|hypothetical protein	--	--	Helix-loop-helix DNA-binding domain	Transcription factor bHLH51 OS=Arabidopsis thaliana OX=3702 GN=BHLH51 PE=2 SV=1	PREDICTED: transcription factor bHLH51 [Solanum lycopersicum]
Solyc10g079070.2	9.9159	20.29	6.58519	12.2637	2.32209	1.34892	1.09623	1.58908	4376.88	494.954	-3.14424	2.49401e-10	2.72284e-09	down	--	--	Molecular Function: DNA binding (GO:0003677);; Molecular Function: DNA-binding transcription factor activity (GO:0003700);; Cellular Component: nucleus (GO:0005634);; Biological Process: transcription, DNA-templated (GO:0006351);; Biological Process: regulation of transcription, DNA-templated (GO:0006355);;	--|0.0|sly:101258908|hypothetical protein	--	--	Helix-loop-helix DNA-binding domain	Transcription factor bHLH48 OS=Arabidopsis thaliana OX=3702 GN=BHLH48 PE=2 SV=1	PREDICTED: transcription factor bHLH48 [Solanum lycopersicum]
Solyc06g053230.4	4.75246	2.55008	2.89889	3.40048	7.68115	10.1912	6.96821	8.28019	1469.86	3508.68	1.25547	0.00435471	0.0112398	up	--	--	Molecular Function: DNA-binding transcription factor activity (GO:0003700);; Cellular Component: nucleus (GO:0005634);; Biological Process: transcription, DNA-templated (GO:0006351);; Biological Process: response to water deprivation (GO:0009414);; Biological Process: ethylene-activated signaling pathway (GO:0009873);; Biological Process: cutin biosynthetic process (GO:0010143);; Biological Proce…	--|0.0|sly:101264014|hypothetical protein	--	--	--	Ethylene-responsive transcription factor WIN1 OS=Arabidopsis thaliana OX=3702 GN=WIN1 PE=2 SV=1	PREDICTED: uncharacterized protein LOC101264014 [Solanum lycopersicum]
Solyc01g103780.4	16.3005	40.68	19.2546	25.4117	4.99437	3.76428	3.23587	3.99817	5342.47	729.847	-2.87171	5.19229e-12	7.34588e-11	down	[R]	General function prediction only	Molecular Function: core promoter binding (GO:0001047);; Molecular Function: DNA-binding transcription factor activity (GO:0003700);; Cellular Component: nucleus (GO:0005634);; Biological Process: transcription, DNA-templated (GO:0006351);; Biological Process: regulation of transcription, DNA-templated (GO:0006355);; Molecular Function: transcription regulatory region DNA binding (GO:0044212);;	--|0.0|sly:100736247|hypothetical protein	--	--	TCP family transcription factor	Transcription factor TCP8 OS=Arabidopsis thaliana OX=3702 GN=TCP8 PE=1 SV=1	TCP transcription factor 11 [Solanum lycopersicum]
Solyc08g066510.3	0.199995	0.42974	0.392602	0.340779	0.055252	0	0	0.0184173	23.3222	1.01101	-4.45832	0.002391	0.00656751	down	--	--	Molecular Function: RNA polymerase II regulatory region sequence-specific DNA binding (GO:0000977);; Molecular Function: RNA polymerase II transcription factor binding (GO:0001085);; Molecular Function: transcriptional activator activity, RNA polymerase II transcription regulatory region sequence-specific DNA binding (GO:0001228);; Molecular Function: chromatin binding (GO:0003682);; Molecular Fu…	--|0.0|sly:101251496|hypothetical protein	[K]	Transcription	GATA zinc finger	GATA transcription factor 12 OS=Arabidopsis thaliana OX=3702 GN=GATA12 PE=2 SV=1	PREDICTED: GATA transcription factor 12 [Solanum lycopersicum]
Solyc05g051460.3	2.95119	6.92352	2.3175	4.06407	16.9709	13.2756	6.23675	12.1611	295.463	779.244	1.39793	0.00693677	0.0169756	up	[K]	Transcription	Molecular Function: DNA binding (GO:0003677);; Molecular Function: DNA-binding transcription factor activity (GO:0003700);; Cellular Component: nucleus (GO:0005634);; Biological Process: transcription, DNA-templated (GO:0006351);; Biological Process: response to water deprivation (GO:0009414);; Biological Process: abscisic acid-activated signaling pathway (GO:0009738);; Biological Process: negati…	K09338|0.0|sly:101257770|K09338 HD-ZIP; homeobox-leucine zipper protein	[K]	Transcription	Homeobox associated leucine zipper;; Homeobox domain	Homeobox-leucine zipper protein ATHB-6 OS=Arabidopsis thaliana OX=3702 GN=ATHB-6 PE=1 SV=1	PREDICTED: homeobox-leucine zipper protein ATHB-6 [Solanum lycopersicum]
Solyc11g064950.3	6.1982	11.7441	5.01684	7.65304	32.7525	28.7513	26.8663	29.4567	1315.8	4887.11	1.89255	1.1967e-06	6.78638e-06	up	--	--	Molecular Function: DNA-binding transcription factor activity (GO:0003700);; Cellular Component: nucleus (GO:0005634);; Biological Process: transcription, DNA-templated (GO:0006351);; Biological Process: defense response (GO:0006952);; Molecular Function: sequence-specific DNA binding (GO:0043565);;	K14431|0.0|spen:107002902|K14431 TGA; transcription factor TGA	--	--	Seed dormancy control;; bZIP transcription factor;; Basic region leucine zipper	Transcription factor TGA2.2 OS=Oryza sativa subsp. japonica OX=39947 GN=TGA2.2 PE=1 SV=1	PREDICTED: transcription factor HBP-1b(c38)-like [Solanum pennellii]
Solyc06g075250.3	18.2305	31.6092	8.26378	19.3678	8.1657	6.39901	3.27721	5.94731	4856.36	1330.39	-1.86794	0.000238073	0.000838087	down	--	--	Molecular Function: DNA binding (GO:0003677);; Molecular Function: DNA-binding transcription factor activity (GO:0003700);; Cellular Component: nucleus (GO:0005634);; Biological Process: transcription, DNA-templated (GO:0006351);; Biological Process: regulation of transcription, DNA-templated (GO:0006355);; Biological Process: asymmetric cell division (GO:0008356);; Biological Process: regulation…	--|0.0|sly:101261125|hypothetical protein	[R]	General function prediction only	Zinc finger, C2H2 type;; Zinc-finger double-stranded RNA-binding	Zinc finger protein JACKDAW OS=Arabidopsis thaliana OX=3702 GN=JKD PE=1 SV=1	PREDICTED: protein indeterminate-domain 9 [Solanum lycopersicum]
Solyc11g017470.2	15.8643	39.3971	9.49381	21.5851	148.068	203.84	180.632	177.513	3261.75	25427.3	2.96243	1.50404e-09	1.44742e-08	up	--	--	Molecular Function: DNA binding (GO:0003677);; Molecular Function: DNA-binding transcription factor activity (GO:0003700);; Cellular Component: nucleus (GO:0005634);; Biological Process: transcription, DNA-templated (GO:0006351);; Biological Process: response to wounding (GO:0009611);; Biological Process: negative regulation of abscisic acid-activated signaling pathway (GO:0009788);;	--|0.0|sly:101267475|hypothetical protein	--	--	No apical meristem (NAM) protein	NAC domain-containing protein 2 OS=Arabidopsis thaliana OX=3702 GN=NAC002 PE=2 SV=2	NAC domain-containing protein 2-like [Solanum lycopersicum]
Solyc01g010600.4	0.09548	0.214125	0.939073	0.416226	0.081354	0	0	0.027118	28.7394	1.51651	-4.1987	0.0119298	0.0271901	down	--	--	Molecular Function: DNA-binding transcription factor activity (GO:0003700);; Cellular Component: nucleus (GO:0005634);; Biological Process: transcription, DNA-templated (GO:0006351);; Biological Process: response to sucrose (GO:0009744);; Biological Process: leaf morphogenesis (GO:0009965);; Molecular Function: sequence-specific DNA binding (GO:0043565);; Biological Process: cotyledon morphogenes…	K09338|0.0|sly:101252709|K09338 HD-ZIP; homeobox-leucine zipper protein	[K]	Transcription	Homeobox domain;; Homeobox associated leucine zipper;; Homeobox KN domain	Homeobox-leucine zipper protein ATHB-13 OS=Arabidopsis thaliana OX=3702 GN=ATHB-13 PE=2 SV=2	PREDICTED: homeobox-leucine zipper protein ATHB-13 isoform X2 [Solanum lycopersicum]
Solyc04g005660.4	7.0479	3.57495	20.5538	10.3922	0.236407	0.123209	0.281987	0.213868	491.536	5.80435	-6.41416	2.04995e-12	3.09078e-11	down	--	--	Cellular Component: nucleus (GO:0005634);; Cellular Component: cytoplasm (GO:0005737);; Biological Process: transcription, DNA-templated (GO:0006351);; Biological Process: regulation of transcription, DNA-templated (GO:0006355);; Biological Process: response to light stimulus (GO:0009416);; Biological Process: regulation of growth (GO:0040008);;	--|8e-58|spen:107016161|hypothetical protein	--	--	--	Transcription factor PRE6 OS=Arabidopsis thaliana OX=3702 GN=PRE6 PE=1 SV=1	PREDICTED: transcription factor PRE6-like [Solanum lycopersicum]
Solyc04g076220.3	2.28087	6.82145	2.62566	3.90933	19.8044	13.4962	12.1471	15.1492	265.372	922.869	1.79673	0.000137202	0.000508539	up	--	--	Molecular Function: AT DNA binding (GO:0003680);; Molecular Function: DNA-binding transcription factor activity (GO:0003700);; Cellular Component: nucleus (GO:0005634);; Biological Process: transcription, DNA-templated (GO:0006351);;	--|0.0|sly:101252483|hypothetical protein	--	--	Domain of unknown function (DUF296)	AT-hook motif nuclear-localized protein 17 OS=Arabidopsis thaliana OX=3702 GN=AHL17 PE=2 SV=1	PREDICTED: AT-hook motif nuclear-localized protein 17 [Solanum lycopersicum]
Solyc06g066320.3	24.9426	60.332	21.7703	35.6816	74.5245	82.7746	68.4975	75.2656	6405.88	12873.7	1.00685	0.0179499	0.0386889	up	[S]	Function unknown	Cellular Component: nucleus (GO:0005634);; Biological Process: transcription, DNA-templated (GO:0006351);; Biological Process: brassinosteroid mediated signaling pathway (GO:0009742);; Biological Process: regulation of mRNA export from nucleus (GO:0010793);; Biological Process: regulation of DNA-templated transcription, elongation (GO:0032784);; Biological Process: regulation of mRNA processing (…	K17498|0.0|sly:101256389|K17498 SPN1; transcription factor SPN1	[S]	Function unknown	TFIIS helical bundle-like domain	Protein IWS1 homolog 1 OS=Arabidopsis thaliana OX=3702 GN=IWS1 PE=1 SV=1	PREDICTED: protein IWS1 homolog 2 [Solanum lycopersicum]
Solyc11g061720.1	4.03008	5.70731	5.69638	5.14459	0.841192	0.493004	0.056047	0.463414	367.32	23.9429	-3.92907	4.30445e-07	2.64562e-06	down	[RTKL]	--	Molecular Function: protein kinase activity (GO:0004672);; Molecular Function: protein serine/threonine kinase activity (GO:0004674);; Molecular Function: ATP binding (GO:0005524);; Cellular Component: nucleus (GO:0005634);; Cellular Component: cytoplasm (GO:0005737);; Cellular Component: plasma membrane (GO:0005886);; Molecular Function: transcription factor binding (GO:0008134);; Molecular Func…	--|0.0|sly:101251747|hypothetical protein	[R]	General function prediction only	Protein kinase domain;; Protein tyrosine kinase	Serine/threonine-protein kinase UCN OS=Arabidopsis thaliana OX=3702 GN=UNC PE=1 SV=1	PREDICTED: serine/threonine-protein kinase UCN-like [Solanum lycopersicum]
Solyc08g065380.3	0.043119	0	0.05972	0.0342797	0.882393	0.755466	1.09194	0.909934	3.53947	50.1533	3.91079	0.000212512	0.000755868	up	--	--	Molecular Function: DNA binding (GO:0003677);; Molecular Function: DNA-binding transcription factor activity (GO:0003700);; Cellular Component: nucleus (GO:0005634);; Biological Process: transcription, DNA-templated (GO:0006351);; Molecular Function: zinc ion binding (GO:0008270);; Biological Process: response to ethylene (GO:0009723);; Biological Process: response to gibberellin (GO:0009739);; B…	--|0.0|sly:101261941|hypothetical protein	--	--	Myb-like DNA-binding domain	Transcription factor MYBS3 OS=Oryza sativa subsp. japonica OX=39947 GN=MYBS3 PE=2 SV=1	PREDICTED: transcription factor MYB1R1-like [Solanum lycopersicum]
Solyc03g121400.1	31.5903	32.111	12.7046	25.4686	5.62404	7.3346	6.23759	6.39874	885.83	193.242	-2.19735	4.13167e-07	2.54658e-06	down	[G]	Carbohydrate transport and metabolism	Molecular Function: DNA-binding transcription factor activity (GO:0003700);; Cellular Component: nucleus (GO:0005634);; Biological Process: transcription, DNA-templated (GO:0006351);; Biological Process: regulation of transcription, DNA-templated (GO:0006355);; Molecular Function: transcription regulatory region DNA binding (GO:0044212);; Molecular Function: metal ion binding (GO:0046872);;	--|1e-160|sly:101246611|hypothetical protein	--	--	Dof domain, zinc finger	Dof zinc finger protein DOF3.1 OS=Arabidopsis thaliana OX=3702 GN=DOF3.1 PE=2 SV=2	PREDICTED: dof zinc finger protein DOF3.1-like [Solanum lycopersicum]
Solyc11g071810.2	9.11067	16.2237	39.5857	21.64	6.50344	5.27892	4.7063	5.49622	2058.25	370.326	-2.4742	0.000344011	0.00115979	down	--	--	Molecular Function: DNA binding (GO:0003677);; Molecular Function: DNA-binding transcription factor activity (GO:0003700);; Cellular Component: nucleus (GO:0005634);; Biological Process: multicellular organism development (GO:0007275);; Biological Process: abaxial cell fate specification (GO:0010158);; Molecular Function: metal ion binding (GO:0046872);;	--|1e-127|sly:100191118|hypothetical protein	--	--	YABBY protein;; HMG-box domain	Putative axial regulator YABBY 2 OS=Arabidopsis thaliana OX=3702 GN=YAB2 PE=1 SV=1	FAS protein [Solanum lycopersicum]
Solyc06g050840.3	18.0237	8.73588	27.9352	18.2316	1.70908	0.470163	0.230143	0.803129	1486.49	55.3203	-4.74428	2.00837e-08	1.56806e-07	down	--	--	Molecular Function: DNA binding (GO:0003677);; Molecular Function: DNA-binding transcription factor activity (GO:0003700);; Cellular Component: nucleus (GO:0005634);; Biological Process: transcription, DNA-templated (GO:0006351);; Biological Process: regulation of transcription, DNA-templated (GO:0006355);;	--|1e-107|spen:107021624|hypothetical protein	--	--	--	Transcription factor bHLH61 OS=Arabidopsis thaliana OX=3702 GN=BHLH61 PE=2 SV=1	PREDICTED: transcription factor bHLH61 [Solanum lycopersicum]
Solyc02g084860.1	0.099322	0.2212	0.136258	0.15226	2.41606	4.33988	0.140741	2.29889	5.0299	48.8003	3.27497	0.00590451	0.0147222	up	--	--	Molecular Function: DNA-binding transcription factor activity (GO:0003700);; Cellular Component: nucleus (GO:0005634);; Biological Process: transcription, DNA-templated (GO:0006351);; Biological Process: response to sucrose (GO:0009744);; Biological Process: negative regulation of translation (GO:0017148);; Molecular Function: sequence-specific DNA binding (GO:0043565);; Biological Process: posit…	--|7e-98|sot:102593731|hypothetical protein	--	--	bZIP transcription factor;; Basic region leucine zipper	bZIP transcription factor 11 OS=Arabidopsis thaliana OX=3702 GN=BZIP11 PE=1 SV=1	PREDICTED: bZIP transcription factor 11-like [Solanum lycopersicum]
Solyc08g078180.1	0	0.133809	0	0.044603	68.8469	64.06	106.497	79.8014	1.1751	2580.09	10.8424	5.95969e-31	8.47796e-29	up	--	--	Biological Process: vasculature development (GO:0001944);; Molecular Function: DNA binding (GO:0003677);; Molecular Function: DNA-binding transcription factor activity (GO:0003700);; Cellular Component: nucleus (GO:0005634);; Biological Process: transcription, DNA-templated (GO:0006351);; Biological Process: induced systemic resistance, jasmonic acid mediated signaling pathway (GO:0009864);; Biol…	K14517|1e-170|sly:101267832|K14517 ERF2; ethylene-responsive transcription factor 2	--	--	AP2 domain	Ethylene-responsive transcription factor 2 OS=Arabidopsis thaliana OX=3702 GN=ERF2 PE=2 SV=1	PREDICTED: ethylene-responsive transcription factor 2 [Solanum lycopersicum]
Solyc12g010330.2	3.86563	7.65515	3.12315	4.88131	2.87043	2.23703	1.53071	2.21272	744.39	287.794	-1.37068	0.000842896	0.00259621	down	[T]	Signal transduction mechanisms	Biological Process: phosphorelay signal transduction system (GO:0000160);; Molecular Function: DNA binding (GO:0003677);; Molecular Function: DNA-binding transcription factor activity (GO:0003700);; Cellular Component: nucleus (GO:0005634);; Biological Process: transcription, DNA-templated (GO:0006351);; Biological Process: cytokinin-activated signaling pathway (GO:0009736);;	K14491|0.0|sly:101246797|K14491 ARR-B; two-component response regulator ARR-B family	[K]	Transcription	Response regulator receiver domain;; Myb-like DNA-binding domain	Two-component response regulator ORR24 OS=Oryza sativa subsp. japonica OX=39947 GN=RR24 PE=2 SV=1	PREDICTED: two-component response regulator ORR24-like [Solanum lycopersicum]
Solyc08g076100.4	7.65985	16.7132	6.06017	10.1444	34.3083	41.2468	39.3759	38.3103	2426.86	8238.81	1.76308	1.2502e-05	5.80347e-05	up	--	--	Molecular Function: DNA-binding transcription factor activity (GO:0003700);; Cellular Component: nucleus (GO:0005634);; Biological Process: transcription, DNA-templated (GO:0006351);; Molecular Function: identical protein binding (GO:0042802);; Molecular Function: sequence-specific DNA binding (GO:0043565);; Biological Process: positive regulation of transcription, DNA-templated (GO:0045893);;	K09060|0.0|sly:101253816|K09060 GBF; plant G-box-binding factor	--	--	Disordered region downstream of MFMR;; G-box binding protein MFMR;; bZIP transcription factor;; Basic region leucine zipper;; bZIP Maf transcription factor	bZIP transcription factor 16 OS=Arabidopsis thaliana OX=3702 GN=BZIP16 PE=1 SV=1	PREDICTED: bZIP transcription factor 16 [Solanum lycopersicum]
Solyc12g094440.2	5.54371	24.9647	38.4501	22.9862	0	0.388505	0.206865	0.198457	1876.46	13.3503	-7.13937	1.40685e-14	3.09084e-13	down	[B]	Chromatin structure and dynamics	Biological Process: karyogamy (GO:0000741);; Molecular Function: DNA binding (GO:0003677);; Molecular Function: DNA-binding transcription factor activity (GO:0003700);; Cellular Component: nucleus (GO:0005634);; Biological Process: transcription, DNA-templated (GO:0006351);; Biological Process: regulation of transcription, DNA-templated (GO:0006355);; Biological Process: polar nucleus fusion (GO:…	--|0.0|sly:101249807|hypothetical protein	[K]	Transcription	ARID/BRIGHT DNA binding domain;; HMG (high mobility group) box;; HMG-box domain	High mobility group B protein 9 OS=Arabidopsis thaliana OX=3702 GN=HMGB9 PE=1 SV=1	PREDICTED: high mobility group B protein 9 [Solanum lycopersicum]
Solyc04g064860.1	1.79384	2.79937	0.800256	1.79782	9.09545	10.4933	13.2965	10.9618	61.4032	339.547	2.45973	1.03935e-06	5.9475e-06	up	--	--	Biological Process: MAPK cascade (GO:0000165);; Molecular Function: RNA polymerase II regulatory region sequence-specific DNA binding (GO:0000977);; Molecular Function: DNA-binding transcription factor activity (GO:0003700);; Cellular Component: nucleus (GO:0005634);; Biological Process: transcription, DNA-templated (GO:0006351);; Biological Process: endosperm development (GO:0009960);; Biologica…	--|1e-165|sly:101246340|hypothetical protein	[K]	Transcription	SRF-type transcription factor (DNA-binding and dimerisation domain)	Agamous-like MADS-box protein AGL62 OS=Arabidopsis thaliana OX=3702 GN=AGL62 PE=1 SV=1	PREDICTED: agamous-like MADS-box protein AGL62 [Solanum lycopersicum]
Solyc12g099140.2	0	0.045838	0	0.0152793	3.7339	3.70921	4.42559	3.95623	0.587552	240.01	8.38287	1.09647e-12	1.74277e-11	up	[KAD]	--	Molecular Function: RNA polymerase II transcription factor activity, sequence-specific DNA binding (GO:0000981);; Molecular Function: transcription factor activity, RNA polymerase II transcription factor recruiting (GO:0001135);; Molecular Function: DNA-binding transcription factor activity (GO:0003700);; Cellular Component: nucleus (GO:0005634);; Biological Process: transcription, DNA-templated …	K09422|0.0|sly:101244852|K09422 MYBP; transcription factor MYB, plant	[K]	Transcription	Myb-like DNA-binding domain;; Myb-like DNA-binding domain	Transcription factor MYB108 OS=Arabidopsis thaliana OX=3702 GN=MYB108 PE=1 SV=1	PREDICTED: transcription factor MYB108-like [Solanum lycopersicum]
MSTRG.16192	0.243002	0.132424	1.59312	0.656182	0	0	0	0	14.5882	0	-6.53486	0.00305587	0.00818438	down	--	--	--	K14432|3e-10|sly:100820704|K14432 ABF; ABA responsive element binding factor	--	--	--	--	PREDICTED: ABA responsive transcription factor isoform X1 [Solanum lycopersicum]
Solyc08g079720.3	0	0	0	0	0.185329	0.125117	0.373935	0.228127	0	11.1033	5.73455	0.005463	0.0137449	up	--	--	Molecular Function: AT DNA binding (GO:0003680);; Molecular Function: DNA-binding transcription factor activity (GO:0003700);; Cellular Component: nucleus (GO:0005634);; Biological Process: transcription, DNA-templated (GO:0006351);;	--|0.0|sly:101258395|hypothetical protein	--	--	Domain of unknown function (DUF296)	AT-hook motif nuclear-localized protein 24 OS=Arabidopsis thaliana OX=3702 GN=AHL24 PE=2 SV=1	PREDICTED: AT-hook motif nuclear-localized protein 24 [Solanum lycopersicum]
Solyc04g049910.4	2.81155	2.43883	4.0446	3.09833	7.90693	7.5237	7.02976	7.48679	851.956	1932.38	1.18233	0.0162806	0.0356006	up	[B]	Chromatin structure and dynamics	Molecular Function: DNA-binding transcription factor activity (GO:0003700);; Cellular Component: nucleus (GO:0005634);; Biological Process: transcription, DNA-templated (GO:0006351);; Biological Process: glucosinolate metabolic process (GO:0019760);; Molecular Function: sequence-specific DNA binding (GO:0043565);;	K08065|1e-117|sly:101251575|K08065 NFYB; nuclear transcription Y subunit beta	[K]	Transcription	Histone-like transcription factor (CBF/NF-Y) and archaeal histone	Nuclear transcription factor Y subunit B-10 OS=Arabidopsis thaliana OX=3702 GN=NFYB10 PE=1 SV=1	PREDICTED: nuclear transcription factor Y subunit B-10-like [Solanum lycopersicum]
Solyc02g078340.4	0	0	0	0	0.609445	0.882982	1.30013	0.930851	0	105.017	8.97858	8.11963e-11	9.59749e-10	up	[K]	Transcription	Molecular Function: DNA-binding transcription factor activity (GO:0003700);; Cellular Component: nucleus (GO:0005634);; Biological Process: transcription, DNA-templated (GO:0006351);; Biological Process: response to chitin (GO:0010200);; Molecular Function: sequence-specific DNA binding (GO:0043565);;	K09419|1e-152|sly:101246888|K09419 HSFF; heat shock transcription factor, other eukaryote	[K]	Transcription	HSF-type DNA-binding	Heat stress transcription factor B-2a OS=Arabidopsis thaliana OX=3702 GN=HSFB2A PE=2 SV=1	PREDICTED: heat stress transcription factor B-2a-like [Solanum lycopersicum]
Solyc06g066370.4	129.409	195.798	26.0672	117.091	435.604	421.574	597.453	484.877	13693.9	55567.8	2.02068	0.00164198	0.00470594	up	--	--	Molecular Function: DNA-binding transcription factor activity (GO:0003700);; Cellular Component: nucleus (GO:0005634);; Biological Process: transcription, DNA-templated (GO:0006351);; Biological Process: response to abscisic acid (GO:0009737);; Biological Process: abscisic acid-activated signaling pathway (GO:0009738);; Biological Process: response to gibberellin (GO:0009739);; Biological Process…	K13424|0.0|sly:101255501|K13424 WRKY33; WRKY transcription factor 33	--	--	WRKY DNA -binding domain	WRKY transcription factor WRKY24 OS=Oryza sativa subsp. japonica OX=39947 GN=WRKY24 PE=2 SV=1	WRKY transcription factor 33A [Solanum lycopersicum]
Solyc07g020960.3	16.9142	29.6368	17.4772	21.3427	13.4209	13.033	9.5965	12.0168	4535.6	1818.95	-1.31802	0.000145077	0.000534107	down	--	--	Molecular Function: core promoter sequence-specific DNA binding (GO:0001046);; Molecular Function: transcriptional activator activity, RNA polymerase II transcription regulatory region sequence-specific DNA binding (GO:0001228);; Molecular Function: DNA-binding transcription factor activity (GO:0003700);; Cellular Component: nucleus (GO:0005634);; Biological Process: regulation of transcription, …	--|0.0|sly:101251487|hypothetical protein	--	--	--	Transcription factor bHLH68 OS=Arabidopsis thaliana OX=3702 GN=BHLH68 PE=1 SV=2	PREDICTED: transcription factor bHLH68 [Solanum lycopersicum]
Solyc08g082630.3	0.696845	1.37945	0.27972	0.78534	0.177655	0.100564	0.130779	0.136333	162.308	31.3962	-2.37842	0.00105638	0.00317538	down	--	--	Molecular Function: DNA-binding transcription factor activity (GO:0003700);; Cellular Component: nucleus (GO:0005634);; Biological Process: transcription, DNA-templated (GO:0006351);; Biological Process: auxin-activated signaling pathway (GO:0009734);; Molecular Function: sequence-specific DNA binding (GO:0043565);;	K14486|0.0|sly:100736445|K14486 K14486; auxin response factor	--	--	Auxin response factor;; B3 DNA binding domain;; AUX/IAA family	Auxin response factor 9 OS=Arabidopsis thaliana OX=3702 GN=ARF9 PE=1 SV=1	PREDICTED: auxin response factor 9 isoform X1 [Solanum lycopersicum]
Solyc01g058670.3	12.4521	25.2032	21.5135	19.7229	7.96469	9.01952	5.90028	7.62816	1410.79	466.114	-1.59727	0.00026349	0.000916673	down	--	--	Molecular Function: DNA binding (GO:0003677);; Molecular Function: DNA-binding transcription factor activity (GO:0003700);; Cellular Component: nucleus (GO:0005634);; Biological Process: transcription, DNA-templated (GO:0006351);; Biological Process: regulation of transcription, DNA-templated (GO:0006355);;	--|1e-164|sly:101265062|hypothetical protein	--	--	--	Transcription factor bHLH148 OS=Arabidopsis thaliana OX=3702 GN=BHLH148 PE=1 SV=1	PREDICTED: transcription factor bHLH148-like [Solanum lycopersicum]
Solyc03g114230.2	0	0	0	0	13.1473	30.2498	86.3217	43.2396	0.587552	1791.68	11.3149	1.30919e-17	4.19458e-16	up	--	--	--	--|1e-124|sly:101248286|hypothetical protein	--	--	--	Transcription factor bHLH162 OS=Arabidopsis thaliana OX=3702 GN=BHLH162 PE=1 SV=1	PREDICTED: transcription factor bHLH27-like [Solanum lycopersicum]
Solyc08g008280.3	66.0169	130.722	1.9616	66.2333	244.684	317.577	507.983	356.748	5035.71	28068.6	2.47862	0.00997191	0.0232573	up	--	--	Molecular Function: DNA binding (GO:0003677);; Molecular Function: DNA-binding transcription factor activity (GO:0003700);; Cellular Component: nucleus (GO:0005634);; Biological Process: transcription, DNA-templated (GO:0006351);; Cellular Component: chloroplast (GO:0009507);; Biological Process: response to salicylic acid (GO:0009751);; Biological Process: defense response to bacterium, incompat…	--|0.0|sly:101258576|hypothetical protein	--	--	WRKY DNA -binding domain	Probable WRKY transcription factor 53 OS=Arabidopsis thaliana OX=3702 GN=WRKY53 PE=1 SV=1	PREDICTED: probable WRKY transcription factor 53 [Solanum lycopersicum]
Solyc04g078690.3	10.0241	6.12179	11.4159	9.18728	77.6675	42.8696	29.6711	50.0694	1169.95	4762.3	2.02575	0.000488343	0.00158968	up	--	--	Molecular Function: DNA binding (GO:0003677);; Molecular Function: DNA-binding transcription factor activity (GO:0003700);; Cellular Component: nucleus (GO:0005634);; Biological Process: transcription, DNA-templated (GO:0006351);; Biological Process: circadian rhythm (GO:0007623);; Biological Process: response to cold (GO:0009409);; Biological Process: response to red light (GO:0010114);; Biologi…	--|0.0|sot:102591818|hypothetical protein	--	--	Helix-loop-helix DNA-binding domain	Transcription factor SPATULA OS=Arabidopsis thaliana OX=3702 GN=SPT PE=1 SV=1	PREDICTED: transcription factor SPATULA-like [Solanum pennellii]
Solyc04g074810.4	1.3942	1.06867	3.20808	1.89032	1.05517	0.220406	0.455302	0.576959	188.103	41.0318	-2.19278	0.00946208	0.0222282	down	--	--	Molecular Function: DNA binding (GO:0003677);; Molecular Function: DNA-binding transcription factor activity (GO:0003700);; Cellular Component: nucleus (GO:0005634);; Biological Process: transcription, DNA-templated (GO:0006351);; Molecular Function: amino acid binding (GO:0016597);;	--|0.0|sly:101268467|hypothetical protein	--	--	Helix-loop-helix DNA-binding domain	Transcription factor bHLH96 OS=Arabidopsis thaliana OX=3702 GN=BHLH96 PE=1 SV=1	PREDICTED: transcription factor bHLH94-like [Solanum lycopersicum]
Solyc04g005600.3	6.40945	0.320291	2.92622	3.21865	0.038923	0.0316	0	0.0235077	225.865	1.80302	-6.91785	4.7343e-09	4.16498e-08	down	[KAD]	--	--	K09422|0.0|sly:101266506|K09422 MYBP; transcription factor MYB, plant	[K]	Transcription	Myb-like DNA-binding domain;; Myb-like DNA-binding domain	Transcription factor MYB106 OS=Arabidopsis thaliana OX=3702 GN=MYB106 PE=2 SV=1	PREDICTED: transcription factor MYB1-like [Solanum lycopersicum]
Solyc01g109670.3	0.825806	10.8783	2.98398	4.89601	1.32812	2.09694	0.743486	1.38952	220.723	50.9838	-2.11273	0.00916901	0.0216452	down	--	--	Molecular Function: DNA binding (GO:0003677);; Molecular Function: DNA-binding transcription factor activity (GO:0003700);; Cellular Component: nucleus (GO:0005634);; Biological Process: transcription, DNA-templated (GO:0006351);; Biological Process: gravitropism (GO:0009630);; Biological Process: embryo development ending in seed dormancy (GO:0009793);; Biological Process: response to red light …	--|1e-26|sly:101244536|hypothetical protein	[O]	Posttranslational modification, protein turnover, chaperones	--	Protein RADIALIS-like 2 OS=Arabidopsis thaliana OX=3702 GN=RL2 PE=2 SV=1	PREDICTED: transcription factor RADIALIS [Solanum lycopersicum]
Solyc03g110860.3	29.3256	14.6869	25.4245	23.1457	9.87902	3.97888	2.91027	5.58939	1868.92	300.744	-2.63476	6.70901e-05	0.000267636	down	--	--	Molecular Function: DNA binding (GO:0003677);; Molecular Function: DNA-binding transcription factor activity (GO:0003700);; Cellular Component: nucleus (GO:0005634);; Biological Process: transcription, DNA-templated (GO:0006351);; Biological Process: regulation of transcription, DNA-templated (GO:0006355);; Cellular Component: CCAAT-binding factor complex (GO:0016602);; Biological Process: positi…	--|1e-170|sly:101247122|hypothetical protein	[K]	Transcription	Histone-like transcription factor (CBF/NF-Y) and archaeal histone;; Core histone H2A/H2B/H3/H4	Nuclear transcription factor Y subunit C-1 OS=Arabidopsis thaliana OX=3702 GN=NFYC1 PE=1 SV=1	PREDICTED: nuclear transcription factor Y subunit C-1-like isoform X1 [Solanum lycopersicum]
Solyc08g061140.3	10.3731	12.4825	6.61744	9.82436	4.56525	5.11363	2.93831	4.20573	1748.21	679.769	-1.36261	0.000465762	0.00152262	down	--	--	Biological Process: defense response to oomycetes (GO:0002229);; Molecular Function: DNA binding (GO:0003677);; Molecular Function: DNA-binding transcription factor activity (GO:0003700);; Molecular Function: peroxidase activity (GO:0004601);; Cellular Component: nucleus (GO:0005634);; Biological Process: defense response (GO:0006952);; Biological Process: response to water deprivation (GO:000941…	--|0.0|sly:101262135|hypothetical protein	--	--	Homeobox domain	Protein OVEREXPRESSOR OF CATIONIC PEROXIDASE 3 OS=Arabidopsis thaliana OX=3702 GN=OCP3 PE=1 SV=1	PREDICTED: protein OVEREXPRESSOR OF CATIONIC PEROXIDASE 3 [Solanum lycopersicum]
Solyc01g099410.3	123.196	28.1225	88.4249	79.9145	25.2713	20.1667	13.6318	19.6899	4196.98	805.854	-2.38059	0.000274441	0.000950585	down	--	--	Cellular Component: nucleosome (GO:0000786);; Cellular Component: nuclear chromatin (GO:0000790);; Molecular Function: DNA binding (GO:0003677);; Biological Process: chromatin silencing (GO:0006342);;	K11251|6e-98|spen:107008419|K11251 H2A; histone H2A	[B]	Chromatin structure and dynamics	C-terminus of histone H2A;; Core histone H2A/H2B/H3/H4;; Histone-like transcription factor (CBF/NF-Y) and archaeal histone	Histone H2A.1 OS=Solanum lycopersicum OX=4081 PE=2 SV=1	histone H2A.1 [Solanum lycopersicum]
Solyc01g090790.4	68.9739	135.919	30.4858	78.4594	24.1352	14.72	6.53831	15.1312	10309.8	1776.78	-2.53656	1.67603e-05	7.60061e-05	down	--	--	Molecular Function: DNA binding (GO:0003677);; Molecular Function: DNA-binding transcription factor activity (GO:0003700);; Cellular Component: nucleus (GO:0005634);; Biological Process: transcription, DNA-templated (GO:0006351);; Biological Process: regulation of transcription, DNA-templated (GO:0006355);; Cellular Component: plasmodesma (GO:0009506);; Biological Process: double fertilization fo…	--|0.0|sly:101268226|hypothetical protein	--	--	Helix-loop-helix DNA-binding domain	Transcription factor UNE10 OS=Arabidopsis thaliana OX=3702 GN=UNE10 PE=2 SV=1	PREDICTED: transcription factor UNE10 [Solanum lycopersicum]
Solyc07g062950.4	10.3455	17.2197	8.66632	12.0772	1.67804	1.41652	1.168	1.42085	1370.8	176.721	-2.95619	1.8227e-11	2.35931e-10	down	--	--	--	--|0.0|sly:101258771|hypothetical protein	--	--	bHLH-MYC and R2R3-MYB transcription factors N-terminal	Protein RICE SALT SENSITIVE 3 OS=Oryza sativa subsp. japonica OX=39947 GN=RSS3 PE=1 SV=1	PREDICTED: uncharacterized protein LOC101258771 [Solanum lycopersicum]
Solyc03g044300.3	0.682939	2.11404	0.652904	1.14996	2.50013	3.23655	3.44898	3.06189	207.364	482.493	1.2164	0.0127874	0.0288307	up	--	--	Molecular Function: DNA binding (GO:0003677);; Molecular Function: DNA-binding transcription factor activity (GO:0003700);; Cellular Component: nucleus (GO:0005634);; Biological Process: transcription, DNA-templated (GO:0006351);; Biological Process: flower development (GO:0009908);; Biological Process: meristem maintenance (GO:0010073);; Biological Process: specification of floral organ identity…	K09284|0.0|sly:100191138|K09284 AP2; AP2-like factor, euAP2 lineage	--	--	AP2 domain	Floral homeotic protein APETALA 2 OS=Arabidopsis thaliana OX=3702 GN=AP2 PE=1 SV=1	APETALA2-like protein [Solanum lycopersicum]
Solyc05g054390.4	6.83819	17.1066	9.23016	11.0583	104.468	73.0976	53.0987	76.8882	1853.56	11463.9	2.62865	5.07369e-09	4.44022e-08	up	[T]	Signal transduction mechanisms	Molecular Function: phosphorelay response regulator activity (GO:0000156);; Molecular Function: DNA binding (GO:0003677);; Molecular Function: DNA-binding transcription factor activity (GO:0003700);; Cellular Component: nucleus (GO:0005634);; Biological Process: transcription, DNA-templated (GO:0006351);; Biological Process: response to water deprivation (GO:0009414);; Biological Process: respons…	K14491|0.0|sly:101266334|K14491 ARR-B; two-component response regulator ARR-B family	[K]	Transcription	Response regulator receiver domain;; Myb-like DNA-binding domain	Two-component response regulator ARR1 OS=Arabidopsis thaliana OX=3702 GN=ARR1 PE=1 SV=2	PREDICTED: two-component response regulator ARR1 isoform X1 [Solanum lycopersicum]
Solyc04g007210.3	7.13382	9.58813	10.3799	9.03394	1.40027	0.568218	0.394101	0.787531	1053.82	69.2082	-3.92511	4.93397e-11	6.02991e-10	down	--	--	Molecular Function: DNA-binding transcription factor activity (GO:0003700);; Cellular Component: nucleus (GO:0005634);; Biological Process: regulation of transcription, DNA-templated (GO:0006355);; Molecular Function: zinc ion binding (GO:0008270);; Cellular Component: membrane (GO:0016020);;	--|0.0|sly:101255581|hypothetical protein	[K]	Transcription	CCT motif;; B-box zinc finger	Zinc finger protein CONSTANS-LIKE 16 OS=Arabidopsis thaliana OX=3702 GN=COL16 PE=1 SV=2	PREDICTED: zinc finger protein CONSTANS-LIKE 16 [Solanum lycopersicum]
Solyc12g099130.2	0	0	0	0	2.00273	0.968971	2.11403	1.69524	0	75.5561	8.50341	4.47217e-09	3.95763e-08	up	[KAD]	--	Molecular Function: RNA polymerase II transcription factor activity, sequence-specific DNA binding (GO:0000981);; Molecular Function: transcription factor activity, RNA polymerase II transcription factor recruiting (GO:0001135);; Molecular Function: DNA-binding transcription factor activity (GO:0003700);; Cellular Component: nucleus (GO:0005634);; Biological Process: transcription, DNA-templated …	K09422|1e-167|sly:100271699|K09422 MYBP; transcription factor MYB, plant	[K]	Transcription	Myb-like DNA-binding domain;; Myb-like DNA-binding domain	Transcription factor MYB108 OS=Arabidopsis thaliana OX=3702 GN=MYB108 PE=1 SV=1	ABA-induced MYB transcription factor [Solanum lycopersicum]
MSTRG.6560	0.287624	0.452246	0.64012	0.459997	0.082601	0.244436	0.126435	0.151157	36.2694	8.73092	-2.04713	0.0223796	0.0469627	down	--	--	Molecular Function: DNA binding (GO:0003677);; Molecular Function: DNA-binding transcription factor activity (GO:0003700);; Cellular Component: nucleus (GO:0005634);; Biological Process: transcription, DNA-templated (GO:0006351);; Biological Process: ethylene-activated signaling pathway (GO:0009873);;	--|5e-63|sly:109119739|hypothetical protein	--	--	--	Ethylene-responsive transcription factor ERF106 OS=Arabidopsis thaliana OX=3702 GN=ERF106 PE=2 SV=1	PREDICTED: ethylene-responsive transcription factor ERF106-like [Solanum pennellii]
Solyc02g090400.4	3.85295	4.71141	1.14193	3.23543	10.9731	13.6862	24.1549	16.2714	307.199	1476.18	2.26315	0.000164211	0.000597134	up	--	--	Molecular Function: DNA binding (GO:0003677);; Molecular Function: DNA-binding transcription factor activity (GO:0003700);; Cellular Component: nucleus (GO:0005634);; Biological Process: transcription, DNA-templated (GO:0006351);; Biological Process: regulation of transcription, DNA-templated (GO:0006355);; Biological Process: response to temperature stimulus (GO:0009266);; Biological Process: gi…	--|0.0|sly:101255362|hypothetical protein	--	--	Myb-like DNA-binding domain	Myb family transcription factor EFM OS=Arabidopsis thaliana OX=3702 GN=EFM PE=1 SV=2	PREDICTED: myb family transcription factor EFM-like [Solanum lycopersicum]
Solyc01g098060.1	1.05173	0.635067	0	0.562265	4.97812	3.85654	5.87075	4.9018	15.3322	108.772	2.81518	0.00551065	0.0138514	up	--	--	Molecular Function: DNA binding (GO:0003677);; Molecular Function: DNA-binding transcription factor activity (GO:0003700);; Cellular Component: nucleus (GO:0005634);; Biological Process: transcription, DNA-templated (GO:0006351);; Biological Process: embryo sac development (GO:0009553);; Biological Process: chloroplast organization (GO:0009658);;	K12412|1e-105|sly:101257814|K12412 MCM1; pheromone receptor transcription factor	[K]	Transcription	SRF-type transcription factor (DNA-binding and dimerisation domain)	Agamous-like MADS-box protein AGL23 OS=Arabidopsis thaliana OX=3702 GN=AGL23 PE=2 SV=1	PREDICTED: agamous-like MADS-box protein AGL23 [Solanum lycopersicum]
Solyc03g098320.4	40.215	83.9252	64.7259	62.9553	3.01685	2.17274	1.29798	2.16252	13026.8	388.309	-5.06741	1.66321e-26	1.50986e-24	down	--	--	Molecular Function: DNA binding (GO:0003677);; Molecular Function: DNA-binding transcription factor activity (GO:0003700);; Cellular Component: nucleus (GO:0005634);; Biological Process: transcription, DNA-templated (GO:0006351);; Biological Process: regulation of transcription, DNA-templated (GO:0006355);; Biological Process: circadian rhythm (GO:0007623);; Biological Process: response to salt s…	--|0.0|sly:101255972|hypothetical protein	[O]	Posttranslational modification, protein turnover, chaperones	Myb-like DNA-binding domain	Protein REVEILLE 7 OS=Arabidopsis thaliana OX=3702 GN=RVE7 PE=2 SV=1	PREDICTED: protein REVEILLE 7 [Solanum lycopersicum]
Solyc03g093540.1	67.6781	206.486	47.9874	107.384	2.71655	3.74951	2.3382	2.93475	3733.14	89.3772	-5.38372	1.34243e-27	1.37882e-25	down	--	--	Molecular Function: DNA binding (GO:0003677);; Molecular Function: DNA-binding transcription factor activity (GO:0003700);; Cellular Component: nucleus (GO:0005634);; Biological Process: transcription, DNA-templated (GO:0006351);; Biological Process: defense response (GO:0006952);; Biological Process: ethylene-activated signaling pathway (GO:0009873);;	K09286|1e-166|sly:101267005|K09286 EREBP; EREBP-like factor	--	--	AP2 domain	Ethylene-responsive transcription factor 5 OS=Nicotiana tabacum OX=4097 GN=ERF5 PE=2 SV=1	PREDICTED: ethylene-responsive transcription factor 5-like isoform X1 [Solanum lycopersicum]
Solyc10g080920.2	67.2771	38.4792	106.092	70.6161	13.137	7.10871	4.29459	8.18011	2524.6	191.438	-3.72	3.67369e-08	2.74043e-07	down	--	--	Molecular Function: DNA binding (GO:0003677);; Molecular Function: DNA-binding transcription factor activity (GO:0003700);; Cellular Component: nucleus (GO:0005634);; Biological Process: transcription, DNA-templated (GO:0006351);;	--|1e-64|sly:101248059|hypothetical protein	[O]	Posttranslational modification, protein turnover, chaperones	Myb-like DNA-binding domain	Protein RADIALIS-like 1 OS=Arabidopsis thaliana OX=3702 GN=RL1 PE=2 SV=1	PREDICTED: protein RADIALIS-like 1 [Solanum lycopersicum]
Solyc11g010340.2	2.7117	2.42155	0.786035	1.97309	1.10652	0.929836	0.500714	0.845689	128.457	44.2171	-1.537	0.0129057	0.0290583	down	--	--	Molecular Function: DNA binding (GO:0003677);; Molecular Function: DNA-binding transcription factor activity (GO:0003700);; Cellular Component: nucleus (GO:0005634);; Biological Process: transcription, DNA-templated (GO:0006351);; Molecular Function: amino acid binding (GO:0016597);;	--|0.0|sly:101264779|hypothetical protein	--	--	Helix-loop-helix DNA-binding domain	Transcription factor bHLH96 OS=Arabidopsis thaliana OX=3702 GN=BHLH96 PE=1 SV=1	PREDICTED: transcription factor bHLH96-like [Solanum lycopersicum]
Solyc03g121630.3	3.1324	6.39565	2.94533	4.15779	1.81531	2.20864	1.45971	1.82788	831.726	264.713	-1.65119	3.50026e-05	0.000148318	down	--	--	Molecular Function: DNA-binding transcription factor activity (GO:0003700);; Cellular Component: nucleus (GO:0005634);; Molecular Function: zinc ion binding (GO:0008270);; Biological Process: red, far-red light phototransduction (GO:0009585);; Biological Process: far-red light signaling pathway (GO:0010018);; Biological Process: positive regulation of circadian rhythm (GO:0042753);; Biological Pr…	--|0.0|sly:101265907|hypothetical protein	--	--	FAR1 DNA-binding domain;; MULE transposase domain;; SWIM zinc finger	Protein FAR1-RELATED SEQUENCE 4 OS=Arabidopsis thaliana OX=3702 GN=FRS4 PE=2 SV=2	PREDICTED: protein FAR1-RELATED SEQUENCE 4 [Solanum lycopersicum]
Solyc01g007890.3	5.72802	20.6486	9.07951	11.8187	1.51514	1.20942	0.560833	1.09513	2632.28	197.505	-3.73525	9.15652e-13	1.47349e-11	down	--	--	Molecular Function: DNA binding (GO:0003677);; Molecular Function: DNA-binding transcription factor activity (GO:0003700);; Biological Process: transcription, DNA-templated (GO:0006351);; Biological Process: regulation of transcription, DNA-templated (GO:0006355);; Cellular Component: chloroplast (GO:0009507);; Molecular Function: metal ion binding (GO:0046872);;	--|0.0|sly:101253219|hypothetical protein	[R]	General function prediction only	--	Protein indeterminate-domain 5, chloroplastic OS=Arabidopsis thaliana OX=3702 GN=IDD5 PE=1 SV=1	PREDICTED: protein indeterminate-domain 5, chloroplastic-like [Solanum lycopersicum]
Solyc05g014260.3	15.0644	63.6266	20.9128	33.2013	9.20364	9.74958	2.29033	7.08118	3478.59	692.623	-2.32814	0.000556441	0.00179087	down	[TK]	--	Molecular Function: phosphorelay response regulator activity (GO:0000156);; Molecular Function: DNA binding (GO:0003677);; Molecular Function: DNA-binding transcription factor activity (GO:0003700);; Cellular Component: nucleus (GO:0005634);; Biological Process: transcription, DNA-templated (GO:0006351);; Biological Process: response to cytokinin (GO:0009735);; Biological Process: cytokinin-activ…	K14491|0.0|sly:101252689|K14491 ARR-B; two-component response regulator ARR-B family	[K]	Transcription	Response regulator receiver domain;; Myb-like DNA-binding domain	Two-component response regulator ARR11 OS=Arabidopsis thaliana OX=3702 GN=ARR11 PE=1 SV=1	PREDICTED: two-component response regulator ORR26 isoform X1 [Solanum lycopersicum]
Solyc11g011260.1	42.7536	67.6095	46.0261	52.1297	16.4277	10.7097	4.98143	10.7063	4709.8	793.299	-2.56927	2.08056e-07	1.34961e-06	down	--	--	Molecular Function: transcription factor activity, transcription factor binding (GO:0000989);; Molecular Function: DNA-binding transcription factor activity (GO:0003700);; Cellular Component: nucleus (GO:0005634);; Biological Process: transcription, DNA-templated (GO:0006351);; Biological Process: regulation of transcription, DNA-templated (GO:0006355);; Biological Process: response to ethylene (…	K14494|0.0|sly:543881|K14494 DELLA; DELLA protein	--	--	GRAS domain family;; Transcriptional regulator DELLA protein N terminal	DELLA protein GAI OS=Solanum lycopersicum OX=4081 GN=GAI PE=2 SV=1	DELLA protein GAI [Solanum lycopersicum]
Solyc11g042560.1	5.7659	3.40926	3.03925	4.07147	0.204235	1.61427	1.72482	1.18111	135.493	27.4459	-2.30773	0.00620041	0.0153706	down	--	--	Molecular Function: DNA binding (GO:0003677);; Molecular Function: DNA-binding transcription factor activity (GO:0003700);; Cellular Component: nucleus (GO:0005634);; Biological Process: transcription, DNA-templated (GO:0006351);; Biological Process: ethylene-activated signaling pathway (GO:0009873);;	--|1e-130|sly:101256347|hypothetical protein	--	--	AP2 domain	Ethylene-responsive transcription factor ERF022 OS=Arabidopsis thaliana OX=3702 GN=ERF022 PE=2 SV=1	PREDICTED: ethylene-responsive transcription factor ERF022-like [Solanum lycopersicum]
Solyc04g009520.3	2.10199	6.16524	11.2016	6.48959	1.09582	1.71312	1.20053	1.33649	1410.69	246.522	-2.51619	0.000340663	0.00114971	down	[B]	Chromatin structure and dynamics	Molecular Function: DNA-binding transcription factor activity (GO:0003700);; Cellular Component: nucleus (GO:0005634);; Biological Process: transcription, DNA-templated (GO:0006351);; Molecular Function: sequence-specific DNA binding (GO:0043565);;	K08065|7e-83|sly:101257257|K08065 NFYB; nuclear transcription Y subunit beta	[K]	Transcription	Histone-like transcription factor (CBF/NF-Y) and archaeal histone	Nuclear transcription factor Y subunit B-8 OS=Arabidopsis thaliana OX=3702 GN=NFYB8 PE=1 SV=1	PREDICTED: nuclear transcription factor Y subunit B-10 [Solanum lycopersicum]
Solyc11g073060.3	6.70187	9.04299	2.70181	6.14889	9.0791	18.6431	40.5915	22.7712	148.448	510	1.77836	0.0097412	0.0227924	up	--	--	Molecular Function: nucleic acid binding (GO:0003676);; Molecular Function: DNA-binding transcription factor activity (GO:0003700);; Cellular Component: nucleus (GO:0005634);; Biological Process: transcription, DNA-templated (GO:0006351);; Biological Process: regulation of transcription, DNA-templated (GO:0006355);; Biological Process: response to chitin (GO:0010200);; Molecular Function: metal i…	--|1e-111|sly:101261583|hypothetical protein	[R]	General function prediction only	C2H2-type zinc finger;; C2H2-type zinc finger	Zinc finger protein ZAT11 OS=Arabidopsis thaliana OX=3702 GN=ZAT11 PE=2 SV=1	PREDICTED: zinc finger protein ZAT11-like [Solanum lycopersicum]
Solyc08g007230.3	0.387644	0	0	0.129215	24.9049	21.9001	27.6055	24.8035	4.5565	690.024	7.24186	3.36896e-12	4.90534e-11	up	--	--	Biological Process: vasculature development (GO:0001944);; Molecular Function: DNA binding (GO:0003677);; Molecular Function: DNA-binding transcription factor activity (GO:0003700);; Cellular Component: nucleus (GO:0005634);; Biological Process: transcription, DNA-templated (GO:0006351);; Biological Process: induced systemic resistance, jasmonic acid mediated signaling pathway (GO:0009864);; Biol…	K14517|1e-139|sly:101256610|K14517 ERF2; ethylene-responsive transcription factor 2	--	--	AP2 domain	Ethylene-responsive transcription factor 2 OS=Arabidopsis thaliana OX=3702 GN=ERF2 PE=2 SV=1	PREDICTED: ethylene-responsive transcription factor 2-like [Solanum lycopersicum]
Solyc08g065420.3	8.96359	24.5491	8.0289	13.8472	0.277152	0.242684	0.121602	0.213813	1644.2	18.6671	-6.44859	6.83513e-36	1.69101e-33	down	--	--	Molecular Function: DNA binding (GO:0003677);; Molecular Function: DNA-binding transcription factor activity (GO:0003700);; Cellular Component: nucleus (GO:0005634);; Biological Process: transcription, DNA-templated (GO:0006351);; Biological Process: negative regulation of cell proliferation (GO:0008285);; Biological Process: photomorphogenesis (GO:0009640);; Biological Process: floral organ absc…	--|0.0|sly:543694|hypothetical protein	[K]	Transcription	Associated with HOX;; Homeobox KN domain;; Homeobox domain	Homeobox protein ATH1 OS=Arabidopsis thaliana OX=3702 GN=ATH1 PE=1 SV=1	PREDICTED: homeobox protein ATH1 [Solanum lycopersicum]
Solyc10g078440.2	5.57803	26.1867	19.2893	17.018	3.11482	2.72276	3.93712	3.25824	432.415	68.4259	-2.66075	2.73596e-05	0.000118353	down	--	--	Cellular Component: nucleus (GO:0005634);; Cellular Component: chloroplast (GO:0009507);; Biological Process: defense response to bacterium, incompatible interaction (GO:0009816);; Biological Process: positive regulation of DNA-binding transcription factor activity (GO:0051091);; Biological Process: cellular response to light stimulus (GO:0071482);;	--|3e-98|sly:101268236|hypothetical protein	--	--	VQ motif	Sigma factor binding protein 1, chloroplastic OS=Arabidopsis thaliana OX=3702 GN=SIB1 PE=1 SV=1	PREDICTED: uncharacterized protein LOC101268236 [Solanum lycopersicum]
Solyc04g045560.4	0.369183	0.785341	0.707896	0.620807	0.192916	0.086743	0.093695	0.124451	56.7545	7.68405	-2.87278	0.000366733	0.00122896	down	--	--	Molecular Function: DNA binding (GO:0003677);; Molecular Function: DNA-binding transcription factor activity (GO:0003700);; Cellular Component: nucleus (GO:0005634);; Biological Process: transcription, DNA-templated (GO:0006351);; Biological Process: regulation of transcription, DNA-templated (GO:0006355);; Biological Process: leaf shaping (GO:0010358);; Biological Process: positive regulation of…	--|2e-58|spen:107016249|hypothetical protein	--	--	SBP domain	Squamosa promoter-binding-like protein 10 OS=Arabidopsis thaliana OX=3702 GN=SPL10 PE=2 SV=2	PREDICTED: squamosa promoter-binding-like protein 3 [Solanum pennellii]
Solyc04g080490.4	7.51697	1.75989	9.55608	6.27764	1.16417	0.808839	0.37578	0.78293	487.663	41.8632	-3.53802	8.70483e-06	4.175e-05	down	--	--	Molecular Function: DNA-binding transcription factor activity (GO:0003700);; Cellular Component: nucleus (GO:0005634);; Biological Process: transcription, DNA-templated (GO:0006351);; Biological Process: response to abscisic acid (GO:0009737);; Biological Process: abscisic acid-activated signaling pathway (GO:0009738);; Molecular Function: protein homodimerization activity (GO:0042803);; Molecula…	--|0.0|sly:101268680|hypothetical protein	--	--	ZF-HD protein dimerisation region	Zinc-finger homeodomain protein 5 OS=Arabidopsis thaliana OX=3702 GN=ZHD5 PE=1 SV=1	PREDICTED: zinc-finger homeodomain protein 5 [Solanum lycopersicum]
Solyc06g074120.3	20.2272	56.9106	22.1791	33.1056	15.5492	10.7575	2.95348	9.75337	4934.78	1341.32	-1.87918	0.00276901	0.00749724	down	--	--	Molecular Function: DNA binding (GO:0003677);; Molecular Function: DNA-binding transcription factor activity (GO:0003700);; Cellular Component: nucleus (GO:0005634);; Cellular Component: cytoplasm (GO:0005737);; Biological Process: transcription, DNA-templated (GO:0006351);; Biological Process: response to symbiotic fungus (GO:0009610);; Biological Process: response to abscisic acid (GO:0009737);…	--|0.0|sly:543693|hypothetical protein	[K]	Transcription	Associated with HOX;; Homeobox KN domain;; Homeobox domain	BEL1-like homeodomain protein 1 OS=Arabidopsis thaliana OX=3702 GN=BLH1 PE=1 SV=1	bell-like homeodomain protein 2 [Solanum lycopersicum]
Solyc12g005795.1	2.28495	0.0658764	2.0231	1.45798	0	0.0566173	0	0.0188724	205.693	2.37605	-6.41331	1.2199e-05	5.67765e-05	down	--	--	--	--|9e-33|spen:107005909|hypothetical protein	--	--	--	--	PREDICTED: MYB-like transcription factor ETC1 [Solanum pennellii]
Solyc05g052040.1	97.9819	268.33	50.5833	138.965	39.0836	30.7073	27.5544	32.4484	7866.41	1656.58	-2.24755	8.73531e-06	4.18821e-05	down	--	--	Molecular Function: DNA binding (GO:0003677);; Molecular Function: DNA-binding transcription factor activity (GO:0003700);; Cellular Component: nucleus (GO:0005634);; Biological Process: transcription, DNA-templated (GO:0006351);; Biological Process: defense response (GO:0006952);; Biological Process: ethylene-activated signaling pathway (GO:0009873);;	K09286|0.0|sly:543634|K09286 EREBP; EREBP-like factor	--	--	AP2 domain	Ethylene-responsive transcription factor 5 OS=Nicotiana tabacum OX=4097 GN=ERF5 PE=2 SV=1	ethylene-responsive transcription factor 5 [Solanum lycopersicum]
Solyc12g006800.2	4.08997	9.67094	3.13749	5.6328	3.60734	1.13173	0.868921	1.86933	564.764	161.52	-1.80497	0.00294583	0.00792173	down	--	--	Molecular Function: DNA binding (GO:0003677);; Molecular Function: DNA-binding transcription factor activity (GO:0003700);; Cellular Component: nucleus (GO:0005634);; Biological Process: transcription, DNA-templated (GO:0006351);; Biological Process: regulation of transcription, DNA-templated (GO:0006355);; Biological Process: response to temperature stimulus (GO:0009266);; Biological Process: gi…	--|0.0|sly:101267682|hypothetical protein	--	--	Myb-like DNA-binding domain	Myb family transcription factor EFM OS=Arabidopsis thaliana OX=3702 GN=EFM PE=1 SV=2	PREDICTED: myb family transcription factor EFM [Solanum lycopersicum]
Solyc11g011740.1	0.689163	1.83933	1.32553	1.28468	0.073009	0.304861	0.167907	0.181926	37.724	3.9807	-3.24767	0.000456455	0.00149403	down	--	--	Molecular Function: DNA binding (GO:0003677);; Molecular Function: DNA-binding transcription factor activity (GO:0003700);; Cellular Component: nucleus (GO:0005634);; Biological Process: transcription, DNA-templated (GO:0006351);; Biological Process: defense response (GO:0006952);; Biological Process: jasmonic acid mediated signaling pathway (GO:0009867);; Biological Process: ethylene-activated s…	K14516|1e-118|spen:114074936|K14516 ERF1; ethylene-responsive transcription factor 1	--	--	AP2 domain	Ethylene-responsive transcription factor 1B OS=Arabidopsis thaliana OX=3702 GN=ERF1B PE=1 SV=2	PREDICTED: ethylene-responsive transcription factor 1B-like [Solanum tuberosum]
Solyc04g008090.4	1.17552	0.738902	1.41874	1.11106	4.46885	4.42949	4.23841	4.37892	165.717	496.705	1.58762	0.00279934	0.00756714	up	--	--	--	--|1e-164|sly:101263400|hypothetical protein	--	--	PLATZ transcription factor	--	PREDICTED: uncharacterized protein LOC101263400 isoform X2 [Solanum lycopersicum]
Solyc03g118310.4	1.42807	0.046263	0.582564	0.685633	0	0.061143	0	0.020381	111.897	3.67356	-4.90992	0.000335555	0.00113478	down	--	--	Molecular Function: DNA binding (GO:0003677);; Molecular Function: DNA-binding transcription factor activity (GO:0003700);; Cellular Component: nucleus (GO:0005634);; Biological Process: transcription, DNA-templated (GO:0006351);; Biological Process: response to cold (GO:0009409);; Biological Process: stomatal lineage progression (GO:0010440);; Biological Process: positive regulation of transcrip…	--|0.0|sly:101266110|hypothetical protein	--	--	Helix-loop-helix DNA-binding domain	Transcription factor ICE1 OS=Arabidopsis thaliana OX=3702 GN=SCRM PE=1 SV=1	PREDICTED: transcription factor ICE1-like [Solanum lycopersicum]
Solyc11g150117.1	1.00387	0.160609	5.51931	2.22793	0.219375	0.274385	0	0.164587	142.908	5.69558	-4.63326	0.000745665	0.00232875	down	--	--	Molecular Function: DNA-binding transcription factor activity (GO:0003700);; Cellular Component: nucleus (GO:0005634);; Biological Process: regulation of transcription, DNA-templated (GO:0006355);; Molecular Function: zinc ion binding (GO:0008270);; Biological Process: response to light stimulus (GO:0009416);; Biological Process: regulation of flower development (GO:0009909);;	--|3e-28|sot:102578495|hypothetical protein	[K]	Transcription	--	Zinc finger protein CONSTANS-LIKE 5 OS=Arabidopsis thaliana OX=3702 GN=COL5 PE=2 SV=2	PREDICTED: zinc finger protein CONSTANS-LIKE 4-like [Solanum tuberosum]
Solyc09g098110.4	5.93197	4.18633	2.43421	4.18417	21.1993	12.301	11.9302	15.1435	743.961	2223.47	1.57964	0.00147489	0.00428096	up	--	--	Molecular Function: core promoter sequence-specific DNA binding (GO:0001046);; Molecular Function: transcriptional activator activity, RNA polymerase II transcription regulatory region sequence-specific DNA binding (GO:0001228);; Molecular Function: DNA-binding transcription factor activity (GO:0003700);; Cellular Component: nucleus (GO:0005634);; Cellular Component: cytosol (GO:0005829);; Biolog…	--|0.0|sly:101263058|hypothetical protein	--	--	Helix-loop-helix DNA-binding domain	Transcription factor bHLH128 OS=Arabidopsis thaliana OX=3702 GN=BHLH128 PE=1 SV=1	PREDICTED: transcription factor bHLH128 isoform X2 [Solanum lycopersicum]
Solyc03g082550.3	0.153601	1.96525	1.02439	1.04775	5.30661	6.15399	2.34214	4.60091	70.7418	276.086	1.96419	0.0110821	0.0254873	up	[K]	Transcription	Molecular Function: DNA-binding transcription factor activity (GO:0003700);; Cellular Component: nucleus (GO:0005634);; Biological Process: transcription, DNA-templated (GO:0006351);; Biological Process: response to water deprivation (GO:0009414);; Biological Process: response to abscisic acid (GO:0009737);; Molecular Function: sequence-specific DNA binding (GO:0043565);; Biological Process: posi…	--|1e-153|sly:101245037|hypothetical protein	[K]	Transcription	Homeobox domain;; Homeobox associated leucine zipper	Homeobox-leucine zipper protein ATHB-7 OS=Arabidopsis thaliana OX=3702 GN=ATHB-7 PE=1 SV=2	PREDICTED: homeobox-leucine zipper protein ATHB-7-like [Solanum lycopersicum]
Solyc08g007840.3	0.415626	0.067924	0	0.161183	3.91756	1.72078	0.606449	2.0816	6.19724	61.361	3.29961	0.0054481	0.0137111	up	--	--	Molecular Function: DNA-binding transcription factor activity (GO:0003700);; Cellular Component: nucleus (GO:0005634);; Biological Process: transcription, DNA-templated (GO:0006351);; Biological Process: ethylene-activated signaling pathway (GO:0009873);; Biological Process: glucosinolate metabolic process (GO:0019760);; Molecular Function: sequence-specific DNA binding (GO:0043565);;	--|1e-105|sly:101260455|hypothetical protein	--	--	--	Ethylene-responsive transcription factor ERF027 OS=Arabidopsis thaliana OX=3702 GN=ERF027 PE=2 SV=1	PREDICTED: ethylene-responsive transcription factor ERF027-like [Solanum lycopersicum]
Solyc03g119050.4	1.09776	2.44775	0.365502	1.30367	7.78345	8.74799	8.50614	8.34586	313.977	1973.88	2.6501	2.96357e-05	0.000127405	up	[KAD]	--	Cellular Component: nucleus (GO:0005634);; Biological Process: transcription, DNA-templated (GO:0006351);; Biological Process: negative regulation of cell proliferation (GO:0008285);; Biological Process: response to ethylene (GO:0009723);; Biological Process: response to auxin (GO:0009733);; Biological Process: response to salicylic acid (GO:0009751);; Biological Process: response to jasmonic aci…	K09422|0.0|sly:101267796|K09422 MYBP; transcription factor MYB, plant	[K]	Transcription	Myb-like DNA-binding domain;; Myb-like DNA-binding domain	Transcription factor MYB3R-3 OS=Arabidopsis thaliana OX=3702 GN=MYB3R3 PE=1 SV=1	PREDICTED: uncharacterized protein LOC101267796 isoform X1 [Solanum lycopersicum]
Solyc04g078520.3	6.29234	4.50433	7.70278	6.16648	0.37901	0.104546	0.107087	0.196881	1090.39	23.7877	-5.50931	7.97607e-18	2.66659e-16	down	--	--	--	--|0.0|sly:101246050|hypothetical protein	--	--	bHLH-MYC and R2R3-MYB transcription factors N-terminal	Protein RICE SALT SENSITIVE 3 OS=Oryza sativa subsp. japonica OX=39947 GN=RSS3 PE=1 SV=1	PREDICTED: uncharacterized protein LOC101246050 [Solanum lycopersicum]
Solyc05g009230.3	0.991619	3.02471	0.86789	1.62807	4.38742	5.33129	6.11722	5.27864	162.03	499.764	1.62135	0.00101906	0.00307687	up	[KAD]	--	Molecular Function: RNA polymerase II transcription factor activity, sequence-specific DNA binding (GO:0000981);; Molecular Function: transcription factor activity, RNA polymerase II transcription factor recruiting (GO:0001135);; Molecular Function: DNA-binding transcription factor activity (GO:0003700);; Cellular Component: nucleus (GO:0005634);; Biological Process: transcription, DNA-templated …	K09422|0.0|sly:101244584|K09422 MYBP; transcription factor MYB, plant	[K]	Transcription	Myb-like DNA-binding domain;; Myb-like DNA-binding domain	Transcription factor MYB62 OS=Arabidopsis thaliana OX=3702 GN=MYB62 PE=2 SV=1	PREDICTED: transcription factor MYB108 [Solanum lycopersicum]
Solyc11g011890.2	0.415918	0.502866	0.911647	0.610144	0.031391	0.029724	0	0.0203717	31.2324	1.29752	-4.52741	0.000342027	0.00115338	down	--	--	Molecular Function: DNA-binding transcription factor activity (GO:0003700);; Cellular Component: nucleus (GO:0005634);; Biological Process: regulation of transcription, DNA-templated (GO:0006355);; Biological Process: abscisic acid-activated signaling pathway (GO:0009738);; Biological Process: glucosinolate metabolic process (GO:0019760);; Molecular Function: sequence-specific DNA binding (GO:004…	--|1e-178|sly:101247682|hypothetical protein	--	--	--	Zinc finger protein 4 OS=Arabidopsis thaliana OX=3702 GN=ZFP4 PE=2 SV=2	PREDICTED: zinc finger protein 4 [Solanum lycopersicum]
Solyc11g017360.3	1.5624	2.20781	1.09389	1.62137	0.629247	0.326052	0.372919	0.442739	645.676	150.418	-2.10181	6.28432e-06	3.0987e-05	down	--	--	Molecular Function: DNA binding (GO:0003677);; Molecular Function: DNA-binding transcription factor activity (GO:0003700);; Cellular Component: nucleus (GO:0005634);; Biological Process: transcription, DNA-templated (GO:0006351);; Biological Process: regulation of transcription, DNA-templated (GO:0006355);; Biological Process: response to water deprivation (GO:0009414);; Biological Process: respo…	--|4e-35|sot:102591627|hypothetical protein	[O]	Posttranslational modification, protein turnover, chaperones	Myb-like DNA-binding domain	Transcription factor SRM1 OS=Arabidopsis thaliana OX=3702 GN=SRM1 PE=1 SV=1	hypothetical protein T459_18023 [Capsicum annuum]
Solyc01g073910.4	7.80415	15.3153	3.01732	8.71227	55.4168	68.4142	81.9595	68.5968	665.486	4793.9	2.84771	1.67763e-08	1.33213e-07	up	[K]	Transcription	Molecular Function: DNA-binding transcription factor activity (GO:0003700);; Cellular Component: nucleus (GO:0005634);; Biological Process: transcription, DNA-templated (GO:0006351);; Molecular Function: sequence-specific DNA binding (GO:0043565);;	K09338|0.0|sly:101250729|K09338 HD-ZIP; homeobox-leucine zipper protein	[K]	Transcription	Homeobox domain;; Homeobox associated leucine zipper	Homeobox-leucine zipper protein HOX27 OS=Oryza sativa subsp. japonica OX=39947 GN=HOX27 PE=2 SV=1	PREDICTED: homeobox-leucine zipper protein HOX11-like [Solanum lycopersicum]
Solyc03g113120.4	0.043017	0.086064	0	0.043027	3.23691	3.9489	6.966	4.71727	3.28149	463.105	7.04465	4.43561e-19	1.79003e-17	up	--	--	Molecular Function: DNA-binding transcription factor activity (GO:0003700);; Cellular Component: nucleus (GO:0005634);; Biological Process: transcription, DNA-templated (GO:0006351);; Biological Process: defense response (GO:0006952);; Molecular Function: sequence-specific DNA binding (GO:0043565);;	--|0.0|sly:100529138|hypothetical protein	--	--	WRKY DNA -binding domain	Probable WRKY transcription factor 72 OS=Arabidopsis thaliana OX=3702 GN=WRKY72 PE=2 SV=1	transcription factor WRKY72 [Solanum lycopersicum]
Solyc05g021090.4	0.260421	0.636733	0.03485	0.310668	7.90374	6.28261	4.72385	6.3034	24.2678	376.561	3.93396	4.59953e-13	7.85953e-12	up	--	--	Molecular Function: DNA binding (GO:0003677);; Molecular Function: DNA-binding transcription factor activity (GO:0003700);; Cellular Component: nucleus (GO:0005634);; Biological Process: trehalose biosynthetic process (GO:0005992);; Biological Process: transcription, DNA-templated (GO:0006351);; Biological Process: proline biosynthetic process (GO:0006561);; Biological Process: anthocyanin-contai…	--|0.0|sly:101259046|hypothetical protein	--	--	No apical meristem (NAM) protein	Transcription factor JUNGBRUNNEN 1 OS=Arabidopsis thaliana OX=3702 GN=JUB1 PE=1 SV=1	PREDICTED: transcription factor JUNGBRUNNEN 1-like [Solanum lycopersicum]
Solyc09g005560.4	0.279608	0.486392	0.295113	0.353704	34.3953	61.6993	96.4434	64.1793	49.9326	9574.56	7.5814	1.71334e-42	7.06468e-40	up	--	--	Molecular Function: RNA polymerase II transcription factor activity, sequence-specific DNA binding (GO:0000981);; Molecular Function: DNA-binding transcription factor activity (GO:0003700);; Cellular Component: nucleus (GO:0005634);; Cellular Component: nucleolus (GO:0005730);; Biological Process: transcription, DNA-templated (GO:0006351);; Biological Process: regulation of transcription, DNA-tem…	--|0.0|sly:101249201|hypothetical protein	[K]	Transcription	Myb/SANT-like DNA-binding domain	Trihelix transcription factor GT-3b OS=Arabidopsis thaliana OX=3702 GN=GT-3B PE=1 SV=1	PREDICTED: trihelix transcription factor GT-3b [Solanum lycopersicum]
Solyc07g018290.4	1.6198	1.60525	1.25384	1.49296	0.860725	0.41498	0.214382	0.496696	195.774	66.0568	-1.56362	0.0164465	0.0359164	down	--	--	Molecular Function: DNA binding (GO:0003677);; Molecular Function: DNA-binding transcription factor activity (GO:0003700);; Cellular Component: nucleus (GO:0005634);; Biological Process: transcription, DNA-templated (GO:0006351);; Biological Process: post-embryonic development (GO:0009791);; Biological Process: seed germination (GO:0009845);; Biological Process: ethylene-activated signaling pathw…	K09285|0.0|sly:101262024|K09285 OVM; AP2-like factor, ANT lineage	--	--	AP2 domain	AP2-like ethylene-responsive transcription factor AIL5 OS=Arabidopsis thaliana OX=3702 GN=AIL5 PE=2 SV=2	PREDICTED: AP2-like ethylene-responsive transcription factor AIL5 isoform X1 [Solanum lycopersicum]
Solyc04g076690.4	0.722491	0.652635	0.293656	0.556261	1.71273	1.61829	1.70439	1.67847	209.565	529.431	1.33843	0.00222513	0.00616308	up	--	--	Biological Process: MAPK cascade (GO:0000165);; Molecular Function: RNA polymerase II regulatory region sequence-specific DNA binding (GO:0000977);; Molecular Function: DNA-binding transcription factor activity (GO:0003700);; Cellular Component: nucleus (GO:0005634);; Biological Process: transcription, DNA-templated (GO:0006351);; Molecular Function: transcription factor binding (GO:0008134);; Bi…	K09264|1e-23|spen:107018084|K09264 K09264; MADS-box transcription factor, plant	[K]	Transcription	--	Agamous-like MADS-box protein AGL16 OS=Arabidopsis thaliana OX=3702 GN=AGL16 PE=1 SV=1	PREDICTED: MADS-box transcription factor 23-like [Solanum lycopersicum]
Solyc02g091660.3	2.43907	3.45784	1.58842	2.49511	16.1838	13.2205	10.9579	13.4541	1286.78	6153.7	2.25754	1.10899e-10	1.28312e-09	up	[BK]	--	Cellular Component: nucleus (GO:0005634);; Biological Process: transcription, DNA-templated (GO:0006351);; Biological Process: regulation of transcription, DNA-templated (GO:0006355);; Biological Process: DNA mediated transformation (GO:0009294);;	--|0.0|sly:101252343|hypothetical protein	[K]	Transcription	Bromodomain;; Bromodomain extra-terminal - transcription regulation	Transcription factor GTE7 OS=Arabidopsis thaliana OX=3702 GN=GTE7 PE=2 SV=1	PREDICTED: transcription factor GTE7-like isoform X2 [Solanum pennellii]
Solyc11g072850.2	0.103907	0.344965	0.286568	0.245147	0	0	0	0	20.141	0	-7.00476	9.76695e-05	0.000374501	down	--	--	Molecular Function: DNA-binding transcription factor activity (GO:0003700);; Cellular Component: nucleus (GO:0005634);; Molecular Function: zinc ion binding (GO:0008270);; Biological Process: regulation of flower development (GO:0009909);; Biological Process: regulation of photomorphogenesis (GO:0010099);; Biological Process: red light signaling pathway (GO:0010161);; Molecular Function: sequence…	--|0.0|sly:101256648|hypothetical protein	--	--	CCT motif	Zinc finger protein CONSTANS-LIKE 3 OS=Arabidopsis thaliana OX=3702 GN=COL3 PE=1 SV=1	PREDICTED: two-component response regulator-like APRR5 [Solanum lycopersicum]
Solyc10g086440.2	1.73211	4.08087	1.68025	2.49774	0.357683	0.604141	0.396642	0.452822	163.054	23.5844	-2.79013	5.45231e-08	3.9242e-07	down	--	--	Molecular Function: DNA binding (GO:0003677);; Molecular Function: DNA-binding transcription factor activity (GO:0003700);; Cellular Component: nucleus (GO:0005634);; Biological Process: transcription, DNA-templated (GO:0006351);; Biological Process: regulation of transcription, DNA-templated (GO:0006355);; Molecular Function: metal ion binding (GO:0046872);;	--|0.0|sly:101262880|hypothetical protein	--	--	Dof domain, zinc finger	Dof zinc finger protein DOF5.1 OS=Arabidopsis thaliana OX=3702 GN=DOF5.1 PE=2 SV=1	PREDICTED: dof zinc finger protein DOF2.4-like [Solanum lycopersicum]
Solyc06g035700.1	47.7005	11.9599	2.93121	20.8639	0.098423	0.889769	0.025458	0.337883	611.138	8.53421	-6.15153	2.62446e-09	2.40789e-08	down	--	--	Molecular Function: DNA-binding transcription factor activity (GO:0003700);; Cellular Component: nucleus (GO:0005634);; Biological Process: transcription, DNA-templated (GO:0006351);; Biological Process: ethylene-activated signaling pathway (GO:0009873);; Biological Process: glucosinolate metabolic process (GO:0019760);; Molecular Function: sequence-specific DNA binding (GO:0043565);; Molecular F…	--|1e-129|sly:101268109|hypothetical protein	--	--	AP2 domain	Ethylene-responsive transcription factor ERF025 OS=Arabidopsis thaliana OX=3702 GN=ERF025 PE=2 SV=1	PREDICTED: ethylene-responsive transcription factor ERF025-like [Solanum lycopersicum]
Solyc02g084420.3	14.714	38.6893	34.2721	29.2251	5.71667	5.9425	1.95084	4.53667	3545.96	445.06	-2.99347	2.53849e-07	1.62298e-06	down	--	--	Molecular Function: transcription factor activity, transcription factor binding (GO:0000989);; Cellular Component: nucleus (GO:0005634);; Biological Process: transcription, DNA-templated (GO:0006351);; Biological Process: regulation of transcription, DNA-templated (GO:0006355);; Molecular Function: zinc ion binding (GO:0008270);; Biological Process: negative regulation of photomorphogenesis (GO:0…	--|6e-62|spen:107011275|hypothetical protein	--	--	B-box zinc finger	B-box zinc finger protein 19 OS=Arabidopsis thaliana OX=3702 GN=BBX19 PE=1 SV=1	PREDICTED: B-box zinc finger protein 19-like [Solanum pennellii]
Solyc01g079620.4	2.07731	4.00604	4.14319	3.40885	1.39786	1.37165	1.11376	1.29442	293.014	97.7281	-1.58305	0.00125216	0.00369902	down	[KAD]	--	Molecular Function: RNA polymerase II transcription factor activity, sequence-specific DNA binding (GO:0000981);; Molecular Function: transcription factor activity, RNA polymerase II transcription factor recruiting (GO:0001135);; Molecular Function: DNA-binding transcription factor activity (GO:0003700);; Cellular Component: nucleus (GO:0005634);; Biological Process: transcription, DNA-templated …	K09422|0.0|sly:100191123|K09422 MYBP; transcription factor MYB, plant	[K]	Transcription	Myb-like DNA-binding domain;; Myb-like DNA-binding domain	Transcription factor MYB12 OS=Arabidopsis thaliana OX=3702 GN=MYB12 PE=1 SV=1	Myb12 transcription factor [Solanum lycopersicum]
Solyc11g016920.1	2.22837	14.5382	1.25436	6.00699	83.194	104.944	170.246	119.461	190.183	3857.86	4.33937	2.7162e-08	2.07472e-07	up	--	--	Molecular Function: DNA binding (GO:0003677);; Molecular Function: DNA-binding transcription factor activity (GO:0003700);; Cellular Component: nucleus (GO:0005634);; Cellular Component: cytoplasm (GO:0005737);; Biological Process: transcription, DNA-templated (GO:0006351);; Biological Process: regulation of transcription, DNA-templated (GO:0006355);; Cellular Component: CCAAT-binding factor comp…	--|4e-91|sly:101260502|hypothetical protein	[K]	Transcription	Histone-like transcription factor (CBF/NF-Y) and archaeal histone;; Core histone H2A/H2B/H3/H4	Nuclear transcription factor Y subunit C-2 OS=Arabidopsis thaliana OX=3702 GN=NFYC2 PE=1 SV=2	PREDICTED: nuclear transcription factor Y subunit C-2-like [Solanum lycopersicum]
Solyc04g150172.1	1.60375	2.52604	9.10324	4.41101	0.061244	0.192123	0.211746	0.155038	217.339	5.17904	-5.39704	6.16549e-09	5.31237e-08	down	--	--	Molecular Function: DNA binding (GO:0003677);; Molecular Function: DNA-binding transcription factor activity (GO:0003700);; Cellular Component: nucleus (GO:0005634);; Biological Process: transcription, DNA-templated (GO:0006351);; Biological Process: gravitropism (GO:0009630);; Biological Process: embryo development ending in seed dormancy (GO:0009793);; Biological Process: response to red light …	--|2e-65|sly:101246530|hypothetical protein	[O]	Posttranslational modification, protein turnover, chaperones	Myb-like DNA-binding domain	Protein RADIALIS-like 2 OS=Arabidopsis thaliana OX=3702 GN=RL2 PE=2 SV=1	PREDICTED: protein RADIALIS-like 3 [Solanum lycopersicum]
Solyc04g009450.1	0.158818	0.113115	0	0.0906443	0.576631	0.690345	1.25408	0.840353	7.95989	72.033	3.15546	0.0019909	0.00557677	up	--	--	Molecular Function: DNA binding (GO:0003677);; Molecular Function: DNA-binding transcription factor activity (GO:0003700);; Cellular Component: nucleus (GO:0005634);; Biological Process: transcription, DNA-templated (GO:0006351);; Biological Process: ethylene-activated signaling pathway (GO:0009873);;	--|1e-150|cann:107870354|hypothetical protein	--	--	AP2 domain	Ethylene-responsive transcription factor ERF118 OS=Arabidopsis thaliana OX=3702 GN=ERF118 PE=2 SV=1	Ethylene-responsive transcription factor [Capsicum chinense]
Solyc12g087950.1	8.40096	16.8512	12.8136	12.6886	297.205	270.841	287.003	285.016	530.419	9652.85	4.18655	1.78475e-23	1.16731e-21	up	--	--	Molecular Function: AT DNA binding (GO:0003680);; Molecular Function: DNA-binding transcription factor activity (GO:0003700);; Cellular Component: nucleus (GO:0005634);; Biological Process: transcription, DNA-templated (GO:0006351);;	--|0.0|sly:101248856|hypothetical protein	--	--	Domain of unknown function (DUF296)	AT-hook motif nuclear-localized protein 17 OS=Arabidopsis thaliana OX=3702 GN=AHL17 PE=2 SV=1	PREDICTED: AT-hook motif nuclear-localized protein 28-like [Solanum lycopersicum]
Solyc03g025170.1	31.4194	57.9595	11.8542	33.7444	15.7648	17.8637	17.3809	17.0032	3069.27	1402.4	-1.13029	0.0195163	0.0416486	down	[RTKL]	--	Molecular Function: DNA-binding transcription factor activity (GO:0003700);; Cellular Component: nucleus (GO:0005634);; Cellular Component: cytoplasm (GO:0005737);; Biological Process: transcription, DNA-templated (GO:0006351);; Biological Process: regulation of transcription, DNA-templated (GO:0006355);; Molecular Function: sequence-specific DNA binding (GO:0043565);;	--|0.0|sly:100037502|hypothetical protein	--	--	GRAS domain family	Scarecrow-like protein 8 OS=Arabidopsis thaliana OX=3702 GN=SCL8 PE=2 SV=1	GRAS10 protein [Solanum lycopersicum]
Solyc01g009440.3	0	0	0	0	1.95695	1.86188	1.50218	1.77367	0	48.0447	7.85196	7.05092e-08	4.97825e-07	up	--	--	Molecular Function: DNA binding (GO:0003677);; Molecular Function: DNA-binding transcription factor activity (GO:0003700);; Cellular Component: nucleus (GO:0005634);; Biological Process: transcription, DNA-templated (GO:0006351);;	--|1e-154|sly:101246953|hypothetical protein	--	--	AP2 domain	Dehydration-responsive element-binding protein 1F OS=Oryza sativa subsp. japonica OX=39947 GN=DREB1F PE=3 SV=1	PREDICTED: dehydration-responsive element-binding protein 1D-like [Solanum lycopersicum]
Solyc09g010230.2	3.2245	4.15225	1.24446	2.87374	27.0252	22.3515	15.0521	21.4763	465.578	3044.61	2.70816	2.29216e-08	1.77405e-07	up	--	--	Molecular Function: DNA binding (GO:0003677);; Molecular Function: DNA-binding transcription factor activity (GO:0003700);; Cellular Component: nucleus (GO:0005634);; Biological Process: transcription, DNA-templated (GO:0006351);; Biological Process: negative regulation of transcription, DNA-templated (GO:0045892);; Biological Process: response to karrikin (GO:0080167);;	--|0.0|sly:101257504|hypothetical protein	--	--	B3 DNA binding domain	B3 domain-containing protein At2g36080 OS=Arabidopsis thaliana OX=3702 GN=ARF31 PE=2 SV=1	PREDICTED: B3 domain-containing protein At2g36080-like [Solanum lycopersicum]
Solyc03g113890.1	0.501252	0	0.391594	0.297615	0	0	0	0	13.9354	0	-6.47422	0.0108658	0.0250759	down	--	--	Molecular Function: DNA-binding transcription factor activity (GO:0003700);; Cellular Component: nucleus (GO:0005634);; Biological Process: transcription, DNA-templated (GO:0006351);; Biological Process: regulation of transcription, DNA-templated (GO:0006355);; Biological Process: multicellular organism development (GO:0007275);; Biological Process: cytokinin-activated signaling pathway (GO:00097…	--|1e-165|sly:101257456|hypothetical protein	--	--	--	Zinc finger protein 5 OS=Arabidopsis thaliana OX=3702 GN=ZFP5 PE=1 SV=1	PREDICTED: uncharacterized protein LOC107012202 isoform X1 [Solanum pennellii]
Solyc07g062660.4	6.21555	13.1493	4.25799	7.87427	21.7982	23.7	22.4556	22.6513	2773.89	6738.61	1.2803	0.000722615	0.00226347	up	[BK]	--	Cellular Component: nucleus (GO:0005634);; Biological Process: transcription, DNA-templated (GO:0006351);; Biological Process: regulation of transcription, DNA-templated (GO:0006355);; Biological Process: DNA mediated transformation (GO:0009294);; Biological Process: positive regulation of mitotic cell cycle (GO:0045931);; Biological Process: root development (GO:0048364);;	--|0.0|sly:101264139|hypothetical protein	[K]	Transcription	Bromodomain extra-terminal - transcription regulation;; Bromodomain	Transcription factor GTE4 OS=Arabidopsis thaliana OX=3702 GN=GTE4 PE=2 SV=1	PREDICTED: transcription factor GTE4-like [Solanum lycopersicum]
Solyc04g008380.4	14.4115	19.8506	8.68285	14.315	36.864	44.1561	42.5251	41.1817	3385.5	7650.18	1.17606	0.000605297	0.00193195	up	--	--	Molecular Function: DNA-binding transcription factor activity (GO:0003700);; Cellular Component: nucleus (GO:0005634);; Biological Process: transcription, DNA-templated (GO:0006351);; Biological Process: response to ethylene (GO:0009723);; Molecular Function: sequence-specific DNA binding (GO:0043565);; Biological Process: regulation of developmental process (GO:0050793);;	--|0.0|spen:107017966|hypothetical protein	--	--	GAGA binding protein-like family	Protein BASIC PENTACYSTEINE2 OS=Arabidopsis thaliana OX=3702 GN=BPC2 PE=1 SV=1	GAGA-binding transcriptional activator [Solanum lycopersicum]
Solyc01g097290.4	128.762	119.425	216.344	154.844	33.1733	10.9509	3.20262	15.7756	17528.3	1130.67	-3.95422	8.44325e-07	4.90843e-06	down	--	--	Molecular Function: DNA-binding transcription factor activity (GO:0003700);; Cellular Component: nucleus (GO:0005634);; Biological Process: transcription, DNA-templated (GO:0006351);; Biological Process: response to auxin (GO:0009733);; Biological Process: auxin-activated signaling pathway (GO:0009734);;	K14484|0.0|sly:543543|K14484 IAA; auxin-responsive protein IAA	--	--	AUX/IAA family	Auxin-responsive protein IAA16 OS=Arabidopsis thaliana OX=3702 GN=IAA16 PE=1 SV=1	auxin responsive protein IAA16 [Solanum lycopersicum]
Solyc07g042260.4	5.5801	8.87644	3.29429	5.91694	3.05237	1.96136	0.795668	1.93646	2444.66	726.238	-1.75081	0.00174343	0.00495824	down	--	--	Molecular Function: DNA binding (GO:0003677);; Molecular Function: DNA-binding transcription factor activity (GO:0003700);; Cellular Component: nucleus (GO:0005634);; Biological Process: transcription, DNA-templated (GO:0006351);; Biological Process: regulation of transcription, DNA-templated (GO:0006355);; Biological Process: multicellular organism development (GO:0007275);; Biological Process: …	K14486|0.0|sly:100191131|K14486 K14486; auxin response factor	--	--	Auxin response factor;; B3 DNA binding domain;; AUX/IAA family	Auxin response factor 7 OS=Arabidopsis thaliana OX=3702 GN=ARF7 PE=1 SV=2	PREDICTED: auxin response factor 7 isoform X1 [Solanum lycopersicum]
Solyc01g096370.4	14.9692	16.6596	6.04911	12.5593	5.05704	1.93999	0.213333	2.40346	2161.41	343.23	-2.65414	0.00207222	0.00578233	down	--	--	Molecular Function: DNA binding (GO:0003677);; Molecular Function: DNA-binding transcription factor activity (GO:0003700);; Cellular Component: nucleus (GO:0005634);; Cellular Component: cytoplasm (GO:0005737);; Biological Process: transcription, DNA-templated (GO:0006351);; Biological Process: regulation of transcription, DNA-templated (GO:0006355);;	--|0.0|sly:101264068|hypothetical protein	--	--	bHLH-MYC and R2R3-MYB transcription factors N-terminal;; Helix-loop-helix DNA-binding domain	Transcription factor bHLH14 OS=Arabidopsis thaliana OX=3702 GN=BHLH14 PE=1 SV=1	PREDICTED: transcription factor MYC2-like isoform X2 [Solanum lycopersicum]
Solyc02g092570.1	1.42092	1.73819	2.29749	1.81887	0.285253	0.153902	0	0.146385	140.255	8.45334	-4.0314	4.64242e-05	0.000192454	down	--	--	Molecular Function: DNA-binding transcription factor activity (GO:0003700);; Cellular Component: nucleus (GO:0005634);; Biological Process: transcription, DNA-templated (GO:0006351);; Biological Process: regulation of transcription, DNA-templated (GO:0006355);; Molecular Function: sequence-specific DNA binding (GO:0043565);;	--|0.0|sly:101257522|hypothetical protein	--	--	GRAS domain family	Scarecrow-like protein 32 OS=Arabidopsis thaliana OX=3702 GN=SCL32 PE=1 SV=1	PREDICTED: scarecrow-like protein 32 [Solanum lycopersicum]
Solyc07g062710.4	9.3298	0.820566	7.9934	6.04792	0.209344	0.231516	0.032273	0.157711	683.779	10.3127	-6.03935	3.96689e-10	4.1925e-09	down	--	--	Molecular Function: RNA polymerase II regulatory region sequence-specific DNA binding (GO:0000977);; Molecular Function: DNA binding (GO:0003677);; Molecular Function: DNA-binding transcription factor activity (GO:0003700);; Cellular Component: nucleus (GO:0005634);; Biological Process: transcription, DNA-templated (GO:0006351);; Biological Process: positive regulation of transcription, DNA-templ…	--|0.0|sly:101263229|hypothetical protein	--	--	bZIP transcription factor;; Basic region leucine zipper;; bZIP Maf transcription factor	Basic leucine zipper 61 OS=Arabidopsis thaliana OX=3702 GN=BZIP61 PE=1 SV=1	PREDICTED: basic leucine zipper 61-like [Solanum lycopersicum]
Solyc02g094270.2	0	0	0	0	0.790035	2.58275	2.19557	1.85612	0	48.6786	7.8695	3.83732e-07	2.37907e-06	up	--	--	Molecular Function: DNA-binding transcription factor activity (GO:0003700);; Cellular Component: nucleus (GO:0005634);; Biological Process: transcription, DNA-templated (GO:0006351);; Biological Process: phosphate ion transport (GO:0006817);; Molecular Function: transcription factor binding (GO:0008134);; Molecular Function: sequence-specific DNA binding (GO:0043565);; Molecular Function: transcr…	--|3e-97|sly:101261987|hypothetical protein	--	--	WRKY DNA -binding domain	Probable WRKY transcription factor 45 OS=Arabidopsis thaliana OX=3702 GN=WRKY45 PE=1 SV=1	PREDICTED: probable WRKY transcription factor 45 [Solanum lycopersicum]
Solyc12g010170.2	0.219241	0.184098	0.171008	0.191449	0.995832	0.927251	2.29369	1.40559	14.7955	122.41	3.05341	8.30075e-06	3.99602e-05	up	--	--	Molecular Function: core promoter sequence-specific DNA binding (GO:0001046);; Molecular Function: transcriptional activator activity, RNA polymerase II transcription regulatory region sequence-specific DNA binding (GO:0001228);; Molecular Function: DNA-binding transcription factor activity (GO:0003700);; Cellular Component: nucleus (GO:0005634);; Biological Process: regulation of transcription, …	--|0.0|sly:101244057|hypothetical protein	--	--	Helix-loop-helix DNA-binding domain	Transcription factor bHLH66 OS=Arabidopsis thaliana OX=3702 GN=BHLH66 PE=1 SV=1	PREDICTED: transcription factor bHLH66-like [Solanum lycopersicum]
Solyc07g054980.3	0	0	0	0	12.81	7.85544	36.0522	18.9059	0	2326.45	13.4491	1.83927e-21	9.63702e-20	up	[KAD]	--	Molecular Function: RNA polymerase II transcription factor activity, sequence-specific DNA binding (GO:0000981);; Molecular Function: transcription factor activity, RNA polymerase II transcription factor recruiting (GO:0001135);; Molecular Function: DNA-binding transcription factor activity (GO:0003700);; Cellular Component: nucleus (GO:0005634);; Biological Process: transcription, DNA-templated …	K09422|1e-178|sly:109120722|K09422 MYBP; transcription factor MYB, plant	[K]	Transcription	Myb-like DNA-binding domain;; Myb-like DNA-binding domain	Transcription factor MYB14 OS=Arabidopsis thaliana OX=3702 GN=MYB14 PE=2 SV=1	PREDICTED: myb-related protein Myb4-like [Solanum lycopersicum]
Solyc04g071360.4	16.171	17.8959	6.5343	13.5337	4.00092	2.42509	1.25171	2.55924	1675.37	257.605	-2.70029	2.62558e-07	1.67377e-06	down	[G]	Carbohydrate transport and metabolism	Molecular Function: DNA binding (GO:0003677);; Molecular Function: DNA-binding transcription factor activity (GO:0003700);; Cellular Component: nucleus (GO:0005634);; Biological Process: transcription, DNA-templated (GO:0006351);;	--|0.0|sly:101267228|hypothetical protein	[K]	Transcription	Myb/SANT-like DNA-binding domain;; Myb-like DNA-binding domain;; Alcohol dehydrogenase transcription factor Myb/SANT-like	Trihelix transcription factor GT-2 OS=Arabidopsis thaliana OX=3702 GN=GT-2 PE=2 SV=1	PREDICTED: trihelix transcription factor GT-2-like [Solanum lycopersicum]
Solyc01g096070.3	10.1283	13.6757	4.25425	9.35273	39.7979	58.4596	57.9852	52.0809	3334.37	17415.2	2.38472	5.90028e-08	4.21675e-07	up	--	--	Molecular Function: DNA-binding transcription factor activity (GO:0003700);; Cellular Component: nucleus (GO:0005634);; Biological Process: transcription, DNA-templated (GO:0006351);; Biological Process: auxin-activated signaling pathway (GO:0009734);; Molecular Function: sequence-specific DNA binding (GO:0043565);;	K14486|0.0|sly:101255336|K14486 K14486; auxin response factor	--	--	Auxin response factor;; B3 DNA binding domain;; AUX/IAA family	Auxin response factor 9 OS=Arabidopsis thaliana OX=3702 GN=ARF9 PE=1 SV=1	PREDICTED: auxin response factor 18 [Solanum lycopersicum]
Solyc02g091980.2	0.08441	0.474842	0.292015	0.283756	0.039041	0	0	0.0130137	16.1431	0.505503	-4.91045	0.00525507	0.0132852	down	[KAD]	--	Molecular Function: RNA polymerase II transcription factor activity, sequence-specific DNA binding (GO:0000981);; Molecular Function: transcription factor activity, RNA polymerase II transcription factor recruiting (GO:0001135);; Molecular Function: DNA-binding transcription factor activity (GO:0003700);; Cellular Component: nucleus (GO:0005634);; Biological Process: transcription, DNA-templated …	K09422|0.0|sly:101245617|K09422 MYBP; transcription factor MYB, plant	[K]	Transcription	Myb-like DNA-binding domain;; Myb-like DNA-binding domain	Transcription factor RAX3 OS=Arabidopsis thaliana OX=3702 GN=RAX3 PE=2 SV=1	PREDICTED: transcription factor RAX3 [Solanum lycopersicum]
Solyc03g113560.4	2.24129	1.17162	1.93386	1.78226	0.680729	0.612308	0.063878	0.452305	99.1542	25.2427	-1.964	0.00379185	0.00993023	down	--	--	--	--|3e-66|sly:101263397|hypothetical protein	--	--	--	Transcription factor BHLH089 OS=Oryza sativa subsp. japonica OX=39947 GN=BHLH089 PE=1 SV=1	PREDICTED: transcription factor bHLH79 isoform X3 [Solanum lycopersicum]
Solyc06g005310.3	1.23888	10.4523	1.46204	4.38442	0.397915	0.189837	0.0989842	0.228912	301.624	16.4444	-4.19042	1.7192e-06	9.44997e-06	down	[KAD]	--	Molecular Function: RNA polymerase II transcription factor activity, sequence-specific DNA binding (GO:0000981);; Molecular Function: transcription factor activity, RNA polymerase II transcription factor recruiting (GO:0001135);; Molecular Function: DNA-binding transcription factor activity (GO:0003700);; Cellular Component: nucleus (GO:0005634);; Biological Process: transcription, DNA-templated …	K09422|1e-129|sly:101250412|K09422 MYBP; transcription factor MYB, plant	[K]	Transcription	Myb-like DNA-binding domain;; Myb-like DNA-binding domain	Transcription factor MYB48 OS=Arabidopsis thaliana OX=3702 GN=MYB48 PE=2 SV=1	PREDICTED: transcription factor MYB48-like [Solanum lycopersicum]
Solyc06g072040.1	27.0834	26.2131	49.8274	34.3746	20.2973	14.3312	7.98592	14.2048	4133.81	1164.18	-1.82785	0.00263204	0.00716048	down	--	--	Molecular Function: DNA binding (GO:0003677);; Molecular Function: DNA-binding transcription factor activity (GO:0003700);; Cellular Component: nucleus (GO:0005634);; Biological Process: transcription, DNA-templated (GO:0006351);; Biological Process: regulation of transcription, DNA-templated (GO:0006355);; Cellular Component: CCAAT-binding factor complex (GO:0016602);; Biological Process: positi…	--|1e-170|spen:107023615|hypothetical protein	[K]	Transcription	Histone-like transcription factor (CBF/NF-Y) and archaeal histone;; Core histone H2A/H2B/H3/H4	Nuclear transcription factor Y subunit C-1 OS=Arabidopsis thaliana OX=3702 GN=NFYC1 PE=1 SV=1	CONSTANS interacting protein 2a [Solanum lycopersicum]
Solyc07g018010.3	15.154	28.7295	14.1952	19.3596	166.866	124.068	166.254	152.396	1772.36	12035.5	2.76342	1.17047e-12	1.85211e-11	up	--	--	Molecular Function: DNA binding (GO:0003677);; Cellular Component: nucleus (GO:0005634);; Biological Process: transcription, DNA-templated (GO:0006351);; Biological Process: regulation of transcription, DNA-templated (GO:0006355);;	--|1e-177|sly:101266736|hypothetical protein	--	--	Helix-loop-helix DNA-binding domain	Transcription factor bHLH35 OS=Arabidopsis thaliana OX=3702 GN=BHLH35 PE=2 SV=1	PREDICTED: transcription factor bHLH35 [Solanum lycopersicum]
Solyc01g087050.3	1.32858	0.44624	1.98754	1.25412	0	0.038352	0	0.012784	91.7755	2.23196	-5.42054	4.19897e-06	2.14865e-05	down	--	--	Biological Process: cell fate determination (GO:0001709);; Molecular Function: nucleic acid binding (GO:0003676);; Molecular Function: DNA-binding transcription factor activity (GO:0003700);; Cellular Component: nucleus (GO:0005634);; Biological Process: transcription, DNA-templated (GO:0006351);; Biological Process: regulation of transcription, DNA-templated (GO:0006355);; Biological Process: po…	--|0.0|sly:101262756|hypothetical protein	[R]	General function prediction only	Zinc finger, C2H2 type	Zinc finger protein WIP2 OS=Arabidopsis thaliana OX=3702 GN=WIP2 PE=1 SV=1	PREDICTED: zinc finger protein WIP2-like [Solanum lycopersicum]
Solyc09g075420.3	21.8687	23.8177	11.3858	19.024	126.752	123.667	65.1345	105.184	1221.91	5951.72	2.28397	9.27389e-08	6.43697e-07	up	--	--	Molecular Function: DNA binding (GO:0003677);; Molecular Function: DNA-binding transcription factor activity (GO:0003700);; Cellular Component: nucleus (GO:0005634);; Biological Process: transcription, DNA-templated (GO:0006351);; Biological Process: ethylene-activated signaling pathway (GO:0009873);; Biological Process: response to anoxia (GO:0034059);;	--|0.0|sly:543866|hypothetical protein	--	--	AP2 domain	Ethylene-responsive transcription factor ERF071 OS=Arabidopsis thaliana OX=3702 GN=ERF071 PE=2 SV=1	ethylene response factor 2 [Solanum lycopersicum]
Solyc11g069190.2	10.8117	48.1982	16.2261	25.0787	2.18194	2.19412	1.95456	2.11021	6762.73	505.756	-3.74121	1.77229e-12	2.70368e-11	down	--	--	Molecular Function: DNA binding (GO:0003677);; Molecular Function: DNA-binding transcription factor activity (GO:0003700);; Cellular Component: nucleus (GO:0005634);; Biological Process: transcription, DNA-templated (GO:0006351);; Biological Process: auxin-activated signaling pathway (GO:0009734);; Biological Process: vegetative phase change (GO:0010050);; Biological Process: abaxial cell fate sp…	--|0.0|sly:778241|hypothetical protein	--	--	Auxin response factor;; B3 DNA binding domain;; AUX/IAA family	Auxin response factor 4 OS=Arabidopsis thaliana OX=3702 GN=ARF4 PE=1 SV=1	auxin response factor 4 [Solanum lycopersicum]
Solyc06g065190.1	5.85284	8.068	6.93994	6.9536	4.28292	3.64067	3.18042	3.70134	398.329	162.578	-1.29104	0.00299659	0.00804531	down	--	--	Molecular Function: core promoter binding (GO:0001047);; Molecular Function: DNA-binding transcription factor activity (GO:0003700);; Cellular Component: nucleus (GO:0005634);; Biological Process: transcription, DNA-templated (GO:0006351);; Biological Process: regulation of transcription, DNA-templated (GO:0006355);; Molecular Function: transcription regulatory region DNA binding (GO:0044212);;	--|0.0|sly:100736549|hypothetical protein	--	--	TCP family transcription factor	Transcription factor TCP8 OS=Arabidopsis thaliana OX=3702 GN=TCP8 PE=1 SV=1	TCP transcription factor 13 [Solanum lycopersicum]
Solyc08g063040.4	25.3739	60.1787	25.7154	37.0893	4.46646	2.82908	2.48417	3.2599	3459.12	271.327	-3.67192	2.7712e-16	7.6251e-15	down	--	--	Molecular Function: DNA binding (GO:0003677);; Molecular Function: DNA-binding transcription factor activity (GO:0003700);; Biological Process: transcription, DNA-templated (GO:0006351);; Biological Process: regulation of transcription, DNA-templated (GO:0006355);; Molecular Function: metal ion binding (GO:0046872);;	--|0.0|sly:101256995|hypothetical protein	[R]	General function prediction only	Zinc finger, C2H2 type;; Zinc-finger double-stranded RNA-binding	Protein indeterminate-domain 7 OS=Arabidopsis thaliana OX=3702 GN=IDD7 PE=2 SV=1	PREDICTED: protein indeterminate-domain 12 [Solanum lycopersicum]
Solyc02g087860.3	8.93996	4.49203	33.3281	15.5867	0	0	0	0	761.603	0	-12.2496	1.44861e-15	3.61212e-14	down	--	--	Molecular Function: DNA-binding transcription factor activity (GO:0003700);; Cellular Component: nucleus (GO:0005634);; Biological Process: transcription, DNA-templated (GO:0006351);; Biological Process: photomorphogenesis (GO:0009640);; Biological Process: gibberellic acid mediated signaling pathway (GO:0009740);; Biological Process: response to brassinosteroid (GO:0009741);; Biological Process:…	--|9e-56|spen:107009483|hypothetical protein	--	--	Helix-loop-helix DNA-binding domain	Transcription factor PRE1 OS=Arabidopsis thaliana OX=3702 GN=PRE1 PE=1 SV=1	transcription factor style2.1 [Solanum lycopersicum]
Solyc09g083290.3	164.567	136.278	274.808	191.884	28.5492	14.983	7.28123	16.9378	21756.6	1256.37	-4.11393	6.33782e-10	6.50261e-09	down	--	--	Molecular Function: DNA-binding transcription factor activity (GO:0003700);; Cellular Component: nucleus (GO:0005634);; Biological Process: transcription, DNA-templated (GO:0006351);; Biological Process: response to auxin (GO:0009733);; Biological Process: auxin-activated signaling pathway (GO:0009734);; Biological Process: lateral root morphogenesis (GO:0010102);; Biological Process: negative re…	K14484|1e-174|sly:101055547|K14484 IAA; auxin-responsive protein IAA	--	--	AUX/IAA family	Auxin-responsive protein IAA14 OS=Arabidopsis thaliana OX=3702 GN=IAA14 PE=1 SV=2	IAA14 [Solanum lycopersicum]
Solyc02g069960.4	0.177433	0.745932	0	0.307788	38.0899	51.582	126.363	72.0117	16.6013	4217.89	7.96529	3.22507e-16	8.78052e-15	up	--	--	Molecular Function: DNA binding (GO:0003677);; Molecular Function: DNA-binding transcription factor activity (GO:0003700);; Cellular Component: nucleus (GO:0005634);; Biological Process: trehalose biosynthetic process (GO:0005992);; Biological Process: transcription, DNA-templated (GO:0006351);; Biological Process: proline biosynthetic process (GO:0006561);; Biological Process: anthocyanin-contai…	--|0.0|sly:101258720|hypothetical protein	--	--	No apical meristem (NAM) protein	Transcription factor JUNGBRUNNEN 1 OS=Arabidopsis thaliana OX=3702 GN=JUB1 PE=1 SV=1	PREDICTED: transcription factor JUNGBRUNNEN 1-like [Solanum lycopersicum]
Solyc04g082480.3	8.72075	29.1939	10.241	16.0519	3.93045	4.52964	3.28354	3.91454	6397.47	1468.11	-2.12359	1.60383e-05	7.30206e-05	down	--	--	Molecular Function: DNA binding (GO:0003677);; Molecular Function: DNA-binding transcription factor activity (GO:0003700);; Cellular Component: nucleus (GO:0005634);; Biological Process: transcription, DNA-templated (GO:0006351);;	--|0.0|sly:101260431|hypothetical protein	--	--	RWP-RK domain;; PB1 domain	Protein NLP4 OS=Arabidopsis thaliana OX=3702 GN=NLP4 PE=2 SV=1	PREDICTED: protein NLP4 isoform X1 [Solanum lycopersicum]
Solyc10g080770.3	6.73465	24.1229	4.15586	11.6712	122.275	129.966	169.533	140.591	2890.07	37639.3	3.70282	2.3067e-10	2.52999e-09	up	--	--	Molecular Function: DNA-binding transcription factor activity (GO:0003700);; Cellular Component: nucleus (GO:0005634);; Biological Process: transcription, DNA-templated (GO:0006351);; Molecular Function: sequence-specific DNA binding (GO:0043565);;	K14431|0.0|spen:107002461|K14431 TGA; transcription factor TGA	--	--	Seed dormancy control;; bZIP transcription factor;; Basic region leucine zipper	TGACG-sequence-specific DNA-binding protein TGA-2.1 OS=Nicotiana tabacum OX=4097 GN=TGA21 PE=1 SV=1	PREDICTED: TGACG-sequence-specific DNA-binding protein TGA-2.1 [Solanum tuberosum]
Solyc01g087170.3	8.51003	33.5243	3.50873	15.181	44.7275	49.0593	33.1605	42.3158	2660.62	5415.3	1.02507	0.0219768	0.0462233	up	--	--	Molecular Function: DNA binding (GO:0003677);; Molecular Function: DNA-binding transcription factor activity (GO:0003700);; Cellular Component: nucleus (GO:0005634);; Cellular Component: cytoplasm (GO:0005737);; Biological Process: regulation of transcription, DNA-templated (GO:0006355);; Molecular Function: metal ion binding (GO:0046872);;	--|0.0|sly:101245989|hypothetical protein	[R]	General function prediction only	Ankyrin repeats (3 copies);; Ankyrin repeat;; Ankyrin repeat;; Ankyrin repeats (many copies);; Ankyrin repeats (many copies);; Zinc finger C-x8-C-x5-C-x3-H type (and similar)	Zinc finger CCCH domain-containing protein 30 OS=Arabidopsis thaliana OX=3702 GN=At2g41900 PE=1 SV=2	PREDICTED: zinc finger CCCH domain-containing protein 30-like [Solanum lycopersicum]
Solyc04g008820.3	14.4289	2.70974	10.8564	9.33166	1.40736	1.45516	1.5979	1.4868	1373.45	148.447	-3.20976	9.1358e-06	4.3582e-05	down	--	--	Biological Process: karyogamy (GO:0000741);; Molecular Function: DNA binding (GO:0003677);; Molecular Function: DNA-binding transcription factor activity (GO:0003700);; Cellular Component: nucleus (GO:0005634);; Biological Process: polar nucleus fusion (GO:0010197);;	K11296|1e-152|sly:101247008|K11296 HMGB3; high mobility group protein B3	[R]	General function prediction only	HMG (high mobility group) box;; HMG-box domain	High mobility group B protein 7 OS=Arabidopsis thaliana OX=3702 GN=HMGB7 PE=1 SV=1	PREDICTED: high mobility group B protein 7 [Solanum lycopersicum]
Solyc11g020670.1	6.30024	15.7907	7.24556	9.77884	3.46622	2.59262	2.19608	2.75164	551.563	135.595	-2.02393	5.63603e-06	2.80628e-05	down	--	--	Molecular Function: core promoter binding (GO:0001047);; Molecular Function: DNA-binding transcription factor activity (GO:0003700);; Cellular Component: nucleus (GO:0005634);; Biological Process: transcription, DNA-templated (GO:0006351);; Biological Process: regulation of transcription, DNA-templated (GO:0006355);; Molecular Function: transcription regulatory region DNA binding (GO:0044212);;	--|0.0|sly:100736519|hypothetical protein	--	--	TCP family transcription factor	Transcription factor TCP8 OS=Arabidopsis thaliana OX=3702 GN=TCP8 PE=1 SV=1	TCP transcription factor 12 [Solanum lycopersicum]
Solyc01g095500.3	0.449847	1.87372	0.546016	0.956529	0.101673	0.063229	0	0.0549673	49.6611	2.57253	-4.22633	5.10956e-05	0.000209772	down	--	--	Molecular Function: DNA-binding transcription factor activity (GO:0003700);; Cellular Component: nucleus (GO:0005634);; Cellular Component: cytoplasm (GO:0005737);; Biological Process: transcription, DNA-templated (GO:0006351);; Biological Process: cytokinin-activated signaling pathway (GO:0009736);; Biological Process: embryo development ending in seed dormancy (GO:0009793);; Biological Process:…	--|0.0|sly:101267169|hypothetical protein	--	--	AP2 domain	Ethylene-responsive transcription factor CRF6 OS=Arabidopsis thaliana OX=3702 GN=CRF6 PE=1 SV=1	PREDICTED: pathogenesis-related genes transcriptional activator PTI6 [Solanum lycopersicum]
Solyc08g078170.1	0.181533	0	0	0.060511	38.608	31.7876	58.3702	42.922	2.27825	1443.54	9.31594	7.85551e-24	5.49133e-22	up	--	--	Biological Process: vasculature development (GO:0001944);; Molecular Function: DNA binding (GO:0003677);; Molecular Function: DNA-binding transcription factor activity (GO:0003700);; Cellular Component: nucleus (GO:0005634);; Biological Process: transcription, DNA-templated (GO:0006351);; Biological Process: defense response (GO:0006952);; Biological Process: ethylene-activated signaling pathway …	--|1e-175|sly:104648964|hypothetical protein	--	--	AP2 domain	Ethylene-responsive transcription factor 1A OS=Arabidopsis thaliana OX=3702 GN=ERF1A PE=1 SV=2	PREDICTED: ethylene-responsive transcription factor 1A-like [Solanum lycopersicum]
Solyc10g081350.2	7.94693	9.32882	6.99358	8.08978	5.02294	4.85082	3.33924	4.40433	819.329	336.039	-1.28479	0.000882597	0.00270533	down	--	--	Molecular Function: DNA-binding transcription factor activity (GO:0003700);; Cellular Component: nucleus (GO:0005634);; Biological Process: transcription, DNA-templated (GO:0006351);; Biological Process: response to abscisic acid (GO:0009737);; Biological Process: abscisic acid-activated signaling pathway (GO:0009738);; Molecular Function: sequence-specific DNA binding (GO:0043565);;	K14432|0.0|sly:101259896|K14432 ABF; ABA responsive element binding factor	--	--	bZIP transcription factor;; Basic region leucine zipper	ABSCISIC ACID-INSENSITIVE 5-like protein 2 OS=Arabidopsis thaliana OX=3702 GN=DPBF3 PE=1 SV=1	PREDICTED: ABSCISIC ACID-INSENSITIVE 5-like protein 2 [Solanum lycopersicum]
Solyc02g093880.3	10.502	19.1883	5.08599	11.5921	31.8911	40.3109	32.6962	34.9661	2448.49	6517.02	1.41203	0.00154672	0.00446623	up	--	--	Cellular Component: nucleus (GO:0005634);; Biological Process: transcription, DNA-templated (GO:0006351);; Biological Process: regulation of transcription, DNA-templated (GO:0006355);; Cellular Component: chloroplast (GO:0009507);;	--|0.0|sly:101248346|hypothetical protein	[K]	Transcription	Bromodomain;; Bromodomain extra-terminal - transcription regulation	Transcription factor GTE8 OS=Arabidopsis thaliana OX=3702 GN=GTE8 PE=2 SV=2	PREDICTED: transcription factor GTE8 [Solanum lycopersicum]
Solyc08g078340.3	26.9294	36.2706	19.0334	27.4111	85.9118	89.4318	135.392	103.579	2399.85	8026.01	1.74162	3.74609e-05	0.00015785	up	--	--	Biological Process: negative regulation of transcription by RNA polymerase II (GO:0000122);; Molecular Function: transcription regulatory region sequence-specific DNA binding (GO:0000976);; Molecular Function: DNA-binding transcription factor activity (GO:0003700);; Cellular Component: nucleus (GO:0005634);; Biological Process: transcription, DNA-templated (GO:0006351);; Biological Process: regul…	--|0.0|sly:101262741|hypothetical protein	--	--	Myb-like DNA-binding domain	Transcription factor KUA1 OS=Arabidopsis thaliana OX=3702 GN=KUA1 PE=1 SV=1	PREDICTED: transcription factor MYB1R1 isoform X1 [Solanum lycopersicum]
Solyc10g085210.2	0	0	0	0	0.366225	0.656484	0.247956	0.423555	0	16.5928	6.31971	0.000619751	0.00197232	up	--	--	Biological Process: transcription, DNA-templated (GO:0006351);; Molecular Function: sequence-specific DNA binding (GO:0043565);;	--|1e-164|spen:107002036|hypothetical protein	--	--	Seed dormancy control	Protein DOG1-like 4 OS=Arabidopsis thaliana OX=3702 GN=DOGL4 PE=2 SV=1	PREDICTED: transcription factor TGA2.3-like [Solanum lycopersicum]
Solyc08g082070.3	2.33988	0.633528	1.19843	1.39061	0.414734	0.240887	0.204101	0.286574	235.06	34.9585	-2.74702	9.5047e-05	0.00036563	down	--	--	Molecular Function: DNA binding (GO:0003677);; Molecular Function: DNA-binding transcription factor activity (GO:0003700);; Cellular Component: nucleus (GO:0005634);;	K09273|0.0|sly:101262334|K09273 UBTF; upstream-binding transcription factor	[R]	General function prediction only	HMG (high mobility group) box;; HMG-box domain;; CHDNT (NUC034) domain	High mobility group B protein 6 OS=Arabidopsis thaliana OX=3702 GN=HMGB6 PE=2 SV=1	PREDICTED: high mobility group B protein 6-like [Solanum lycopersicum]
Solyc02g065350.3	1.24651	1.50968	1.44287	1.39969	0.358814	0.830807	0.310057	0.499893	132.308	36.0785	-1.86906	0.00284383	0.00767355	down	--	--	Molecular Function: DNA binding (GO:0003677);; Cellular Component: nucleoplasm (GO:0005654);; Biological Process: transcription, DNA-templated (GO:0006351);; Biological Process: regulation of transcription, DNA-templated (GO:0006355);; Biological Process: regulation of flower development (GO:0009909);; Biological Process: vernalization response (GO:0010048);; Molecular Function: sequence-specific…	--|0.0|sly:101260398|hypothetical protein	--	--	B3 DNA binding domain	B3 domain-containing transcription factor VRN1 OS=Arabidopsis thaliana OX=3702 GN=VRN1 PE=1 SV=1	PREDICTED: B3 domain-containing transcription factor VRN1 [Solanum lycopersicum]
Solyc12g056510.3	8.82439	19.3841	9.07237	12.427	1.56007	0.576909	0.178828	0.771936	2851.58	166.698	-4.09489	3.22775e-09	2.91996e-08	down	--	--	Molecular Function: DNA binding (GO:0003677);; Molecular Function: DNA-binding transcription factor activity (GO:0003700);; Cellular Component: nucleus (GO:0005634);; Biological Process: transcription, DNA-templated (GO:0006351);;	--|0.0|sly:101262091|hypothetical protein	[K]	Transcription	Myb/SANT-like DNA-binding domain;; Alcohol dehydrogenase transcription factor Myb/SANT-like;; Myb-like DNA-binding domain	Trihelix transcription factor GT-2 OS=Arabidopsis thaliana OX=3702 GN=GT-2 PE=2 SV=1	PREDICTED: trihelix transcription factor GT-2-like [Solanum lycopersicum]
Solyc02g067760.4	0	0	0	0	0.343289	0.540358	0.338545	0.407397	0	26.1571	6.97387	1.78512e-05	8.05014e-05	up	[KAD]	--	Molecular Function: DNA binding (GO:0003677);; Cellular Component: nucleus (GO:0005634);; Biological Process: transcription, DNA-templated (GO:0006351);; Biological Process: regulation of transcription, DNA-templated (GO:0006355);;	K09422|1e-146|sly:101258522|K09422 MYBP; transcription factor MYB, plant	[K]	Transcription	Myb-like DNA-binding domain;; Myb-like DNA-binding domain	Myb-related protein 305 OS=Antirrhinum majus OX=4151 GN=MYB305 PE=2 SV=1	PREDICTED: myb-related protein 305-like [Solanum lycopersicum]
Solyc07g065500.2	83.8435	18.9063	52.7016	51.8171	31.3311	5.4144	7.31973	14.6884	1894.09	415.755	-2.18724	0.00807713	0.0193779	down	[B]	Chromatin structure and dynamics	Molecular Function: DNA-binding transcription factor activity (GO:0003700);; Cellular Component: nucleus (GO:0005634);; Biological Process: transcription, DNA-templated (GO:0006351);; Molecular Function: sequence-specific DNA binding (GO:0043565);;	K08065|1e-133|sly:101258170|K08065 NFYB; nuclear transcription Y subunit beta	[K]	Transcription	Histone-like transcription factor (CBF/NF-Y) and archaeal histone	Nuclear transcription factor Y subunit B-3 OS=Arabidopsis thaliana OX=3702 GN=NFYB3 PE=1 SV=1	PREDICTED: nuclear transcription factor Y subunit B-3-like [Solanum lycopersicum]
Solyc06g063010.4	2.01499	5.80711	2.11982	3.31397	17.7487	22.3088	17.7261	19.2612	1177.22	6069.61	2.36587	1.90283e-08	1.49427e-07	up	--	--	Molecular Function: DNA binding (GO:0003677);; Molecular Function: DNA-binding transcription factor activity (GO:0003700);; Cellular Component: nucleus (GO:0005634);; Biological Process: transcription, DNA-templated (GO:0006351);; Biological Process: regulation of transcription, DNA-templated (GO:0006355);; Biological Process: multicellular organism development (GO:0007275);; Biological Process: …	--|0.0|sly:101257868|hypothetical protein	--	--	--	Auxin response factor 7 OS=Arabidopsis thaliana OX=3702 GN=ARF7 PE=1 SV=2	PREDICTED: mediator of RNA polymerase II transcription subunit 15a [Solanum lycopersicum]
Solyc02g090820.3	25.2413	19.9712	4.5639	16.5921	168.305	150.397	210.932	176.545	1490.91	14270.3	3.25852	5.34865e-08	3.85936e-07	up	--	--	Molecular Function: DNA-binding transcription factor activity (GO:0003700);; Cellular Component: nucleus (GO:0005634);; Biological Process: transcription, DNA-templated (GO:0006351);; Molecular Function: sequence-specific DNA binding (GO:0043565);;	K09419|0.0|sly:101244435|K09419 HSFF; heat shock transcription factor, other eukaryote	[K]	Transcription	HSF-type DNA-binding	Heat shock factor protein HSF24 OS=Solanum peruvianum OX=4082 GN=HSF24 PE=2 SV=1	heat shock factor protein HSF24 [Solanum lycopersicum]
Solyc03g113620.3	42.6057	83.8666	88.5665	71.6796	11.8196	16.9227	8.06397	12.2687	6061.3	852.491	-2.82961	1.32902e-08	1.0739e-07	down	--	--	Molecular Function: DNA binding (GO:0003677);; Cellular Component: nucleus (GO:0005634);; Cellular Component: cytosol (GO:0005829);; Biological Process: transcription, DNA-templated (GO:0006351);; Biological Process: regulation of transcription, DNA-templated (GO:0006355);;	--|0.0|sly:101262503|hypothetical protein	--	--	Myb-like DNA-binding domain	Transcription factor MYB1R1 OS=Solanum tuberosum OX=4113 PE=2 SV=1	PREDICTED: transcription factor MYB1R1 [Solanum lycopersicum]
Solyc03g093930.4	0	0	0	0	0	0.263918	1.27527	0.513063	0	28.6074	7.10147	0.00231883	0.00639027	up	[KAD]	--	Molecular Function: RNA polymerase II transcription factor activity, sequence-specific DNA binding (GO:0000981);; Molecular Function: transcription factor activity, RNA polymerase II transcription factor recruiting (GO:0001135);; Molecular Function: DNA-binding transcription factor activity (GO:0003700);; Cellular Component: nucleus (GO:0005634);; Biological Process: transcription, DNA-templated …	--|0.0|sly:101246699|hypothetical protein	[K]	Transcription	Myb-like DNA-binding domain;; Myb-like DNA-binding domain	Transcription factor MYB14 OS=Arabidopsis thaliana OX=3702 GN=MYB14 PE=2 SV=1	PREDICTED: transcription factor WER-like [Solanum lycopersicum]
Solyc06g051840.1	1.25375	1.29797	0.550198	1.03397	13.2913	5.70481	2.10436	7.03348	58.5655	325.357	2.4736	0.0002926	0.00100577	up	--	--	Molecular Function: DNA binding (GO:0003677);; Molecular Function: DNA-binding transcription factor activity (GO:0003700);; Cellular Component: nucleus (GO:0005634);; Cellular Component: cytoplasm (GO:0005737);; Biological Process: transcription, DNA-templated (GO:0006351);; Biological Process: cytokinin-activated signaling pathway (GO:0009736);; Biological Process: ethylene-activated signaling p…	--|0.0|sly:101244085|hypothetical protein	--	--	AP2 domain	Ethylene-responsive transcription factor CRF4 OS=Arabidopsis thaliana OX=3702 GN=CRF4 PE=1 SV=2	PREDICTED: ethylene-responsive transcription factor CRF4-like [Solanum lycopersicum]
Solyc09g090130.3	6.75856	9.57781	6.20657	7.51431	148.516	211.67	137.807	165.998	803.397	16657.5	4.37377	5.27137e-35	1.11093e-32	up	[KAD]	--	Molecular Function: RNA polymerase II transcription factor activity, sequence-specific DNA binding (GO:0000981);; Molecular Function: transcription factor activity, RNA polymerase II transcription factor recruiting (GO:0001135);; Cellular Component: nucleus (GO:0005634);; Biological Process: transcription, DNA-templated (GO:0006351);; Biological Process: regulation of transcription by RNA polymer…	K09422|0.0|sly:101252819|K09422 MYBP; transcription factor MYB, plant	[K]	Transcription	Myb-like DNA-binding domain;; Myb-like DNA-binding domain	Transcription factor MYB4 OS=Oryza sativa subsp. japonica OX=39947 GN=MYB4 PE=2 SV=2	PREDICTED: myb-related protein Myb4-like [Solanum lycopersicum]
Solyc06g063070.3	54.0188	73.8152	26.0074	51.2805	258.576	209.752	183.285	217.204	4240.57	16007	1.91624	2.9234e-06	1.54139e-05	up	--	--	Biological Process: response to hypoxia (GO:0001666);; Molecular Function: DNA-binding transcription factor activity (GO:0003700);; Cellular Component: nucleus (GO:0005634);; Cellular Component: plasma membrane (GO:0005886);; Biological Process: transcription, DNA-templated (GO:0006351);; Biological Process: ethylene-activated signaling pathway (GO:0009873);; Molecular Function: sequence-specific…	K09286|0.0|sly:544182|K09286 EREBP; EREBP-like factor	--	--	AP2 domain	Ethylene-responsive transcription factor RAP2-12 OS=Arabidopsis thaliana OX=3702 GN=RAP2-12 PE=1 SV=1	transcription factor JERF1 [Solanum lycopersicum]
Solyc08g081960.3	5.4746	0.358073	1.60074	2.4778	0.256043	0.035769	0.232512	0.174775	153.157	8.42002	-4.19083	6.17823e-05	0.000248976	down	--	--	Molecular Function: DNA-binding transcription factor activity (GO:0003700);; Cellular Component: nucleus (GO:0005634);; Cellular Component: cytoplasm (GO:0005737);; Biological Process: transcription, DNA-templated (GO:0006351);; Biological Process: cytokinin-activated signaling pathway (GO:0009736);; Biological Process: ethylene-activated signaling pathway (GO:0009873);; Molecular Function: ident…	--|0.0|sly:101264747|hypothetical protein	--	--	AP2 domain	Ethylene-responsive transcription factor CRF2 OS=Arabidopsis thaliana OX=3702 GN=CRF2 PE=1 SV=1	PREDICTED: ethylene-responsive transcription factor CRF1 [Solanum lycopersicum]
Solyc04g076850.3	55.5274	103.358	97.9514	85.6123	34.9761	29.6466	25.1813	29.9346	20599.3	5599.56	-1.87917	3.74193e-05	0.000157721	down	--	--	Molecular Function: DNA-binding transcription factor activity (GO:0003700);; Cellular Component: nucleus (GO:0005634);; Biological Process: transcription, DNA-templated (GO:0006351);; Biological Process: response to auxin (GO:0009733);; Biological Process: auxin-activated signaling pathway (GO:0009734);; Molecular Function: sequence-specific DNA binding (GO:0043565);;	K14484|0.0|sly:543750|K14484 IAA; auxin-responsive protein IAA	--	--	AUX/IAA family	Auxin-responsive protein IAA9 OS=Arabidopsis thaliana OX=3702 GN=IAA9 PE=1 SV=1	auxin-responsive protein IAA9 [Solanum lycopersicum]
Solyc12g006280.3	0.544112	0.135345	0.306046	0.328501	1.03389	0.901584	4.77549	2.23699	64.1882	351.901	2.45601	0.00725156	0.017641	up	--	--	Molecular Function: DNA binding (GO:0003677);; Molecular Function: DNA-binding transcription factor activity (GO:0003700);; Cellular Component: nucleus (GO:0005634);; Biological Process: transcription, DNA-templated (GO:0006351);; Biological Process: regulation of transcription, DNA-templated (GO:0006355);;	--|1e-123|sly:101259121|hypothetical protein	--	--	Myb-like DNA-binding domain	Putative Myb family transcription factor At1g14600 OS=Arabidopsis thaliana OX=3702 GN=At1g14600 PE=2 SV=2	PREDICTED: putative Myb family transcription factor At1g14600 [Solanum lycopersicum]
Solyc12g008670.2	0.088808	0.048476	0.089584	0.0756227	0.756756	1.60679	3.67104	2.01153	4.02666	122.168	4.96869	3.57508e-08	2.67881e-07	up	[KAD]	--	Molecular Function: RNA polymerase II transcription factor activity, sequence-specific DNA binding (GO:0000981);; Molecular Function: transcription factor activity, RNA polymerase II transcription factor recruiting (GO:0001135);; Molecular Function: DNA-binding transcription factor activity (GO:0003700);; Cellular Component: nucleus (GO:0005634);; Biological Process: transcription, DNA-templated …	K09422|0.0|sly:101263789|K09422 MYBP; transcription factor MYB, plant	[K]	Transcription	Myb-like DNA-binding domain;; Myb-like DNA-binding domain	Transcription factor RAX2 OS=Arabidopsis thaliana OX=3702 GN=RAX2 PE=1 SV=1	PREDICTED: transcription factor MYB36-like [Solanum lycopersicum]
Solyc02g091930.3	17.1495	50.6938	48.2839	38.7091	14.2874	7.8927	8.43747	10.2058	3324.91	719.058	-2.20897	6.62554e-05	0.000264752	down	[K]	Transcription	Molecular Function: DNA-binding transcription factor activity (GO:0003700);; Cellular Component: nucleus (GO:0005634);; Biological Process: transcription, DNA-templated (GO:0006351);; Biological Process: response to water deprivation (GO:0009414);; Biological Process: response to cytokinin (GO:0009735);; Biological Process: response to abscisic acid (GO:0009737);; Biological Process: abscisic aci…	K09338|0.0|sly:101246982|K09338 HD-ZIP; homeobox-leucine zipper protein	[K]	Transcription	Homeobox domain;; Homeobox associated leucine zipper;; Homeobox KN domain	Homeobox-leucine zipper protein HAT22 OS=Arabidopsis thaliana OX=3702 GN=HAT22 PE=1 SV=1	PREDICTED: homeobox-leucine zipper protein HAT22 [Solanum lycopersicum]
Solyc08g013900.3	1.22707	3.32153	0.621147	1.72325	13.9086	12.3259	12.0506	12.7617	332.943	2350.66	2.81747	2.1567e-07	1.39519e-06	up	--	--	Molecular Function: DNA binding (GO:0003677);; Molecular Function: DNA-binding transcription factor activity (GO:0003700);; Cellular Component: nucleus (GO:0005634);; Biological Process: transcription, DNA-templated (GO:0006351);;	--|0.0|sly:101246738|hypothetical protein	--	--	RWP-RK domain;; PB1 domain	Protein NLP9 OS=Arabidopsis thaliana OX=3702 GN=NLP9 PE=2 SV=1	PREDICTED: protein NLP9-like [Solanum lycopersicum]
Solyc03g095980.3	2.9242	5.38813	3.8068	4.03971	0.111401	0	0	0.0371337	172.87	1.01101	-7.30606	1.69868e-13	3.1403e-12	down	--	--	Molecular Function: DNA binding (GO:0003677);; Molecular Function: DNA-binding transcription factor activity (GO:0003700);; Cellular Component: nucleus (GO:0005634);; Biological Process: transcription, DNA-templated (GO:0006351);; Biological Process: regulation of transcription, DNA-templated (GO:0006355);;	--|1e-150|sly:101256462|hypothetical protein	--	--	Helix-loop-helix DNA-binding domain	Transcription factor bHLH51 OS=Arabidopsis thaliana OX=3702 GN=BHLH51 PE=2 SV=1	PREDICTED: transcription factor bHLH51-like [Solanum lycopersicum]
Solyc10g006640.3	1.48897	4.24271	1.47466	2.40211	1.45368	1.88008	1.22511	1.51962	294.26	140.742	-1.06532	0.0225157	0.0472275	down	--	--	Molecular Function: core promoter sequence-specific DNA binding (GO:0001046);; Molecular Function: transcriptional activator activity, RNA polymerase II transcription regulatory region sequence-specific DNA binding (GO:0001228);; Molecular Function: DNA-binding transcription factor activity (GO:0003700);; Cellular Component: nucleus (GO:0005634);; Biological Process: transcription by RNA polymera…	--|0.0|sly:101264865|hypothetical protein	--	--	--	Transcription factor bHLH123 OS=Arabidopsis thaliana OX=3702 GN=BHLH123 PE=1 SV=1	PREDICTED: transcription factor bHLH123-like [Solanum lycopersicum]
Solyc02g067380.4	3.05475	1.17693	17.742	7.32456	0.276804	0.077808	0	0.118204	360.555	3.83629	-6.52515	5.67371e-08	4.07222e-07	down	--	--	Cellular Component: nucleus (GO:0005634);; Cellular Component: cytoplasm (GO:0005737);; Biological Process: transcription, DNA-templated (GO:0006351);; Biological Process: regulation of transcription, DNA-templated (GO:0006355);; Biological Process: response to light stimulus (GO:0009416);; Biological Process: regulation of growth (GO:0040008);;	--|2e-57|spen:107010389|hypothetical protein	--	--	Helix-loop-helix DNA-binding domain	Transcription factor PRE6 OS=Arabidopsis thaliana OX=3702 GN=PRE6 PE=1 SV=1	PREDICTED: transcription factor PRE6 isoform X2 [Solanum lycopersicum]
Solyc06g073920.3	22.0597	35.4845	48.9746	35.5062	5.09311	3.61632	1.42085	3.37676	4288.96	305.608	-3.80994	4.87359e-10	5.08279e-09	down	--	--	Molecular Function: DNA binding (GO:0003677);; Molecular Function: DNA-binding transcription factor activity (GO:0003700);; Cellular Component: nucleus (GO:0005634);; Biological Process: multicellular organism development (GO:0007275);; Biological Process: abaxial cell fate specification (GO:0010158);; Molecular Function: metal ion binding (GO:0046872);;	--|1e-141|sly:101262319|hypothetical protein	--	--	YABBY protein;; HMG-box domain	Putative axial regulator YABBY 2 OS=Arabidopsis thaliana OX=3702 GN=YAB2 PE=1 SV=1	PREDICTED: putative axial regulator YABBY 2 isoform X2 [Solanum lycopersicum]
Solyc04g014540.3	2.74002	11.4064	3.38435	5.84358	1.98811	2.06034	1.71302	1.92049	235.165	67.8992	-1.79383	0.00136483	0.0039974	down	--	--	Molecular Function: DNA-binding transcription factor activity (GO:0003700);; Cellular Component: nucleus (GO:0005634);; Biological Process: regulation of transcription, DNA-templated (GO:0006355);; Biological Process: abscisic acid-activated signaling pathway (GO:0009738);; Biological Process: glucosinolate metabolic process (GO:0019760);; Molecular Function: sequence-specific DNA binding (GO:004…	--|1e-168|spen:107016253|hypothetical protein	--	--	--	Zinc finger protein 4 OS=Arabidopsis thaliana OX=3702 GN=ZFP4 PE=2 SV=2	PREDICTED: zinc finger protein 4-like [Solanum lycopersicum]
Solyc09g059970.3	76.6827	81.1958	145.864	101.247	34.0729	37.8478	31.1599	34.3602	6109.02	1608.01	-1.92554	0.000248339	0.00087078	down	[O]	Posttranslational modification, protein turnover, chaperones	Cellular Component: nucleus (GO:0005634);; Cellular Component: cytoplasm (GO:0005737);; Cellular Component: cytosol (GO:0005829);; Biological Process: response to heat (GO:0009408);; Biological Process: heat acclimation (GO:0010286);; Biological Process: protein sumoylation (GO:0016925);; Molecular Function: protein tag (GO:0031386);; Biological Process: negative regulation of DNA-binding transcr…	K12160|6e-74|spen:107029314|K12160 SUMO; small ubiquitin-related modifier	[O]	Posttranslational modification, protein turnover, chaperones	Ubiquitin-2 like Rad60 SUMO-like;; Ubiquitin family	Small ubiquitin-related modifier 1 OS=Arabidopsis thaliana OX=3702 GN=SUMO1 PE=1 SV=2	SUMO protein [Solanum lycopersicum]
Solyc01g006930.3	2.66608	12.9194	5.24421	6.94322	1.87318	1.76838	1.08852	1.57669	770.829	166.474	-2.21092	0.000166294	0.000603628	down	--	--	Molecular Function: DNA binding (GO:0003677);; Molecular Function: DNA-binding transcription factor activity (GO:0003700);; Biological Process: transcription, DNA-templated (GO:0006351);; Cellular Component: CCAAT-binding factor complex (GO:0016602);;	K08064|0.0|sly:101257995|K08064 NFYA; nuclear transcription factor Y, alpha	[K]	Transcription	CCAAT-binding transcription factor (CBF-B/NF-YA) subunit B	Nuclear transcription factor Y subunit A-10 OS=Arabidopsis thaliana OX=3702 GN=NFYA10 PE=2 SV=2	PREDICTED: nuclear transcription factor Y subunit A-10 [Solanum lycopersicum]
Solyc01g005130.2	18.3986	19.2448	8.94866	15.5307	11.39	10.7709	5.34099	9.16728	1945.35	935.594	-1.05582	0.0179108	0.0386133	down	--	--	Molecular Function: DNA-binding transcription factor activity (GO:0003700);; Cellular Component: nucleus (GO:0005634);; Biological Process: regulation of transcription, DNA-templated (GO:0006355);; Biological Process: abscisic acid-activated signaling pathway (GO:0009738);; Biological Process: glucosinolate metabolic process (GO:0019760);; Molecular Function: sequence-specific DNA binding (GO:004…	--|0.0|sly:101260165|hypothetical protein	--	--	--	Zinc finger protein 4 OS=Arabidopsis thaliana OX=3702 GN=ZFP4 PE=2 SV=2	PREDICTED: zinc finger protein 4-like [Solanum lycopersicum]
Solyc09g065820.4	9.31998	22.049	14.305	15.2246	10.5072	7.37419	5.23309	7.70481	1875.62	766.461	-1.29077	0.00368859	0.00969014	down	--	--	Molecular Function: core promoter sequence-specific DNA binding (GO:0001046);; Molecular Function: transcriptional activator activity, RNA polymerase II transcription regulatory region sequence-specific DNA binding (GO:0001228);; Molecular Function: DNA-binding transcription factor activity (GO:0003700);; Cellular Component: nucleus (GO:0005634);; Biological Process: regulation of transcription, …	--|1e-146|sly:101243823|hypothetical protein	--	--	Helix-loop-helix DNA-binding domain	Transcription factor UNE12 OS=Arabidopsis thaliana OX=3702 GN=UNE12 PE=2 SV=2	PREDICTED: transcription factor UNE12 [Solanum lycopersicum]
Solyc01g095030.3	22.3948	76.7666	56.5977	51.9197	13.7826	14.6537	7.98956	12.1419	6763.01	1483.89	-2.18818	1.91366e-05	8.57142e-05	down	--	--	Molecular Function: DNA binding (GO:0003677);; Molecular Function: DNA-binding transcription factor activity (GO:0003700);; Cellular Component: nucleus (GO:0005634);; Biological Process: transcription, DNA-templated (GO:0006351);; Biological Process: response to salt stress (GO:0009651);; Biological Process: response to ethylene (GO:0009723);; Biological Process: response to abscisic acid (GO:000…	--|0.0|sly:101257705|hypothetical protein	[O]	Posttranslational modification, protein turnover, chaperones	Myb-like DNA-binding domain	Protein REVEILLE 6 OS=Arabidopsis thaliana OX=3702 GN=RVE6 PE=2 SV=1	R1-MYB type transcription factor ARS1 [Solanum lycopersicum]
Solyc06g082530.3	0.685876	1.48507	0.704756	0.958566	0.375424	0.389056	0.222518	0.328999	91.0742	26.4526	-1.78053	0.00119006	0.00353243	down	--	--	Molecular Function: DNA-binding transcription factor activity (GO:0003700);; Cellular Component: nucleus (GO:0005634);; Biological Process: transcription, DNA-templated (GO:0006351);; Biological Process: regulation of transcription, DNA-templated (GO:0006355);; Molecular Function: sequence-specific DNA binding (GO:0043565);;	--|0.0|sly:101267321|hypothetical protein	--	--	GRAS domain family	Scarecrow-like protein 9 OS=Arabidopsis thaliana OX=3702 GN=SCL9 PE=2 SV=1	PREDICTED: scarecrow-like protein 9 [Solanum lycopersicum]
Solyc08g067360.3	0.046911	1.15213	0.504895	0.567979	12.4781	34.7194	208.339	85.1788	38.8212	5554.91	7.1594	1.54648e-10	1.74322e-09	up	--	--	Biological Process: response to molecule of bacterial origin (GO:0002237);; Molecular Function: DNA-binding transcription factor activity (GO:0003700);; Cellular Component: nucleus (GO:0005634);; Biological Process: transcription, DNA-templated (GO:0006351);; Biological Process: response to wounding (GO:0009611);; Biological Process: response to salicylic acid (GO:0009751);; Biological Process: r…	--|0.0|sly:101243805|hypothetical protein	--	--	WRKY DNA -binding domain	Probable WRKY transcription factor 40 OS=Arabidopsis thaliana OX=3702 GN=WRKY40 PE=1 SV=1	probable WRKY transcription factor 40 [Solanum lycopersicum]
Solyc10g086380.1	0.140094	0.091766	0	0.0772867	0.961394	0.328176	1.42504	0.904871	5.55973	62.6257	3.46786	0.001481	0.00429564	up	--	--	Molecular Function: transcription factor activity, transcription factor binding (GO:0000989);; Molecular Function: DNA-binding transcription factor activity (GO:0003700);; Cellular Component: nucleus (GO:0005634);; Biological Process: transcription, DNA-templated (GO:0006351);; Biological Process: regulation of transcription, DNA-templated (GO:0006355);; Biological Process: response to ethylene (…	K14494|0.0|sly:101265384|K14494 DELLA; DELLA protein	--	--	GRAS domain family	DELLA protein GAI OS=Solanum lycopersicum OX=4081 GN=GAI PE=2 SV=1	PREDICTED: DELLA protein GAI [Solanum lycopersicum]
Solyc05g055940.3	48.6506	79.341	20.3945	49.4621	14.0622	12.9184	6.62517	11.2019	10120.8	2091.19	-2.27488	2.15824e-05	9.54515e-05	down	--	--	Molecular Function: DNA binding (GO:0003677);; Molecular Function: DNA-binding transcription factor activity (GO:0003700);; Cellular Component: nucleus (GO:0005634);; Biological Process: transcription, DNA-templated (GO:0006351);;	--|0.0|sly:101257079|hypothetical protein	--	--	MYB-CC type transfactor, LHEQLE motif;; Myb-like DNA-binding domain	Protein PHR1-LIKE 1 OS=Arabidopsis thaliana OX=3702 GN=PHL1 PE=1 SV=1	PREDICTED: protein PHR1-LIKE 1 [Solanum lycopersicum]
Solyc02g071990.3	9.9607	19.47	4.32203	11.2509	34.496	41.8709	47.4242	41.2637	1644.09	5518.54	1.74656	0.000703462	0.00221005	up	--	--	Molecular Function: DNA binding (GO:0003677);; Molecular Function: DNA-binding transcription factor activity (GO:0003700);; Biological Process: transcription, DNA-templated (GO:0006351);; Biological Process: regulation of transcription, DNA-templated (GO:0006355);; Biological Process: brassinosteroid mediated signaling pathway (GO:0009742);;	--|0.0|sly:101250766|hypothetical protein	--	--	BES1/BZR1 plant transcription factor, N-terminal	BES1/BZR1 homolog protein 4 OS=Arabidopsis thaliana OX=3702 GN=BEH4 PE=1 SV=1	PREDICTED: BES1/BZR1 homolog protein 4 isoform X3 [Solanum lycopersicum]
Solyc02g072190.4	1.91691	3.49552	0.852031	2.08815	7.84562	11.1538	5.1043	8.03458	144.653	541.422	1.9007	0.000529013	0.00171053	up	--	--	Molecular Function: DNA-binding transcription factor activity (GO:0003700);; Cellular Component: nucleus (GO:0005634);; Biological Process: transcription, DNA-templated (GO:0006351);; Molecular Function: sequence-specific DNA binding (GO:0043565);;	--|0.0|sly:101253151|hypothetical protein	--	--	WRKY DNA -binding domain	Probable WRKY transcription factor 65 OS=Arabidopsis thaliana OX=3702 GN=WRKY65 PE=2 SV=1	PREDICTED: probable WRKY transcription factor 65 isoform X2 [Solanum lycopersicum]
Solyc08g081760.3	18.2845	49.3081	10.0595	25.884	94.8532	105.113	101.067	100.344	2589.75	8984.5	1.79433	0.000145989	0.000537119	up	--	--	Molecular Function: DNA-binding transcription factor activity (GO:0003700);; Molecular Function: protein serine/threonine kinase activity (GO:0004674);; Molecular Function: ATP binding (GO:0005524);; Cellular Component: nucleus (GO:0005634);; Biological Process: transcription, DNA-templated (GO:0006351);; Biological Process: defense response (GO:0006952);; Biological Process: signal transduction …	--|0.0|sly:101268782|hypothetical protein	--	--	--	Probable WRKY transcription factor 19 OS=Arabidopsis thaliana OX=3702 GN=WRKY19 PE=3 SV=1	PREDICTED: teneurin-m [Solanum lycopersicum]
Solyc10g080600.3	5.64871	19.5209	36.7104	20.6267	2.91059	1.61883	0.866083	1.7985	849.835	52.9211	-4.00225	4.31329e-07	2.64991e-06	down	--	--	Molecular Function: DNA-binding transcription factor activity (GO:0003700);; Cellular Component: nucleus (GO:0005634);; Biological Process: transcription, DNA-templated (GO:0006351);; Biological Process: regulation of transcription, DNA-templated (GO:0006355);; Biological Process: multicellular organism development (GO:0007275);; Biological Process: response to gibberellin (GO:0009739);; Biologic…	--|1e-174|sly:101265975|hypothetical protein	--	--	C2H2-type zinc finger	Zinc finger protein GIS OS=Arabidopsis thaliana OX=3702 GN=GIS PE=1 SV=1	PREDICTED: zinc finger protein GIS-like [Solanum lycopersicum]
Solyc11g022470.2	7.86905	14.7362	8.25819	10.2878	30.6798	38.8881	44.5666	38.0448	986.546	3795.55	1.9434	4.49666e-06	2.28677e-05	up	--	--	Molecular Function: DNA binding (GO:0003677);; Molecular Function: DNA-binding transcription factor activity (GO:0003700);; Cellular Component: nucleus (GO:0005634);; Biological Process: transcription, DNA-templated (GO:0006351);; Biological Process: regulation of transcription, DNA-templated (GO:0006355);;	--|0.0|sly:101257428|hypothetical protein	--	--	MYB-CC type transfactor, LHEQLE motif;; Myb-like DNA-binding domain	Myb family transcription factor PHL7 OS=Arabidopsis thaliana OX=3702 GN=PHL7 PE=2 SV=1	PREDICTED: myb family transcription factor PHL7-like [Solanum lycopersicum]
Solyc06g066540.1	2.80173	2.96583	3.81003	3.19253	0.932696	0.236879	0.846931	0.672169	112.089	17.192	-2.70623	0.000160193	0.000583642	down	--	--	Molecular Function: DNA-binding transcription factor activity (GO:0003700);; Cellular Component: nucleus (GO:0005634);; Biological Process: transcription, DNA-templated (GO:0006351);; Biological Process: ethylene-activated signaling pathway (GO:0009873);; Molecular Function: sequence-specific DNA binding (GO:0043565);; Biological Process: positive regulation of transcription, DNA-templated (GO:00…	K09286|1e-136|sly:101252194|K09286 EREBP; EREBP-like factor	--	--	AP2 domain	Dehydration-responsive element-binding protein 3 OS=Arabidopsis thaliana OX=3702 GN=DREB3 PE=2 SV=1	PREDICTED: dehydration-responsive element-binding protein 3-like [Solanum lycopersicum]
Solyc11g068370.3	0	0	0.051928	0.0173093	0.092304	0.467167	0.93129	0.49692	4.80068	97.3044	4.39773	0.0019242	0.0054123	up	--	--	Biological Process: response to molecule of bacterial origin (GO:0002237);; Molecular Function: DNA-binding transcription factor activity (GO:0003700);; Cellular Component: nucleus (GO:0005634);; Biological Process: transcription, DNA-templated (GO:0006351);; Molecular Function: protein homodimerization activity (GO:0042803);; Molecular Function: sequence-specific DNA binding (GO:0043565);; Biolo…	K14431|0.0|sly:101245029|K14431 TGA; transcription factor TGA	--	--	Seed dormancy control;; bZIP transcription factor;; Basic region leucine zipper	Transcription factor TGA9 OS=Arabidopsis thaliana OX=3702 GN=TGA9 PE=1 SV=1	PREDICTED: transcription factor TGAL4-like isoform X4 [Solanum lycopersicum]
Solyc10g050210.3	0.046085	0	0.138496	0.061527	0	0	0	0	12.3597	0	-6.29827	0.0180714	0.0388977	down	--	--	Molecular Function: DNA-binding transcription factor activity (GO:0003700);; Cellular Component: nucleus (GO:0005634);; Biological Process: transcription, DNA-templated (GO:0006351);; Biological Process: abscisic acid-activated signaling pathway (GO:0009738);; Molecular Function: sequence-specific DNA binding (GO:0043565);;	K14432|0.0|spen:107032467|K14432 ABF; ABA responsive element binding factor	--	--	bZIP transcription factor;; Basic region leucine zipper	ABSCISIC ACID-INSENSITIVE 5-like protein 5 OS=Arabidopsis thaliana OX=3702 GN=ABF2 PE=1 SV=1	PREDICTED: ABSCISIC ACID-INSENSITIVE 5-like protein 5 isoform X1 [Solanum pennellii]
Solyc03g044666.1	2.28974	1.17655	3.15693	2.20774	0	0	0	0	439.26	0	-11.4552	1.58209e-16	4.4967e-15	down	--	--	Molecular Function: RNA polymerase II regulatory region sequence-specific DNA binding (GO:0000977);; Molecular Function: DNA-binding transcription factor activity (GO:0003700);; Cellular Component: nucleus (GO:0005634);; Cellular Component: cytosol (GO:0005829);; Biological Process: transcription, DNA-templated (GO:0006351);; Biological Process: regulation of transcription by RNA polymerase II (G…	--|0.0|sly:104646222|hypothetical protein	[L]	Replication, recombination and repair	Domain of unknown function (DUF4413);; hAT family C-terminal dimerisation region	Zinc finger BED domain-containing protein DAYSLEEPER OS=Arabidopsis thaliana OX=3702 GN=HAT PE=1 SV=1	PREDICTED: zinc finger BED domain-containing protein DAYSLEEPER-like [Solanum lycopersicum]
Solyc03g006830.3	8.36644	8.67562	5.98764	7.67657	1.94216	1.70756	1.25631	1.63534	1078.47	196.475	-2.45556	4.14838e-10	4.36969e-09	down	--	--	Biological Process: MAPK cascade (GO:0000165);; Molecular Function: RNA polymerase II regulatory region sequence-specific DNA binding (GO:0000977);; Molecular Function: DNA-binding transcription factor activity (GO:0003700);; Cellular Component: nucleus (GO:0005634);; Biological Process: transcription, DNA-templated (GO:0006351);; Biological Process: abscission (GO:0009838);; Biological Process: …	--|1e-161|sly:101266695|hypothetical protein	[K]	Transcription	SRF-type transcription factor (DNA-binding and dimerisation domain);; K-box region	MADS-box protein AGL42 OS=Arabidopsis thaliana OX=3702 GN=AGL42 PE=1 SV=1	MADS-box protein SOC1-like [Solanum lycopersicum]
Solyc11g005380.2	17.8588	23.3458	3.37297	14.8592	243.853	233.289	264.599	247.247	1229.91	17929.1	3.86523	7.88263e-13	1.28154e-11	up	--	--	Molecular Function: DNA binding (GO:0003677);; Molecular Function: DNA-binding transcription factor activity (GO:0003700);; Cellular Component: nucleus (GO:0005634);; Biological Process: transcription, DNA-templated (GO:0006351);;	--|0.0|sly:101262765|hypothetical protein	[K]	Transcription	Myb/SANT-like DNA-binding domain;; Myb-like DNA-binding domain;; Alcohol dehydrogenase transcription factor Myb/SANT-like	Trihelix transcription factor GT-2 OS=Arabidopsis thaliana OX=3702 GN=GT-2 PE=2 SV=1	PREDICTED: trihelix transcription factor GT-2-like [Solanum lycopersicum]
Solyc04g071160.3	8.07595	16.603	2.94044	9.20648	30.3192	39.7535	41.5089	37.1939	752.747	2651.08	1.81541	0.000371134	0.00124254	up	--	--	Molecular Function: nucleic acid binding (GO:0003676);; Molecular Function: chromatin binding (GO:0003682);; Molecular Function: DNA-binding transcription factor activity (GO:0003700);; Cellular Component: nucleus (GO:0005634);; Cellular Component: cytosol (GO:0005829);; Biological Process: transcription, DNA-templated (GO:0006351);; Biological Process: defense response (GO:0006952);; Biological …	K20557|0.0|sly:101263700|K20557 VIP1; transcription factor VIP1	--	--	bZIP transcription factor;; Basic region leucine zipper	Transcription factor VIP1 OS=Arabidopsis thaliana OX=3702 GN=VIP1 PE=1 SV=1	PREDICTED: transcription factor VIP1 [Solanum lycopersicum]
Solyc07g042230.1	0.898102	0.556216	0.41882	0.624379	212.204	208.097	289.051	236.451	16.2999	5240.08	8.337	2.37577e-58	3.97606e-55	up	--	--	Biological Process: vasculature development (GO:0001944);; Biological Process: defense response to insect (GO:0002213);; Molecular Function: DNA binding (GO:0003677);; Molecular Function: DNA-binding transcription factor activity (GO:0003700);; Cellular Component: nucleus (GO:0005634);; Biological Process: transcription, DNA-templated (GO:0006351);; Biological Process: response to wounding (GO:00…	--|1e-119|sly:101246841|hypothetical protein	--	--	AP2 domain	Ethylene-responsive transcription factor ERF018 OS=Arabidopsis thaliana OX=3702 GN=ERF018 PE=2 SV=1	PREDICTED: ethylene-responsive transcription factor ERF018-like [Solanum lycopersicum]
Solyc08g082210.4	6.85502	16.4637	4.31952	9.21274	26.6731	33.1443	12.1306	23.9827	1221.56	2893.95	1.24393	0.0217539	0.0458019	up	--	--	Molecular Function: DNA binding (GO:0003677);; Molecular Function: DNA-binding transcription factor activity (GO:0003700);; Cellular Component: nucleus (GO:0005634);; Biological Process: transcription, DNA-templated (GO:0006351);; Biological Process: ethylene-activated signaling pathway (GO:0009873);; Biological Process: response to chitin (GO:0010200);;	--|0.0|sly:101257992|hypothetical protein	--	--	AP2 domain	Ethylene-responsive transcription factor ERF061 OS=Arabidopsis thaliana OX=3702 GN=ERF061 PE=2 SV=1	PREDICTED: ethylene-responsive transcription factor ERF061 [Solanum lycopersicum]
Solyc09g010670.4	3.29508	3.34434	2.80384	3.14776	1.48994	1.74234	1.22535	1.48588	618.796	258.764	-1.25781	0.00136595	0.00400027	down	--	--	Molecular Function: RNA polymerase II transcription factor activity, sequence-specific DNA binding (GO:0000981);; Molecular Function: DNA binding (GO:0003677);; Molecular Function: DNA-binding transcription factor activity (GO:0003700);; Cellular Component: nucleus (GO:0005634);; Cellular Component: transcription factor complex (GO:0005667);; Cellular Component: cytoplasm (GO:0005737);; Biologica…	K04683|1e-132|sly:101254825|K04683 TFDP1; transcription factor Dp-1	[K]	Transcription	Transcription factor DP;; E2F/DP family winged-helix DNA-binding domain	Transcription factor-like protein DPA OS=Arabidopsis thaliana OX=3702 GN=DPA PE=1 SV=1	PREDICTED: transcription factor-like protein DPA isoform X3 [Solanum lycopersicum]
Solyc12g014170.2	2.69633	9.87445	2.4674	5.01273	16.296	20.965	28.3428	21.8679	1302.24	5863.29	2.1702	0.000234623	0.000827271	up	[BK]	--	Cellular Component: nucleus (GO:0005634);; Biological Process: transcription, DNA-templated (GO:0006351);; Biological Process: regulation of transcription, DNA-templated (GO:0006355);; Biological Process: DNA mediated transformation (GO:0009294);; Biological Process: positive regulation of mitotic cell cycle (GO:0045931);; Biological Process: root development (GO:0048364);;	--|0.0|sly:101258231|hypothetical protein	[K]	Transcription	Bromodomain extra-terminal - transcription regulation;; Bromodomain	Transcription factor GTE4 OS=Arabidopsis thaliana OX=3702 GN=GTE4 PE=2 SV=1	PREDICTED: transcription factor GTE3, chloroplastic-like [Solanum lycopersicum]
Solyc01g094360.3	0.6379	0.721336	0.410625	0.589954	0.086567	0.084746	0.128475	0.0999293	41.8644	8.158	-2.37455	0.00143021	0.00416274	down	[KAD]	--	--	K09422|0.0|sly:101264462|K09422 MYBP; transcription factor MYB, plant	[K]	Transcription	Myb-like DNA-binding domain;; Myb-like DNA-binding domain	Transcription factor MYB41 OS=Arabidopsis thaliana OX=3702 GN=MYB17 PE=1 SV=1	PREDICTED: myb-related protein Zm38-like [Solanum lycopersicum]
Solyc03g112890.1	0	0	0	0	2.2882	3.44298	1.84874	2.52664	0	144.11	9.43684	1.701e-12	2.60189e-11	up	[KAD]	--	Molecular Function: RNA polymerase II transcription factor activity, sequence-specific DNA binding (GO:0000981);; Molecular Function: transcription factor activity, RNA polymerase II transcription factor recruiting (GO:0001135);; Molecular Function: DNA-binding transcription factor activity (GO:0003700);; Cellular Component: nucleus (GO:0005634);; Biological Process: transcription, DNA-templated …	K09422|0.0|sly:101254187|K09422 MYBP; transcription factor MYB, plant	[K]	Transcription	Myb-like DNA-binding domain;; Myb-like DNA-binding domain;; SLIDE	Transcription factor MYB98 OS=Arabidopsis thaliana OX=3702 GN=MYB98 PE=2 SV=1	PREDICTED: transcription factor MYB98-like [Solanum lycopersicum]
Solyc02g093050.3	9.94525	10.1193	3.94714	8.00388	56.876	63.8316	123.078	81.2619	4027.95	40700.5	3.33675	2.92162e-13	5.19518e-12	up	--	--	Molecular Function: DNA-binding transcription factor activity (GO:0003700);; Molecular Function: calmodulin binding (GO:0005516);; Cellular Component: nucleus (GO:0005634);; Biological Process: transcription, DNA-templated (GO:0006351);; Molecular Function: sequence-specific DNA binding (GO:0043565);;	--|0.0|sly:544202|hypothetical protein	--	--	WRKY DNA -binding domain;; Plant zinc cluster domain	Probable WRKY transcription factor 7 OS=Arabidopsis thaliana OX=3702 GN=WRKY7 PE=1 SV=1	WRKY transcription factor IId-4 [Solanum lycopersicum]
Solyc01g088820.2	1.81648	2.18656	1.98593	1.99632	7.77297	9.40408	8.70623	8.62776	139.824	483.595	1.79332	1.54186e-05	7.04924e-05	up	--	--	--	--|0.0|sly:101251619|hypothetical protein	[K]	Transcription	Myb/SANT-like DNA-binding domain;; Alcohol dehydrogenase transcription factor Myb/SANT-like	Protein FIP2 OS=Arabidopsis thaliana OX=3702 GN=FIP2 PE=1 SV=1	PREDICTED: trihelix transcription factor ASIL2 [Solanum lycopersicum]
Solyc01g008890.4	8.88574	11.973	3.8073	8.222	4.04624	3.55949	2.8372	3.48098	2626.8	963.221	-1.44753	0.00175851	0.00499514	down	[R]	General function prediction only	Molecular Function: DNA binding (GO:0003677);; Molecular Function: DNA-binding transcription factor activity (GO:0003700);; Cellular Component: nucleus (GO:0005634);; Cellular Component: cytoplasm (GO:0005737);; Biological Process: transcription, DNA-templated (GO:0006351);; Biological Process: cytokinin-activated signaling pathway (GO:0009736);; Biological Process: ethylene-activated signaling p…	--|0.0|sly:101257201|hypothetical protein	--	--	AP2 domain	Ethylene-responsive transcription factor CRF1 OS=Arabidopsis thaliana OX=3702 GN=CRF1 PE=1 SV=1	PREDICTED: ethylene-responsive transcription factor CRF2 isoform X2 [Solanum lycopersicum]
Solyc01g009070.3	2.73879	6.83295	0.833861	3.46853	1.52571	1.24465	0.483841	1.08473	453.197	133.984	-1.75795	0.012502	0.0282904	down	[KAD]	--	Molecular Function: DNA binding (GO:0003677);; Cellular Component: nucleus (GO:0005634);; Biological Process: transcription, DNA-templated (GO:0006351);; Biological Process: regulation of transcription, DNA-templated (GO:0006355);; Biological Process: flower development (GO:0009908);; Biological Process: cell differentiation (GO:0030154);;	K09422|0.0|sly:100037511|K09422 MYBP; transcription factor MYB, plant	[K]	Transcription	Myb-like DNA-binding domain;; Myb-like DNA-binding domain	Transcription factor GAMYB OS=Oryza sativa subsp. indica OX=39946 GN=GAM1 PE=2 SV=1	GAMyb-like1 [Solanum lycopersicum]
Solyc08g005290.3	4.86387	11.3869	3.43667	6.56247	17.1296	19.9769	19.1551	18.7539	1250.43	3301.28	1.39999	0.00297239	0.00798408	up	--	--	Molecular Function: DNA-binding transcription factor activity (GO:0003700);; Cellular Component: nucleus (GO:0005634);; Biological Process: transcription, DNA-templated (GO:0006351);; Molecular Function: identical protein binding (GO:0042802);; Molecular Function: sequence-specific DNA binding (GO:0043565);; Biological Process: positive regulation of transcription, DNA-templated (GO:0045893);;	K09060|0.0|sly:101266435|K09060 GBF; plant G-box-binding factor	--	--	Disordered region downstream of MFMR;; G-box binding protein MFMR;; bZIP transcription factor;; Basic region leucine zipper	bZIP transcription factor 16 OS=Arabidopsis thaliana OX=3702 GN=BZIP16 PE=1 SV=1	PREDICTED: bZIP transcription factor 16 [Solanum lycopersicum]
Solyc10g086250.2	4.87954	39.7998	15.4581	20.0458	0.772883	2.34681	0.319184	1.14629	1058.5	53.1693	-4.3129	9.87994e-08	6.8293e-07	down	[KAD]	--	Molecular Function: RNA polymerase II transcription factor activity, sequence-specific DNA binding (GO:0000981);; Molecular Function: transcription factor activity, RNA polymerase II transcription factor recruiting (GO:0001135);; Molecular Function: DNA-binding transcription factor activity (GO:0003700);; Cellular Component: nucleus (GO:0005634);; Biological Process: transcription, DNA-templated …	--|0.0|sly:101247276|hypothetical protein	[K]	Transcription	Myb-like DNA-binding domain;; Myb-like DNA-binding domain	Transcription factor MYB113 OS=Arabidopsis thaliana OX=3702 GN=MYB113 PE=1 SV=1	MYB transcriptional factor AN2 [Solanum lycopersicum]
Solyc04g076580.4	6.54193	6.60465	8.64032	7.2623	5.12814	3.76844	2.79364	3.89674	1013.42	445.738	-1.18391	0.0114619	0.0262457	down	[K]	Transcription	Molecular Function: transcription coactivator activity (GO:0003713);; Cellular Component: transcription factor TFIID complex (GO:0005669);; Biological Process: regulation of transcription by RNA polymerase II (GO:0006357);; Molecular Function: transcription factor binding (GO:0008134);; Molecular Function: histone acetyltransferase binding (GO:0035035);; Molecular Function: transcription regulato…	K03132|1e-139|sly:101261021|K03132 TAF7; transcription initiation factor TFIID subunit 7	[K]	Transcription	TAFII55 protein conserved region	Transcription initiation factor TFIID subunit 7 OS=Arabidopsis thaliana OX=3702 GN=TAF7 PE=1 SV=1	PREDICTED: transcription initiation factor TFIID subunit 7 [Solanum lycopersicum]
Solyc09g082670.3	0	0.032351	0	0.0107837	0.869034	0.916041	0.963848	0.916308	2.98789	59.0939	4.3984	1.59327e-05	7.25744e-05	up	[K]	Transcription	Molecular Function: DNA-binding transcription factor activity (GO:0003700);; Cellular Component: nucleus (GO:0005634);; Cellular Component: cytoplasm (GO:0005737);; Biological Process: transcription, DNA-templated (GO:0006351);; Molecular Function: sequence-specific DNA binding (GO:0043565);;	K09419|0.0|sly:101254638|K09419 HSFF; heat shock transcription factor, other eukaryote	[K]	Transcription	HSF-type DNA-binding	Heat stress transcription factor A-6b OS=Arabidopsis thaliana OX=3702 GN=HSFA6b PE=2 SV=1	PREDICTED: heat stress transcription factor A-6b [Solanum lycopersicum]
Solyc01g102740.3	4.94137	7.0489	1.84353	4.61126	2.67018	1.51785	0.52759	1.57187	392.27	126.806	-1.62824	0.0108556	0.025057	down	--	--	Molecular Function: DNA binding (GO:0003677);; Molecular Function: DNA-binding transcription factor activity (GO:0003700);; Cellular Component: nucleus (GO:0005634);; Biological Process: transcription, DNA-templated (GO:0006351);; Biological Process: flower development (GO:0009908);;	--|0.0|sly:101250453|hypothetical protein	--	--	No apical meristem (NAM) protein	NAC domain-containing protein 35 OS=Arabidopsis thaliana OX=3702 GN=NAC035 PE=1 SV=2	PREDICTED: NAC domain-containing protein 35 [Solanum lycopersicum]
Solyc04g079980.3	10.3933	17.2351	12.2608	13.2964	8.97801	8.12308	6.01013	7.70374	1083.6	539.668	-1.00522	0.00699585	0.0170947	down	--	--	Molecular Function: DNA binding (GO:0003677);; Molecular Function: DNA-binding transcription factor activity (GO:0003700);; Cellular Component: nucleus (GO:0005634);; Cellular Component: cytosol (GO:0005829);; Biological Process: transcription, DNA-templated (GO:0006351);; Biological Process: regulation of transcription, DNA-templated (GO:0006355);; Biological Process: brassinosteroid mediated si…	K14503|0.0|sly:101250688|K14503 BZR1_2; brassinosteroid resistant 1/2	--	--	BES1/BZR1 plant transcription factor, N-terminal	Protein BRASSINAZOLE-RESISTANT 1 OS=Arabidopsis thaliana OX=3702 GN=BZR1 PE=1 SV=1	PREDICTED: protein BRASSINAZOLE-RESISTANT 1 [Solanum lycopersicum]
Solyc11g011050.2	12.5221	39.931	6.52947	19.6609	4.85718	4.55749	3.90273	4.43913	1964.79	449.937	-2.12693	0.000140861	0.000520609	down	[KAD]	--	--	K09422|0.0|sly:544120|K09422 MYBP; transcription factor MYB, plant	[K]	Transcription	Myb-like DNA-binding domain;; Myb-like DNA-binding domain	Transcription factor MYB20 OS=Arabidopsis thaliana OX=3702 GN=MYB20 PE=2 SV=1	myb-related transcription factor [Solanum lycopersicum]
Solyc08g077960.3	3.0194	12.0713	3.46189	6.1842	11.9136	16.6516	21.3697	16.645	936.896	2508.63	1.42026	0.0124037	0.0281058	up	--	--	Molecular Function: RNA polymerase II regulatory region sequence-specific DNA binding (GO:0000977);; Molecular Function: RNA polymerase II transcription factor binding (GO:0001085);; Molecular Function: transcriptional activator activity, RNA polymerase II transcription regulatory region sequence-specific DNA binding (GO:0001228);; Molecular Function: chromatin binding (GO:0003682);; Cellular Com…	--|0.0|sly:101246747|hypothetical protein	[K]	Transcription	GATA zinc finger;; Asx homology domain;; UCH-binding domain	GATA transcription factor 26 OS=Arabidopsis thaliana OX=3702 GN=GATA26 PE=2 SV=1	PREDICTED: GATA transcription factor 26-like [Solanum lycopersicum]
Solyc11g012290.2	3.67697	6.00919	3.8854	4.52385	2.28002	1.05832	0.732786	1.35704	509.428	121.714	-2.06291	8.16802e-05	0.00031961	down	[B]	Chromatin structure and dynamics	Cellular Component: transcription factor TFIID complex (GO:0005669);; Biological Process: DNA-templated transcription, initiation (GO:0006352);; Biological Process: regulation of transcription, DNA-templated (GO:0006355);;	K15223|0.0|sly:101256830|K15223 UAF30; upstream activation factor subunit UAF30	[K]	Transcription	SWIB/MDM2 domain;; DEK C terminal domain	Transcription initiation factor TFIID subunit 12b OS=Arabidopsis thaliana OX=3702 GN=TAF12B PE=1 SV=1	PREDICTED: uncharacterized protein LOC101256830 [Solanum lycopersicum]
Solyc04g008050.4	5.74846	6.12476	2.14844	4.67389	3.64167	1.22319	1.17042	2.01176	1339.26	504.415	-1.40858	0.016105	0.0352573	down	[TK]	--	Biological Process: phosphorelay signal transduction system (GO:0000160);; Molecular Function: DNA binding (GO:0003677);; Molecular Function: DNA-binding transcription factor activity (GO:0003700);; Cellular Component: nucleus (GO:0005634);; Biological Process: transcription, DNA-templated (GO:0006351);; Biological Process: cytokinin-activated signaling pathway (GO:0009736);;	K14491|0.0|sly:101264510|K14491 ARR-B; two-component response regulator ARR-B family	[K]	Transcription	Response regulator receiver domain;; Myb-like DNA-binding domain	Two-component response regulator ORR21 OS=Oryza sativa subsp. japonica OX=39947 GN=RR21 PE=2 SV=1	PREDICTED: two-component response regulator ARR14 isoform X2 [Solanum lycopersicum]
Solyc12g008830.3	14.6276	34.9163	27.8023	25.7821	0.136353	0	0.230132	0.122162	1665.46	7.72741	-7.77836	8.77588e-19	3.39243e-17	down	--	--	Molecular Function: RNA polymerase II regulatory region sequence-specific DNA binding (GO:0000977);; Molecular Function: RNA polymerase II transcription factor binding (GO:0001085);; Molecular Function: transcriptional activator activity, RNA polymerase II transcription regulatory region sequence-specific DNA binding (GO:0001228);; Molecular Function: chromatin binding (GO:0003682);; Molecular Fu…	--|0.0|sly:101268354|hypothetical protein	[K]	Transcription	GATA zinc finger	GATA transcription factor 21 OS=Arabidopsis thaliana OX=3702 GN=GATA21 PE=1 SV=2	PREDICTED: putative GATA transcription factor 22 [Solanum lycopersicum]
Solyc05g051380.4	0	0.089916	0	0.029972	0.485579	0.375351	0.325553	0.395494	3.52531	47.7653	3.68601	0.00532458	0.0134419	up	--	--	Molecular Function: DNA binding (GO:0003677);; Molecular Function: DNA-binding transcription factor activity (GO:0003700);; Cellular Component: nucleus (GO:0005634);; Biological Process: transcription, DNA-templated (GO:0006351);; Biological Process: multicellular organism development (GO:0007275);; Biological Process: ethylene-activated signaling pathway (GO:0009873);;	K09285|0.0|sly:101259843|K09285 OVM; AP2-like factor, ANT lineage	--	--	AP2 domain	AP2-like ethylene-responsive transcription factor AIL6 OS=Arabidopsis thaliana OX=3702 GN=AIL6 PE=2 SV=1	PREDICTED: AP2-like ethylene-responsive transcription factor AIL6 [Solanum lycopersicum]
Solyc03g119790.3	10.9934	11.97	3.7059	8.88976	23.5261	27.5496	27.9924	26.356	1344.6	3790.88	1.49496	0.00302232	0.00810442	up	[K]	Transcription	--	K03136|0.0|sly:101258739|K03136 TFIIE1; transcription initiation factor TFIIE subunit alpha	[K]	Transcription	TFIIE alpha subunit	--	PREDICTED: general transcription factor IIE subunit 1-like [Solanum lycopersicum]
Solyc01g106460.4	0	0.085751	0	0.0285837	0.808516	3.10618	3.52515	2.47995	3.52531	269.556	6.16363	9.26578e-08	6.43532e-07	up	--	--	Molecular Function: DNA binding (GO:0003677);; Molecular Function: DNA-binding transcription factor activity (GO:0003700);; Cellular Component: nucleus (GO:0005634);; Biological Process: transcription, DNA-templated (GO:0006351);; Biological Process: regulation of transcription, DNA-templated (GO:0006355);;	--|1e-168|sly:101254428|hypothetical protein	--	--	Helix-loop-helix DNA-binding domain	Transcription factor bHLH25 OS=Arabidopsis thaliana OX=3702 GN=BHLH25 PE=2 SV=2	PREDICTED: transcription factor bHLH18-like [Solanum lycopersicum]
Solyc01g108080.4	4.30446	21.449	9.65253	11.802	5.90539	7.69675	3.35078	5.65097	1317.91	511.674	-1.36472	0.0141134	0.0314146	down	--	--	Molecular Function: DNA-binding transcription factor activity (GO:0003700);; Cellular Component: nucleus (GO:0005634);; Biological Process: transcription, DNA-templated (GO:0006351);; Biological Process: abscisic acid-activated signaling pathway (GO:0009738);; Molecular Function: sequence-specific DNA binding (GO:0043565);;	K14432|0.0|sly:101263766|K14432 ABF; ABA responsive element binding factor	--	--	bZIP transcription factor;; Basic region leucine zipper	ABSCISIC ACID-INSENSITIVE 5-like protein 7 OS=Arabidopsis thaliana OX=3702 GN=ABF4 PE=1 SV=1	PREDICTED: ABSCISIC ACID-INSENSITIVE 5-like protein 7 [Solanum lycopersicum]
Solyc09g064920.3	4.05486	4.17432	1.96359	3.39759	1.20263	1.74478	0.842499	1.2633	832.875	245.52	-1.76101	6.20144e-05	0.000249805	down	--	--	Molecular Function: core promoter sequence-specific DNA binding (GO:0001046);; Molecular Function: transcriptional activator activity, RNA polymerase II transcription regulatory region sequence-specific DNA binding (GO:0001228);; Molecular Function: DNA-binding transcription factor activity (GO:0003700);; Cellular Component: nucleus (GO:0005634);; Biological Process: transcription by RNA polymera…	--|0.0|sly:101252325|hypothetical protein	--	--	--	Transcription factor bHLH7 OS=Arabidopsis thaliana OX=3702 GN=BHLH7 PE=1 SV=1	PREDICTED: transcription factor UNE12 isoform X1 [Solanum lycopersicum]
Solyc06g005390.1	3.82617	0.700077	3.46796	2.66473	0.60596	1.52991	0.396261	0.844043	76.4344	15.769	-2.26884	0.0180192	0.038797	down	--	--	Cellular Component: nucleosome (GO:0000786);; Molecular Function: DNA binding (GO:0003677);; Cellular Component: nucleolus (GO:0005730);; Cellular Component: chloroplast thylakoid (GO:0009534);; Cellular Component: chloroplast stroma (GO:0009570);;	K11252|1e-99|spen:107022548|K11252 H2B; histone H2B	[B]	Chromatin structure and dynamics	Core histone H2A/H2B/H3/H4;; Histone-like transcription factor (CBF/NF-Y) and archaeal histone	Histone H2B.11 OS=Arabidopsis thaliana OX=3702 GN=At5g59910 PE=1 SV=5	PREDICTED: histone H2B.7-like [Solanum lycopersicum]
Solyc12g044390.3	1.84688	1.83357	0.885104	1.52185	0.08974	0.093838	0.154789	0.112789	33.732	2.05588	-4.06934	3.31463e-05	0.000141111	down	--	--	Molecular Function: DNA-binding transcription factor activity (GO:0003700);; Cellular Component: nucleus (GO:0005634);; Biological Process: transcription, DNA-templated (GO:0006351);; Biological Process: ethylene-activated signaling pathway (GO:0009873);; Molecular Function: sequence-specific DNA binding (GO:0043565);; Biological Process: positive regulation of transcription, DNA-templated (GO:00…	K09286|3e-97|sly:101256853|K09286 EREBP; EREBP-like factor	--	--	AP2 domain	Dehydration-responsive element-binding protein 3 OS=Arabidopsis thaliana OX=3702 GN=DREB3 PE=2 SV=1	PREDICTED: dehydration-responsive element-binding protein 3 [Solanum lycopersicum]
Solyc02g030200.1	2.27266	4.2138	2.8834	3.12329	1.87296	0.971498	0.65962	1.16803	732.031	251.76	-1.53889	0.00194168	0.00545446	down	--	--	Molecular Function: DNA binding (GO:0003677);; Molecular Function: DNA-binding transcription factor activity (GO:0003700);; Cellular Component: nucleus (GO:0005634);; Biological Process: transcription, DNA-templated (GO:0006351);; Biological Process: multicellular organism development (GO:0007275);; Biological Process: ethylene-activated signaling pathway (GO:0009873);;	K09285|2e-27|spen:107008880|K09285 OVM; AP2-like factor, ANT lineage	--	--	--	AP2-like ethylene-responsive transcription factor At2g41710 OS=Arabidopsis thaliana OX=3702 GN=At2g41710 PE=2 SV=2	hypothetical protein T459_04444 [Capsicum annuum]
Solyc08g077840.3	9.25297	8.16915	4.53877	7.3203	2.26881	2.30239	0.987681	1.85296	1418.23	265.494	-2.41623	2.74042e-07	1.73919e-06	down	--	--	Biological Process: allantoin catabolic process (GO:0000256);; Molecular Function: DNA-binding transcription factor activity (GO:0003700);; Cellular Component: endoplasmic reticulum (GO:0005783);; Biological Process: purine nucleobase catabolic process (GO:0006145);; Biological Process: regulation of transcription, DNA-templated (GO:0006355);; Biological Process: ureide catabolic process (GO:0010…	K14977|0.0|sly:101248901|K14977 ylbA; (S)-ureidoglycine aminohydrolase [EC:3.5.3.26]	--	--	Cupin domain	(S)-ureidoglycine aminohydrolase OS=Arabidopsis thaliana OX=3702 GN=UGLYAH PE=1 SV=1	PREDICTED: (S)-ureidoglycine aminohydrolase [Solanum lycopersicum]
Solyc07g043330.3	7.33929	17.6724	5.41299	10.1416	1.14562	0.738461	0.171591	0.685223	665.762	35.7948	-4.2098	1.25367e-10	1.43649e-09	down	--	--	Molecular Function: DNA-binding transcription factor activity (GO:0003700);; Cellular Component: nucleus (GO:0005634);; Biological Process: transcription, DNA-templated (GO:0006351);; Biological Process: regulation of transcription, DNA-templated (GO:0006355);; Molecular Function: sequence-specific DNA binding (GO:0043565);; Biological Process: leaf development (GO:0048366);; Biological Process: …	--|0.0|sly:101256307|hypothetical protein	--	--	GRAS domain family	Scarecrow-like protein 23 OS=Arabidopsis thaliana OX=3702 GN=SCL23 PE=1 SV=1	PREDICTED: scarecrow-like protein 23 [Solanum lycopersicum]
Solyc06g060830.3	7.90469	4.3956	6.66672	6.32233	0.325231	0.226785	0.561035	0.371017	608.171	31.7276	-4.26726	3.42032e-13	5.99209e-12	down	[K]	Transcription	Molecular Function: DNA-binding transcription factor activity (GO:0003700);; Cellular Component: nucleus (GO:0005634);; Biological Process: transcription, DNA-templated (GO:0006351);; Biological Process: cell proliferation (GO:0008283);; Biological Process: red, far-red light phototransduction (GO:0009585);; Biological Process: shade avoidance (GO:0009641);; Biological Process: response to auxin …	K09338|0.0|sly:101249931|K09338 HD-ZIP; homeobox-leucine zipper protein	[K]	Transcription	HD-ZIP protein N terminus;; Homeobox domain;; Homeobox associated leucine zipper	Homeobox-leucine zipper protein HAT4 OS=Arabidopsis thaliana OX=3702 GN=HAT4 PE=1 SV=1	PREDICTED: homeobox-leucine zipper protein HAT4 [Solanum lycopersicum]
Solyc02g077370.1	5.88037	17.245	0.930241	8.01852	155.379	317.566	393.136	288.694	180.83	6456.65	5.15517	5.1959e-11	6.3337e-10	up	--	--	Molecular Function: DNA binding (GO:0003677);; Molecular Function: DNA-binding transcription factor activity (GO:0003700);; Cellular Component: nucleus (GO:0005634);; Biological Process: transcription, DNA-templated (GO:0006351);; Biological Process: defense response (GO:0006952);;	K13433|1e-114|sly:544042|K13433 PTI5; pathogenesis-related genes transcriptional activator PTI5	--	--	AP2 domain	Pathogenesis-related genes transcriptional activator PTI5 OS=Solanum lycopersicum OX=4081 GN=PTI5 PE=2 SV=1	pathogenesis-related genes transcriptional activator PTI5 [Solanum lycopersicum]
Solyc03g112390.3	4.61608	3.623	7.47281	5.23729	1.49538	1.52185	0.437906	1.15172	493.686	84.6574	-2.54028	7.51221e-05	0.000296066	down	[KAD]	--	Molecular Function: RNA polymerase II transcription factor activity, sequence-specific DNA binding (GO:0000981);; Molecular Function: transcription factor activity, RNA polymerase II transcription factor recruiting (GO:0001135);; Cellular Component: nucleus (GO:0005634);; Biological Process: transcription, DNA-templated (GO:0006351);; Biological Process: regulation of transcription by RNA polymer…	K09422|0.0|sly:101264810|K09422 MYBP; transcription factor MYB, plant	[K]	Transcription	Myb-like DNA-binding domain;; Myb-like DNA-binding domain	Transcription factor MYB86 OS=Arabidopsis thaliana OX=3702 GN=MYB86 PE=2 SV=1	PREDICTED: transcription factor MYB26-like isoform X1 [Solanum lycopersicum]
Solyc06g074010.3	0.681576	1.19091	0.643398	0.838629	2.94472	1.72498	1.92977	2.19982	338.077	862.429	1.35135	0.000818205	0.0025303	up	--	--	Molecular Function: DNA binding (GO:0003677);; Molecular Function: DNA-binding transcription factor activity (GO:0003700);; Cellular Component: nucleus (GO:0005634);; Cellular Component: transcription factor complex (GO:0005667);; Cellular Component: cytoplasm (GO:0005737);; Biological Process: transcription, DNA-templated (GO:0006351);; Biological Process: cell cycle (GO:0007049);; Biological Pr…	K06620|0.0|sly:101258866|K06620 E2F3; transcription factor E2F3	[K]	Transcription	E2F transcription factor CC-MB domain;; E2F/DP family winged-helix DNA-binding domain;; B-block binding subunit of TFIIIC	Transcription factor E2FB OS=Arabidopsis thaliana OX=3702 GN=E2FB PE=1 SV=1	PREDICTED: transcription factor E2FB-like isoform X1 [Solanum lycopersicum]
MSTRG.12646	0	0	0	0	1.82514	2.71863	4.17219	2.90532	0	2128.85	13.3211	1.13925e-24	8.58364e-23	up	--	--	Molecular Function: DNA-binding transcription factor activity (GO:0003700);; Cellular Component: nucleus (GO:0005634);; Biological Process: transcription, DNA-templated (GO:0006351);; Biological Process: response to water deprivation (GO:0009414);; Biological Process: response to salt stress (GO:0009651);; Biological Process: response to ethylene (GO:0009723);; Biological Process: response to abs…	--|1e-28|spen:107022949|hypothetical protein	--	--	AP2 domain	Ethylene-responsive transcription factor ERF113 OS=Arabidopsis thaliana OX=3702 GN=ERF113 PE=2 SV=1	PREDICTED: ethylene-responsive transcription factor ERF114-like [Solanum pennellii]
Solyc10g084380.1	21.6498	19.8179	14.5853	18.6843	0.398198	0.348777	0.043834	0.263603	5877.25	53.17	-6.78359	7.02645e-21	3.42898e-19	down	--	--	Molecular Function: DNA-binding transcription factor activity (GO:0003700);; Cellular Component: nucleus (GO:0005634);; Biological Process: transcription, DNA-templated (GO:0006351);; Biological Process: epidermal cell fate specification (GO:0009957);; Biological Process: seed coat development (GO:0010214);; Molecular Function: sequence-specific DNA binding (GO:0043565);;	--|0.0|sly:101250945|hypothetical protein	--	--	WRKY DNA -binding domain	WRKY transcription factor 44 OS=Arabidopsis thaliana OX=3702 GN=WRKY44 PE=1 SV=2	PREDICTED: WRKY transcription factor 44 [Solanum lycopersicum]
Solyc11g013470.1	0.786352	1.97502	2.41441	1.72526	0.411186	0.309552	0.162116	0.294285	242.029	36.84	-2.7101	3.46865e-05	0.000147067	down	--	--	Molecular Function: proximal promoter sequence-specific DNA binding (GO:0000987);; Molecular Function: DNA-binding transcription factor activity (GO:0003700);; Cellular Component: nucleus (GO:0005634);; Biological Process: transcription, DNA-templated (GO:0006351);; Biological Process: regulation of transcription, DNA-templated (GO:0006355);; Biological Process: pollen development (GO:0009555);; …	--|0.0|sly:100527977|hypothetical protein	--	--	Cornifin (SPRR) family;; Cornifin (SPRR) family	Auxin response factor 17 OS=Arabidopsis thaliana OX=3702 GN=ARF17 PE=2 SV=1	auxin response factor 17 [Solanum lycopersicum]
Solyc03g033680.1	0.0498518	0.420611	0.077087	0.182517	0.644652	0.697094	0.816651	0.719466	14.6383	57.3903	1.95073	0.0104532	0.0242404	up	--	--	Molecular Function: DNA binding (GO:0003677);; Cellular Component: nucleus (GO:0005634);; Biological Process: multicellular organism development (GO:0007275);; Biological Process: auxin-activated signaling pathway (GO:0009734);; Biological Process: auxin biosynthetic process (GO:0009851);; Molecular Function: metal ion binding (GO:0046872);;	--|4e-80|sly:101245925|hypothetical protein	--	--	Domain of unknown function (DUF702)	Protein SHI RELATED SEQUENCE 1 OS=Arabidopsis thaliana OX=3702 GN=SRS1 PE=1 SV=2	transcription factor EXPRESSION OF TERPENOIDS 2 [Solanum lycopersicum]
Solyc02g077590.1	0.46992	4.48733	2.00964	2.3223	51.9135	4.25447	0.961208	19.0431	62.6092	432.658	2.78847	0.0155856	0.0342705	up	[K]	Transcription	Molecular Function: DNA-binding transcription factor activity (GO:0003700);; Cellular Component: nucleus (GO:0005634);; Biological Process: transcription, DNA-templated (GO:0006351);; Biological Process: response to blue light (GO:0009637);; Biological Process: response to absence of light (GO:0009646);; Molecular Function: sequence-specific DNA binding (GO:0043565);;	--|1e-126|spen:107010350|hypothetical protein	[K]	Transcription	Homeobox domain	Homeobox-leucine zipper protein ATHB-52 OS=Arabidopsis thaliana OX=3702 GN=ATHB-52 PE=2 SV=1	PREDICTED: homeobox-leucine zipper protein ATHB-52-like [Solanum pennellii]
Solyc12g098520.2	4.06569	10.2284	3.51785	5.93732	32.019	35.3152	41.0892	36.1411	478.185	2712.75	2.50283	5.44939e-08	3.92408e-07	up	[K]	Transcription	Molecular Function: DNA-binding transcription factor activity (GO:0003700);; Cellular Component: nucleus (GO:0005634);; Cellular Component: cytoplasm (GO:0005737);; Biological Process: transcription, DNA-templated (GO:0006351);; Molecular Function: sequence-specific DNA binding (GO:0043565);;	K09419|0.0|sly:101258637|K09419 HSFF; heat shock transcription factor, other eukaryote	[K]	Transcription	HSF-type DNA-binding	Heat stress transcription factor A-5 OS=Arabidopsis thaliana OX=3702 GN=HSFA5 PE=2 SV=1	PREDICTED: heat stress transcription factor A-5 [Solanum lycopersicum]
Solyc12g099340.3	0.584582	1.81004	0.265975	0.886864	37.1414	48.1767	36.5524	40.6235	301.009	13007.9	5.43095	5.42706e-25	4.19579e-23	up	--	--	Molecular Function: transcriptional activator activity, RNA polymerase II proximal promoter sequence-specific DNA binding (GO:0001077);; Cellular Component: nucleus (GO:0005634);; Biological Process: regulation of transcription, DNA-templated (GO:0006355);; Molecular Function: sequence-specific DNA binding (GO:0043565);; Biological Process: positive regulation of transcription by RNA polymerase I…	K21596|0.0|sly:101055570|K21596 CAMTA; calmodulin-binding transcription activator	[S]	Function unknown	CG-1 domain;; Ankyrin repeats (many copies);; Ankyrin repeats (3 copies);; IQ calmodulin-binding motif;; Ankyrin repeat	Calmodulin-binding transcription activator 5 OS=Arabidopsis thaliana OX=3702 GN=CAMTA5 PE=2 SV=2	calmodulin-binding transcription factor SR3L [Solanum lycopersicum]
Solyc04g074700.4	3.70833	11.1689	12.9229	9.26669	3.20591	3.86652	1.58755	2.88666	946.439	224.368	-2.07551	0.00121372	0.00359419	down	[K]	Transcription	Molecular Function: DNA binding (GO:0003677);; Molecular Function: DNA-binding transcription factor activity (GO:0003700);; Cellular Component: nucleus (GO:0005634);; Biological Process: transcription, DNA-templated (GO:0006351);; Biological Process: response to water deprivation (GO:0009414);; Biological Process: abscisic acid-activated signaling pathway (GO:0009738);; Biological Process: negati…	K09338|0.0|sly:544198|K09338 HD-ZIP; homeobox-leucine zipper protein	[K]	Transcription	Homeobox domain;; Homeobox associated leucine zipper	Homeobox-leucine zipper protein ATHB-6 OS=Arabidopsis thaliana OX=3702 GN=ATHB-6 PE=1 SV=1	homeodomain protein [Solanum lycopersicum]
Solyc01g110180.4	0	0	0	0	1.71732	1.36741	2.6986	1.92778	0	146.329	9.45725	5.41592e-12	7.6018e-11	up	--	--	Molecular Function: transcription factor activity, transcription factor binding (GO:0000989);; Molecular Function: DNA-binding transcription factor activity (GO:0003700);; Cellular Component: nucleus (GO:0005634);; Biological Process: transcription, DNA-templated (GO:0006351);; Biological Process: regulation of transcription, DNA-templated (GO:0006355);; Molecular Function: zinc ion binding (GO:0…	--|1e-150|sly:101247171|hypothetical protein	--	--	B-box zinc finger	B-box zinc finger protein 20 OS=Arabidopsis thaliana OX=3702 GN=BBX20 PE=1 SV=1	PREDICTED: B-box zinc finger protein 20 [Solanum lycopersicum]
Solyc04g009440.3	97.2845	62.5069	4.53687	54.7761	543.202	519.642	507.36	523.401	4090.18	35951.4	3.13575	0.000129102	0.000481274	up	--	--	Molecular Function: DNA binding (GO:0003677);; Molecular Function: DNA-binding transcription factor activity (GO:0003700);; Cellular Component: nucleus (GO:0005634);; Biological Process: transcription, DNA-templated (GO:0006351);; Biological Process: response to wounding (GO:0009611);; Biological Process: negative regulation of abscisic acid-activated signaling pathway (GO:0009788);;	--|0.0|sly:543917|hypothetical protein	--	--	No apical meristem (NAM) protein	NAC domain-containing protein 2 OS=Arabidopsis thaliana OX=3702 GN=NAC002 PE=2 SV=2	NAC domain protein [Solanum lycopersicum]
Solyc01g104910.3	30.5933	70.1374	21.8392	40.8567	7.474	8.72431	5.62378	7.27403	5424.04	881.665	-2.62108	2.23558e-09	2.08061e-08	down	--	--	Molecular Function: DNA-binding transcription factor activity (GO:0003700);; Molecular Function: protein serine/threonine kinase activity (GO:0004674);; Molecular Function: ATP binding (GO:0005524);; Cellular Component: nucleus (GO:0005634);; Biological Process: transcription, DNA-templated (GO:0006351);; Biological Process: defense response (GO:0006952);; Biological Process: signal transduction …	--|0.0|sly:101246968|hypothetical protein	--	--	--	Probable WRKY transcription factor 19 OS=Arabidopsis thaliana OX=3702 GN=WRKY19 PE=3 SV=1	PREDICTED: uncharacterized protein LOC101246968 [Solanum lycopersicum]
Solyc02g089940.4	11.9181	30.3909	12.3688	18.2259	9.3344	9.10286	6.00697	8.14808	2847.12	1171.3	-1.28142	0.00262643	0.00714727	down	--	--	Molecular Function: DNA binding (GO:0003677);; Molecular Function: DNA-binding transcription factor activity (GO:0003700);; Cellular Component: nucleus (GO:0005634);; Biological Process: transcription, DNA-templated (GO:0006351);; Biological Process: leaf morphogenesis (GO:0009965);;	--|0.0|sly:100191116|hypothetical protein	[K]	Transcription	Associated with HOX;; Homeobox KN domain;; Homeobox domain	BEL1-like homeodomain protein 2 OS=Arabidopsis thaliana OX=3702 GN=BLH2 PE=1 SV=3	PREDICTED: BEL1-like homeodomain protein 2 [Solanum lycopersicum]
Solyc01g097890.2	3.68632	7.62694	3.28856	4.86727	15.2415	13.4672	10.084	12.9309	398.638	908.448	1.18761	0.00193194	0.00543032	up	--	--	Biological Process: transcription, DNA-templated (GO:0006351);; Biological Process: regulation of transcription, DNA-templated (GO:0006355);; Molecular Function: sequence-specific DNA binding (GO:0043565);;	--|0.0|sly:101245401|hypothetical protein	--	--	Protein of unknown function, DUF573	Probable transcription factor At5g28040 OS=Arabidopsis thaliana OX=3702 GN=At5g28040 PE=1 SV=1	PREDICTED: probable transcription factor At5g28040 [Solanum lycopersicum]
Solyc01g010130.4	1.2786	2.99515	0.606116	1.62662	0.687948	0.472906	0.512417	0.557757	827.403	247.393	-1.74238	0.00166894	0.00477263	down	--	--	Molecular Function: DNA-binding transcription factor activity (GO:0003700);; Cellular Component: nucleus (GO:0005634);; Biological Process: transcription, DNA-templated (GO:0006351);; Biological Process: regulation of transcription, DNA-templated (GO:0006355);; Biological Process: regulation of growth (GO:0040008);; Molecular Function: sequence-specific DNA binding (GO:0043565);;	--|0.0|sly:101261258|hypothetical protein	--	--	Helix-loop-helix DNA-binding domain	Transcription factor bHLH49 OS=Arabidopsis thaliana OX=3702 GN=BHLH49 PE=1 SV=1	PREDICTED: transcription factor bHLH49-like [Solanum lycopersicum]
Solyc02g079430.4	4.87274	23.185	19.0343	15.6974	1.76322	1.34214	0.45131	1.18556	885.839	47.703	-4.21059	3.84849e-09	3.44102e-08	down	--	--	Molecular Function: DNA-binding transcription factor activity (GO:0003700);; Cellular Component: nucleus (GO:0005634);; Biological Process: regulation of transcription, DNA-templated (GO:0006355);; Biological Process: circadian rhythm (GO:0007623);; Molecular Function: zinc ion binding (GO:0008270);; Biological Process: regulation of flower development (GO:0009909);; Biological Process: response …	--|1e-140|sly:101246984|hypothetical protein	--	--	B-box zinc finger	B-box domain protein 31 OS=Arabidopsis thaliana OX=3702 GN=MIP1B PE=2 SV=1	PREDICTED: zinc finger protein CONSTANS-LIKE 2-like [Solanum lycopersicum]
Solyc12g044610.2	12.1765	21.517	10.2258	14.6398	2.95247	1.18038	1.00981	1.71422	2521.76	247.76	-3.34647	7.31081e-11	8.69928e-10	down	--	--	Molecular Function: DNA binding (GO:0003677);; Molecular Function: DNA-binding transcription factor activity (GO:0003700);; Cellular Component: nucleus (GO:0005634);; Biological Process: transcription, DNA-templated (GO:0006351);; Molecular Function: zinc ion binding (GO:0008270);; Biological Process: response to ethylene (GO:0009723);; Biological Process: response to gibberellin (GO:0009739);; B…	--|0.0|sly:101248552|hypothetical protein	--	--	Myb-like DNA-binding domain	Transcription factor MYBS3 OS=Oryza sativa subsp. japonica OX=39947 GN=MYBS3 PE=2 SV=1	PREDICTED: transcription factor MYB1R1 [Solanum lycopersicum]
Solyc01g100460.3	0.813642	1.16616	1.25316	1.07765	12.5215	11.6344	7.30452	10.4868	72.5527	547.169	2.92268	1.44054e-09	1.39262e-08	up	--	--	Molecular Function: DNA-binding transcription factor activity (GO:0003700);; Cellular Component: nucleus (GO:0005634);; Biological Process: transcription, DNA-templated (GO:0006351);; Biological Process: hypotonic response (GO:0006971);; Biological Process: cellular response to starvation (GO:0009267);; Molecular Function: sequence-specific DNA binding (GO:0043565);; Molecular Function: nutrient …	--|3e-92|sly:544180|hypothetical protein	--	--	bZIP transcription factor;; Basic region leucine zipper	bZIP transcription factor 53 OS=Arabidopsis thaliana OX=3702 GN=BZIP53 PE=1 SV=1	anaerobic basic leucine zipper protein [Solanum lycopersicum]
Solyc11g006050.1	0	0	0	0	8.95658	6.95247	6.23046	7.37984	0	206.837	9.95795	2.76216e-14	5.79545e-13	up	--	--	Molecular Function: DNA binding (GO:0003677);; Molecular Function: DNA-binding transcription factor activity (GO:0003700);; Cellular Component: nucleus (GO:0005634);; Biological Process: transcription, DNA-templated (GO:0006351);; Biological Process: defense response (GO:0006952);; Biological Process: jasmonic acid mediated signaling pathway (GO:0009867);; Biological Process: ethylene-activated s…	K14516|1e-142|sly:101265792|K14516 ERF1; ethylene-responsive transcription factor 1	--	--	AP2 domain	Ethylene-responsive transcription factor 1B OS=Arabidopsis thaliana OX=3702 GN=ERF1B PE=1 SV=2	PREDICTED: ethylene-responsive transcription factor 1B-like [Solanum lycopersicum]
Solyc01g008230.4	13.3372	21.7454	22.1338	19.0721	5.27488	3.32585	2.03782	3.54618	5677.66	842.775	-2.7517	9.12529e-08	6.34932e-07	down	--	--	Molecular Function: DNA binding (GO:0003677);; Molecular Function: DNA-binding transcription factor activity (GO:0003700);; Cellular Component: nucleus (GO:0005634);; Biological Process: transcription, DNA-templated (GO:0006351);; Biological Process: regulation of transcription, DNA-templated (GO:0006355);;	K16221|1e-178|sly:100736520|K16221 TCP21; transcription factor TCP21 (protein CCA1 HIKING EXPEDITION)	--	--	TCP family transcription factor	Transcription factor TCP7 OS=Arabidopsis thaliana OX=3702 GN=TCP7 PE=1 SV=1	TCP transcription factor 15 [Solanum lycopersicum]
Solyc02g072560.1	1.93622	6.68914	3.76986	4.13174	0.129567	0	0.002752	0.0441063	101.185	1.09905	-6.50456	5.96818e-10	6.14107e-09	down	--	--	Biological Process: transcription, DNA-templated (GO:0006351);; Molecular Function: sequence-specific DNA binding (GO:0043565);;	--|3e-87|sly:104646038|hypothetical protein	--	--	Seed dormancy control	Protein DOG1-like 3 OS=Arabidopsis thaliana OX=3702 GN=DOGL3 PE=2 SV=1	PREDICTED: transcription factor TGA2.3-like [Solanum lycopersicum]
Solyc05g055750.3	4.48942	4.03608	8.44681	5.65744	0.110302	0.0153788	0.0507353	0.0588053	1152.03	9.51895	-6.91823	1.83235e-20	8.53226e-19	down	--	--	Molecular Function: DNA-binding transcription factor activity (GO:0003700);; Cellular Component: nucleus (GO:0005634);; Biological Process: transcription, DNA-templated (GO:0006351);; Biological Process: response to cold (GO:0009409);; Biological Process: pollen development (GO:0009555);; Biological Process: pollen germination (GO:0009846);; Molecular Function: sequence-specific DNA binding (GO:0…	K18835|0.0|sly:101260537|K18835 WRKY2; WRKY transcription factor 2	--	--	WRKY DNA -binding domain	Probable WRKY transcription factor 34 OS=Arabidopsis thaliana OX=3702 GN=WRKY34 PE=2 SV=1	PREDICTED: probable WRKY transcription factor 26 [Solanum lycopersicum]
Solyc10g005550.3	0	0	0	0	0.510255	0.714212	0.501694	0.575387	0	25.2001	6.92156	2.23512e-05	9.85759e-05	up	[KAD]	--	Molecular Function: RNA polymerase II transcription factor activity, sequence-specific DNA binding (GO:0000981);; Molecular Function: transcription factor activity, RNA polymerase II transcription factor recruiting (GO:0001135);; Molecular Function: DNA-binding transcription factor activity (GO:0003700);; Cellular Component: nucleus (GO:0005634);; Biological Process: transcription, DNA-templated …	K09422|0.0|sly:104649494|K09422 MYBP; transcription factor MYB, plant	[K]	Transcription	Myb-like DNA-binding domain;; Myb-like DNA-binding domain	Transcription factor MYB58 OS=Arabidopsis thaliana OX=3702 GN=MYB58 PE=2 SV=1	PREDICTED: myb-related protein Zm1 [Solanum lycopersicum]
Solyc07g062200.2	0	0	0	0	0.288592	2.32286	0.82627	1.14591	0	55.5801	8.06196	4.99861e-07	3.04009e-06	up	--	--	Molecular Function: RNA polymerase II regulatory region sequence-specific DNA binding (GO:0000977);; Biological Process: transcription, DNA-templated (GO:0006351);; Biological Process: regulation of transcription by RNA polymerase II (GO:0006357);; Cellular Component: RNA polymerase II transcription factor complex (GO:0090575);;	--|1e-178|sly:101250527|hypothetical protein	--	--	Helix-loop-helix DNA-binding domain	Transcription factor bHLH120 OS=Arabidopsis thaliana OX=3702 GN=BHLH120 PE=2 SV=2	PREDICTED: transcription factor bHLH120-like [Solanum lycopersicum]
Solyc01g105230.4	3.23114	5.41195	1.60904	3.41738	35.1695	45.1851	55.4916	45.2821	1270.19	14201.8	3.48266	1.74514e-15	4.31371e-14	up	--	--	Molecular Function: transcriptional activator activity, RNA polymerase II proximal promoter sequence-specific DNA binding (GO:0001077);; Molecular Function: DNA-binding transcription factor activity (GO:0003700);; Cellular Component: nucleus (GO:0005634);; Biological Process: regulation of transcription, DNA-templated (GO:0006355);; Biological Process: response to cold (GO:0009409);; Molecular Fu…	K21596|0.0|sly:101055571|K21596 CAMTA; calmodulin-binding transcription activator	[S]	Function unknown	CG-1 domain;; Ankyrin repeats (3 copies);; IQ calmodulin-binding motif;; IPT/TIG domain	Calmodulin-binding transcription activator 2 OS=Arabidopsis thaliana OX=3702 GN=CAMTA2 PE=1 SV=1	PREDICTED: calmodulin-binding transcription activator 2 isoform X3 [Solanum lycopersicum]
Solyc08g067340.4	0.369975	8.36902	1.35673	3.36524	8.75618	20.4385	111.591	46.9284	323.983	5086.24	3.9717	0.000320354	0.00108998	up	--	--	Biological Process: response to molecule of bacterial origin (GO:0002237);; Molecular Function: DNA-binding transcription factor activity (GO:0003700);; Cellular Component: nucleus (GO:0005634);; Biological Process: transcription, DNA-templated (GO:0006351);; Biological Process: response to wounding (GO:0009611);; Biological Process: response to salicylic acid (GO:0009751);; Biological Process: r…	--|0.0|sly:101268780|hypothetical protein	--	--	WRKY DNA -binding domain	Probable WRKY transcription factor 40 OS=Arabidopsis thaliana OX=3702 GN=WRKY40 PE=1 SV=1	PREDICTED: probable WRKY transcription factor 40 [Solanum lycopersicum]
Solyc09g090910.3	4.41582	3.84314	6.37779	4.87891	0.310263	0.225748	0.035465	0.190492	582.582	18.6577	-4.95264	1.32354e-13	2.49542e-12	down	--	--	Molecular Function: DNA-binding transcription factor activity (GO:0003700);; Cellular Component: nucleus (GO:0005634);; Biological Process: transcription, DNA-templated (GO:0006351);; Biological Process: response to auxin (GO:0009733);; Biological Process: auxin-activated signaling pathway (GO:0009734);;	K14484|0.0|sly:101055546|K14484 IAA; auxin-responsive protein IAA	--	--	AUX/IAA family	Auxin-responsive protein IAA13 OS=Arabidopsis thaliana OX=3702 GN=IAA13 PE=1 SV=2	PREDICTED: IAA13 isoform X1 [Solanum lycopersicum]
Solyc06g053830.3	34.0324	50.2766	71.7061	52.005	2.99265	0.762247	0.279369	1.34476	5756.91	97.9128	-5.87536	2.48366e-13	4.4582e-12	down	--	--	Molecular Function: DNA-binding transcription factor activity (GO:0003700);; Cellular Component: nucleus (GO:0005634);; Biological Process: transcription, DNA-templated (GO:0006351);; Biological Process: response to auxin (GO:0009733);; Biological Process: auxin-activated signaling pathway (GO:0009734);; Biological Process: lateral root morphogenesis (GO:0010102);; Biological Process: negative re…	K14484|1e-163|sly:543542|K14484 IAA; auxin-responsive protein IAA	--	--	AUX/IAA family	Auxin-responsive protein IAA14 OS=Arabidopsis thaliana OX=3702 GN=IAA14 PE=1 SV=2	IAA7 protein [Solanum lycopersicum]
Solyc06g034340.3	1.38856	0.773495	0.793387	0.985148	0.203905	0.526796	0.29437	0.34169	210.308	62.5639	-1.74917	0.00279075	0.00754963	down	--	--	Molecular Function: DNA-binding transcription factor activity (GO:0003700);; Cellular Component: nucleus (GO:0005634);; Biological Process: transcription, DNA-templated (GO:0006351);; Biological Process: regulation of transcription, DNA-templated (GO:0006355);; Biological Process: multicellular organism development (GO:0007275);; Molecular Function: sequence-specific DNA binding (GO:0043565);; Bi…	--|1e-104|spen:107021600|hypothetical protein	--	--	No apical meristem (NAM) protein	NAC domain-containing protein 7 OS=Arabidopsis thaliana OX=3702 GN=NAC007 PE=1 SV=2	PREDICTED: NAC domain-containing protein 7-like [Solanum pennellii]
Solyc11g072150.3	4.4554	6.0232	1.28874	3.92245	14.8187	16.2247	17.3742	16.1392	307.337	1309.91	2.08951	0.000183612	0.000661423	up	[K]	Transcription	Molecular Function: DNA binding (GO:0003677);; Molecular Function: DNA-binding transcription factor activity (GO:0003700);; Cellular Component: nucleus (GO:0005634);; Biological Process: transcription, DNA-templated (GO:0006351);; Biological Process: abscisic acid-activated signaling pathway (GO:0009738);; Biological Process: gibberellic acid mediated signaling pathway (GO:0009740);; Biological P…	K21752|0.0|sly:101267198|K21752 DRAP1; Dr1-associated corepressor	[K]	Transcription	Histone-like transcription factor (CBF/NF-Y) and archaeal histone	Nuclear transcription factor Y subunit C-3 OS=Arabidopsis thaliana OX=3702 GN=NFYC3 PE=1 SV=1	PREDICTED: dr1-associated corepressor [Solanum lycopersicum]
Solyc11g010940.2	0.723912	0.651481	1.69771	1.02437	0.471305	0.447205	0.143475	0.353995	88.6815	22.1984	-1.9872	0.0149466	0.0330263	down	--	--	Molecular Function: DNA-binding transcription factor activity (GO:0003700);; Cellular Component: nucleus (GO:0005634);; Biological Process: transcription, DNA-templated (GO:0006351);; Biological Process: regulation of transcription, DNA-templated (GO:0006355);; Biological Process: guard cell differentiation (GO:0010052);; Biological Process: stomatal movement (GO:0010118);; Molecular Function: se…	--|0.0|sly:101252737|hypothetical protein	--	--	Dof domain, zinc finger	Dof zinc finger protein DOF5.7 OS=Arabidopsis thaliana OX=3702 GN=DOF5.7 PE=2 SV=1	PREDICTED: dof zinc finger protein DOF5.7 [Solanum lycopersicum]
Solyc05g026560.3	22.5368	27.1316	15.3608	21.6764	12.9811	9.34808	7.84168	10.057	3887.88	1663.57	-1.22467	0.00137341	0.0040184	down	--	--	Cellular Component: nucleus (GO:0005634);; Cellular Component: cytoplasm (GO:0005737);; Molecular Function: transcription factor binding (GO:0008134);; Biological Process: lateral root development (GO:0048527);;	--|0.0|sly:101268761|hypothetical protein	[S]	Function unknown	Armadillo/beta-catenin-like repeat;; Kinesin-associated protein (KAP);; Armadillo-like	Protein ARABIDILLO 1 OS=Arabidopsis thaliana OX=3702 GN=FBX5 PE=1 SV=1	PREDICTED: uncharacterized protein LOC101268761 isoform X1 [Solanum lycopersicum]
Solyc05g055030.2	0	0	0	0	77.4394	33.9966	24.1976	45.2112	0	2027.1	13.2506	3.07245e-23	1.95558e-21	up	[KAD]	--	Molecular Function: RNA polymerase II transcription factor activity, sequence-specific DNA binding (GO:0000981);; Molecular Function: transcription factor activity, RNA polymerase II transcription factor recruiting (GO:0001135);; Molecular Function: DNA-binding transcription factor activity (GO:0003700);; Cellular Component: nucleus (GO:0005634);; Biological Process: transcription, DNA-templated …	K09422|1e-166|sly:101265029|K09422 MYBP; transcription factor MYB, plant	[K]	Transcription	Myb-like DNA-binding domain;; Myb-like DNA-binding domain;; SLIDE	Transcription factor MYB14 OS=Arabidopsis thaliana OX=3702 GN=MYB14 PE=2 SV=1	PREDICTED: myb-related protein Myb4-like [Solanum lycopersicum]
Solyc02g069740.4	0.0450764	0.2354	0.0303355	0.103604	2.63479	4.27544	10.836	5.91541	40.4827	2229.05	5.77188	1.27938e-13	2.42019e-12	up	--	--	Molecular Function: DNA-binding transcription factor activity (GO:0003700);; Cellular Component: nucleus (GO:0005634);; Biological Process: transcription, DNA-templated (GO:0006351);; Biological Process: regulation of transcription, DNA-templated (GO:0006355);; Molecular Function: histone demethylase activity (H3-K4 specific) (GO:0032453);; Molecular Function: sequence-specific DNA binding (GO:00…	K11446|0.0|sly:101265508|K11446 KDM5; histone demethylase JARID1 [EC:1.14.11.-]	[R]	General function prediction only	JmjC domain, hydroxylase;; jmjN domain;; C5HC2 zinc finger	Lysine-specific demethylase JMJ18 OS=Arabidopsis thaliana OX=3702 GN=JMJ18 PE=2 SV=1	PREDICTED: lysine-specific demethylase JMJ18 [Solanum lycopersicum]
Solyc03g121940.3	0.394165	0.887112	0.198947	0.493408	3.7789	4.17877	2.51317	3.49028	77.7396	533.344	2.77072	7.53195e-08	5.29507e-07	up	--	--	Molecular Function: DNA binding (GO:0003677);; Molecular Function: DNA-binding transcription factor activity (GO:0003700);; Biological Process: transcription, DNA-templated (GO:0006351);; Cellular Component: CCAAT-binding factor complex (GO:0016602);;	K08064|1e-169|sly:101259926|K08064 NFYA; nuclear transcription factor Y, alpha	[K]	Transcription	CCAAT-binding transcription factor (CBF-B/NF-YA) subunit B	Nuclear transcription factor Y subunit A-3 OS=Arabidopsis thaliana OX=3702 GN=NFYA3 PE=2 SV=2	PREDICTED: nuclear transcription factor Y subunit A-3 [Solanum lycopersicum]
Solyc02g067430.3	0	0	0	0	0.139552	0.325023	0.659651	0.374742	0	27.5303	7.04482	7.27445e-05	0.000287812	up	--	--	Molecular Function: DNA-binding transcription factor activity (GO:0003700);; Cellular Component: nucleus (GO:0005634);; Biological Process: transcription, DNA-templated (GO:0006351);; Biological Process: defense response (GO:0006952);; Molecular Function: sequence-specific DNA binding (GO:0043565);;	--|0.0|sly:101253158|hypothetical protein	--	--	WRKY DNA -binding domain	Probable WRKY transcription factor 72 OS=Arabidopsis thaliana OX=3702 GN=WRKY72 PE=2 SV=1	PREDICTED: probable WRKY transcription factor 72 [Solanum lycopersicum]
Solyc01g150157.1	0	0	0	0	0.202975	0.165808	0.308027	0.225603	0.293776	23.7793	5.87245	0.000275287	0.000953053	up	--	--	Molecular Function: RNA polymerase II regulatory region sequence-specific DNA binding (GO:0000977);; Molecular Function: RNA polymerase II transcription factor binding (GO:0001085);; Molecular Function: transcriptional activator activity, RNA polymerase II transcription regulatory region sequence-specific DNA binding (GO:0001228);; Molecular Function: chromatin binding (GO:0003682);; Cellular Com…	--|1e-157|spen:107008161|hypothetical protein	[K]	Transcription	GATA zinc finger	GATA transcription factor 26 OS=Arabidopsis thaliana OX=3702 GN=GATA26 PE=2 SV=1	PREDICTED: uncharacterized protein LOC107008158 [Solanum pennellii]
Solyc12g096350.2	1.98854	12.0697	0.582935	4.88039	17.2123	34.0162	73.8728	41.7004	342.254	3133.86	3.19333	0.000250705	0.000877559	up	--	--	Molecular Function: DNA-binding transcription factor activity (GO:0003700);; Molecular Function: calmodulin binding (GO:0005516);; Cellular Component: nucleus (GO:0005634);; Biological Process: transcription, DNA-templated (GO:0006351);; Biological Process: response to chitin (GO:0010200);; Biological Process: defense response to bacterium (GO:0042742);; Molecular Function: sequence-specific DNA …	--|0.0|sly:543855|hypothetical protein	--	--	WRKY DNA -binding domain;; Plant zinc cluster domain	Probable WRKY transcription factor 17 OS=Arabidopsis thaliana OX=3702 GN=WRKY17 PE=2 SV=2	probable WRKY transcription factor 17 [Solanum lycopersicum]
Solyc03g112930.3	1.35216	1.42545	5.3826	2.72007	0.724714	0.678682	0.136152	0.513183	227.821	31.7733	-2.83534	0.00111928	0.00334433	down	--	--	Molecular Function: DNA binding (GO:0003677);; Molecular Function: DNA-binding transcription factor activity (GO:0003700);; Cellular Component: nucleus (GO:0005634);; Biological Process: transcription, DNA-templated (GO:0006351);; Biological Process: regulation of transcription, DNA-templated (GO:0006355);; Biological Process: procambium histogenesis (GO:0010067);; Biological Process: phloem or x…	--|0.0|sly:101253882|hypothetical protein	--	--	Dof domain, zinc finger	Dof zinc finger protein DOF5.6 OS=Arabidopsis thaliana OX=3702 GN=DOF5.6 PE=2 SV=2	PREDICTED: dof zinc finger protein DOF5.6-like [Solanum lycopersicum]
Solyc03g033660.4	1.89652	1.48322	2.64098	2.00691	0.444779	0.689283	0.225482	0.453181	327.731	59.4734	-2.4579	3.56857e-05	0.000151063	down	--	--	Molecular Function: RNA polymerase II regulatory region sequence-specific DNA binding (GO:0000977);; Molecular Function: RNA polymerase II transcription factor binding (GO:0001085);; Molecular Function: transcriptional activator activity, RNA polymerase II transcription regulatory region sequence-specific DNA binding (GO:0001228);; Molecular Function: chromatin binding (GO:0003682);; Molecular Fu…	--|0.0|spen:107013738|hypothetical protein	[K]	Transcription	GATA zinc finger	GATA transcription factor 5 OS=Arabidopsis thaliana OX=3702 GN=GATA5 PE=2 SV=1	PREDICTED: GATA transcription factor 5-like [Solanum pennellii]
Solyc04g005440.1	0.413447	0.397929	0.520743	0.44404	0.144763	0.168908	0.026447	0.113373	44.9456	7.91618	-2.48287	0.00537707	0.0135551	down	--	--	Molecular Function: nucleic acid binding (GO:0003676);; Molecular Function: DNA-binding transcription factor activity (GO:0003700);; Cellular Component: nucleus (GO:0005634);; Biological Process: transcription, DNA-templated (GO:0006351);; Biological Process: regulation of transcription, DNA-templated (GO:0006355);; Molecular Function: metal ion binding (GO:0046872);;	--|0.0|sly:101251273|hypothetical protein	[R]	General function prediction only	C2H2-type zinc finger;; C2H2-type zinc finger;; Zinc-finger double-stranded RNA-binding	Zinc finger protein ZAT1 OS=Arabidopsis thaliana OX=3702 GN=ZAT1 PE=2 SV=1	PREDICTED: uncharacterized protein LOC101251273 [Solanum lycopersicum]
Solyc02g085580.4	1.4262	2.89231	0.540775	1.61976	20.1314	25.2577	25.3285	23.5725	228.089	3155.13	3.78691	9.08079e-13	1.46212e-11	up	--	--	Molecular Function: DNA-binding transcription factor activity (GO:0003700);; Cellular Component: nucleus (GO:0005634);; Biological Process: transcription, DNA-templated (GO:0006351);; Biological Process: regulation of transcription, DNA-templated (GO:0006355);; Biological Process: regulation of gibberellic acid mediated signaling pathway (GO:0009937);; Biological Process: regulation of seed germi…	--|0.0|sly:101252546|hypothetical protein	[R]	General function prediction only	Zinc finger, C2H2 type	Protein indeterminate-domain 1 OS=Arabidopsis thaliana OX=3702 GN=IDD1 PE=1 SV=1	PREDICTED: protein indeterminate-domain 2 isoform X2 [Solanum lycopersicum]
Solyc03g124110.2	121.749	41.5532	5.73059	56.3443	1.18464	4.10896	4.29974	3.19778	2434.58	118.587	-4.36055	1.97437e-06	1.07384e-05	down	--	--	Molecular Function: DNA binding (GO:0003677);; Molecular Function: DNA-binding transcription factor activity (GO:0003700);; Cellular Component: nucleus (GO:0005634);; Biological Process: transcription, DNA-templated (GO:0006351);; Biological Process: response to cold (GO:0009409);; Biological Process: response to water deprivation (GO:0009414);; Biological Process: cold acclimation (GO:0009631);;	--|1e-159|sly:101263186|hypothetical protein	--	--	AP2 domain	Dehydration-responsive element-binding protein 1A OS=Arabidopsis thaliana OX=3702 GN=DREB1A PE=1 SV=2	PREDICTED: dehydration-responsive element-binding protein 1A [Solanum lycopersicum]
Solyc10g077110.1	621.568	366.214	652.269	546.684	53.0408	28.4575	24.4947	35.331	161696	9028.76	-4.16259	1.27442e-13	2.41241e-12	down	[R]	General function prediction only	Molecular Function: DNA-binding transcription factor activity (GO:0003700);; Molecular Function: RNA binding (GO:0003723);; Cellular Component: nucleus (GO:0005634);; Cellular Component: nucleolus (GO:0005730);; Biological Process: transcription, DNA-templated (GO:0006351);; Biological Process: multicellular organism development (GO:0007275);; Molecular Function: 5S rRNA binding (GO:0008097);; Mo…	K09191|0.0|sly:100037495|K09191 GTF3A; general transcription factor IIIA	[R]	General function prediction only	Zinc finger, C2H2 type;; C2H2-type zinc finger	Transcription factor IIIA OS=Arabidopsis thaliana OX=3702 GN=TFIIIA PE=1 SV=1	transcription factor IIIA [Solanum lycopersicum]
Solyc02g061790.4	13.1747	10.8466	29.9312	17.9841	5.69217	4.92943	9.57173	6.73111	1222.5	323.372	-1.91855	0.00414162	0.0107385	down	--	--	Molecular Function: DNA binding (GO:0003677);; Molecular Function: transcription coactivator activity (GO:0003713);; Cellular Component: nucleus (GO:0005634);; Cellular Component: transcription factor complex (GO:0005667);; Biological Process: transcription, DNA-templated (GO:0006351);; Biological Process: positive regulation of transcription initiation from RNA polymerase II promoter (GO:0060261…	--|2e-70|spen:107009316|hypothetical protein	[K]	Transcription	Transcriptional Coactivator p15 (PC4)	RNA polymerase II transcriptional coactivator KIWI OS=Arabidopsis thaliana OX=3702 GN=KIWI PE=1 SV=1	PREDICTED: RNA polymerase II transcriptional coactivator KIWI-like [Solanum lycopersicum]
Solyc03g116340.3	62.391	49.4522	11.8122	41.2185	4.63234	5.13045	4.68242	4.81507	5691.92	713.69	-2.99565	5.05444e-07	3.06945e-06	down	--	--	Molecular Function: DNA binding (GO:0003677);; Molecular Function: DNA-binding transcription factor activity (GO:0003700);; Cellular Component: nucleus (GO:0005634);; Biological Process: transcription, DNA-templated (GO:0006351);; Biological Process: regulation of transcription, DNA-templated (GO:0006355);; Biological Process: cellular response to iron ion starvation (GO:0010106);; Biological Pro…	--|1e-172|sly:101245633|hypothetical protein	--	--	--	Transcription factor bHLH47 OS=Arabidopsis thaliana OX=3702 GN=BHLH47 PE=1 SV=1	PREDICTED: transcription factor bHLH47 [Solanum lycopersicum]
Solyc10g085800.2	5.31556	4.9559	6.60298	5.62481	2.46427	1.82289	2.26768	2.18495	334.524	102.547	-1.70424	0.000861719	0.00264874	down	--	--	--	--|1e-153|sot:102601147|hypothetical protein	--	--	PLATZ transcription factor	--	PREDICTED: uncharacterized protein LOC101253847 [Solanum lycopersicum]
Solyc07g047950.1	15.1007	27.3205	8.5465	16.9892	2.44218	1.90059	1.44053	1.92777	1414.95	137.676	-3.36076	7.13738e-16	1.84941e-14	down	--	--	Molecular Function: DNA-binding transcription factor activity (GO:0003700);; Molecular Function: obsolete signal transducer activity (GO:0004871);; Cellular Component: nucleus (GO:0005634);; Cellular Component: cytoplasm (GO:0005737);; Biological Process: transcription, DNA-templated (GO:0006351);; Biological Process: regulation of transcription, DNA-templated (GO:0006355);; Biological Process: p…	--|0.0|sly:101252411|hypothetical protein	--	--	GRAS domain family	Scarecrow-like transcription factor PAT1 OS=Arabidopsis thaliana OX=3702 GN=PAT1 PE=2 SV=1	PREDICTED: scarecrow-like transcription factor PAT1 [Solanum lycopersicum]
Solyc08g065940.4	15.2957	26.6302	10.8907	17.6055	13.5605	2.6123	1.59935	5.92405	723.243	204.271	-1.82301	0.0170689	0.0370369	down	--	--	Molecular Function: DNA binding (GO:0003677);; Molecular Function: DNA-binding transcription factor activity (GO:0003700);; Cellular Component: plasma membrane (GO:0005886);; Biological Process: regulation of transcription, DNA-templated (GO:0006355);; Biological Process: response to oxidative stress (GO:0006979);; Molecular Function: metal ion binding (GO:0046872);;	K23048|1e-112|sly:101268596|K23048 UNK; RING finger protein unkempt	[R]	General function prediction only	--	Zinc finger CCCH domain-containing protein 20 OS=Arabidopsis thaliana OX=3702 GN=At2g19810 PE=2 SV=1	PREDICTED: zinc finger CCCH domain-containing protein 20 [Solanum lycopersicum]
Solyc02g083520.2	0.29822	2.16016	1.39009	1.28282	0	0	0.032506	0.0108353	91.0759	2.6064	-5.14032	1.10811e-06	6.31927e-06	down	--	--	Molecular Function: DNA-binding transcription factor activity (GO:0003700);; Cellular Component: nucleus (GO:0005634);; Biological Process: regulation of transcription, DNA-templated (GO:0006355);; Molecular Function: sequence-specific DNA binding (GO:0043565);; Molecular Function: protein self-association (GO:0043621);; Biological Process: regulation of photoperiodism, flowering (GO:2000028);;	--|1e-155|sly:100037508|hypothetical protein	--	--	bZIP transcription factor;; Basic region leucine zipper	Protein FD OS=Arabidopsis thaliana OX=3702 GN=FD PE=1 SV=1	self-pruning G-box protein [Solanum lycopersicum]
Solyc01g110370.4	31.6004	45.9566	24.3876	33.9816	2.49821	1.81199	1.14665	1.81895	7065.92	316.961	-4.47747	3.88919e-24	2.80841e-22	down	--	--	Molecular Function: transcription factor activity, transcription factor binding (GO:0000989);; Cellular Component: nucleus (GO:0005634);; Biological Process: transcription, DNA-templated (GO:0006351);; Biological Process: regulation of transcription, DNA-templated (GO:0006355);; Molecular Function: zinc ion binding (GO:0008270);; Biological Process: negative regulation of photomorphogenesis (GO:0…	--|1e-157|sly:101264380|hypothetical protein	--	--	B-box zinc finger	B-box zinc finger protein 19 OS=Arabidopsis thaliana OX=3702 GN=BBX19 PE=1 SV=1	PREDICTED: B-box zinc finger protein 19 [Solanum lycopersicum]
Solyc08g029090.4	1.5355	2.96919	0.717068	1.74058	0.434226	0.338956	0.060001	0.277728	254.714	34.1922	-2.89157	7.51493e-05	0.000296132	down	--	--	Molecular Function: DNA binding (GO:0003677);; Cellular Component: nucleoplasm (GO:0005654);; Biological Process: transcription, DNA-templated (GO:0006351);; Biological Process: regulation of transcription, DNA-templated (GO:0006355);; Biological Process: regulation of flower development (GO:0009909);; Biological Process: vernalization response (GO:0010048);; Molecular Function: sequence-specific…	--|0.0|sly:101264140|hypothetical protein	--	--	B3 DNA binding domain	B3 domain-containing transcription factor VRN1 OS=Arabidopsis thaliana OX=3702 GN=VRN1 PE=1 SV=1	PREDICTED: uncharacterized protein LOC101264140 [Solanum lycopersicum]
Solyc06g066020.3	0.682939	0.419474	0.525834	0.542749	7.16496	7.04098	7.02521	7.07705	47.2881	450.443	3.26248	7.72251e-11	9.17383e-10	up	--	--	Molecular Function: DNA-binding transcription factor activity (GO:0003700);; Cellular Component: nucleus (GO:0005634);; Biological Process: transcription, DNA-templated (GO:0006351);; Biological Process: response to auxin (GO:0009733);; Biological Process: auxin-activated signaling pathway (GO:0009734);; Biological Process: response to red light (GO:0010114);; Biological Process: response to far …	K14484|0.0|sly:101055556|K14484 IAA; auxin-responsive protein IAA	--	--	AUX/IAA family	Auxin-responsive protein IAA29 OS=Arabidopsis thaliana OX=3702 GN=IAA29 PE=1 SV=2	IAA36 [Solanum lycopersicum]
Solyc08g081610.4	1.1212	0.813185	0.709523	0.881303	25.8411	47.0478	61.8748	44.9213	72.6435	2731.24	5.2342	2.31085e-19	9.64019e-18	up	--	--	Molecular Function: DNA-binding transcription factor activity (GO:0003700);; Cellular Component: nucleus (GO:0005634);; Biological Process: transcription, DNA-templated (GO:0006351);; Biological Process: defense response (GO:0006952);; Biological Process: response to chitin (GO:0010200);; Molecular Function: sequence-specific DNA binding (GO:0043565);;	K13426|0.0|sly:101245784|K13426 WRKY29; WRKY transcription factor 29	--	--	WRKY DNA -binding domain	Probable WRKY transcription factor 29 OS=Arabidopsis thaliana OX=3702 GN=WRKY29 PE=2 SV=1	PREDICTED: probable WRKY transcription factor 29 [Solanum lycopersicum]
Solyc11g071500.3	0.249026	1.18171	0.091608	0.507448	0.12712	0.104238	0.089432	0.10693	49.052	10.0152	-2.29838	0.0167461	0.0364476	down	--	--	Molecular Function: DNA binding (GO:0003677);; Molecular Function: DNA-binding transcription factor activity (GO:0003700);; Cellular Component: nucleus (GO:0005634);; Biological Process: transcription, DNA-templated (GO:0006351);; Biological Process: regulation of transcription, DNA-templated (GO:0006355);; Biological Process: response to water deprivation (GO:0009414);; Biological Process: respo…	--|0.0|sly:101258332|hypothetical protein	[O]	Posttranslational modification, protein turnover, chaperones	Myb-like DNA-binding domain;; Myb-like DNA-binding domain	Transcription factor SRM1 OS=Arabidopsis thaliana OX=3702 GN=SRM1 PE=1 SV=1	PREDICTED: uncharacterized protein LOC101258332 [Solanum lycopersicum]
Solyc04g008750.3	23.3375	22.6114	21.6545	22.5345	11.3339	10.236	7.05819	9.54269	1812.89	601.39	-1.59138	9.89083e-05	0.00037874	down	[K]	Transcription	Molecular Function: RNA polymerase II core binding (GO:0000993);; Molecular Function: DNA-binding transcription factor activity (GO:0003700);; Molecular Function: single-stranded RNA binding (GO:0003727);; Biological Process: chromatin organization (GO:0006325);; Biological Process: transcription, DNA-templated (GO:0006351);; Biological Process: mRNA processing (GO:0006397);; Molecular Function: …	K15171|1e-86|spen:107016019|K15171 SUPT4H1; transcription elongation factor SPT4	[K]	Transcription	Spt4/RpoE2 zinc finger	Transcription elongation factor SPT4 homolog 2 OS=Arabidopsis thaliana OX=3702 GN=At5g63670 PE=3 SV=1	PREDICTED: transcription elongation factor SPT4 homolog 2-like isoform X2 [Solanum lycopersicum]
Solyc01g060420.2	0.257337	0.083779	1.44682	0.595978	0	0	0	0	22.828	0	-7.18284	0.000475094	0.0015501	down	--	--	Molecular Function: DNA-binding transcription factor activity (GO:0003700);; Cellular Component: nucleus (GO:0005634);; Biological Process: transcription, DNA-templated (GO:0006351);; Biological Process: regulation of transcription, DNA-templated (GO:0006355);; Biological Process: multicellular organism development (GO:0007275);; Biological Process: cytokinin-activated signaling pathway (GO:00097…	--|1e-110|sly:104646937|hypothetical protein	--	--	--	Zinc finger protein 5 OS=Arabidopsis thaliana OX=3702 GN=ZFP5 PE=1 SV=1	PREDICTED: zinc finger protein 6-like [Solanum lycopersicum]
Solyc08g080580.4	0.84459	1.88054	0.863792	1.19631	0.343578	0.8092	0.343856	0.498878	267.391	96.2679	-1.47389	0.00537305	0.0135464	down	[KAD]	--	Molecular Function: RNA polymerase II transcription factor activity, sequence-specific DNA binding (GO:0000981);; Molecular Function: transcription factor activity, RNA polymerase II transcription factor recruiting (GO:0001135);; Cellular Component: nucleus (GO:0005634);; Biological Process: transcription, DNA-templated (GO:0006351);; Biological Process: regulation of transcription by RNA polymer…	--|0.0|sly:101266438|hypothetical protein	[K]	Transcription	Myb-like DNA-binding domain;; Myb-like DNA-binding domain;; SLIDE	Transcription factor MYB3R-1 OS=Arabidopsis thaliana OX=3702 GN=MYB3R1 PE=2 SV=1	PREDICTED: transcription factor MYB28-like [Solanum lycopersicum]
Solyc03g044380.3	4.34916	3.30948	2.15334	3.27066	19.2841	23.7409	23.905	22.31	1345.34	8740.99	2.69979	9.75447e-11	1.13739e-09	up	[R]	General function prediction only	Molecular Function: DNA-binding transcription factor activity (GO:0003700);; Molecular Function: single-stranded RNA binding (GO:0003727);; Cellular Component: nucleus (GO:0005634);; Biological Process: regulation of gene expression by genetic imprinting (GO:0006349);; Biological Process: transcription, DNA-templated (GO:0006351);; Biological Process: DNA mediated transformation (GO:0009294);; Bi…	K11430|0.0|sly:100134892|K11430 EZH2; histone-lysine N-methyltransferase EZH2 [EC:2.1.1.43]	[K]	Transcription	SET domain	Histone-lysine N-methyltransferase CLF OS=Arabidopsis thaliana OX=3702 GN=CLF PE=1 SV=2	EZ2 protein [Solanum lycopersicum]
Solyc05g024010.3	0.43572	0.505747	0.500951	0.480806	12.559	7.47411	9.89551	9.97619	67.4866	991.284	3.88446	3.50946e-16	9.48217e-15	up	--	--	Molecular Function: DNA-binding transcription factor activity (GO:0003700);; Cellular Component: nucleus (GO:0005634);; Biological Process: regulation of transcription, DNA-templated (GO:0006355);; Molecular Function: zinc ion binding (GO:0008270);;	--|0.0|sly:101254090|hypothetical protein	--	--	CCT motif;; B-box zinc finger	Zinc finger protein CONSTANS-LIKE 15 OS=Arabidopsis thaliana OX=3702 GN=COL15 PE=1 SV=1	PREDICTED: zinc finger protein CONSTANS-LIKE 14-like [Solanum lycopersicum]
Solyc08g080290.4	4.65476	0.607086	0.252788	1.83821	8.94949	7.30586	15.1649	10.4734	117.805	534.964	2.18247	0.0235417	0.0491152	up	--	--	Molecular Function: DNA-binding transcription factor activity (GO:0003700);; Cellular Component: nucleus (GO:0005634);; Biological Process: transcription, DNA-templated (GO:0006351);; Biological Process: ethylene-activated signaling pathway (GO:0009873);; Biological Process: glucosinolate metabolic process (GO:0019760);; Molecular Function: sequence-specific DNA binding (GO:0043565);;	--|0.0|sly:101246746|hypothetical protein	--	--	AP2 domain	Ethylene-responsive transcription factor ERF027 OS=Arabidopsis thaliana OX=3702 GN=ERF027 PE=2 SV=1	PREDICTED: ethylene-responsive transcription factor ERF027-like [Solanum lycopersicum]
Solyc06g036300.4	7.04431	10.7183	7.2231	8.32857	3.92774	3.59329	3.14182	3.55429	1041.72	407.602	-1.35396	5.93699e-05	0.00024007	down	--	--	Molecular Function: DNA binding (GO:0003677);; Molecular Function: DNA-binding transcription factor activity (GO:0003700);; Cellular Component: nucleus (GO:0005634);; Biological Process: transcription, DNA-templated (GO:0006351);; Biological Process: response to salt stress (GO:0009651);; Biological Process: response to ethylene (GO:0009723);; Biological Process: response to abscisic acid (GO:000…	--|0.0|sly:101259846|hypothetical protein	[O]	Posttranslational modification, protein turnover, chaperones	Myb-like DNA-binding domain	Protein REVEILLE 6 OS=Arabidopsis thaliana OX=3702 GN=RVE6 PE=2 SV=1	PREDICTED: protein REVEILLE 6 isoform X1 [Solanum lycopersicum]
Solyc01g096510.2	28.1327	86.2328	33.7185	49.3613	157.53	215.8	209.45	194.26	1747.04	6113.61	1.80688	8.17644e-05	0.000319851	up	--	--	Cellular Component: nucleus (GO:0005634);; Cellular Component: chloroplast (GO:0009507);; Biological Process: defense response to bacterium, incompatible interaction (GO:0009816);; Biological Process: positive regulation of DNA-binding transcription factor activity (GO:0051091);; Biological Process: cellular response to light stimulus (GO:0071482);;	--|1e-108|sly:101268143|hypothetical protein	--	--	VQ motif	Sigma factor binding protein 1, chloroplastic OS=Arabidopsis thaliana OX=3702 GN=SIB1 PE=1 SV=1	PREDICTED: sigma factor binding protein 1, chloroplastic [Solanum lycopersicum]
Solyc02g067340.4	18.4603	16.7514	19.7007	18.3042	2.21554	2.9733	1.80769	2.33218	1681.7	182.744	-3.20117	1.51214e-13	2.81925e-12	down	[KAD]	--	--	K09422|0.0|sly:544119|K09422 MYBP; transcription factor MYB, plant	[K]	Transcription	Myb-like DNA-binding domain;; Myb-like DNA-binding domain	Transcription factor MYB96 OS=Arabidopsis thaliana OX=3702 GN=MYB96 PE=2 SV=1	transcription factor [Solanum lycopersicum]
Solyc02g080260.4	2.41806	1.74597	1.46056	1.87486	0.785112	0.862669	0.685263	0.777681	588.928	182.121	-1.69236	0.000123255	0.00046117	down	[K]	Transcription	Molecular Function: DNA binding (GO:0003677);; Molecular Function: DNA-binding transcription factor activity (GO:0003700);; Cellular Component: nucleus (GO:0005634);; Biological Process: transcription, DNA-templated (GO:0006351);; Molecular Function: lipid binding (GO:0008289);; Biological Process: seed germination (GO:0009845);; Biological Process: epidermal cell differentiation (GO:0009913);; M…	K09338|0.0|sly:101259395|K09338 HD-ZIP; homeobox-leucine zipper protein	--	--	START domain;; Homeobox domain	Homeobox-leucine zipper protein PROTODERMAL FACTOR 2 OS=Arabidopsis thaliana OX=3702 GN=PDF2 PE=2 SV=1	PREDICTED: homeobox-leucine zipper protein PROTODERMAL FACTOR 2 [Solanum lycopersicum]
Solyc07g006630.4	52.078	53.398	79.7825	61.7528	26.0482	10.4099	4.06925	13.5091	4914.15	796.442	-2.6249	0.000128875	0.000480617	down	--	--	Molecular Function: DNA-binding transcription factor activity (GO:0003700);; Cellular Component: nucleus (GO:0005634);; Biological Process: regulation of transcription, DNA-templated (GO:0006355);; Molecular Function: zinc ion binding (GO:0008270);; Biological Process: response to light stimulus (GO:0009416);; Biological Process: regulation of flower development (GO:0009909);;	--|0.0|sly:100191137|hypothetical protein	[K]	Transcription	CCT motif;; B-box zinc finger	Zinc finger protein CONSTANS-LIKE 5 OS=Arabidopsis thaliana OX=3702 GN=COL5 PE=2 SV=2	CONSTANS-like protein [Solanum lycopersicum]
Solyc08g008480.4	4.86518	15.0175	13.0817	10.9881	0.252554	0	0.079132	0.110562	651.6	5.42969	-6.89114	2.16178e-19	9.08492e-18	down	[KAD]	--	Molecular Function: RNA polymerase II transcription factor activity, sequence-specific DNA binding (GO:0000981);; Molecular Function: transcription factor activity, RNA polymerase II transcription factor recruiting (GO:0001135);; Molecular Function: DNA-binding transcription factor activity (GO:0003700);; Cellular Component: nucleus (GO:0005634);; Biological Process: transcription, DNA-templated …	K09422|0.0|sly:101264349|K09422 MYBP; transcription factor MYB, plant	[K]	Transcription	Myb-like DNA-binding domain;; Myb-like DNA-binding domain	Transcription repressor MYB5 OS=Arabidopsis thaliana OX=3702 GN=MYB5 PE=1 SV=1	PREDICTED: myb-related protein 315-like [Solanum lycopersicum]
Solyc08g076820.3	31.084	5.38131	29.6051	22.0235	0.668735	0.0183094	0.0402699	0.242438	6678.14	53.2133	-6.96905	1.83823e-10	2.04695e-09	down	--	--	Molecular Function: DNA binding (GO:0003677);; Molecular Function: DNA-binding transcription factor activity (GO:0003700);; Cellular Component: nucleus (GO:0005634);; Biological Process: transcription, DNA-templated (GO:0006351);; Biological Process: regulation of transcription, DNA-templated (GO:0006355);; Biological Process: multicellular organism development (GO:0007275);;	--|0.0|sly:101055515|hypothetical protein	--	--	Helix-loop-helix DNA-binding domain	Transcription factor bHLH71 OS=Arabidopsis thaliana OX=3702 GN=BHLH71 PE=1 SV=1	Hop-interacting protein THI018 [Solanum lycopersicum]
Solyc07g055830.3	9.50551	16.6881	7.12169	11.1051	26.2185	28.1199	25.1718	26.5034	1532.36	3633.56	1.24519	0.0010719	0.00321729	up	--	--	--	K15077|0.0|sly:101258385|K15077 ELA1; elongin-A	[K]	Transcription	RNA polymerase II transcription factor SIII (Elongin) subunit A	--	PREDICTED: uncharacterized protein LOC101258385 [Solanum lycopersicum]
Solyc01g090950.4	5.29334	15.9969	7.93535	9.74186	4.15185	3.67165	2.22794	3.35048	1364.87	396.282	-1.78375	0.000153994	0.000563582	down	--	--	Molecular Function: DNA-binding transcription factor activity (GO:0003700);; Cellular Component: nucleus (GO:0005634);; Biological Process: transcription, DNA-templated (GO:0006351);; Biological Process: regulation of transcription, DNA-templated (GO:0006355);; Biological Process: circadian rhythm (GO:0007623);; Biological Process: cell differentiation (GO:0030154);; Molecular Function: sequence-…	--|0.0|sly:104648977|hypothetical protein	--	--	GRAS domain family	Scarecrow-like protein 6 OS=Arabidopsis thaliana OX=3702 GN=SCL6 PE=1 SV=1	GRAS family protein [Solanum lycopersicum]
Solyc12g011200.3	0.483656	0.261253	0.143849	0.296253	1.9153	2.13253	2.48754	2.17845	21.7377	174.678	3.0062	2.00727e-06	1.09049e-05	up	--	--	Molecular Function: DNA-binding transcription factor activity (GO:0003700);; Cellular Component: nucleus (GO:0005634);; Biological Process: transcription, DNA-templated (GO:0006351);; Molecular Function: sequence-specific DNA binding (GO:0043565);;	--|0.0|sly:101265102|hypothetical protein	--	--	WRKY DNA -binding domain	Probable WRKY transcription factor 28 OS=Arabidopsis thaliana OX=3702 GN=WRKY28 PE=2 SV=1	PREDICTED: probable WRKY transcription factor 71 isoform X1 [Solanum lycopersicum]
Solyc06g053840.3	29.0804	58.2599	83.9999	57.1134	2.69772	1.49775	0.986269	1.72724	4642.3	110.207	-5.3949	5.9055e-19	2.33034e-17	down	--	--	Molecular Function: DNA binding (GO:0003677);; Molecular Function: DNA-binding transcription factor activity (GO:0003700);; Cellular Component: nucleus (GO:0005634);; Biological Process: transcription, DNA-templated (GO:0006351);; Biological Process: response to auxin (GO:0009733);; Biological Process: auxin-activated signaling pathway (GO:0009734);; Molecular Function: sequence-specific DNA bind…	K14484|1e-138|sly:101255303|K14484 IAA; auxin-responsive protein IAA	--	--	AUX/IAA family	Auxin-responsive protein IAA4 OS=Arabidopsis thaliana OX=3702 GN=IAA4 PE=1 SV=2	auxin-responsive protein IAA4 [Solanum lycopersicum]
Solyc06g082010.4	5.07319	34.627	3.48524	14.3952	252.646	206.262	213.33	224.08	3107.25	48302.4	3.95817	1.8897e-08	1.48519e-07	up	--	--	Molecular Function: DNA binding (GO:0003677);; Molecular Function: DNA-binding transcription factor activity (GO:0003700);; Biological Process: regulation of transcription, DNA-templated (GO:0006355);; Molecular Function: metal ion binding (GO:0046872);;	K23048|0.0|sly:101257277|K23048 UNK; RING finger protein unkempt	[R]	General function prediction only	Ankyrin repeat;; Ankyrin repeats (3 copies);; Ankyrin repeats (many copies);; Ankyrin repeat;; Zinc finger C-x8-C-x5-C-x3-H type (and similar)	Zinc finger CCCH domain-containing protein 66 OS=Arabidopsis thaliana OX=3702 GN=At5g58620 PE=2 SV=1	PREDICTED: zinc finger CCCH domain-containing protein 66-like isoform X1 [Solanum lycopersicum]
Solyc06g071690.3	0.175771	0.264554	0.27912	0.239815	1.68087	2.83629	3.28139	2.59952	16.2716	153.804	3.24789	1.22807e-07	8.29533e-07	up	[KAD]	--	Molecular Function: RNA polymerase II transcription factor activity, sequence-specific DNA binding (GO:0000981);; Molecular Function: transcription factor activity, RNA polymerase II transcription factor recruiting (GO:0001135);; Cellular Component: nucleus (GO:0005634);; Biological Process: transcription, DNA-templated (GO:0006351);; Biological Process: regulation of transcription by RNA polymer…	K09422|0.0|sly:101264528|K09422 MYBP; transcription factor MYB, plant	[K]	Transcription	Myb-like DNA-binding domain;; Myb-like DNA-binding domain	Transcription factor MYB86 OS=Arabidopsis thaliana OX=3702 GN=MYB86 PE=2 SV=1	PREDICTED: transcription factor MYB86-like [Solanum lycopersicum]
Solyc02g087960.3	10.1021	2.16551	5.49412	5.92057	2.42532	1.28907	1.2259	1.64676	438.258	102.452	-2.09564	0.00284924	0.00768669	down	[KAD]	--	Molecular Function: DNA binding (GO:0003677);; Cellular Component: nucleus (GO:0005634);; Biological Process: transcription, DNA-templated (GO:0006351);; Biological Process: regulation of transcription, DNA-templated (GO:0006355);;	K09422|0.0|sly:101253245|K09422 MYBP; transcription factor MYB, plant	[K]	Transcription	Myb-like DNA-binding domain;; Myb-like DNA-binding domain	Myb-related protein 306 OS=Antirrhinum majus OX=4151 GN=MYB306 PE=2 SV=1	PREDICTED: myb-related protein 306-like [Solanum lycopersicum]
Solyc02g084590.4	6.33578	6.09806	10.7026	7.71215	3.23621	2.25416	3.781	3.09046	578.356	186.131	-1.63546	0.00292133	0.00786402	down	--	--	Molecular Function: RNA polymerase II regulatory region sequence-specific DNA binding (GO:0000977);; Molecular Function: RNA polymerase II transcription factor binding (GO:0001085);; Molecular Function: transcriptional activator activity, RNA polymerase II transcription regulatory region sequence-specific DNA binding (GO:0001228);; Molecular Function: chromatin binding (GO:0003682);; Molecular Fu…	--|0.0|sly:101249135|hypothetical protein	[K]	Transcription	GATA zinc finger	GATA transcription factor 5 OS=Arabidopsis thaliana OX=3702 GN=GATA5 PE=2 SV=1	PREDICTED: GATA transcription factor 5-like [Solanum lycopersicum]
Solyc09g065100.3	1.00553	4.23841	0.797164	2.0137	0.56979	0.280991	0.640046	0.496942	337.604	76.7092	-2.14112	0.00119916	0.00355833	down	--	--	Cellular Component: nucleus (GO:0005634);; Biological Process: transcription, DNA-templated (GO:0006351);; Biological Process: regulation of transcription, DNA-templated (GO:0006355);; Biological Process: flavonoid biosynthetic process (GO:0009813);;	--|0.0|sly:101254527|hypothetical protein	--	--	bHLH-MYC and R2R3-MYB transcription factors N-terminal;; Helix-loop-helix DNA-binding domain	Basic helix-loop-helix protein A OS=Pisum sativum OX=3888 GN=BHLH PE=3 SV=1	basic helix-loop-helix transcription factor [Solanum lycopersicum]
Solyc03g031450.3	0	0	0	0	0.141957	0.516366	1.06003	0.572783	0	51.7746	7.95715	1.90719e-06	1.0389e-05	up	--	--	Molecular Function: core promoter sequence-specific DNA binding (GO:0001046);; Molecular Function: transcriptional activator activity, RNA polymerase II transcription regulatory region sequence-specific DNA binding (GO:0001228);; Molecular Function: DNA-binding transcription factor activity (GO:0003700);; Cellular Component: nucleus (GO:0005634);; Biological Process: transcription by RNA polymera…	--|0.0|sly:101263190|hypothetical protein	--	--	Helix-loop-helix DNA-binding domain	Transcription factor bHLH112 OS=Arabidopsis thaliana OX=3702 GN=BHLH112 PE=1 SV=1	PREDICTED: transcription factor bHLH112-like [Solanum lycopersicum]
Solyc02g063520.3	2.69965	11.5006	4.11493	6.10506	16.9521	20.9488	35.8481	24.583	747.246	2955.26	1.98309	0.000800708	0.00248274	up	--	--	Molecular Function: DNA-binding transcription factor activity (GO:0003700);; Cellular Component: nucleus (GO:0005634);; Biological Process: transcription, DNA-templated (GO:0006351);; Biological Process: response to water deprivation (GO:0009414);; Biological Process: response to cytokinin (GO:0009735);; Biological Process: response to abscisic acid (GO:0009737);; Biological Process: abscisic aci…	K09338|1e-179|sly:101249144|K09338 HD-ZIP; homeobox-leucine zipper protein	[K]	Transcription	Homeobox domain;; Homeobox associated leucine zipper	Homeobox-leucine zipper protein HAT22 OS=Arabidopsis thaliana OX=3702 GN=HAT22 PE=1 SV=1	PREDICTED: homeobox-leucine zipper protein HAT22 [Solanum lycopersicum]
Solyc06g053220.3	0.045051	0.715712	0.018452	0.259738	10.8537	5.97273	3.03227	6.61956	26.3461	446.293	4.07534	1.12074e-09	1.10218e-08	up	[K]	Transcription	Molecular Function: DNA-binding transcription factor activity (GO:0003700);; Cellular Component: nucleus (GO:0005634);; Biological Process: transcription, DNA-templated (GO:0006351);; Biological Process: response to osmotic stress (GO:0006970);; Biological Process: multicellular organism development (GO:0007275);; Biological Process: response to water deprivation (GO:0009414);; Biological Process…	K09338|1e-167|sly:101264731|K09338 HD-ZIP; homeobox-leucine zipper protein	[K]	Transcription	Homeobox domain;; Homeobox associated leucine zipper	Homeobox-leucine zipper protein ATHB-12 OS=Arabidopsis thaliana OX=3702 GN=ATHB-12 PE=1 SV=1	PREDICTED: homeobox-leucine zipper protein ATHB-12-like [Solanum lycopersicum]
Solyc10g078430.2	4.0197	5.23574	3.87793	4.37779	13.1994	18.2566	20.679	17.3783	813.763	3026.49	1.8947	3.44884e-06	1.79286e-05	up	--	--	Biological Process: G1/S transition of mitotic cell cycle (GO:0000082);; Molecular Function: RNA polymerase II transcription factor activity, sequence-specific DNA binding (GO:0000981);; Molecular Function: DNA binding (GO:0003677);; Cellular Component: nucleus (GO:0005634);; Cellular Component: transcription factor complex (GO:0005667);; Cellular Component: cytoplasm (GO:0005737);; Biological Pr…	K04683|0.0|sly:101267947|K04683 TFDP1; transcription factor Dp-1	[K]	Transcription	Transcription factor DP;; E2F/DP family winged-helix DNA-binding domain	Transcription factor-like protein DPB OS=Arabidopsis thaliana OX=3702 GN=DPB PE=1 SV=1	PREDICTED: transcription factor-like protein DPB isoform X1 [Solanum lycopersicum]
Solyc08g014030.1	2.01451	3.07121	3.66274	2.91615	0.378423	0.378504	0	0.252309	223.362	13.1604	-4.07195	3.46239e-05	0.000146862	down	--	--	Molecular Function: DNA-binding transcription factor activity (GO:0003700);; Cellular Component: nucleus (GO:0005634);; Cellular Component: early endosome (GO:0005769);; Cellular Component: late endosome (GO:0005770);; Biological Process: transcription, DNA-templated (GO:0006351);; Biological Process: asymmetric cell division (GO:0008356);; Biological Process: radial pattern formation (GO:0009956…	--|0.0|sly:101249840|hypothetical protein	--	--	GRAS domain family	Protein SHORT-ROOT OS=Arabidopsis thaliana OX=3702 GN=SHR PE=1 SV=1	PREDICTED: protein SHORT-ROOT-like [Solanum lycopersicum]
Solyc06g066180.4	2.4806	2.82728	3.80278	3.03689	2.20423	1.02274	0.809343	1.34544	433.108	142.654	-1.59964	0.00706082	0.0172347	down	--	--	Molecular Function: DNA binding (GO:0003677);; Cellular Component: nucleus (GO:0005634);; Biological Process: transcription, DNA-templated (GO:0006351);; Biological Process: regulation of transcription, DNA-templated (GO:0006355);;	--|1e-107|spen:107021295|hypothetical protein	--	--	MYB-CC type transfactor, LHEQLE motif;; Myb-like DNA-binding domain	Myb family transcription factor PHL11 OS=Arabidopsis thaliana OX=3702 GN=PHL11 PE=1 SV=1	PREDICTED: myb family transcription factor PHL11 isoform X3 [Solanum lycopersicum]
Solyc06g069850.3	4.93356	5.09673	3.25666	4.42898	2.10119	0.990185	1.40241	1.49793	357.155	110.514	-1.69234	0.000159312	0.000580951	down	[KAD]	--	Molecular Function: DNA binding (GO:0003677);; Cellular Component: nucleus (GO:0005634);; Biological Process: transcription, DNA-templated (GO:0006351);; Biological Process: regulation of transcription, DNA-templated (GO:0006355);;	K09422|0.0|sly:101253907|K09422 MYBP; transcription factor MYB, plant	[K]	Transcription	Myb-like DNA-binding domain;; Myb-like DNA-binding domain	Myb-related protein 306 OS=Antirrhinum majus OX=4151 GN=MYB306 PE=2 SV=1	PREDICTED: myb-related protein 306-like [Solanum lycopersicum]
Solyc12g042210.2	0.185688	0.146389	0.121502	0.151193	8.81557	12.8583	13.7463	11.8067	9.19956	538.013	5.88729	1.71995e-23	1.13012e-21	up	--	--	Molecular Function: DNA-binding transcription factor activity (GO:0003700);; Cellular Component: nucleus (GO:0005634);; Biological Process: transcription, DNA-templated (GO:0006351);; Biological Process: multicellular organism development (GO:0007275);; Biological Process: ethylene-activated signaling pathway (GO:0009873);; Molecular Function: sequence-specific DNA binding (GO:0043565);; Biologic…	--|0.0|sly:101266802|hypothetical protein	--	--	AP2 domain	Ethylene-responsive transcription factor ERF114 OS=Arabidopsis thaliana OX=3702 GN=ERF114 PE=1 SV=1	PREDICTED: ethylene-responsive transcription factor ERF114-like [Solanum lycopersicum]
Solyc11g066050.1	1.39786	3.07695	4.10362	2.85948	1.04557	0.974912	0.520799	0.847092	197.827	42.2401	-2.22238	0.000442124	0.00145253	down	--	--	Molecular Function: DNA binding (GO:0003677);; Molecular Function: DNA-binding transcription factor activity (GO:0003700);; Cellular Component: nucleus (GO:0005634);; Biological Process: transcription, DNA-templated (GO:0006351);; Biological Process: regulation of transcription, DNA-templated (GO:0006355);; Molecular Function: metal ion binding (GO:0046872);;	--|0.0|sly:101256250|hypothetical protein	--	--	Dof domain, zinc finger	Dof zinc finger protein DOF5.1 OS=Arabidopsis thaliana OX=3702 GN=DOF5.1 PE=2 SV=1	PREDICTED: dof zinc finger protein DOF5.1-like [Solanum lycopersicum]
Solyc04g064550.1	21.4973	46.1065	5.85669	24.4868	60.2104	66.6662	80.6187	69.1651	1992.07	5138.17	1.36663	0.0159267	0.034934	up	--	--	Molecular Function: DNA-binding transcription factor activity (GO:0003700);; Cellular Component: nucleus (GO:0005634);; Biological Process: transcription, DNA-templated (GO:0006351);; Biological Process: regulation of transcription, DNA-templated (GO:0006355);; Molecular Function: sequence-specific DNA binding (GO:0043565);;	--|0.0|sly:100037499|hypothetical protein	--	--	GRAS domain family	Scarecrow-like protein 1 OS=Arabidopsis thaliana OX=3702 GN=SCL1 PE=2 SV=1	GRAS6 protein [Solanum lycopersicum]
Solyc02g067230.3	3.00592	13.08	8.82999	8.3053	0.850477	2.3527	0.668213	1.29046	813.842	105.137	-2.95123	1.44791e-05	6.65288e-05	down	--	--	Molecular Function: DNA-binding transcription factor activity (GO:0003700);; Cellular Component: nucleus (GO:0005634);; Biological Process: transcription, DNA-templated (GO:0006351);; Biological Process: regulation of transcription, DNA-templated (GO:0006355);; Biological Process: flower development (GO:0009908);; Molecular Function: sequence-specific DNA binding (GO:0043565);; Molecular Function…	--|0.0|sly:101243956|hypothetical protein	--	--	Dof domain, zinc finger	Cyclic dof factor 2 OS=Arabidopsis thaliana OX=3702 GN=CDF2 PE=1 SV=2	PREDICTED: cyclic dof factor 2 [Solanum lycopersicum]
Solyc01g096810.3	15.9565	46.5445	7.43029	23.3104	107.791	96.5975	87.8184	97.4022	2358.2	9335.77	1.98476	0.000360976	0.00121124	up	--	--	Molecular Function: transcription regulatory region sequence-specific DNA binding (GO:0000976);; Biological Process: response to hypoxia (GO:0001666);; Molecular Function: DNA-binding transcription factor activity (GO:0003700);; Cellular Component: nucleus (GO:0005634);; Biological Process: transcription, DNA-templated (GO:0006351);; Biological Process: regulation of transcription, DNA-templated …	K14514|0.0|sly:543680|K14514 EIN3; ethylene-insensitive protein 3	--	--	Ethylene insensitive 3	Protein ETHYLENE INSENSITIVE 3 OS=Arabidopsis thaliana OX=3702 GN=EIN3 PE=1 SV=1	EIL3 protein [Solanum lycopersicum]
Solyc06g075660.4	5.02476	25.3381	21.8469	17.4033	1.61432	0.69988	0.092632	0.802278	897.985	35.7793	-4.64393	9.61339e-08	6.65476e-07	down	[KAD]	--	Molecular Function: RNA polymerase II transcription factor activity, sequence-specific DNA binding (GO:0000981);; Molecular Function: transcription factor activity, RNA polymerase II transcription factor recruiting (GO:0001135);; Molecular Function: DNA-binding transcription factor activity (GO:0003700);; Cellular Component: nucleus (GO:0005634);; Biological Process: transcription, DNA-templated …	K09422|1e-121|sly:101255305|K09422 MYBP; transcription factor MYB, plant	[K]	Transcription	Myb-like DNA-binding domain;; Myb-like DNA-binding domain	Transcription factor MYB48 OS=Arabidopsis thaliana OX=3702 GN=MYB48 PE=2 SV=1	transcription factor MYB48-like [Solanum lycopersicum]
Solyc10g005330.3	19.3449	36.044	12.9809	22.7899	5.51129	4.98948	3.64068	4.71382	6011.19	1164.57	-2.36785	4.32969e-08	3.19212e-07	down	[K]	Transcription	Molecular Function: DNA binding (GO:0003677);; Molecular Function: DNA-binding transcription factor activity (GO:0003700);; Cellular Component: nucleus (GO:0005634);; Biological Process: transcription, DNA-templated (GO:0006351);; Molecular Function: lipid binding (GO:0008289);; Biological Process: seed germination (GO:0009845);; Molecular Function: sequence-specific DNA binding (GO:0043565);; Bi…	K09338|0.0|sly:101256132|K09338 HD-ZIP; homeobox-leucine zipper protein	--	--	START domain;; Homeobox domain	Homeobox-leucine zipper protein MERISTEM L1 OS=Arabidopsis thaliana OX=3702 GN=ATML1 PE=2 SV=1	PREDICTED: homeobox-leucine zipper protein MERISTEM L1 [Solanum lycopersicum]
Solyc08g080400.2	0.930986	2.70483	0.863245	1.49969	0.581671	0.835542	0.262287	0.559833	156.076	47.8178	-1.70418	0.00504905	0.0128328	down	--	--	Molecular Function: DNA-binding transcription factor activity (GO:0003700);; Cellular Component: nucleus (GO:0005634);; Biological Process: transcription, DNA-templated (GO:0006351);; Biological Process: regulation of transcription, DNA-templated (GO:0006355);; Molecular Function: sequence-specific DNA binding (GO:0043565);;	--|0.0|sly:101244695|hypothetical protein	--	--	GRAS domain family	Scarecrow-like protein 28 OS=Arabidopsis thaliana OX=3702 GN=SCL28 PE=1 SV=1	PREDICTED: scarecrow-like protein 28 [Solanum lycopersicum]
Solyc06g061030.3	6.50396	12.4417	4.51136	7.81902	3.84057	2.81966	1.83232	2.83085	1970.54	591.819	-1.73509	0.000116068	0.000437094	down	[T]	Signal transduction mechanisms	Biological Process: phosphorelay signal transduction system (GO:0000160);; Molecular Function: DNA binding (GO:0003677);; Molecular Function: DNA-binding transcription factor activity (GO:0003700);; Cellular Component: nucleus (GO:0005634);; Biological Process: transcription, DNA-templated (GO:0006351);;	--|0.0|sly:101245957|hypothetical protein	[K]	Transcription	Response regulator receiver domain;; Myb-like DNA-binding domain	Two-component response regulator-like APRR2 OS=Arabidopsis thaliana OX=3702 GN=APRR2 PE=2 SV=2	PREDICTED: two-component response regulator-like APRR2 [Solanum lycopersicum]
Solyc07g039570.3	0.135015	0.230024	0	0.12168	36.7767	59.2046	68.3312	54.7709	17.984	6939.5	8.56116	2.71472e-42	1.10338e-39	up	--	--	Molecular Function: DNA binding (GO:0003677);; Molecular Function: DNA-binding transcription factor activity (GO:0003700);; Cellular Component: nucleus (GO:0005634);; Biological Process: transcription, DNA-templated (GO:0006351);; Biological Process: regulation of transcription, DNA-templated (GO:0006355);; Biological Process: response to chitin (GO:0010200);;	--|0.0|sly:101256789|hypothetical protein	--	--	Helix-loop-helix DNA-binding domain	Putative transcription factor bHLH041 OS=Arabidopsis thaliana OX=3702 GN=BHLH41 PE=3 SV=1	PREDICTED: putative transcription factor bHLH041 [Solanum lycopersicum]
Solyc04g077490.3	1.74391	2.07322	1.76321	1.86011	0.249203	0.176033	0.076729	0.167322	313.875	26.3758	-3.56538	1.30028e-14	2.87223e-13	down	--	--	Molecular Function: DNA binding (GO:0003677);; Molecular Function: DNA-binding transcription factor activity (GO:0003700);; Cellular Component: nucleus (GO:0005634);; Biological Process: transcription, DNA-templated (GO:0006351);; Biological Process: flower development (GO:0009908);; Biological Process: maintenance of shoot apical meristem identity (GO:0010492);; Biological Process: glucosinolate…	K09285|0.0|sly:101251772|K09285 OVM; AP2-like factor, ANT lineage	--	--	AP2 domain	AP2-like ethylene-responsive transcription factor ANT OS=Arabidopsis thaliana OX=3702 GN=ANT PE=1 SV=2	AP2-like ethylene-responsive transcription factor ANT-like [Solanum lycopersicum]
Solyc11g005920.3	4.88949	11.1262	3.60759	6.54111	18.9883	22.2613	19.4879	20.2458	3293.83	9352.59	1.50539	0.000143112	0.000527762	up	--	--	Molecular Function: DNA binding (GO:0003677);; Molecular Function: DNA-binding transcription factor activity (GO:0003700);; Cellular Component: nucleus (GO:0005634);; Biological Process: transcription, DNA-templated (GO:0006351);;	--|0.0|sly:101248635|hypothetical protein	--	--	No apical meristem (NAM) protein	NAC domain-containing protein 82 OS=Arabidopsis thaliana OX=3702 GN=NAC082 PE=1 SV=1	PREDICTED: NAC domain-containing protein 82 isoform X2 [Solanum lycopersicum]
[truncated: 234 more rows]

## Sheet: H6 vs. H0
TF ID	R01	R02	R03	H0	R07	R08	R09	H6	baseMeanA	baseMeanB	log2(H6/H0)	pvalue	padj	regulated	COG_class	COG_class_annotation	GO_annotation	KEGG_annotation	KOG_class	KOG_class_annotation	Pfam_annotation	Swissprot_annotation	nr_annotation
[truncated: 650 more rows]

[truncated: 1 more sheets: H12 vs. H0]
