# Supplementary material for: Time-Course Transcriptome Profiling Reveals Differential Resistance Responses of Tomato to a Phytotoxic Effector of the Pathogenic Oomycete Phytophthora cactorum
Source: Plants (Basel). 2023 Feb 15;12(4):883. doi: 10.3390/plants12040883 (PMC9964705; doi:10.3390/plants12040883)
Supplement: Supplementary file 1 [file plants-12-00883-s001.zip › Table S14.xlsx]

## Sheet: H3 vs. H0
Article title:
Time-course transcriptome profiling reveals differential resistance responses of tomato to a phytotoxic effector of the pathogenic oomycete Phytophthora cactorum
Journal name:
Plants
Author names:
Xue Zhou1, #, Ke Wen1, #, Shen-Xin Huang1,#, Yi Lu1, Yang Liu1, 2, Jing-Hao Jin1, 2, Shiv D. Kale3, Xiao-Ren Chen1, 2, *
Affiliations:
1 College of Plant Protection, Yangzhou University, 48 Eastern Wenhui Road, Yangzhou 225009, Jiangsu Province, China; 2 Joint International Research Laboratory of Agriculture and Agri-Product Safety of Ministry of Education of China, Yangzhou University, 48 Eastern Wenhui Road, Yangzhou 225009, Jiangsu Province, China; 3 Fralin Life Science Institute, Virginia Tech, Blacksburg, Virginia 24060, USA
Affiliation and e-mail address of the corresponding author (*):
1 College of Plant Protection, Yangzhou University, 48 Eastern Wenhui Road, Yangzhou 225009, Jiangsu Province, China; 2 Joint International Research Laboratory of Agriculture and Agri-Product Safety of Ministry of Education of China, Yangzhou University, 48 Eastern Wenhui Road, Yangzhou 225009, Jiangsu Province, China
Tel: +86-514-87971383; Fax: +86-514-87347537; E-mail: xrchen@yzu.edu.cn
Table S14 Genes encoding the pathogenesis-related (PR) proteins
Gene ID	H0	H3	log2.H3.H0.	pvalue	padj	regulated	COG_class	COG_class_annotation	GO_annotation	KEGG_annotation	KOG_class	KOG_class_annotation	Pfam_annotation	Swissprot_annotation	nr_annotation
Solyc07g006710.2	2111.39	1.53902	-10.3536	2.2e-22	1.28e-20	down	[S]	Function unknown	Cellular Component: extracellular region (GO:0005576);; Biological Process: defense response (GO:0006952);; Biological Process: response to biotic stimulus (GO:0009607);;	K20412|1e-142|sly:101267821|K20412 PI16; peptidase inhibitor 16	[S]	Function unknown	Cysteine-rich secretory protein family	Pathogenesis-related protein PR-1 OS=Medicago truncatula OX=3880 GN=PR-1 PE=2 SV=1	PREDICTED: pathogenesis-related protein PR-1-like [Solanum lycopersicum]
Solyc07g005370.4	19766.8	274.44	-6.16979	1.44e-13	2.7e-12	down	--	--	Biological Process: response to molecule of fungal origin (GO:0002238);; Biological Process: defense response (GO:0006952);; Cellular Component: integral component of membrane (GO:0016021);; Molecular Function: (S)-norcoclaurine synthase activity (GO:0050474);; Biological Process: (S)-reticuline metabolic process (GO:1901010);;	--|1e-103|sly:101262127|hypothetical protein	--	--	Pathogenesis-related protein Bet v I family	S-norcoclaurine synthase 1 OS=Papaver somniferum OX=3469 GN=NCS1 PE=1 SV=1	PREDICTED: S-norcoclaurine synthase 1-like [Solanum lycopersicum]
Solyc04g050950.3	71.8073	3.60615	-4.30393	8.4e-06	4.04e-05	down	--	--	Biological Process: defense response (GO:0006952);; Biological Process: response to biotic stimulus (GO:0009607);;	--|1e-108|sly:101267701|hypothetical protein	--	--	Pathogenesis-related protein Bet v I family	MLP-like protein 31 OS=Arabidopsis thaliana OX=3702 GN=MLP31 PE=2 SV=2	PREDICTED: MLP-like protein 34 [Solanum lycopersicum]
Solyc01g095500.3	49.6611	2.57253	-4.22633	5.11e-05	0.000209772	down	--	--	Molecular Function: DNA-binding transcription factor activity (GO:0003700);; Cellular Component: nucleus (GO:0005634);; Cellular Component: cytoplasm (GO:0005737);; Biological Process: transcription, DNA-templated (GO:0006351);; Biological Process: cytokinin-activated signaling pathway (GO:0009736);; Biological Process: embryo development ending in seed dormancy (GO:0009793);; Biological Process:…	--|0.0|sly:101267169|hypothetical protein	--	--	AP2 domain	Ethylene-responsive transcription factor CRF6 OS=Arabidopsis thaliana OX=3702 GN=CRF6 PE=1 SV=1	PREDICTED: pathogenesis-related genes transcriptional activator PTI6 [Solanum lycopersicum]
Solyc04g007790.3	60919.8	4493.92	-3.76081	3.38e-05	0.00014352	down	--	--	Biological Process: defense response (GO:0006952);; Cellular Component: chloroplast (GO:0009507);; Biological Process: response to biotic stimulus (GO:0009607);;	--|1e-107|sly:101266019|hypothetical protein	--	--	Pathogenesis-related protein Bet v I family	MLP-like protein 43 OS=Arabidopsis thaliana OX=3702 GN=MLP43 PE=1 SV=1	PREDICTED: kirola-like [Solanum lycopersicum]
Solyc12g095970.3	183.819	19.1726	-3.25239	3.5e-05	0.000148259	down	--	--	Molecular Function: protein phosphatase inhibitor activity (GO:0004864);; Molecular Function: signaling receptor activity (GO:0004872);; Cellular Component: nucleus (GO:0005634);; Cellular Component: cytoplasm (GO:0005737);; Cellular Component: plasma membrane (GO:0005886);; Biological Process: abscisic acid-activated signaling pathway (GO:0009738);; Molecular Function: abscisic acid binding (GO:…	K14496|1e-136|sly:101246907|K14496 PYL; abscisic acid receptor PYR/PYL family	--	--	Polyketide cyclase / dehydrase and lipid transport;; Pathogenesis-related protein Bet v I family;; Polyketide cyclase / dehydrase and lipid transport	Abscisic acid receptor PYL2 OS=Arabidopsis thaliana OX=3702 GN=PYL2 PE=1 SV=1	PREDICTED: abscisic acid receptor PYL2-like [Solanum lycopersicum]
Solyc09g014525.1	163.157	21.9619	-2.88541	0.00613355	0.0152234	down	--	--	Biological Process: defense response (GO:0006952);; Biological Process: response to biotic stimulus (GO:0009607);;	--|1e-109|sly:101248703|hypothetical protein	--	--	Pathogenesis-related protein Bet v I family	MLP-like protein 31 OS=Arabidopsis thaliana OX=3702 GN=MLP31 PE=2 SV=2	PREDICTED: kirola-like [Solanum lycopersicum]
Solyc09g006005.1	1916.09	275.537	-2.79754	5.69e-08	4.08e-07	down	[S]	Function unknown	Cellular Component: extracellular region (GO:0005576);; Biological Process: defense response (GO:0006952);; Biological Process: response to biotic stimulus (GO:0009607);;	K13449|1e-117|sly:101265854|K13449 PR1; pathogenesis-related protein 1	[S]	Function unknown	Cysteine-rich secretory protein family	Pathogenesis-related leaf protein 4 OS=Solanum lycopersicum OX=4081 PE=2 SV=1	PREDICTED: pathogenesis-related leaf protein 4-like [Solanum lycopersicum]
Solyc02g083760.4	2251.21	437.787	-2.36163	6.56e-09	5.62e-08	down	--	--	--	--|0.0|sly:101262166|hypothetical protein	--	--	Thaumatin family	Thaumatin-like protein 1 OS=Arabidopsis thaliana OX=3702 GN=TLP1 PE=2 SV=1	PREDICTED: pathogenesis-related protein 5 [Solanum lycopersicum]
Solyc11g013300.2	257.82	52.1094	-2.30313	0.0131591	0.0295657	down	--	--	Cellular Component: cell wall (GO:0005618);; Cellular Component: vacuole (GO:0005773);; Biological Process: response to virus (GO:0009615);; Biological Process: systemic acquired resistance (GO:0009627);; Biological Process: response to UV-B (GO:0010224);; Biological Process: regulation of anthocyanin biosynthetic process (GO:0031540);; Biological Process: response to cadmium ion (GO:0046686);; C…	--|0.0|sly:101253741|hypothetical protein	--	--	Thaumatin family	Pathogenesis-related protein 5 OS=Arabidopsis thaliana OX=3702 GN=At1g75040 PE=1 SV=1	PREDICTED: pathogenesis-related protein 5 [Solanum lycopersicum]
Solyc04g007780.3	822.516	209.243	-1.97388	0.00991538	0.0231383	down	--	--	Biological Process: defense response (GO:0006952);; Cellular Component: chloroplast (GO:0009507);; Biological Process: response to biotic stimulus (GO:0009607);;	--|1e-109|sly:101266624|hypothetical protein	--	--	Pathogenesis-related protein Bet v I family	MLP-like protein 43 OS=Arabidopsis thaliana OX=3702 GN=MLP43 PE=1 SV=1	PREDICTED: MLP-like protein 43 [Solanum lycopersicum]
Solyc04g150104.1	4015.35	1060.85	-1.91995	0.000303789	0.00103933	down	--	--	Biological Process: defense response (GO:0006952);; Biological Process: response to biotic stimulus (GO:0009607);;	--|0.0|spen:107015921|hypothetical protein	--	--	Pathogenesis-related protein Bet v I family;; Uncharacterised ACR, YagE family COG1723	MLP-like protein 34 OS=Arabidopsis thaliana OX=3702 GN=MLP34 PE=2 SV=1	PREDICTED: kirola-like [Solanum lycopersicum]
Solyc06g050500.2	242.474	634.213	1.38457	0.0125229	0.0283287	up	--	--	Molecular Function: protein phosphatase inhibitor activity (GO:0004864);; Molecular Function: signaling receptor activity (GO:0004872);; Cellular Component: nucleus (GO:0005634);; Cellular Component: cytoplasm (GO:0005737);; Cellular Component: plasma membrane (GO:0005886);; Biological Process: abscisic acid-activated signaling pathway (GO:0009738);; Molecular Function: abscisic acid binding (GO:…	K14496|0.0|sly:101258963|K14496 PYL; abscisic acid receptor PYR/PYL family	--	--	Polyketide cyclase / dehydrase and lipid transport;; Pathogenesis-related protein Bet v I family	Abscisic acid receptor PYL4 OS=Arabidopsis thaliana OX=3702 GN=PYL4 PE=1 SV=1	PREDICTED: abscisic acid receptor PYL4 [Solanum lycopersicum]
Solyc06g082590.1	2415.37	9484.32	1.97303	3.53e-06	1.83e-05	up	--	--	Molecular Function: DNA binding (GO:0003677);; Molecular Function: DNA-binding transcription factor activity (GO:0003700);; Cellular Component: nucleus (GO:0005634);; Biological Process: transcription, DNA-templated (GO:0006351);; Biological Process: defense response (GO:0006952);;	K13434|0.0|sly:544043|K13434 PTI6; pathogenesis-related genes transcriptional activator PTI6	--	--	AP2 domain	Pathogenesis-related genes transcriptional activator PTI6 OS=Solanum lycopersicum OX=4081 GN=PTI6 PE=2 SV=1	pathogenesis-related genes transcriptional activator PTI6 [Solanum lycopersicum]
Solyc01g097240.3	516.076	5681.46	3.45965	1.75e-07	1.15e-06	up	--	--	Cellular Component: extracellular region (GO:0005576);; Cellular Component: cell wall (GO:0005618);; Biological Process: defense response to bacterium (GO:0042742);; Biological Process: defense response to fungus (GO:0050832);;	--|1e-107|sly:544069|hypothetical protein	[R]	General function prediction only	Barwin family	Pathogenesis-related protein P2 OS=Solanum lycopersicum OX=4081 PE=2 SV=1	pathogenesis-related protein P2 precursor [Solanum lycopersicum]
Solyc01g106620.2	154.074	2427.43	3.97718	1.53e-07	1.02e-06	up	[S]	Function unknown	Cellular Component: extracellular region (GO:0005576);; Biological Process: defense response (GO:0006952);; Biological Process: response to biotic stimulus (GO:0009607);;	K13449|1e-139|sly:100191111|K13449 PR1; pathogenesis-related protein 1	[S]	Function unknown	Cysteine-rich secretory protein family	Basic form of pathogenesis-related protein 1 OS=Nicotiana tabacum OX=4097 PE=3 SV=1	PR1 protein precursor [Solanum lycopersicum]
Solyc09g091000.4	62.5944	1558.6	4.63003	2.24e-09	2.08e-08	up	--	--	Biological Process: defense response (GO:0006952);; Biological Process: response to biotic stimulus (GO:0009607);;	--|1e-110|sly:101246666|hypothetical protein	--	--	Pathogenesis-related protein Bet v I family	Pathogenesis-related protein STH-2 OS=Solanum tuberosum OX=4113 GN=STH-2 PE=2 SV=1	pathogenesis-related protein STH-2 [Solanum lycopersicum]
Solyc02g077370.1	180.83	6456.65	5.15517	5.2e-11	6.33e-10	up	--	--	Molecular Function: DNA binding (GO:0003677);; Molecular Function: DNA-binding transcription factor activity (GO:0003700);; Cellular Component: nucleus (GO:0005634);; Biological Process: transcription, DNA-templated (GO:0006351);; Biological Process: defense response (GO:0006952);;	K13433|1e-114|sly:544042|K13433 PTI5; pathogenesis-related genes transcriptional activator PTI5	--	--	AP2 domain	Pathogenesis-related genes transcriptional activator PTI5 OS=Solanum lycopersicum OX=4081 GN=PTI5 PE=2 SV=1	pathogenesis-related genes transcriptional activator PTI5 [Solanum lycopersicum]
Solyc09g090970.4	1317.24	55815.6	5.40473	1.64e-37	4.41e-35	up	--	--	Biological Process: defense response (GO:0006952);; Biological Process: response to biotic stimulus (GO:0009607);;	--|1e-112|sly:778321|hypothetical protein	--	--	Pathogenesis-related protein Bet v I family	Pathogenesis-related protein STH-2 OS=Solanum tuberosum OX=4113 GN=STH-2 PE=2 SV=1	Pathogenesis-related protein STH-2-like [Solanum lycopersicum]
Solyc09g090980.3	1317.24	55815.6	5.40473	1.64e-37	4.41e-35	up	--	--	Biological Process: defense response (GO:0006952);; Biological Process: response to biotic stimulus (GO:0009607);;	--|1e-113|sly:101246381|hypothetical protein	--	--	Pathogenesis-related protein Bet v I family	Pathogenesis-related protein STH-2 OS=Solanum tuberosum OX=4113 GN=STH-2 PE=2 SV=1	pathogenesis-related protein STH-2-like [Solanum lycopersicum]
Solyc01g106605.1	0	11.785	5.81932	0.00558959	0.014025	up	[S]	Function unknown	Cellular Component: extracellular region (GO:0005576);; Biological Process: defense response (GO:0006952);; Biological Process: response to biotic stimulus (GO:0009607);;	K13449|1e-136|sly:544083|K13449 PR1; pathogenesis-related protein 1	[S]	Function unknown	Cysteine-rich secretory protein family	Pathogenesis-related protein 1A1 OS=Solanum lycopersicum OX=4081 PE=2 SV=1	pathogenesis-related protein 1A1 precursor [Solanum lycopersicum]
Solyc07g005380.4	7.07857	495.914	6.10426	1.31e-14	2.9e-13	up	--	--	Biological Process: response to molecule of fungal origin (GO:0002238);; Cellular Component: vacuolar membrane (GO:0005774);; Cellular Component: endoplasmic reticulum membrane (GO:0005789);; Biological Process: defense response (GO:0006952);; Cellular Component: integral component of membrane (GO:0016021);; Molecular Function: (S)-norcoclaurine synthase activity (GO:0050474);; Biological Process…	--|1e-112|sly:101262431|hypothetical protein	--	--	Pathogenesis-related protein Bet v I family	S-norcoclaurine synthase 2 OS=Papaver somniferum OX=3469 GN=NCS2 PE=1 SV=1	PREDICTED: S-norcoclaurine synthase 2-like [Solanum lycopersicum]
Solyc09g090990.2	40.0538	2766.96	6.1072	0.000911665	0.00278362	up	--	--	Biological Process: defense response (GO:0006952);; Biological Process: response to biotic stimulus (GO:0009607);;	--|1e-114|sly:544134|hypothetical protein	--	--	Pathogenesis-related protein Bet v I family	Pathogenesis-related protein STH-2 OS=Solanum tuberosum OX=4113 GN=STH-2 PE=2 SV=1	TSI-1 protein [Solanum lycopersicum]
Solyc12g096960.2	57.3407	5984.02	6.71382	1.47e-43	6.74e-41	up	--	--	Biological Process: defense response (GO:0006952);; Biological Process: response to biotic stimulus (GO:0009607);;	--|1e-113|sly:101244652|hypothetical protein	--	--	Pathogenesis-related protein Bet v I family	Pathogenesis-related protein STH-2 OS=Solanum tuberosum OX=4113 GN=STH-2 PE=2 SV=1	PREDICTED: pathogenesis-related protein STH-2-like [Solanum lycopersicum]
Solyc04g007760.3	0	49.6683	7.90162	2.92e-06	1.54e-05	up	--	--	Biological Process: response to biotic stimulus (GO:0009607);; Biological Process: type I hypersensitivity (GO:0016068);;	--|1e-107|sly:101264919|hypothetical protein	--	--	Pathogenesis-related protein Bet v I family	Kirola OS=Actinidia deliciosa OX=3627 PE=1 SV=1	PREDICTED: kirola [Solanum lycopersicum]
Solyc09g014580.3	0	91.2917	8.779	5.89e-10	6.06e-09	up	--	--	Biological Process: response to biotic stimulus (GO:0009607);; Biological Process: type I hypersensitivity (GO:0016068);;	--|1e-112|sly:101248413|hypothetical protein	--	--	Pathogenesis-related protein Bet v I family	Kirola OS=Actinidia deliciosa OX=3627 PE=1 SV=1	PREDICTED: kirola-like [Solanum lycopersicum]
Solyc08g080660.1	0.960137	4146.3	12.3943	3.37e-26	2.93e-24	up	--	--	--	--|0.0|sly:101264959|hypothetical protein	--	--	Thaumatin family	Osmotin-like protein OSML15 OS=Solanum commersonii OX=4109 PE=2 SV=1	pathogenesis-related protein PR-5 precursor [Solanum lycopersicum]
Solyc05g054380.2	0.587552	14187.4	14.2635	4.92e-35	1.04e-32	up	--	--	Biological Process: defense response (GO:0006952);; Biological Process: response to biotic stimulus (GO:0009607);;	--|1e-116|sly:101266638|hypothetical protein	--	--	Pathogenesis-related protein Bet v I family	Pathogenesis-related protein STH-2 OS=Solanum tuberosum OX=4113 GN=STH-2 PE=2 SV=1	PREDICTED: pathogenesis-related protein STH-2-like [Solanum lycopersicum]

## Sheet: H6 vs. H0
Gene ID	H0	H6	log2.H6.H0.	pvalue	padj	regulated	COG_class	COG_class_annotation	GO_annotation	KEGG_annotation	KOG_class	KOG_class_annotation	Pfam_annotation	Swissprot_annotation	nr_annotation
Solyc07g006710.2	2130	12.7863	-7.39382	9.66e-10	1.22e-08	down	[S]	Function unknown	Cellular Component: extracellular region (GO:0005576);; Biological Process: defense response (GO:0006952);; Biological Process: response to biotic stimulus (GO:0009607);;	K20412|1e-142|sly:101267821|K20412 PI16; peptidase inhibitor 16	[S]	Function unknown	Cysteine-rich secretory protein family	Pathogenesis-related protein PR-1 OS=Medicago truncatula OX=3880 GN=PR-1 PE=2 SV=1	PREDICTED: pathogenesis-related protein PR-1-like [Solanum lycopersicum]
Solyc07g005370.4	19936.6	305.185	-6.03042	3.52e-09	4.03e-08	down	--	--	Biological Process: response to molecule of fungal origin (GO:0002238);; Biological Process: defense response (GO:0006952);; Cellular Component: integral component of membrane (GO:0016021);; Molecular Function: (S)-norcoclaurine synthase activity (GO:0050474);; Biological Process: (S)-reticuline metabolic process (GO:1901010);;	--|1e-103|sly:101262127|hypothetical protein	--	--	Pathogenesis-related protein Bet v I family	S-norcoclaurine synthase 1 OS=Papaver somniferum OX=3469 GN=NCS1 PE=1 SV=1	PREDICTED: S-norcoclaurine synthase 1-like [Solanum lycopersicum]
Solyc01g095500.3	49.738	1.34291	-5.08577	9.6e-05	0.000441407	down	--	--	Molecular Function: DNA-binding transcription factor activity (GO:0003700);; Cellular Component: nucleus (GO:0005634);; Cellular Component: cytoplasm (GO:0005737);; Biological Process: transcription, DNA-templated (GO:0006351);; Biological Process: cytokinin-activated signaling pathway (GO:0009736);; Biological Process: embryo development ending in seed dormancy (GO:0009793);; Biological Process:…	--|0.0|sly:101267169|hypothetical protein	--	--	AP2 domain	Ethylene-responsive transcription factor CRF6 OS=Arabidopsis thaliana OX=3702 GN=CRF6 PE=1 SV=1	PREDICTED: pathogenesis-related genes transcriptional activator PTI6 [Solanum lycopersicum]
Solyc02g083760.4	2261.66	185.796	-3.60824	4.73e-13	1.01e-11	down	--	--	--	--|0.0|sly:101262166|hypothetical protein	--	--	Thaumatin family	Thaumatin-like protein 1 OS=Arabidopsis thaliana OX=3702 GN=TLP1 PE=2 SV=1	PREDICTED: pathogenesis-related protein 5 [Solanum lycopersicum]
Solyc04g007790.3	61314.1	12502	-2.29406	0.0170811	0.0415726	down	--	--	Biological Process: defense response (GO:0006952);; Cellular Component: chloroplast (GO:0009507);; Biological Process: response to biotic stimulus (GO:0009607);;	--|1e-107|sly:101266019|hypothetical protein	--	--	Pathogenesis-related protein Bet v I family	MLP-like protein 43 OS=Arabidopsis thaliana OX=3702 GN=MLP43 PE=1 SV=1	PREDICTED: kirola-like [Solanum lycopersicum]
Solyc04g150104.1	4037.61	896.523	-2.17111	0.000243018	0.0010145	down	--	--	Biological Process: defense response (GO:0006952);; Biological Process: response to biotic stimulus (GO:0009607);;	--|0.0|spen:107015921|hypothetical protein	--	--	Pathogenesis-related protein Bet v I family;; Uncharacterised ACR, YagE family COG1723	MLP-like protein 34 OS=Arabidopsis thaliana OX=3702 GN=MLP34 PE=2 SV=1	PREDICTED: kirola-like [Solanum lycopersicum]
Solyc06g082590.1	2420.67	5778.8	1.25508	0.00220576	0.00711897	up	--	--	Molecular Function: DNA binding (GO:0003677);; Molecular Function: DNA-binding transcription factor activity (GO:0003700);; Cellular Component: nucleus (GO:0005634);; Biological Process: transcription, DNA-templated (GO:0006351);; Biological Process: defense response (GO:0006952);;	K13434|0.0|sly:544043|K13434 PTI6; pathogenesis-related genes transcriptional activator PTI6	--	--	AP2 domain	Pathogenesis-related genes transcriptional activator PTI6 OS=Solanum lycopersicum OX=4081 GN=PTI6 PE=2 SV=1	pathogenesis-related genes transcriptional activator PTI6 [Solanum lycopersicum]
Solyc09g006005.1	1928.44	10860.5	2.49368	0.00214879	0.00696395	up	[S]	Function unknown	Cellular Component: extracellular region (GO:0005576);; Biological Process: defense response (GO:0006952);; Biological Process: response to biotic stimulus (GO:0009607);;	K13449|1e-117|sly:101265854|K13449 PR1; pathogenesis-related protein 1	[S]	Function unknown	Cysteine-rich secretory protein family	Pathogenesis-related leaf protein 4 OS=Solanum lycopersicum OX=4081 PE=2 SV=1	PREDICTED: pathogenesis-related leaf protein 4-like [Solanum lycopersicum]
Solyc03g095780.3	84.3428	622.406	2.88329	1.66e-06	1.14e-05	up	--	--	Molecular Function: protein phosphatase inhibitor activity (GO:0004864);; Molecular Function: signaling receptor activity (GO:0004872);; Cellular Component: nucleus (GO:0005634);; Cellular Component: cytoplasm (GO:0005737);; Cellular Component: plasma membrane (GO:0005886);; Biological Process: abscisic acid-activated signaling pathway (GO:0009738);; Molecular Function: abscisic acid binding (GO:…	K14496|1e-148|sly:101256856|K14496 PYL; abscisic acid receptor PYR/PYL family	--	--	Polyketide cyclase / dehydrase and lipid transport;; Pathogenesis-related protein Bet v I family	Abscisic acid receptor PYL4 OS=Arabidopsis thaliana OX=3702 GN=PYL4 PE=1 SV=1	PREDICTED: abscisic acid receptor PYL4 [Solanum lycopersicum]
Solyc10g076410.1	108.389	1000.1	3.20887	0.00150897	0.00513136	up	--	--	Molecular Function: protein phosphatase inhibitor activity (GO:0004864);; Molecular Function: signaling receptor activity (GO:0004872);; Cellular Component: nucleus (GO:0005634);; Cellular Component: cytoplasm (GO:0005737);; Cellular Component: plasma membrane (GO:0005886);; Biological Process: abscisic acid-activated signaling pathway (GO:0009738);; Molecular Function: abscisic acid binding (GO:…	K14496|1e-150|sly:101245998|K14496 PYL; abscisic acid receptor PYR/PYL family	--	--	Polyketide cyclase / dehydrase and lipid transport;; Pathogenesis-related protein Bet v I family;; Polyketide cyclase / dehydrase and lipid transport	Abscisic acid receptor PYL4 OS=Arabidopsis thaliana OX=3702 GN=PYL4 PE=1 SV=1	PREDICTED: abscisic acid receptor PYL4-like [Solanum lycopersicum]
Solyc06g050500.2	242.69	2400.4	3.30407	5.86e-07	4.41e-06	up	--	--	Molecular Function: protein phosphatase inhibitor activity (GO:0004864);; Molecular Function: signaling receptor activity (GO:0004872);; Cellular Component: nucleus (GO:0005634);; Cellular Component: cytoplasm (GO:0005737);; Cellular Component: plasma membrane (GO:0005886);; Biological Process: abscisic acid-activated signaling pathway (GO:0009738);; Molecular Function: abscisic acid binding (GO:…	K14496|0.0|sly:101258963|K14496 PYL; abscisic acid receptor PYR/PYL family	--	--	Polyketide cyclase / dehydrase and lipid transport;; Pathogenesis-related protein Bet v I family	Abscisic acid receptor PYL4 OS=Arabidopsis thaliana OX=3702 GN=PYL4 PE=1 SV=1	PREDICTED: abscisic acid receptor PYL4 [Solanum lycopersicum]
MSTRG.16974	98.9577	1471.07	3.89081	1.23e-06	8.69e-06	up	[S]	Function unknown	Cellular Component: extracellular region (GO:0005576);; Biological Process: defense response (GO:0006952);; Biological Process: response to biotic stimulus (GO:0009607);;	--	[S]	Function unknown	--	Pathogenesis-related leaf protein 4 OS=Solanum lycopersicum OX=4081 PE=2 SV=1	pathogenesis related protein PR-1 [Solanum tuberosum]
Solyc02g077370.1	180.594	6524.72	5.17204	3.26e-11	5.29e-10	up	--	--	Molecular Function: DNA binding (GO:0003677);; Molecular Function: DNA-binding transcription factor activity (GO:0003700);; Cellular Component: nucleus (GO:0005634);; Biological Process: transcription, DNA-templated (GO:0006351);; Biological Process: defense response (GO:0006952);;	K13433|1e-114|sly:544042|K13433 PTI5; pathogenesis-related genes transcriptional activator PTI5	--	--	AP2 domain	Pathogenesis-related genes transcriptional activator PTI5 OS=Solanum lycopersicum OX=4081 GN=PTI5 PE=2 SV=1	pathogenesis-related genes transcriptional activator PTI5 [Solanum lycopersicum]
Solyc01g106600.2	0	10.0759	5.58917	0.0134229	0.0338949	up	[S]	Function unknown	Cellular Component: extracellular region (GO:0005576);; Biological Process: defense response (GO:0006952);; Biological Process: response to biotic stimulus (GO:0009607);;	K13449|1e-123|sly:101257309|K13449 PR1; pathogenesis-related protein 1	[S]	Function unknown	Cysteine-rich secretory protein family	Pathogenesis-related leaf protein 4 OS=Solanum lycopersicum OX=4081 PE=2 SV=1	PREDICTED: pathogenesis-related leaf protein 4-like [Solanum lycopersicum]
Solyc09g007010.1	14.6516	1139.17	6.26238	1.31e-06	9.18e-06	up	[S]	Function unknown	Cellular Component: extracellular region (GO:0005576);; Biological Process: defense response (GO:0006952);; Biological Process: response to biotic stimulus (GO:0009607);;	K13449|1e-122|sly:544185|K13449 PR1; pathogenesis-related protein 1	[S]	Function unknown	Cysteine-rich secretory protein family	Pathogenesis-related leaf protein 4 OS=Solanum lycopersicum OX=4081 PE=2 SV=1	pathogenesis-related leaf protein 4 precursor [Solanum lycopersicum]
Solyc07g005380.4	7.09405	805.246	6.80844	3.33e-11	5.39e-10	up	--	--	Biological Process: response to molecule of fungal origin (GO:0002238);; Cellular Component: vacuolar membrane (GO:0005774);; Cellular Component: endoplasmic reticulum membrane (GO:0005789);; Biological Process: defense response (GO:0006952);; Cellular Component: integral component of membrane (GO:0016021);; Molecular Function: (S)-norcoclaurine synthase activity (GO:0050474);; Biological Process…	--|1e-112|sly:101262431|hypothetical protein	--	--	Pathogenesis-related protein Bet v I family	S-norcoclaurine synthase 2 OS=Papaver somniferum OX=3469 GN=NCS2 PE=1 SV=1	PREDICTED: S-norcoclaurine synthase 2-like [Solanum lycopersicum]
Solyc09g015380.1	0	25.8009	6.94571	5.21e-05	0.000255181	up	--	--	Molecular Function: protein phosphatase inhibitor activity (GO:0004864);; Molecular Function: signaling receptor activity (GO:0004872);; Cellular Component: nucleus (GO:0005634);; Cellular Component: cytoplasm (GO:0005737);; Cellular Component: plasma membrane (GO:0005886);; Biological Process: abscisic acid-activated signaling pathway (GO:0009738);; Molecular Function: abscisic acid binding (GO:…	K14496|1e-144|sly:101263741|K14496 PYL; abscisic acid receptor PYR/PYL family	--	--	Polyketide cyclase / dehydrase and lipid transport;; Pathogenesis-related protein Bet v I family	Abscisic acid receptor PYL4 OS=Arabidopsis thaliana OX=3702 GN=PYL4 PE=1 SV=1	PREDICTED: abscisic acid receptor PYL4-like [Solanum lycopersicum]
Solyc09g091000.4	62.512	8149.31	7.01845	5.93e-19	2.68e-17	up	--	--	Biological Process: defense response (GO:0006952);; Biological Process: response to biotic stimulus (GO:0009607);;	--|1e-110|sly:101246666|hypothetical protein	--	--	Pathogenesis-related protein Bet v I family	Pathogenesis-related protein STH-2 OS=Solanum tuberosum OX=4113 GN=STH-2 PE=2 SV=1	pathogenesis-related protein STH-2 [Solanum lycopersicum]
Solyc09g007020.1	0	27.2855	7.02695	0.00841464	0.0227486	up	[S]	Function unknown	Cellular Component: extracellular region (GO:0005576);; Biological Process: defense response (GO:0006952);; Biological Process: response to biotic stimulus (GO:0009607);;	K13449|1e-123|sly:101266151|K13449 PR1; pathogenesis-related protein 1	[S]	Function unknown	Cysteine-rich secretory protein family	Pathogenesis-related leaf protein 4 OS=Solanum lycopersicum OX=4081 PE=2 SV=1	pathogenesis-related protein precursor [Solanum lycopersicum]
Solyc09g090970.4	1320.29	186213	7.13981	4.4e-27	4.65e-25	up	--	--	Biological Process: defense response (GO:0006952);; Biological Process: response to biotic stimulus (GO:0009607);;	--|1e-112|sly:778321|hypothetical protein	--	--	Pathogenesis-related protein Bet v I family	Pathogenesis-related protein STH-2 OS=Solanum tuberosum OX=4113 GN=STH-2 PE=2 SV=1	Pathogenesis-related protein STH-2-like [Solanum lycopersicum]
Solyc09g090980.3	1320.29	186213	7.13981	4.4e-27	4.65e-25	up	--	--	Biological Process: defense response (GO:0006952);; Biological Process: response to biotic stimulus (GO:0009607);;	--|1e-113|sly:101246381|hypothetical protein	--	--	Pathogenesis-related protein Bet v I family	Pathogenesis-related protein STH-2 OS=Solanum tuberosum OX=4113 GN=STH-2 PE=2 SV=1	pathogenesis-related protein STH-2-like [Solanum lycopersicum]
Solyc01g097240.3	516.096	81763	7.30712	2.09e-16	7.04e-15	up	--	--	Cellular Component: extracellular region (GO:0005576);; Cellular Component: cell wall (GO:0005618);; Biological Process: defense response to bacterium (GO:0042742);; Biological Process: defense response to fungus (GO:0050832);;	--|1e-107|sly:544069|hypothetical protein	[R]	General function prediction only	Barwin family	Pathogenesis-related protein P2 OS=Solanum lycopersicum OX=4081 PE=2 SV=1	pathogenesis-related protein P2 precursor [Solanum lycopersicum]
Solyc12g096960.2	57.6649	9682.09	7.39459	4.76e-19	2.2e-17	up	--	--	Biological Process: defense response (GO:0006952);; Biological Process: response to biotic stimulus (GO:0009607);;	--|1e-113|sly:101244652|hypothetical protein	--	--	Pathogenesis-related protein Bet v I family	Pathogenesis-related protein STH-2 OS=Solanum tuberosum OX=4113 GN=STH-2 PE=2 SV=1	PREDICTED: pathogenesis-related protein STH-2-like [Solanum lycopersicum]
Solyc09g090990.2	39.9252	7530.73	7.55297	3.93e-09	4.45e-08	up	--	--	Biological Process: defense response (GO:0006952);; Biological Process: response to biotic stimulus (GO:0009607);;	--|1e-114|sly:544134|hypothetical protein	--	--	Pathogenesis-related protein Bet v I family	Pathogenesis-related protein STH-2 OS=Solanum tuberosum OX=4113 GN=STH-2 PE=2 SV=1	TSI-1 protein [Solanum lycopersicum]
Solyc01g106620.2	154.65	45507.3	8.2004	2.13e-24	1.79e-22	up	[S]	Function unknown	Cellular Component: extracellular region (GO:0005576);; Biological Process: defense response (GO:0006952);; Biological Process: response to biotic stimulus (GO:0009607);;	K13449|1e-139|sly:100191111|K13449 PR1; pathogenesis-related protein 1	[S]	Function unknown	Cysteine-rich secretory protein family	Basic form of pathogenesis-related protein 1 OS=Nicotiana tabacum OX=4097 PE=3 SV=1	PR1 protein precursor [Solanum lycopersicum]
Solyc04g007760.3	0	129.813	9.27856	5.28e-11	8.28e-10	up	--	--	Biological Process: response to biotic stimulus (GO:0009607);; Biological Process: type I hypersensitivity (GO:0016068);;	--|1e-107|sly:101264919|hypothetical protein	--	--	Pathogenesis-related protein Bet v I family	Kirola OS=Actinidia deliciosa OX=3627 PE=1 SV=1	PREDICTED: kirola [Solanum lycopersicum]
Solyc09g014580.3	0	302.932	10.5022	2.24e-13	4.93e-12	up	--	--	Biological Process: response to biotic stimulus (GO:0009607);; Biological Process: type I hypersensitivity (GO:0016068);;	--|1e-112|sly:101248413|hypothetical protein	--	--	Pathogenesis-related protein Bet v I family	Kirola OS=Actinidia deliciosa OX=3627 PE=1 SV=1	PREDICTED: kirola-like [Solanum lycopersicum]
Solyc01g106605.1	0	573.869	11.424	9.12e-14	2.1e-12	up	[S]	Function unknown	Cellular Component: extracellular region (GO:0005576);; Biological Process: defense response (GO:0006952);; Biological Process: response to biotic stimulus (GO:0009607);;	K13449|1e-136|sly:544083|K13449 PR1; pathogenesis-related protein 1	[S]	Function unknown	Cysteine-rich secretory protein family	Pathogenesis-related protein 1A1 OS=Solanum lycopersicum OX=4081 PE=2 SV=1	pathogenesis-related protein 1A1 precursor [Solanum lycopersicum]
Solyc08g080660.1	0.97163	41854	15.7146	1.79e-39	7.38e-37	up	--	--	--	--|0.0|sly:101264959|hypothetical protein	--	--	Thaumatin family	Osmotin-like protein OSML15 OS=Solanum commersonii OX=4109 PE=2 SV=1	pathogenesis-related protein PR-5 precursor [Solanum lycopersicum]
Solyc05g054380.2	0.584451	49619.5	16.1281	1.45e-28	1.77e-26	up	--	--	Biological Process: defense response (GO:0006952);; Biological Process: response to biotic stimulus (GO:0009607);;	--|1e-116|sly:101266638|hypothetical protein	--	--	Pathogenesis-related protein Bet v I family	Pathogenesis-related protein STH-2 OS=Solanum tuberosum OX=4113 GN=STH-2 PE=2 SV=1	PREDICTED: pathogenesis-related protein STH-2-like [Solanum lycopersicum]

## Sheet: H12 vs. H0
Gene ID	H0	H12	log2.H12.H0.	pvalue	padj	regulated	COG_class	COG_class_annotation	GO_annotation	KEGG_annotation	KOG_class	KOG_class_annotation	Pfam_annotation	Swissprot_annotation	nr_annotation
Solyc07g006710.2	2248.4	2.39191	-9.96305	1.91e-18	6.84e-17	down	[S]	Function unknown	Cellular Component: extracellular region (GO:0005576);; Biological Process: defense response (GO:0006952);; Biological Process: response to biotic stimulus (GO:0009607);;	K20412|1e-142|sly:101267821|K20412 PI16; peptidase inhibitor 16	[S]	Function unknown	Cysteine-rich secretory protein family	Pathogenesis-related protein PR-1 OS=Medicago truncatula OX=3880 GN=PR-1 PE=2 SV=1	PREDICTED: pathogenesis-related protein PR-1-like [Solanum lycopersicum]
Solyc07g005370.4	21027.4	146.011	-7.17367	3.51e-14	7.39e-13	down	--	--	Biological Process: response to molecule of fungal origin (GO:0002238);; Biological Process: defense response (GO:0006952);; Cellular Component: integral component of membrane (GO:0016021);; Molecular Function: (S)-norcoclaurine synthase activity (GO:0050474);; Biological Process: (S)-reticuline metabolic process (GO:1901010);;	--|1e-103|sly:101262127|hypothetical protein	--	--	Pathogenesis-related protein Bet v I family	S-norcoclaurine synthase 1 OS=Papaver somniferum OX=3469 GN=NCS1 PE=1 SV=1	PREDICTED: S-norcoclaurine synthase 1-like [Solanum lycopersicum]
Solyc01g095500.3	51.9483	0.541242	-6.5838	1.99e-06	1.32e-05	down	--	--	Molecular Function: DNA-binding transcription factor activity (GO:0003700);; Cellular Component: nucleus (GO:0005634);; Cellular Component: cytoplasm (GO:0005737);; Biological Process: transcription, DNA-templated (GO:0006351);; Biological Process: cytokinin-activated signaling pathway (GO:0009736);; Biological Process: embryo development ending in seed dormancy (GO:0009793);; Biological Process:…	--|0.0|sly:101267169|hypothetical protein	--	--	AP2 domain	Ethylene-responsive transcription factor CRF6 OS=Arabidopsis thaliana OX=3702 GN=CRF6 PE=1 SV=1	PREDICTED: pathogenesis-related genes transcriptional activator PTI6 [Solanum lycopersicum]
Solyc02g083760.4	2373.87	152.161	-3.95899	1.56e-19	6.28e-18	down	--	--	--	--|0.0|sly:101262166|hypothetical protein	--	--	Thaumatin family	Thaumatin-like protein 1 OS=Arabidopsis thaliana OX=3702 GN=TLP1 PE=2 SV=1	PREDICTED: pathogenesis-related protein 5 [Solanum lycopersicum]
Solyc01g086840.3	69.6769	7.11994	-3.30849	0.0192996	0.0488434	down	--	--	Cellular Component: cell wall (GO:0005618);; Cellular Component: vacuole (GO:0005773);; Biological Process: response to virus (GO:0009615);; Biological Process: systemic acquired resistance (GO:0009627);; Biological Process: response to UV-B (GO:0010224);; Biological Process: regulation of anthocyanin biosynthetic process (GO:0031540);; Biological Process: response to cadmium ion (GO:0046686);; C…	--|0.0|sly:101264153|hypothetical protein	--	--	Thaumatin family	Pathogenesis-related protein 5 OS=Arabidopsis thaliana OX=3702 GN=At1g75040 PE=1 SV=1	PREDICTED: thaumatin-like protein 1b [Solanum lycopersicum]
Solyc04g150104.1	4242.68	697.805	-2.60499	6.07e-05	0.000302289	down	--	--	Biological Process: defense response (GO:0006952);; Biological Process: response to biotic stimulus (GO:0009607);;	--|0.0|spen:107015921|hypothetical protein	--	--	Pathogenesis-related protein Bet v I family;; Uncharacterised ACR, YagE family COG1723	MLP-like protein 34 OS=Arabidopsis thaliana OX=3702 GN=MLP34 PE=2 SV=1	PREDICTED: kirola-like [Solanum lycopersicum]
Solyc04g007790.3	64467.4	11355	-2.50528	0.00582631	0.0175383	down	--	--	Biological Process: defense response (GO:0006952);; Cellular Component: chloroplast (GO:0009507);; Biological Process: response to biotic stimulus (GO:0009607);;	--|1e-107|sly:101266019|hypothetical protein	--	--	Pathogenesis-related protein Bet v I family	MLP-like protein 43 OS=Arabidopsis thaliana OX=3702 GN=MLP43 PE=1 SV=1	PREDICTED: kirola-like [Solanum lycopersicum]
Solyc12g095970.3	195.353	42.0341	-2.22544	0.0157738	0.0411869	down	--	--	Molecular Function: protein phosphatase inhibitor activity (GO:0004864);; Molecular Function: signaling receptor activity (GO:0004872);; Cellular Component: nucleus (GO:0005634);; Cellular Component: cytoplasm (GO:0005737);; Cellular Component: plasma membrane (GO:0005886);; Biological Process: abscisic acid-activated signaling pathway (GO:0009738);; Molecular Function: abscisic acid binding (GO:…	K14496|1e-136|sly:101246907|K14496 PYL; abscisic acid receptor PYR/PYL family	--	--	Polyketide cyclase / dehydrase and lipid transport;; Pathogenesis-related protein Bet v I family;; Polyketide cyclase / dehydrase and lipid transport	Abscisic acid receptor PYL2 OS=Arabidopsis thaliana OX=3702 GN=PYL2 PE=1 SV=1	PREDICTED: abscisic acid receptor PYL2-like [Solanum lycopersicum]
Solyc06g050500.2	253.495	1245.29	2.29452	0.0023198	0.00781167	up	--	--	Molecular Function: protein phosphatase inhibitor activity (GO:0004864);; Molecular Function: signaling receptor activity (GO:0004872);; Cellular Component: nucleus (GO:0005634);; Cellular Component: cytoplasm (GO:0005737);; Cellular Component: plasma membrane (GO:0005886);; Biological Process: abscisic acid-activated signaling pathway (GO:0009738);; Molecular Function: abscisic acid binding (GO:…	K14496|0.0|sly:101258963|K14496 PYL; abscisic acid receptor PYR/PYL family	--	--	Polyketide cyclase / dehydrase and lipid transport;; Pathogenesis-related protein Bet v I family	Abscisic acid receptor PYL4 OS=Arabidopsis thaliana OX=3702 GN=PYL4 PE=1 SV=1	PREDICTED: abscisic acid receptor PYL4 [Solanum lycopersicum]
Solyc02g077370.1	187.973	5564.49	4.88511	3.38e-08	2.98e-07	up	--	--	Molecular Function: DNA binding (GO:0003677);; Molecular Function: DNA-binding transcription factor activity (GO:0003700);; Cellular Component: nucleus (GO:0005634);; Biological Process: transcription, DNA-templated (GO:0006351);; Biological Process: defense response (GO:0006952);;	K13433|1e-114|sly:544042|K13433 PTI5; pathogenesis-related genes transcriptional activator PTI5	--	--	AP2 domain	Pathogenesis-related genes transcriptional activator PTI5 OS=Solanum lycopersicum OX=4081 GN=PTI5 PE=2 SV=1	pathogenesis-related genes transcriptional activator PTI5 [Solanum lycopersicum]
Solyc09g006005.1	2029.89	90806.7	5.4835	5.26e-14	1.08e-12	up	[S]	Function unknown	Cellular Component: extracellular region (GO:0005576);; Biological Process: defense response (GO:0006952);; Biological Process: response to biotic stimulus (GO:0009607);;	K13449|1e-117|sly:101265854|K13449 PR1; pathogenesis-related protein 1	[S]	Function unknown	Cysteine-rich secretory protein family	Pathogenesis-related leaf protein 4 OS=Solanum lycopersicum OX=4081 PE=2 SV=1	PREDICTED: pathogenesis-related leaf protein 4-like [Solanum lycopersicum]
Solyc09g015380.1	0	15.055	6.10636	0.00110628	0.00407657	up	--	--	Molecular Function: protein phosphatase inhibitor activity (GO:0004864);; Molecular Function: signaling receptor activity (GO:0004872);; Cellular Component: nucleus (GO:0005634);; Cellular Component: cytoplasm (GO:0005737);; Cellular Component: plasma membrane (GO:0005886);; Biological Process: abscisic acid-activated signaling pathway (GO:0009738);; Molecular Function: abscisic acid binding (GO:…	K14496|1e-144|sly:101263741|K14496 PYL; abscisic acid receptor PYR/PYL family	--	--	Polyketide cyclase / dehydrase and lipid transport;; Pathogenesis-related protein Bet v I family	Abscisic acid receptor PYL4 OS=Arabidopsis thaliana OX=3702 GN=PYL4 PE=1 SV=1	PREDICTED: abscisic acid receptor PYL4-like [Solanum lycopersicum]
MSTRG.16974	103.122	10225.5	6.62874	8.92e-16	2.29e-14	up	[S]	Function unknown	Cellular Component: extracellular region (GO:0005576);; Biological Process: defense response (GO:0006952);; Biological Process: response to biotic stimulus (GO:0009607);;	--	[S]	Function unknown	--	Pathogenesis-related leaf protein 4 OS=Solanum lycopersicum OX=4081 PE=2 SV=1	pathogenesis related protein PR-1 [Solanum tuberosum]
Solyc04g007760.3	0	24.7152	6.81752	0.000121957	0.000569582	up	--	--	Biological Process: response to biotic stimulus (GO:0009607);; Biological Process: type I hypersensitivity (GO:0016068);;	--|1e-107|sly:101264919|hypothetical protein	--	--	Pathogenesis-related protein Bet v I family	Kirola OS=Actinidia deliciosa OX=3627 PE=1 SV=1	PREDICTED: kirola [Solanum lycopersicum]
Solyc09g091000.4	65.017	18373	8.13676	1.08e-17	3.48e-16	up	--	--	Biological Process: defense response (GO:0006952);; Biological Process: response to biotic stimulus (GO:0009607);;	--|1e-110|sly:101246666|hypothetical protein	--	--	Pathogenesis-related protein Bet v I family	Pathogenesis-related protein STH-2 OS=Solanum tuberosum OX=4113 GN=STH-2 PE=2 SV=1	pathogenesis-related protein STH-2 [Solanum lycopersicum]
Solyc09g090970.4	1380.78	420951	8.25194	9.08e-22	4.66e-20	up	--	--	Biological Process: defense response (GO:0006952);; Biological Process: response to biotic stimulus (GO:0009607);;	--|1e-112|sly:778321|hypothetical protein	--	--	Pathogenesis-related protein Bet v I family	Pathogenesis-related protein STH-2 OS=Solanum tuberosum OX=4113 GN=STH-2 PE=2 SV=1	Pathogenesis-related protein STH-2-like [Solanum lycopersicum]
Solyc09g090980.3	1380.78	420951	8.25194	9.08e-22	4.66e-20	up	--	--	Biological Process: defense response (GO:0006952);; Biological Process: response to biotic stimulus (GO:0009607);;	--|1e-113|sly:101246381|hypothetical protein	--	--	Pathogenesis-related protein Bet v I family	Pathogenesis-related protein STH-2 OS=Solanum tuberosum OX=4113 GN=STH-2 PE=2 SV=1	pathogenesis-related protein STH-2-like [Solanum lycopersicum]
Solyc09g090990.2	41.3846	12944.3	8.28347	5.27e-09	5.31e-08	up	--	--	Biological Process: defense response (GO:0006952);; Biological Process: response to biotic stimulus (GO:0009607);;	--|1e-114|sly:544134|hypothetical protein	--	--	Pathogenesis-related protein Bet v I family	Pathogenesis-related protein STH-2 OS=Solanum tuberosum OX=4113 GN=STH-2 PE=2 SV=1	TSI-1 protein [Solanum lycopersicum]
Solyc01g097240.3	537.727	274375	8.99458	1.7e-20	7.68e-19	up	--	--	Cellular Component: extracellular region (GO:0005576);; Cellular Component: cell wall (GO:0005618);; Biological Process: defense response to bacterium (GO:0042742);; Biological Process: defense response to fungus (GO:0050832);;	--|1e-107|sly:544069|hypothetical protein	[R]	General function prediction only	Barwin family	Pathogenesis-related protein P2 OS=Solanum lycopersicum OX=4081 PE=2 SV=1	pathogenesis-related protein P2 precursor [Solanum lycopersicum]
Solyc01g106620.2	162.45	95645.8	9.20112	1.88e-26	1.61e-24	up	[S]	Function unknown	Cellular Component: extracellular region (GO:0005576);; Biological Process: defense response (GO:0006952);; Biological Process: response to biotic stimulus (GO:0009607);;	K13449|1e-139|sly:100191111|K13449 PR1; pathogenesis-related protein 1	[S]	Function unknown	Cysteine-rich secretory protein family	Basic form of pathogenesis-related protein 1 OS=Nicotiana tabacum OX=4097 PE=3 SV=1	PR1 protein precursor [Solanum lycopersicum]
Solyc09g007010.1	15.195	9233.13	9.2191	3.51e-18	1.2e-16	up	[S]	Function unknown	Cellular Component: extracellular region (GO:0005576);; Biological Process: defense response (GO:0006952);; Biological Process: response to biotic stimulus (GO:0009607);;	K13449|1e-122|sly:544185|K13449 PR1; pathogenesis-related protein 1	[S]	Function unknown	Cysteine-rich secretory protein family	Pathogenesis-related leaf protein 4 OS=Solanum lycopersicum OX=4081 PE=2 SV=1	pathogenesis-related leaf protein 4 precursor [Solanum lycopersicum]
Solyc09g014580.3	0	177.911	9.66482	2.47e-08	2.23e-07	up	--	--	Biological Process: response to biotic stimulus (GO:0009607);; Biological Process: type I hypersensitivity (GO:0016068);;	--|1e-112|sly:101248413|hypothetical protein	--	--	Pathogenesis-related protein Bet v I family	Kirola OS=Actinidia deliciosa OX=3627 PE=1 SV=1	PREDICTED: kirola-like [Solanum lycopersicum]
Solyc01g106600.2	0	312.531	10.4787	1.08e-12	1.86e-11	up	[S]	Function unknown	Cellular Component: extracellular region (GO:0005576);; Biological Process: defense response (GO:0006952);; Biological Process: response to biotic stimulus (GO:0009607);;	K13449|1e-123|sly:101257309|K13449 PR1; pathogenesis-related protein 1	[S]	Function unknown	Cysteine-rich secretory protein family	Pathogenesis-related leaf protein 4 OS=Solanum lycopersicum OX=4081 PE=2 SV=1	PREDICTED: pathogenesis-related leaf protein 4-like [Solanum lycopersicum]
Solyc09g007020.1	0	481.42	11.1036	6.26e-11	8.47e-10	up	[S]	Function unknown	Cellular Component: extracellular region (GO:0005576);; Biological Process: defense response (GO:0006952);; Biological Process: response to biotic stimulus (GO:0009607);;	K13449|1e-123|sly:101266151|K13449 PR1; pathogenesis-related protein 1	[S]	Function unknown	Cysteine-rich secretory protein family	Pathogenesis-related leaf protein 4 OS=Solanum lycopersicum OX=4081 PE=2 SV=1	pathogenesis-related protein precursor [Solanum lycopersicum]
Solyc01g106605.1	0	2779.52	13.6323	1.52e-17	4.78e-16	up	[S]	Function unknown	Cellular Component: extracellular region (GO:0005576);; Biological Process: defense response (GO:0006952);; Biological Process: response to biotic stimulus (GO:0009607);;	K13449|1e-136|sly:544083|K13449 PR1; pathogenesis-related protein 1	[S]	Function unknown	Cysteine-rich secretory protein family	Pathogenesis-related protein 1A1 OS=Solanum lycopersicum OX=4081 PE=2 SV=1	pathogenesis-related protein 1A1 precursor [Solanum lycopersicum]
Solyc08g080660.1	1.02845	55956.7	16.0218	3.97e-34	7.29e-32	up	--	--	--	--|0.0|sly:101264959|hypothetical protein	--	--	Thaumatin family	Osmotin-like protein OSML15 OS=Solanum commersonii OX=4109 PE=2 SV=1	pathogenesis-related protein PR-5 precursor [Solanum lycopersicum]

## Sheet: Overlapped DEGs
Gene ID	H0	H3	H6	H12	COG_class	COG_class_annotation	GO_annotation	KEGG_annotation	KOG_class	KOG_class_annotation	Pfam_annotation	Swissprot_annotation	nr_annotation
Solyc01g106605.1	0	11.785	573.869	2779.52	[S]	Function unknown	Cellular Component: extracellular region (GO:0005576);; Biological Process: defense response (GO:0006952);; Biological Process: response to biotic stimulus (GO:0009607);;	K13449|1e-136|sly:544083|K13449 PR1; pathogenesis-related protein 1	[S]	Function unknown	Cysteine-rich secretory protein family	Pathogenesis-related protein 1A1 OS=Solanum lycopersicum OX=4081 PE=2 SV=1	pathogenesis-related protein 1A1 precursor [Solanum lycopersicum]
Solyc04g007760.3	0	49.6683	129.813	24.7152	--	--	Biological Process: response to biotic stimulus (GO:0009607);; Biological Process: type I hypersensitivity (GO:0016068);;	--|1e-107|sly:101264919|hypothetical protein	--	--	Pathogenesis-related protein Bet v I family	Kirola OS=Actinidia deliciosa OX=3627 PE=1 SV=1	PREDICTED: kirola [Solanum lycopersicum]
Solyc09g014580.3	0	91.2917	302.932	177.911	--	--	Biological Process: response to biotic stimulus (GO:0009607);; Biological Process: type I hypersensitivity (GO:0016068);;	--|1e-112|sly:101248413|hypothetical protein	--	--	Pathogenesis-related protein Bet v I family	Kirola OS=Actinidia deliciosa OX=3627 PE=1 SV=1	PREDICTED: kirola-like [Solanum lycopersicum]
Solyc08g080660.1	1.02845	4146.3	41854	55956.7	--	--	--	--|0.0|sly:101264959|hypothetical protein	--	--	Thaumatin family	Osmotin-like protein OSML15 OS=Solanum commersonii OX=4109 PE=2 SV=1	pathogenesis-related protein PR-5 precursor [Solanum lycopersicum]
Solyc09g090990.2	41.3846	2766.96	7530.73	12944.3	--	--	Biological Process: defense response (GO:0006952);; Biological Process: response to biotic stimulus (GO:0009607);;	--|1e-114|sly:544134|hypothetical protein	--	--	Pathogenesis-related protein Bet v I family	Pathogenesis-related protein STH-2 OS=Solanum tuberosum OX=4113 GN=STH-2 PE=2 SV=1	TSI-1 protein [Solanum lycopersicum]
Solyc01g095500.3	51.9483	2.57253	1.34291	0.541242	--	--	Molecular Function: DNA-binding transcription factor activity (GO:0003700);; Cellular Component: nucleus (GO:0005634);; Cellular Component: cytoplasm (GO:0005737);; Biological Process: transcription, DNA-templated (GO:0006351);; Biological Process: cytokinin-activated signaling pathway (GO:0009736);; Biological Process: embryo development ending in seed dormancy (GO:0009793);; Biological Process:…	--|0.0|sly:101267169|hypothetical protein	--	--	AP2 domain	Ethylene-responsive transcription factor CRF6 OS=Arabidopsis thaliana OX=3702 GN=CRF6 PE=1 SV=1	PREDICTED: pathogenesis-related genes transcriptional activator PTI6 [Solanum lycopersicum]
Solyc09g091000.4	65.017	1558.6	8149.31	18373	--	--	Biological Process: defense response (GO:0006952);; Biological Process: response to biotic stimulus (GO:0009607);;	--|1e-110|sly:101246666|hypothetical protein	--	--	Pathogenesis-related protein Bet v I family	Pathogenesis-related protein STH-2 OS=Solanum tuberosum OX=4113 GN=STH-2 PE=2 SV=1	pathogenesis-related protein STH-2 [Solanum lycopersicum]
Solyc01g106620.2	162.45	2427.43	45507.3	95645.8	[S]	Function unknown	Cellular Component: extracellular region (GO:0005576);; Biological Process: defense response (GO:0006952);; Biological Process: response to biotic stimulus (GO:0009607);;	K13449|1e-139|sly:100191111|K13449 PR1; pathogenesis-related protein 1	[S]	Function unknown	Cysteine-rich secretory protein family	Basic form of pathogenesis-related protein 1 OS=Nicotiana tabacum OX=4097 PE=3 SV=1	PR1 protein precursor [Solanum lycopersicum]
Solyc02g077370.1	187.973	6456.65	6524.72	5564.49	--	--	Molecular Function: DNA binding (GO:0003677);; Molecular Function: DNA-binding transcription factor activity (GO:0003700);; Cellular Component: nucleus (GO:0005634);; Biological Process: transcription, DNA-templated (GO:0006351);; Biological Process: defense response (GO:0006952);;	K13433|1e-114|sly:544042|K13433 PTI5; pathogenesis-related genes transcriptional activator PTI5	--	--	AP2 domain	Pathogenesis-related genes transcriptional activator PTI5 OS=Solanum lycopersicum OX=4081 GN=PTI5 PE=2 SV=1	pathogenesis-related genes transcriptional activator PTI5 [Solanum lycopersicum]
Solyc06g050500.2	253.495	634.213	2400.4	1245.29	--	--	Molecular Function: protein phosphatase inhibitor activity (GO:0004864);; Molecular Function: signaling receptor activity (GO:0004872);; Cellular Component: nucleus (GO:0005634);; Cellular Component: cytoplasm (GO:0005737);; Cellular Component: plasma membrane (GO:0005886);; Biological Process: abscisic acid-activated signaling pathway (GO:0009738);; Molecular Function: abscisic acid binding (GO:…	K14496|0.0|sly:101258963|K14496 PYL; abscisic acid receptor PYR/PYL family	--	--	Polyketide cyclase / dehydrase and lipid transport;; Pathogenesis-related protein Bet v I family	Abscisic acid receptor PYL4 OS=Arabidopsis thaliana OX=3702 GN=PYL4 PE=1 SV=1	PREDICTED: abscisic acid receptor PYL4 [Solanum lycopersicum]
Solyc01g097240.3	537.727	5681.46	81763	274375	--	--	Cellular Component: extracellular region (GO:0005576);; Cellular Component: cell wall (GO:0005618);; Biological Process: defense response to bacterium (GO:0042742);; Biological Process: defense response to fungus (GO:0050832);;	--|1e-107|sly:544069|hypothetical protein	[R]	General function prediction only	Barwin family	Pathogenesis-related protein P2 OS=Solanum lycopersicum OX=4081 PE=2 SV=1	pathogenesis-related protein P2 precursor [Solanum lycopersicum]
Solyc09g090970.4	1380.78	55815.6	186213	420951	--	--	Biological Process: defense response (GO:0006952);; Biological Process: response to biotic stimulus (GO:0009607);;	--|1e-112|sly:778321|hypothetical protein	--	--	Pathogenesis-related protein Bet v I family	Pathogenesis-related protein STH-2 OS=Solanum tuberosum OX=4113 GN=STH-2 PE=2 SV=1	Pathogenesis-related protein STH-2-like [Solanum lycopersicum]
Solyc09g090980.3	1380.78	55815.6	186213	420951	--	--	Biological Process: defense response (GO:0006952);; Biological Process: response to biotic stimulus (GO:0009607);;	--|1e-113|sly:101246381|hypothetical protein	--	--	Pathogenesis-related protein Bet v I family	Pathogenesis-related protein STH-2 OS=Solanum tuberosum OX=4113 GN=STH-2 PE=2 SV=1	pathogenesis-related protein STH-2-like [Solanum lycopersicum]
Solyc09g006005.1	2029.89	275.537	10860.5	90806.7	[S]	Function unknown	Cellular Component: extracellular region (GO:0005576);; Biological Process: defense response (GO:0006952);; Biological Process: response to biotic stimulus (GO:0009607);;	K13449|1e-117|sly:101265854|K13449 PR1; pathogenesis-related protein 1	[S]	Function unknown	Cysteine-rich secretory protein family	Pathogenesis-related leaf protein 4 OS=Solanum lycopersicum OX=4081 PE=2 SV=1	PREDICTED: pathogenesis-related leaf protein 4-like [Solanum lycopersicum]
Solyc07g006710.2	2248.4	1.53902	12.7863	2.39191	[S]	Function unknown	Cellular Component: extracellular region (GO:0005576);; Biological Process: defense response (GO:0006952);; Biological Process: response to biotic stimulus (GO:0009607);;	K20412|1e-142|sly:101267821|K20412 PI16; peptidase inhibitor 16	[S]	Function unknown	Cysteine-rich secretory protein family	Pathogenesis-related protein PR-1 OS=Medicago truncatula OX=3880 GN=PR-1 PE=2 SV=1	PREDICTED: pathogenesis-related protein PR-1-like [Solanum lycopersicum]
Solyc02g083760.4	2373.87	437.787	185.796	152.161	--	--	--	--|0.0|sly:101262166|hypothetical protein	--	--	Thaumatin family	Thaumatin-like protein 1 OS=Arabidopsis thaliana OX=3702 GN=TLP1 PE=2 SV=1	PREDICTED: pathogenesis-related protein 5 [Solanum lycopersicum]
Solyc04g150104.1	4242.68	1060.85	896.523	697.805	--	--	Biological Process: defense response (GO:0006952);; Biological Process: response to biotic stimulus (GO:0009607);;	--|0.0|spen:107015921|hypothetical protein	--	--	Pathogenesis-related protein Bet v I family;; Uncharacterised ACR, YagE family COG1723	MLP-like protein 34 OS=Arabidopsis thaliana OX=3702 GN=MLP34 PE=2 SV=1	PREDICTED: kirola-like [Solanum lycopersicum]
Solyc07g005370.4	21027.4	274.44	305.185	146.011	--	--	Biological Process: response to molecule of fungal origin (GO:0002238);; Biological Process: defense response (GO:0006952);; Cellular Component: integral component of membrane (GO:0016021);; Molecular Function: (S)-norcoclaurine synthase activity (GO:0050474);; Biological Process: (S)-reticuline metabolic process (GO:1901010);;	--|1e-103|sly:101262127|hypothetical protein	--	--	Pathogenesis-related protein Bet v I family	S-norcoclaurine synthase 1 OS=Papaver somniferum OX=3469 GN=NCS1 PE=1 SV=1	PREDICTED: S-norcoclaurine synthase 1-like [Solanum lycopersicum]
Solyc04g007790.3	64467.4	4493.92	12502	11355	--	--	Biological Process: defense response (GO:0006952);; Cellular Component: chloroplast (GO:0009507);; Biological Process: response to biotic stimulus (GO:0009607);;	--|1e-107|sly:101266019|hypothetical protein	--	--	Pathogenesis-related protein Bet v I family	MLP-like protein 43 OS=Arabidopsis thaliana OX=3702 GN=MLP43 PE=1 SV=1	PREDICTED: kirola-like [Solanum lycopersicum]
