# Supplementary material for: Time-Course Transcriptome Profiling Reveals Differential Resistance Responses of Tomato to a Phytotoxic Effector of the Pathogenic Oomycete Phytophthora cactorum
Source: Plants (Basel). 2023 Feb 15;12(4):883. doi: 10.3390/plants12040883 (PMC9964705; doi:10.3390/plants12040883)
Supplement: Supplementary file 1 [file plants-12-00883-s001.zip › Table S15.xlsx]

## Sheet: transporter activity
Article title:
Time-course transcriptome profiling reveals differential resistance responses of tomato to a phytotoxic effector of the pathogenic oomycete Phytophthora cactorum
Journal name:
Plants
Author names:
Xue Zhou1, #, Ke Wen1, #, Shen-Xin Huang1,#, Yi Lu1, Yang Liu1, 2, Jing-Hao Jin1, 2, Shiv D. Kale3, Xiao-Ren Chen1, 2, *
Affiliations:
1 College of Plant Protection, Yangzhou University, 48 Eastern Wenhui Road, Yangzhou 225009, Jiangsu Province, China; 2 Joint International Research Laboratory of Agriculture and Agri-Product Safety of Ministry of Education of China, Yangzhou University, 48 Eastern Wenhui Road, Yangzhou 225009, Jiangsu Province, China; 3 Fralin Life Science Institute, Virginia Tech, Blacksburg, Virginia 24060, USA
Affiliation and e-mail address of the corresponding author (*):
1 College of Plant Protection, Yangzhou University, 48 Eastern Wenhui Road, Yangzhou 225009, Jiangsu Province, China; 2 Joint International Research Laboratory of Agriculture and Agri-Product Safety of Ministry of Education of China, Yangzhou University, 48 Eastern Wenhui Road, Yangzhou 225009, Jiangsu Province, China
Tel: +86-514-87971383; Fax: +86-514-87347537; E-mail: xrchen@yzu.edu.cn
Table S15 Genes involved in transport activity
Gene ID	R01	R02	R03	H0	R04	R05	R06	H3	R07	R08	R09	H6	R10	R11	R12	H12	COG_class	COG_class_annotation	GO_annotation	KEGG_annotation	KOG_class	KOG_class_annotation	Pfam_annotation	Swissprot_annotation	nr_annotation
Solyc01g068640.3	1.97895	4.16968	1.93668	609.846	14.7704	11.8146	12.6498	2955.83	13.8866	19.4059	10.3944	2901.69	13.929	16.5167	7.58441	2579.76	[R]	General function prediction only	Molecular Function: transporter activity (GO:0005215);; Molecular Function: ATP binding (GO:0005524);; Cellular Component: mitochondrion (GO:0005739);; Cellular Component: mitochondrial inner membrane (GO:0005743);; Biological Process: ubiquinone biosynthetic process (GO:0006744);; Biological Process: response to UV-B (GO:0010224);; Biological Process: chlorophyll catabolic process (GO:0015996);;…	K08869|0.0|sly:101251319|K08869 ADCK; aarF domain-containing kinase	[R]	General function prediction only	ABC1 family	Protein ABC transporter 1, mitochondrial OS=Arabidopsis thaliana OX=3702 GN=ABC1 PE=2 SV=1	aarF domain-containing protein kinase [Solanum lycopersicum]
Solyc01g087150.3	1.26259	2.54173	2.54547	478.868	0.196459	0.165036	0.022932	20.9979	0.16019	0.428863	0.366323	55.08	0.352681	0.481422	0.244222	63.164	[V]	Defense mechanisms	Molecular Function: transporter activity (GO:0005215);; Cellular Component: plasma membrane (GO:0005886);; Biological Process: cellular iron ion homeostasis (GO:0006879);; Biological Process: response to abscisic acid (GO:0009737);; Molecular Function: citrate transmembrane transporter activity (GO:0015137);; Molecular Function: drug transmembrane transporter activity (GO:0015238);; Molecular Fun…	--|0.0|sly:101245696|hypothetical protein	[R]	General function prediction only	MatE;; Polysaccharide biosynthesis C-terminal domain	Protein DETOXIFICATION 43 OS=Arabidopsis thaliana OX=3702 GN=DTX43 PE=1 SV=1	PREDICTED: protein DETOXIFICATION 43 [Solanum lycopersicum]
Solyc01g100610.3	18.1441	41.8507	22.1446	5631.19	6.56914	5.2077	4.95725	1032.86	9.32052	10.5829	5.42314	1395.67	15.6585	18.7192	6.61068	2283.62	--	--	Molecular Function: transporter activity (GO:0005215);; Molecular Function: iron ion transmembrane transporter activity (GO:0005381);; Biological Process: cellular iron ion homeostasis (GO:0006879);; Cellular Component: chloroplast envelope (GO:0009941);; Cellular Component: integral component of membrane (GO:0016021);;	--|0.0|sly:101251418|hypothetical protein	[P]	Inorganic ion transport and metabolism	Ferroportin1 (FPN1)	Solute carrier family 40 member 3, chloroplastic OS=Arabidopsis thaliana OX=3702 GN=IREG3 PE=1 SV=1	PREDICTED: solute carrier family 40 member 3, chloroplastic [Solanum lycopersicum]
Solyc01g102450.3	0.535245	0.462457	1.12809	109.037	0.168035	0.050334	0.174842	13.8836	0.352779	0.310288	0.201096	25.1583	0.328679	0.254188	0.144345	23.5159	--	--	Molecular Function: transporter activity (GO:0005215);; Biological Process: transport (GO:0006810);; Cellular Component: integral component of membrane (GO:0016021);;	--|2e-66|sot:102600400|hypothetical protein	[T]	Signal transduction mechanisms	Organic solute transporter Ostalpha	Protein LAZ1 homolog 1 OS=Arabidopsis thaliana OX=3702 GN=At1g77220 PE=2 SV=1	PREDICTED: LOW QUALITY PROTEIN: transmembrane protein 184A-like [Solanum lycopersicum]
Solyc01g103030.3	3.83182	0.639564	2.87384	429.613	59.7211	29.8826	40.5504	7315.84	22.5348	18.9011	16.9734	2772.74	43.9822	40.6972	21.4876	5114.2	[E]	Amino acid transport and metabolism	Molecular Function: transporter activity (GO:0005215);; Cellular Component: plasma membrane (GO:0005886);; Biological Process: oligopeptide transport (GO:0006857);; Biological Process: response to nematode (GO:0009624);; Cellular Component: integral component of membrane (GO:0016021);;	--|0.0|sly:101256420|hypothetical protein	[E]	Amino acid transport and metabolism	POT family	Protein NRT1/ PTR FAMILY 4.3 OS=Arabidopsis thaliana OX=3702 GN=NPF4.3 PE=2 SV=1	PREDICTED: protein NRT1/ PTR FAMILY 4.3 [Solanum lycopersicum]
Solyc02g063020.3	0.412802	2.02443	1.12118	134.354	5.2411	8.2854	9.71524	888.142	12.8476	15.6542	11.277	1332.31	13.8517	17.7567	9.32036	1400.39	[GEPR]	--	Molecular Function: transporter activity (GO:0005215);; Biological Process: carbohydrate transport (GO:0008643);; Cellular Component: integral component of membrane (GO:0016021);; Biological Process: phosphate ion homeostasis (GO:0055062);; Biological Process: transmembrane transport (GO:0055085);;	--|0.0|sly:101260602|hypothetical protein	[G]	Carbohydrate transport and metabolism	Major Facilitator Superfamily	Putative glycerol-3-phosphate transporter 5 OS=Arabidopsis thaliana OX=3702 GN=At2g13100 PE=2 SV=2	PREDICTED: protein spinster-like [Solanum lycopersicum]
Solyc02g068180.3	13.3881	11.7781	13.8701	2208.06	6.22415	5.5943	4.46744	829.784	8.14314	5.24281	5.61656	848.433	7.72907	7.76444	4.43261	876.933	[P]	Inorganic ion transport and metabolism	Molecular Function: transporter activity (GO:0005215);; Molecular Function: ATP binding (GO:0005524);; Cellular Component: chloroplast (GO:0009507);; Cellular Component: chloroplast envelope (GO:0009941);; Cellular Component: membrane (GO:0016020);; Molecular Function: ATPase activity (GO:0016887);;	--|0.0|sly:101246310|hypothetical protein	[Q]	Secondary metabolites biosynthesis, transport and catabolism	ABC transporter;; AAA domain, putative AbiEii toxin, Type IV TA system	ABC transporter I family member 11, chloroplastic OS=Arabidopsis thaliana OX=3702 GN=ABCI11 PE=2 SV=1	PREDICTED: ABC transporter I family member 11, chloroplastic [Solanum lycopersicum]
Solyc02g070210.3	4.40012	1.69844	2.99682	411.193	0.330781	0.069177	0.025358	11.9807	1.44737	0.026346	0.240924	43.7144	0.259564	0.097359	0.024558	12.1447	--	--	Molecular Function: transporter activity (GO:0005215);; Cellular Component: nucleus (GO:0005634);; Cellular Component: cytosol (GO:0005829);; Cellular Component: plasma membrane (GO:0005886);; Biological Process: cell cycle (GO:0007049);; Molecular Function: lipid binding (GO:0008289);; Cellular Component: integral component of membrane (GO:0016021);; Biological Process: cell division (GO:0051301…	K19996|0.0|sly:101254657|K19996 SFH5; phosphatidylinositol transfer protein SFH5	[I]	Lipid transport and metabolism	CRAL/TRIO domain;; CRAL/TRIO, N-terminal domain	Patellin-4 OS=Arabidopsis thaliana OX=3702 GN=PATL4 PE=1 SV=2	PREDICTED: patellin-4 [Solanum lycopersicum]
Solyc02g080440.3	29.3261	80.5794	38.6994	5268.41	11.3354	11.762	6.55687	848.74	12.5371	15.9334	14.1587	1204.93	20.9979	16.9034	10.1154	1324.21	[O]	Posttranslational modification, protein turnover, chaperones	Molecular Function: transporter activity (GO:0005215);; Biological Process: cellular iron ion homeostasis (GO:0006879);; Cellular Component: chloroplast (GO:0009507);; Cellular Component: chloroplast stroma (GO:0009570);; Biological Process: iron-sulfur cluster assembly (GO:0016226);; Molecular Function: ATPase activity, coupled to transmembrane movement of substances (GO:0042626);; Biological Pr…	--|0.0|sly:101255454|hypothetical protein	--	--	Uncharacterized protein family (UPF0051)	UPF0051 protein ABCI8, chloroplastic OS=Arabidopsis thaliana OX=3702 GN=ABCI8 PE=2 SV=1	PREDICTED: UPF0051 protein ABCI8, chloroplastic [Solanum lycopersicum]
Solyc03g013340.3	3.15653	0.189048	1.43747	143.923	0.154373	0	0	5.71621	0.175519	0.04641	0.235861	10.0583	0.045799	0	0	0.811863	--	--	Molecular Function: transporter activity (GO:0005215);; Biological Process: urea transport (GO:0015840);; Cellular Component: integral component of membrane (GO:0016021);;	K09874|0.0|sly:101055507|K09874 NIP; aquaporin NIP	[G]	Carbohydrate transport and metabolism	Major intrinsic protein	Aquaporin NIP2-1 OS=Zea mays OX=4577 GN=NIP2-1 PE=2 SV=2	Lsi-1 [Solanum lycopersicum]
Solyc03g026310.4	20.271	28.6553	13.8467	13543.5	11.1674	10.7393	8.50301	5006.81	11.2581	8.33388	4.92232	3582.79	11.2365	13.0169	4.04626	3987.22	[V]	Defense mechanisms	Molecular Function: transporter activity (GO:0005215);; Molecular Function: ATP binding (GO:0005524);; Cellular Component: chloroplast (GO:0009507);; Cellular Component: chloroplast envelope (GO:0009941);; Cellular Component: membrane (GO:0016020);; Cellular Component: integral component of membrane (GO:0016021);; Molecular Function: ATPase activity, coupled to transmembrane movement of substance…	--|0.0|sly:101261891|hypothetical protein	[Q]	Secondary metabolites biosynthesis, transport and catabolism	ABC transporter transmembrane region;; ABC transporter	ABC transporter B family member 28 OS=Arabidopsis thaliana OX=3702 GN=ABCB28 PE=2 SV=1	PREDICTED: ABC transporter B family member 28 isoform X1 [Solanum lycopersicum]
Solyc03g031700.4	36.7916	67.8762	48.4725	5988.46	10.9895	7.57027	5.44448	730.369	16.4359	13.3	11.3647	1201.9	21.2369	19.257	10.7514	1505.95	[O]	Posttranslational modification, protein turnover, chaperones	Molecular Function: transporter activity (GO:0005215);; Biological Process: cellular iron ion homeostasis (GO:0006879);; Cellular Component: chloroplast (GO:0009507);; Cellular Component: chloroplast stroma (GO:0009570);; Biological Process: iron-sulfur cluster assembly (GO:0016226);; Molecular Function: ATPase activity, coupled to transmembrane movement of substances (GO:0042626);; Biological Pr…	--|0.0|spen:107014662|hypothetical protein	--	--	Uncharacterized protein family (UPF0051)	UPF0051 protein ABCI8, chloroplastic OS=Arabidopsis thaliana OX=3702 GN=ABCI8 PE=2 SV=1	PREDICTED: UPF0051 protein ABCI8, chloroplastic-like [Solanum lycopersicum]
Solyc03g093140.3	21.8578	40.5568	46.8649	4472.18	16.536	11.1664	11.0121	1327.18	13.8706	21.6868	10.869	1471.08	5.92452	22.7644	7.36938	1114.14	[G]	Carbohydrate transport and metabolism	Molecular Function: transporter activity (GO:0005215);; Biological Process: carbohydrate transport (GO:0008643);; Cellular Component: integral component of membrane (GO:0016021);; Biological Process: phosphate ion homeostasis (GO:0055062);; Biological Process: transmembrane transport (GO:0055085);;	K13783|0.0|sly:101259222|K13783 SLC37A1_2; MFS transporter, OPA family, solute carrier family 37 (glycerol-3-phosphate transporter), member 1/2	[G]	Carbohydrate transport and metabolism	Major Facilitator Superfamily;; Sugar (and other) transporter	Putative glycerol-3-phosphate transporter 1 OS=Arabidopsis thaliana OX=3702 GN=At3g47420 PE=2 SV=1	PREDICTED: putative glycerol-3-phosphate transporter 1 [Solanum lycopersicum]
Solyc03g111400.1	0.05404	0.088396	0.077953	6.1619	1.43335	0.694983	0.807112	68.8927	3.1399	0.670572	0.681682	92.027	2.43592	3.785	2.77259	213.875	[R]	General function prediction only	Molecular Function: transporter activity (GO:0005215);; Molecular Function: purine nucleobase transmembrane transporter activity (GO:0005345);; Biological Process: purine nucleobase transport (GO:0006863);; Biological Process: adenine transport (GO:0015853);; Biological Process: guanine transport (GO:0015854);; Cellular Component: integral component of membrane (GO:0016021);;	K06901|0.0|sly:101260123|K06901 pbuG; putative MFS transporter, AGZA family, xanthine/uracil permease	--	--	Permease family	Adenine/guanine permease AZG2 OS=Arabidopsis thaliana OX=3702 GN=AZG2 PE=2 SV=1	PREDICTED: adenine/guanine permease AZG2 [Solanum lycopersicum]
Solyc03g113040.4	0.539679	2.16457	0.536089	269.549	25.9065	49.2122	77.33	12305	21.6899	23.3659	13.0637	4039.62	27.0894	23.0304	13.673	4607.33	[V]	Defense mechanisms	Molecular Function: transporter activity (GO:0005215);; Molecular Function: ATP binding (GO:0005524);; Cellular Component: plasma membrane (GO:0005886);; Biological Process: lipid transport (GO:0006869);; Cellular Component: plasmodesma (GO:0009506);; Cellular Component: integral component of membrane (GO:0016021);; Molecular Function: ATPase activity, coupled to transmembrane movement of substan…	--|0.0|sly:101248865|hypothetical protein	[IR]	--	ABC transporter;; ABC-2 family transporter protein;; AAA domain, putative AbiEii toxin, Type IV TA system	ABC transporter A family member 7 OS=Arabidopsis thaliana OX=3702 GN=ABCA7 PE=3 SV=2	PREDICTED: ABC transporter A family member 7 [Solanum lycopersicum]
Solyc03g113070.4	1.04236	2.18723	0.434644	279.762	32.5528	50.1265	58.5959	11033.6	21.4952	21.0831	11.9965	3800.51	25.7132	24.9486	12.2402	4399.26	[V]	Defense mechanisms	Molecular Function: transporter activity (GO:0005215);; Molecular Function: ATP binding (GO:0005524);; Biological Process: lipid transport (GO:0006869);; Cellular Component: integral component of membrane (GO:0016021);; Molecular Function: ATPase activity, coupled to transmembrane movement of substances (GO:0042626);; Cellular Component: intracellular membrane-bounded organelle (GO:0043231);;	--|0.0|sly:101248287|hypothetical protein	[IR]	--	ABC-2 family transporter protein;; ABC transporter;; AAA domain, putative AbiEii toxin, Type IV TA system	ABC transporter A family member 2 OS=Arabidopsis thaliana OX=3702 GN=ABCA2 PE=2 SV=1	PREDICTED: LOW QUALITY PROTEIN: ABC transporter A family member 2 [Solanum lycopersicum]
Solyc03g114030.3	20.9113	34.2178	27.1375	8197.81	10.1906	10.1081	4.46632	2031.45	6.56434	4.04439	4.20979	1148.91	5.63543	6.62288	2.1899	1077.45	--	--	Molecular Function: transporter activity (GO:0005215);; Cellular Component: cell wall (GO:0005618);; Cellular Component: vacuole (GO:0005773);; Cellular Component: endoplasmic reticulum (GO:0005783);; Cellular Component: plasmodesma (GO:0009506);; Cellular Component: integral component of membrane (GO:0016021);; Biological Process: transmembrane transport (GO:0055085);;	K14611|0.0|sly:101253471|K14611 SLC23A1_2; solute carrier family 23 (nucleobase transporter), member 1/2	[F]	Nucleotide transport and metabolism	Permease family	Nucleobase-ascorbate transporter 6 OS=Arabidopsis thaliana OX=3702 GN=NAT6 PE=2 SV=2	permease I-like protein [Solanum lycopersicum]
Solyc03g117810.4	16.6101	18.388	18.8663	1713.12	6.42403	6.67718	4.27757	446.718	9.16877	11.8876	9.6863	744.709	9.65914	12.5188	9.50234	793.193	[P]	Inorganic ion transport and metabolism	Molecular Function: transporter activity (GO:0005215);; Molecular Function: inorganic phosphate transmembrane transporter activity (GO:0005315);; Molecular Function: ATP binding (GO:0005524);; Cellular Component: vacuolar membrane (GO:0005774);; Cellular Component: plasma membrane (GO:0005886);; Molecular Function: ATPase activity (GO:0016887);; Biological Process: phosphate ion transmembrane tra…	--|1e-103|spen:107012118|hypothetical protein	[Q]	Secondary metabolites biosynthesis, transport and catabolism	ABC transporter	ABC transporter I family member 17 OS=Arabidopsis thaliana OX=3702 GN=ABCI17 PE=2 SV=1	PREDICTED: ABC transporter I family member 17-like [Solanum pennellii]
Solyc03g118740.3	3.41595	3.79331	4.98304	911.573	1.6697	1.04664	0.709206	172.684	0.766998	0.092045	0.112268	40.7139	0.408691	0.291973	0.01716	29.5026	[R]	General function prediction only	Molecular Function: transporter activity (GO:0005215);; Cellular Component: cytoplasm (GO:0005737);; Cellular Component: endoplasmic reticulum (GO:0005783);; Cellular Component: plasma membrane (GO:0005886);; Cellular Component: plant-type cell wall (GO:0009505);; Cellular Component: plasmodesma (GO:0009506);; Biological Process: gravitropism (GO:0009630);; Biological Process: photomorphogenesis …	K13947|0.0|sly:100527965|K13947 PIN; auxin efflux carrier family	--	--	Membrane transport protein	Auxin efflux carrier component 1 OS=Arabidopsis thaliana OX=3702 GN=PIN1 PE=1 SV=1	auxin efflux facilitator SlPIN1 [Solanum lycopersicum]
Solyc04g051800.3	257.23	742.632	285.113	93551.3	56.1128	59.691	19.1619	7963.66	40.0695	59.3742	31.1732	7429.64	78.9679	116.816	18.2172	11127.5	[R]	General function prediction only	Molecular Function: transporter activity (GO:0005215);; Molecular Function: ATP binding (GO:0005524);; Biological Process: response to nematode (GO:0009624);; Molecular Function: ATPase activity (GO:0016887);;	--|0.0|sly:101256375|hypothetical protein	[R]	General function prediction only	ABC transporter;; ABC transporter;; AAA domain, putative AbiEii toxin, Type IV TA system;; P-loop containing region of AAA domain	ABC transporter F family member 5 OS=Arabidopsis thaliana OX=3702 GN=ABCF5 PE=2 SV=1	PREDICTED: ABC transporter F family member 5 [Solanum lycopersicum]
Solyc04g079520.3	0.424135	2.91873	0.67375	138.251	0.060292	0.105075	0.224014	15.0617	0.191503	0.095804	0.073216	10.4891	0.070532	0.088728	0	4.63541	[E]	Amino acid transport and metabolism	Molecular Function: transporter activity (GO:0005215);; Cellular Component: integral component of membrane (GO:0016021);;	K14638|0.0|sly:101265021|K14638 SLC15A3_4; solute carrier family 15 (peptide/histidine transporter), member 3/4	[E]	Amino acid transport and metabolism	POT family	Protein NRT1/ PTR FAMILY 4.5 OS=Arabidopsis thaliana OX=3702 GN=NPF4.5 PE=2 SV=1	PREDICTED: protein NRT1/ PTR FAMILY 4.5 [Solanum lycopersicum]
Solyc05g006020.3	2.43535	1.87345	3.08239	556.578	0.598728	1.00045	0.598271	132.382	1.07833	0.430697	0.806481	127.356	0.452757	0.457127	0.247034	62.8681	--	--	Molecular Function: transporter activity (GO:0005215);; Cellular Component: plasma membrane (GO:0005886);; Cellular Component: plasmodesma (GO:0009506);; Cellular Component: integral component of membrane (GO:0016021);; Biological Process: transmembrane transport (GO:0055085);;	--|0.0|sly:101262812|hypothetical protein	[F]	Nucleotide transport and metabolism	Permease family	Nucleobase-ascorbate transporter 7 OS=Arabidopsis thaliana OX=3702 GN=NAT7 PE=2 SV=2	PREDICTED: nucleobase-ascorbate transporter 7 [Solanum lycopersicum]
Solyc05g009500.3	8.01708	81.5153	29.1274	4173.39	0.15632	0.102162	0	7.9816	0.294301	0.093382	0.403389	22.7284	0.184304	0.362327	0.195776	21.8257	[E]	Amino acid transport and metabolism	Molecular Function: transporter activity (GO:0005215);; Cellular Component: plasma membrane (GO:0005886);; Biological Process: gibberellic acid homeostasis (GO:0010336);; Cellular Component: integral component of membrane (GO:0016021);; Biological Process: nitrate assimilation (GO:0042128);; Cellular Component: intracellular vesicle (GO:0097708);;	--|0.0|sly:101257261|hypothetical protein	[E]	Amino acid transport and metabolism	POT family;; Major Facilitator Superfamily	Protein NRT1/ PTR FAMILY 3.1 OS=Arabidopsis thaliana OX=3702 GN=NPF3.1 PE=2 SV=1	PREDICTED: protein NRT1/ PTR FAMILY 3.1 [Solanum lycopersicum]
Solyc06g005070.3	2.39026	22.055	13.6246	2270.36	0	0	0	0	0.101857	0.0243262	0.197806	17.7433	0.233348	0.323644	0.0281927	27.8701	--	--	Molecular Function: transporter activity (GO:0005215);; Cellular Component: plasma membrane (GO:0005886);; Biological Process: gibberellic acid homeostasis (GO:0010336);; Cellular Component: integral component of membrane (GO:0016021);; Biological Process: nitrate assimilation (GO:0042128);; Cellular Component: intracellular vesicle (GO:0097708);;	--|0.0|sly:101245952|hypothetical protein	[E]	Amino acid transport and metabolism	POT family	Protein NRT1/ PTR FAMILY 3.1 OS=Arabidopsis thaliana OX=3702 GN=NPF3.1 PE=2 SV=1	PREDICTED: protein NRT1/ PTR FAMILY 3.1-like [Solanum lycopersicum]
Solyc06g048540.3	51.4976	56.082	54.9728	5875.59	17.8078	9.41828	7.99584	1063.88	23.6086	12.315	13.2899	1374.66	24.0387	30.1464	18.2626	2078.25	[O]	Posttranslational modification, protein turnover, chaperones	Molecular Function: transporter activity (GO:0005215);; Molecular Function: ATP binding (GO:0005524);; Cellular Component: chloroplast (GO:0009507);; Cellular Component: chloroplast stroma (GO:0009570);; Biological Process: embryo development ending in seed dormancy (GO:0009793);; Biological Process: thylakoid membrane organization (GO:0010027);; Molecular Function: ATPase activity, coupled to tr…	K09013|0.0|sly:101247531|K09013 sufC; Fe-S cluster assembly ATP-binding protein	--	--	ABC transporter	ABC transporter I family member 6, chloroplastic OS=Arabidopsis thaliana OX=3702 GN=ABCI6 PE=1 SV=1	PREDICTED: ABC transporter I family member 6, chloroplastic [Solanum lycopersicum]
Solyc06g050250.1	0.918499	2.3844	0.912872	122.07	17.2583	16.4267	26.8214	1516.04	25.1321	43.5733	34.3001	2440.81	43.9672	57.8554	26.3604	2950.26	[R]	General function prediction only	Molecular Function: transporter activity (GO:0005215);; Molecular Function: purine nucleobase transmembrane transporter activity (GO:0005345);; Biological Process: purine nucleobase transport (GO:0006863);; Biological Process: adenine transport (GO:0015853);; Biological Process: guanine transport (GO:0015854);; Cellular Component: integral component of membrane (GO:0016021);;	K06901|0.0|sly:101259342|K06901 pbuG; putative MFS transporter, AGZA family, xanthine/uracil permease	--	--	Permease family	Adenine/guanine permease AZG1 OS=Arabidopsis thaliana OX=3702 GN=AZG1 PE=2 SV=1	PREDICTED: adenine/guanine permease AZG1 [Solanum lycopersicum]
Solyc06g050900.3	12.515	24.0963	20.436	2091.07	3.42531	3.92402	1.96056	303.704	2.79232	2.48654	4.63486	308.197	0.971592	2.39125	1.65706	159.408	[E]	Amino acid transport and metabolism	Molecular Function: transporter activity (GO:0005215);; Biological Process: response to nematode (GO:0009624);; Cellular Component: integral component of membrane (GO:0016021);;	--|0.0|sly:101268872|hypothetical protein	[E]	Amino acid transport and metabolism	POT family	Protein NRT1/ PTR FAMILY 5.1 OS=Arabidopsis thaliana OX=3702 GN=NPF5.1 PE=2 SV=2	PREDICTED: protein NRT1/ PTR FAMILY 5.1 isoform X1 [Solanum lycopersicum]
Solyc06g051730.4	4.15556	6.40679	3.00146	821.616	14.4117	18.2728	18.7713	2891.59	16.9492	19.195	10.9152	2349.24	18.3272	13.5451	9.17361	2062.26	[R]	General function prediction only	Molecular Function: transporter activity (GO:0005215);;	K08869|0.0|sly:101254496|K08869 ADCK; aarF domain-containing kinase	[R]	General function prediction only	ABC1 family	Putative ABC1 protein At2g40090 OS=Arabidopsis thaliana OX=3702 GN=At2g40090 PE=2 SV=2	PREDICTED: putative ABC1 protein At2g40090 [Solanum lycopersicum]
Solyc06g060760.3	6.20649	5.04861	11.0645	539.815	100.163	78.3155	73.9613	4800.4	99.9551	112.702	614.181	16567.7	980.962	654.617	4731.68	152935	[G]	Carbohydrate transport and metabolism	Molecular Function: transporter activity (GO:0005215);; Cellular Component: vacuolar membrane (GO:0005774);; Cellular Component: integral component of membrane (GO:0016021);;	K09873|1e-177|sly:543951|K09873 TIP; aquaporin TIP	[G]	Carbohydrate transport and metabolism	Major intrinsic protein	Probable aquaporin TIP-type RB7-5A OS=Nicotiana tabacum OX=4097 PE=2 SV=1	TIP protein [Solanum lycopersicum]
Solyc06g070960.3	0	0.028253	0	2.35021	1.43053	3.78252	3.37972	795.388	0.458627	1.63169	0.676254	237.569	0.125365	0.794015	0.196107	91.6368	[V]	Defense mechanisms	Molecular Function: transporter activity (GO:0005215);; Molecular Function: ATP binding (GO:0005524);; Biological Process: lipid transport (GO:0006869);; Cellular Component: integral component of membrane (GO:0016021);; Molecular Function: ATPase activity, coupled to transmembrane movement of substances (GO:0042626);; Cellular Component: intracellular membrane-bounded organelle (GO:0043231);;	--|0.0|sly:101256782|hypothetical protein	[IR]	--	ABC transporter;; ABC-2 family transporter protein;; AAA domain, putative AbiEii toxin, Type IV TA system	ABC transporter A family member 2 OS=Arabidopsis thaliana OX=3702 GN=ABCA2 PE=2 SV=1	PREDICTED: ABC transporter A family member 11-like [Solanum lycopersicum]
Solyc06g071330.4	2.97987	0.660624	4.59272	845.69	0.340959	0.0907353	0.0805769	43.6529	1.1864	0.166948	0.638484	144.721	0.779485	0.663376	0.816874	178.271	--	--	Molecular Function: transporter activity (GO:0005215);; Cellular Component: cell wall (GO:0005618);; Cellular Component: vacuole (GO:0005773);; Cellular Component: endoplasmic reticulum (GO:0005783);; Cellular Component: plasmodesma (GO:0009506);; Cellular Component: integral component of membrane (GO:0016021);; Biological Process: transmembrane transport (GO:0055085);;	--|0.0|spen:107023465|hypothetical protein	[F]	Nucleotide transport and metabolism	Permease family	Nucleobase-ascorbate transporter 6 OS=Arabidopsis thaliana OX=3702 GN=NAT6 PE=2 SV=2	nucleobase-ascorbate transporter 6 [Solanum lycopersicum]
Solyc07g008610.3	11.3692	16.5118	5.81895	1256.55	35.9636	36.825	36.466	3380.52	34.9429	42.7837	21.097	2851.36	34.8728	44.4622	15.5414	2701.81	[R]	General function prediction only	Molecular Function: transporter activity (GO:0005215);; Molecular Function: ATP binding (GO:0005524);; Molecular Function: ATPase activity (GO:0016887);;	K06184|0.0|sly:101257279|K06184 ABCF1; ATP-binding cassette, subfamily F, member 1	[J]	Translation, ribosomal structure and biogenesis	ABC transporter;; AAA domain, putative AbiEii toxin, Type IV TA system;; RecF/RecN/SMC N terminal domain;; RsgA GTPase;; P-loop containing region of AAA domain;; AAA domain;; 50S ribosome-binding GTPase;; ATPase family associated with various cellular activities (AAA)	ABC transporter F family member 4 OS=Arabidopsis thaliana OX=3702 GN=ABCF4 PE=2 SV=1	PREDICTED: ABC transporter F family member 4-like [Solanum lycopersicum]
Solyc07g063520.3	7.56462	8.88001	8.40496	2117	25.916	29.5689	25.1619	6832.01	28.5306	30.745	48.265	7938.42	43.603	44.6004	56.209	11369.6	--	--	Molecular Function: transporter activity (GO:0005215);; Biological Process: transport (GO:0006810);; Cellular Component: integral component of membrane (GO:0016021);;	--|0.0|sly:101244889|hypothetical protein	[T]	Signal transduction mechanisms	Organic solute transporter Ostalpha	Protein LAZ1 homolog 1 OS=Arabidopsis thaliana OX=3702 GN=At1g77220 PE=2 SV=1	PREDICTED: transmembrane protein 184C [Solanum lycopersicum]
Solyc09g011400.1	0.141883	1.40644	0.483355	90.9833	15.3252	7.93718	13.7564	1684.73	10.5947	16.5482	14.0131	1616.64	16.2505	7.904	23.772	2192.93	--	--	Molecular Function: transporter activity (GO:0005215);; Biological Process: oligopeptide transport (GO:0006857);; Cellular Component: integral component of membrane (GO:0016021);;	K14638|2e-25|sly:101245087|K14638 SLC15A3_4; solute carrier family 15 (peptide/histidine transporter), member 3/4	[E]	Amino acid transport and metabolism	--	Protein NRT1/ PTR FAMILY 5.6 OS=Arabidopsis thaliana OX=3702 GN=NPF5.6 PE=2 SV=1	PREDICTED: protein NRT1/ PTR FAMILY 5.6-like [Solanum lycopersicum]
Solyc10g008980.4	514.684	336.252	558.67	140048	100.601	37.3038	20.1265	11302.4	114.471	14.5074	45.5584	11795.1	91.1145	69.8242	39.1946	13806.8	--	--	Molecular Function: transporter activity (GO:0005215);; Cellular Component: integral component of membrane (GO:0016021);; Cellular Component: chloroplast membrane (GO:0031969);;	K15283|0.0|sly:101249306|K15283 SLC35E1; solute carrier family 35, member E1	[GE]	--	Triose-phosphate Transporter family;; EamA-like transporter family	Triose phosphate/phosphate translocator, chloroplastic OS=Solanum tuberosum OX=4113 GN=TPT PE=2 SV=1	triose phosphate/phosphate translocator [Solanum lycopersicum]
Solyc10g039290.2	14.0517	13.7464	19.1788	1927.23	6.51766	2.22614	1.47608	372.233	9.46532	4.90128	7.70041	723.582	6.57365	8.16532	4.78559	677.068	[E]	Amino acid transport and metabolism	Molecular Function: transporter activity (GO:0005215);; Cellular Component: integral component of membrane (GO:0016021);;	K14638|0.0|sly:101255839|K14638 SLC15A3_4; solute carrier family 15 (peptide/histidine transporter), member 3/4	[E]	Amino acid transport and metabolism	POT family	Protein NRT1/ PTR FAMILY 4.5 OS=Arabidopsis thaliana OX=3702 GN=NPF4.5 PE=2 SV=1	PREDICTED: protein NRT1/ PTR FAMILY 4.5 [Solanum lycopersicum]
