# Supplementary material for: Time-Course Transcriptome Profiling Reveals Differential Resistance Responses of Tomato to a Phytotoxic Effector of the Pathogenic Oomycete Phytophthora cactorum
Source: Plants (Basel). 2023 Feb 15;12(4):883. doi: 10.3390/plants12040883 (PMC9964705; doi:10.3390/plants12040883)
Supplement: Supplementary file 1 [file plants-12-00883-s001.zip › Table S2.xlsx]

## Sheet: Sheet1
Article title:
Time-course transcriptome profiling reveals differential resistance responses of tomato to a phytotoxic effector of the pathogenic oomycete Phytophthora cactorum
Journal name:
Plants
Author names:
Xue Zhou1, #, Ke Wen1, #, Shen-Xin Huang1,#, Yi Lu1, Yang Liu1, 2, Jing-Hao Jin1, 2, Shiv D. Kale3, Xiao-Ren Chen1, 2, *
Affiliations:
1 College of Plant Protection, Yangzhou University, 48 Eastern Wenhui Road, Yangzhou 225009, Jiangsu Province, China; 2 Joint International Research Laboratory of Agriculture and Agri-Product Safety of Ministry of Education of China, Yangzhou University, 48 Eastern Wenhui Road, Yangzhou 225009, Jiangsu Province, China; 3 Fralin Life Science Institute, Virginia Tech, Blacksburg, Virginia 24060, USA
Affiliation and e-mail address of the corresponding author (*):
1 College of Plant Protection, Yangzhou University, 48 Eastern Wenhui Road, Yangzhou 225009, Jiangsu Province, China; 2 Joint International Research Laboratory of Agriculture and Agri-Product Safety of Ministry of Education of China, Yangzhou University, 48 Eastern Wenhui Road, Yangzhou 225009, Jiangsu Province, China
Tel: +86-514-87971383; Fax: +86-514-87347537; E-mail: xrchen@yzu.edu.cn
Table S2 Summary of library read alignment with the tomato genome
Sample name	Reads not aligned	Reads aligned
H0-1	928331 (1.91%)	47560355 (98.09%)
H0-2	737832 (1.64%)	44198400 (98.36%)
H0-3	941374 (1.96%)	47208932 (98.04%)
H3-1	904265 (1.66%)	53721337 (98.34%)
H3-2	942592 (1.80%)	51552090 (98.20%)
H3-3	707302 (1.49%)	46918678 (98.51%)
H6-1	813314 (1.50%)	53305988 (98.50%)
H6-2	696868 (1.53%)	44897798 (98.47%)
H6-3	1024442 (2.29%)	43636104 (97.71%)
H12-1	975392 (2.09%)	45597952 (97.91%)
H12-2	1093564 (1.76%)	61183638 (98.24%)
H12-3	1529052 (3.09%)	47921462 (96.91%)
H0, H3, H6 and H12 mean the tomato plants treated by rSCR96 at 0, 3, 6 and 12 h. The -1, -2, -3 numbers mean the triplicate for each time-point.
