# Supplementary material for: Time-Course Transcriptome Profiling Reveals Differential Resistance Responses of Tomato to a Phytotoxic Effector of the Pathogenic Oomycete Phytophthora cactorum
Source: Plants (Basel). 2023 Feb 15;12(4):883. doi: 10.3390/plants12040883 (PMC9964705; doi:10.3390/plants12040883)
Supplement: Supplementary file 1 [file plants-12-00883-s001.zip › Table S3.xlsx]

## Sheet: Sheet1
Article title:
Time-course transcriptome profiling reveals differential resistance responses of tomato to a phytotoxic effector of the pathogenic oomycete Phytophthora cactorum
Journal name:
Plants
Author names:
Xue Zhou1, #, Ke Wen1, #, Shen-Xin Huang1,#, Yi Lu1, Yang Liu1, 2, Jing-Hao Jin1, 2, Shiv D. Kale3, Xiao-Ren Chen1, 2, *
Affiliations:
1 College of Plant Protection, Yangzhou University, 48 Eastern Wenhui Road, Yangzhou 225009, Jiangsu Province, China; 2 Joint International Research Laboratory of Agriculture and Agri-Product Safety of Ministry of Education of China, Yangzhou University, 48 Eastern Wenhui Road, Yangzhou 225009, Jiangsu Province, China; 3 Fralin Life Science Institute, Virginia Tech, Blacksburg, Virginia 24060, USA
Affiliation and e-mail address of the corresponding author (*):
1 College of Plant Protection, Yangzhou University, 48 Eastern Wenhui Road, Yangzhou 225009, Jiangsu Province, China; 2 Joint International Research Laboratory of Agriculture and Agri-Product Safety of Ministry of Education of China, Yangzhou University, 48 Eastern Wenhui Road, Yangzhou 225009, Jiangsu Province, China
Tel: +86-514-87971383; Fax: +86-514-87347537; E-mail: xrchen@yzu.edu.cn
TableS3 Unigene annotation by blasting against 7 databases (COG, GO, KEGG, KOG, Pfam, Swiss-Prot, and NR)
Gene ID	COG class	COG class annotation	GO annotation	KEGG annotation	KOG class	KOG class annotation	Pfam annotation	Swissprot annotation	NR annotation
Solyc02g071660.4	--	--	--	--|2e-23|sot:107062149|hypothetical protein	--	--	--	--	PREDICTED: uncharacterized protein LOC109119572 [Solanum lycopersicum]
Solyc11g006740.3	--	--	Biological Process: embryo development ending in seed dormancy (GO:0009793);;	--|0.0|sly:101262976|hypothetical protein	--	--	Phloem protein 2	F-box protein At2g02240 OS=Arabidopsis thaliana OX=3702 GN=At2g02240 PE=2 SV=1	PREDICTED: putative F-box protein PP2-B12 isoform X1 [Solanum lycopersicum]
Solyc11g072400.3	--	--	Molecular Function: DNA binding (GO:0003677);; Cellular Component: chloroplast (GO:0009507);; Molecular Function: single-stranded DNA 5'-3' exodeoxyribonuclease activity (GO:0045145);; Molecular Function: metal ion binding (GO:0046872);; Molecular Function: 4 iron, 4 sulfur cluster binding (GO:0051539);;	K17815|0.0|sly:101247290|K17815 EXO5; exonuclease V [EC:3.1.-.-]	[S]	Function unknown	Exonuclease V - a 5' deoxyribonuclease;; PD-(D/E)XK nuclease superfamily	Exonuclease V, chloroplastic OS=Arabidopsis thaliana OX=3702 GN=At5g60370 PE=2 SV=1	PREDICTED: exonuclease V, chloroplastic [Solanum lycopersicum]
Solyc09g061280.4	--	--	Molecular Function: cyclin-dependent protein serine/threonine kinase inhibitor activity (GO:0004861);; Cellular Component: nucleus (GO:0005634);; Biological Process: cell cycle arrest (GO:0007050);;	--|3e-39|sly:543785|hypothetical protein	--	--	--	Cyclin-dependent kinase inhibitor 5 OS=Oryza sativa subsp. japonica OX=39947 GN=KRP5 PE=2 SV=1	p27KIP1-related-protein 2 [Solanum lycopersicum]
Solyc02g065570.1	--	--	--	--|1e-31|spen:107010372|hypothetical protein	--	--	DVL family	--	PREDICTED: uncharacterized protein LOC104645948 [Solanum lycopersicum]
Solyc06g073860.2	[O]	Posttranslational modification, protein turnover, chaperones	Biological Process: protein polyubiquitination (GO:0000209);; Cellular Component: plasma membrane (GO:0005886);; Molecular Function: zinc ion binding (GO:0008270);; Biological Process: megagametogenesis (GO:0009561);; Biological Process: ubiquitin-dependent protein catabolic process (GO:0042787);; Biological Process: proteasome-mediated ubiquitin-dependent protein catabolic process (GO:0043161);;…	K19043|0.0|sly:101263219|K19043 RHF; E3 ubiquitin-protein ligase RHF [EC:2.3.2.27]	[O]	Posttranslational modification, protein turnover, chaperones	Ring finger domain;; Zinc finger, C3HC4 type (RING finger);; RING-like zinc finger;; RING-H2 zinc finger domain;; Zinc finger, C3HC4 type (RING finger);; RING-type zinc-finger;; Anaphase-promoting complex subunit 11 RING-H2 finger	E3 ubiquitin-protein ligase RHF2A OS=Arabidopsis thaliana OX=3702 GN=RHF2A PE=2 SV=1	PREDICTED: E3 ubiquitin-protein ligase RHF2A [Solanum lycopersicum]
Solyc02g069470.4	[R]	General function prediction only	--	--|0.0|sly:101244547|hypothetical protein	--	--	von Willebrand factor type A domain;; VWA / Hh protein intein-like;; von Willebrand factor type A domain;; von Willebrand factor type A domain;; RING-like zinc finger;; Ring finger domain;; VWA domain containing CoxE-like protein;; Zinc finger, C3HC4 type (RING finger);; Zinc finger, C3HC4 type (RING finger)	E3 ubiquitin-protein ligase WAV3 OS=Arabidopsis thaliana OX=3702 GN=WAV3 PE=1 SV=1	PREDICTED: uncharacterized protein LOC101244547 [Solanum lycopersicum]
Solyc01g079615.1	--	--	--	--|1e-132|sly:109121269|hypothetical protein	[R]	General function prediction only	Reverse transcriptase (RNA-dependent DNA polymerase)	Retrovirus-related Pol polyprotein from transposon RE2 OS=Arabidopsis thaliana OX=3702 GN=RE2 PE=4 SV=1	PREDICTED: uncharacterized protein LOC109120840 [Solanum lycopersicum]
Solyc06g007270.1	--	--	Molecular Function: RNA binding (GO:0003723);; Molecular Function: endonuclease activity (GO:0004519);; Biological Process: RNA modification (GO:0009451);; Cellular Component: intracellular membrane-bounded organelle (GO:0043231);;	--|6e-37|sot:102597388|hypothetical protein	[R]	General function prediction only	PPR repeat family	Pentatricopeptide repeat-containing protein At1g55630 OS=Arabidopsis thaliana OX=3702 GN=At1g55630 PE=2 SV=1	PREDICTED: LOW QUALITY PROTEIN: putative pentatricopeptide repeat-containing protein At1g12700, mitochondrial [Solanum tuberosum]
Solyc05g055160.3	[O]	Posttranslational modification, protein turnover, chaperones	Molecular Function: ATP binding (GO:0005524);; Cellular Component: plasma membrane (GO:0005886);; Biological Process: protein folding (GO:0006457);; Biological Process: response to heat (GO:0009408);; Molecular Function: metal ion binding (GO:0046872);;	K09503|0.0|spen:107020317|K09503 DNAJA2; DnaJ homolog subfamily A member 2	[O]	Posttranslational modification, protein turnover, chaperones	DnaJ C terminal domain;; DnaJ domain;; DnaJ central domain	DnaJ protein homolog OS=Cucumis sativus OX=3659 GN=DNAJ1 PE=2 SV=1	PREDICTED: dnaJ protein homolog [Solanum lycopersicum]
Solyc09g009210.4	--	--	Cellular Component: nuclear lamina (GO:0005652);; Cellular Component: nucleoplasm (GO:0005654);; Cellular Component: cytoplasm (GO:0005737);; Biological Process: nucleus organization (GO:0006997);; Cellular Component: nuclear membrane (GO:0031965);; Cellular Component: nuclear periphery (GO:0034399);; Biological Process: regulation of nucleus size (GO:0097298);;	--|1e-109|spen:107029304|hypothetical protein	--	--	Transcriptional activator	Protein CROWDED NUCLEI 2 OS=Arabidopsis thaliana OX=3702 GN=CRWN2 PE=1 SV=1	PREDICTED: uncharacterized protein LOC101267639 [Solanum lycopersicum]
Solyc09g097830.4	[O]	Posttranslational modification, protein turnover, chaperones	Biological Process: protein O-linked glycosylation (GO:0006493);; Biological Process: multicellular organism development (GO:0007275);; Molecular Function: transferase activity, transferring glycosyl groups (GO:0016757);;	K09667|0.0|sly:101244231|K09667 OGT; protein O-GlcNAc transferase [EC:2.4.1.255]	[GOT]	--	Glycosyl transferase family 41;; Tetratricopeptide repeat;; TPR repeat;; Tetratricopeptide repeat;; Tetratricopeptide repeat;; Tetratricopeptide repeat;; Tetratricopeptide repeat;; Tetratricopeptide repeat;; Tetratricopeptide repeat;; Tetratricopeptide repeat;; Tetratricopeptide repeat;; Tetratricopeptide repeat;; Tetratricopeptide repeat;; Tetratricopeptide repeat;; NMDA receptor-regulated prote…	Probable UDP-N-acetylglucosamine--peptide N-acetylglucosaminyltransferase SEC OS=Arabidopsis thaliana OX=3702 GN=SEC PE=2 SV=1	PREDICTED: probable UDP-N-acetylglucosamine--peptide N-acetylglucosaminyltransferase SEC [Solanum lycopersicum]
Solyc11g070183.1	--	--	--	--|7e-31|sot:102578473|hypothetical protein	--	--	--	--	PREDICTED: uncharacterized protein LOC102578473 [Solanum tuberosum]
Solyc04g009790.4	[V]	Defense mechanisms	Cellular Component: vacuolar membrane (GO:0005774);; Biological Process: response to nematode (GO:0009624);; Molecular Function: drug transmembrane transporter activity (GO:0015238);; Molecular Function: antiporter activity (GO:0015297);; Cellular Component: integral component of membrane (GO:0016021);;	--|0.0|sly:101251972|hypothetical protein	--	--	MatE;; N-terminal C2 in EEIG1 and EHBP1 proteins	Protein DETOXIFICATION 16 OS=Arabidopsis thaliana OX=3702 GN=DTX16 PE=2 SV=1	PREDICTED: uncharacterized protein LOC101251972 [Solanum lycopersicum]
Solyc01g081582.1	--	--	Molecular Function: beta-galactosidase activity (GO:0004565);; Cellular Component: vacuole (GO:0005773);; Biological Process: carbohydrate metabolic process (GO:0005975);; Cellular Component: plant-type cell wall (GO:0009505);; Cellular Component: apoplast (GO:0048046);;	--|7e-18|spen:107013120|hypothetical protein	[G]	Carbohydrate transport and metabolism	--	Beta-galactosidase 5 OS=Arabidopsis thaliana OX=3702 GN=BGAL5 PE=2 SV=1	PREDICTED: probable 2-oxoglutarate/Fe(II)-dependent dioxygenase [Solanum pennellii]
Solyc01g010780.4	[RTKL]	--	Molecular Function: transmembrane receptor protein serine/threonine kinase activity (GO:0004675);; Molecular Function: ATP binding (GO:0005524);; Cellular Component: plasma membrane (GO:0005886);; Biological Process: protein phosphorylation (GO:0006468);; Biological Process: defense response (GO:0006952);; Biological Process: cell surface receptor signaling pathway (GO:0007166);;	--|0.0|sly:101249749|hypothetical protein	[T]	Signal transduction mechanisms	Protein tyrosine kinase;; Protein kinase domain	Probable serine/threonine-protein kinase PIX7 OS=Arabidopsis thaliana OX=3702 GN=PIX7 PE=1 SV=1	PREDICTED: probable receptor-like protein kinase At5g15080 [Solanum lycopersicum]
Solyc03g098660.3	--	--	--	--|1e-169|sly:101261105|hypothetical protein	--	--	GRAM domain	GEM-like protein 4 OS=Arabidopsis thaliana OX=3702 GN=At5g08350 PE=2 SV=1	PREDICTED: putative GEM-like protein 8 [Solanum lycopersicum]
Solyc12g008810.2	--	--	Cellular Component: integral component of membrane (GO:0016021);;	--|8e-76|sly:101267868|hypothetical protein	[U]	Intracellular trafficking, secretion, and vesicular transport	--	Uncharacterized protein At4g29660 OS=Arabidopsis thaliana OX=3702 GN=EMB2752 PE=4 SV=1	PREDICTED: uncharacterized protein At4g29660 [Solanum lycopersicum]
Solyc09g150108.1	--	--	Molecular Function: DNA binding (GO:0003677);; Molecular Function: DNA-binding transcription factor activity (GO:0003700);; Cellular Component: nucleus (GO:0005634);; Biological Process: transcription, DNA-templated (GO:0006351);; Biological Process: embryo development ending in seed dormancy (GO:0009793);; Biological Process: cell differentiation (GO:0030154);; Molecular Function: metal ion bind…	--|1e-168|spen:107019665|hypothetical protein	[R]	General function prediction only	--	Zinc finger CCCH domain-containing protein 54 OS=Arabidopsis thaliana OX=3702 GN=PEI1 PE=1 SV=1	PREDICTED: zinc finger CCCH domain-containing protein 2-like [Solanum pennellii]
Solyc12g017920.3	--	--	Molecular Function: poly(ADP-ribose) glycohydrolase activity (GO:0004649);; Biological Process: carbohydrate metabolic process (GO:0005975);; Biological Process: regulation of DNA repair (GO:0006282);; Biological Process: response to osmotic stress (GO:0006970);; Biological Process: cellular response to DNA damage stimulus (GO:0006974);; Biological Process: response to oxidative stress (GO:000697…	K07759|0.0|sly:101262387|K07759 PARG; poly(ADP-ribose) glycohydrolase [EC:3.2.1.143]	[T]	Signal transduction mechanisms	Poly (ADP-ribose) glycohydrolase (PARG)	Poly(ADP-ribose) glycohydrolase 1 OS=Arabidopsis thaliana OX=3702 GN=PARG1 PE=1 SV=2	PREDICTED: poly(ADP-ribose) glycohydrolase 1 isoform X2 [Solanum lycopersicum]
Solyc06g008410.1	--	--	--	--|8e-34|sot:107058660|hypothetical protein	--	--	--	--	PREDICTED: putative late blight resistance protein homolog R1B-17 [Solanum tuberosum]
Solyc08g065440.4	--	--	--	--|0.0|sly:101261644|hypothetical protein	--	--	--	--	PREDICTED: uncharacterized protein LOC101261644 [Solanum lycopersicum]
Solyc06g066390.3	--	--	Molecular Function: DNA binding (GO:0003677);; Molecular Function: DNA-binding transcription factor activity (GO:0003700);; Cellular Component: nucleus (GO:0005634);; Biological Process: regulation of carbohydrate metabolic process (GO:0006109);; Biological Process: regulation of glycolytic process (GO:0006110);; Biological Process: transcription, DNA-templated (GO:0006351);; Biological Process: …	--|0.0|sot:102586369|hypothetical protein	--	--	AP2 domain	Ethylene-responsive transcription factor WRI1 OS=Arabidopsis thaliana OX=3702 GN=WRI1 PE=2 SV=1	PREDICTED: AP2-like ethylene-responsive transcription factor At1g16060 [Solanum tuberosum]
Solyc03g071720.4	[I]	Lipid transport and metabolism	Cellular Component: chloroplast (GO:0009507);; Biological Process: vitamin E biosynthetic process (GO:0010189);; Molecular Function: phytol kinase activity (GO:0010276);; Cellular Component: integral component of membrane (GO:0016021);; Cellular Component: chloroplast membrane (GO:0031969);;	K18678|0.0|sly:101262393|K18678 VTE5; phytol kinase [EC:2.7.1.182]	[S]	Function unknown	--	Probable phytol kinase 1, chloroplastic OS=Glycine max OX=3847 PE=2 SV=1	phytol kinase [Solanum lycopersicum]
Solyc05g018820.1	--	--	--	--|1e-134|sly:104647394|hypothetical protein	--	--	Cotton fibre expressed protein;; Domain of unknown function (DUF4408)	--	PREDICTED: uncharacterized protein LOC104647394 [Solanum lycopersicum]
Solyc12g014590.3	[R]	General function prediction only	Cellular Component: nucleus (GO:0005634);;	K06911|0.0|sly:101268741|K06911 K06911; uncharacterized protein	--	--	Pirin C-terminal cupin domain;; Pirin	Pirin-like protein At1g50590 OS=Arabidopsis thaliana OX=3702 GN=At1g50590 PE=2 SV=1	PREDICTED: pirin-like protein At1g50590 [Solanum lycopersicum]
Solyc08g066067.1	--	--	Molecular Function: 6-phosphofructokinase activity (GO:0003872);; Molecular Function: ATP binding (GO:0005524);; Cellular Component: cytosol (GO:0005829);; Biological Process: fructose 6-phosphate metabolic process (GO:0006002);; Biological Process: glycolytic process (GO:0006096);; Biological Process: root epidermal cell differentiation (GO:0010053);; Molecular Function: metal ion binding (GO:00…	K00850|1e-16|sot:102595575|K00850 pfkA; 6-phosphofructokinase 1 [EC:2.7.1.11]	[G]	Carbohydrate transport and metabolism	--	ATP-dependent 6-phosphofructokinase 3 OS=Arabidopsis thaliana OX=3702 GN=PFK3 PE=1 SV=1	PREDICTED: ATP-dependent 6-phosphofructokinase 6 [Solanum tuberosum]
Solyc01g100190.4	--	--	--	--|0.0|sly:101266166|hypothetical protein	[Z]	Cytoskeleton	Misato Segment II tubulin-like domain;; Tubulin domain;; Tubulin/FtsZ family, GTPase domain	--	PREDICTED: protein misato homolog 1 isoform X2 [Solanum lycopersicum]
Solyc08g082660.2	[M]	Cell wall/membrane/envelope biogenesis	Cellular Component: Golgi membrane (GO:0000139);; Cellular Component: Golgi apparatus (GO:0005794);; Cellular Component: plasma membrane (GO:0005886);; Biological Process: plant-type primary cell wall biogenesis (GO:0009833);; Cellular Component: integral component of membrane (GO:0016021);; Molecular Function: cellulose synthase activity (GO:0016759);; Molecular Function: cellulose synthase (UDP…	--|0.0|sly:101250719|hypothetical protein	--	--	Cellulose synthase;; Glycosyl transferase family group 2	Cellulose synthase-like protein G3 OS=Arabidopsis thaliana OX=3702 GN=CSLG3 PE=2 SV=2	PREDICTED: cellulose synthase-like protein G3 [Solanum lycopersicum]
Solyc09g011470.3	--	--	--	--|1e-110|sly:101243814|hypothetical protein	--	--	--	--	uncharacterized LOC101243814 [Solanum lycopersicum]
Solyc11g071300.2	[KAD]	--	Molecular Function: RNA polymerase II transcription factor activity, sequence-specific DNA binding (GO:0000981);; Molecular Function: transcription factor activity, RNA polymerase II transcription factor recruiting (GO:0001135);; Molecular Function: DNA-binding transcription factor activity (GO:0003700);; Molecular Function: transcription coactivator activity (GO:0003713);; Cellular Component: nu…	K09420|0.0|sly:101244454|K09420 MYB; transcriptional activator Myb	[K]	Transcription	Myb-like DNA-binding domain;; Myb-like DNA-binding domain	Transcription factor MYB3R-4 OS=Arabidopsis thaliana OX=3702 GN=MYB3R4 PE=1 SV=1	PREDICTED: myb-related protein 3R-1-like [Solanum lycopersicum]
Solyc04g077040.3	[G]	Carbohydrate transport and metabolism	--	K00854|0.0|sly:101244576|K00854 xylB; xylulokinase [EC:2.7.1.17]	[G]	Carbohydrate transport and metabolism	FGGY family of carbohydrate kinases, C-terminal domain;; FGGY family of carbohydrate kinases, N-terminal domain	Xylulose kinase 2 OS=Arabidopsis thaliana OX=3702 GN=XK2 PE=1 SV=1	PREDICTED: xylulose kinase [Solanum lycopersicum]
Solyc07g054440.3	--	--	Cellular Component: Golgi membrane (GO:0000139);; Cellular Component: Golgi apparatus (GO:0005794);; Molecular Function: acetylglucosaminyltransferase activity (GO:0008375);; Molecular Function: glucuronosyltransferase activity (GO:0015020);; Cellular Component: integral component of membrane (GO:0016021);; Biological Process: cell growth (GO:0016049);;	--|0.0|sly:101260550|hypothetical protein	[G]	Carbohydrate transport and metabolism	Core-2/I-Branching enzyme	Beta-glucuronosyltransferase GlcAT14A OS=Arabidopsis thaliana OX=3702 GN=GLCAT14A PE=2 SV=1	PREDICTED: beta-glucuronosyltransferase GlcAT14B [Solanum lycopersicum]
Solyc04g007750.4	--	--	Biological Process: response to biotic stimulus (GO:0009607);; Biological Process: type I hypersensitivity (GO:0016068);;	--|1e-108|sly:101268175|hypothetical protein	--	--	Pathogenesis-related protein Bet v I family	Kirola OS=Actinidia deliciosa OX=3627 PE=1 SV=1	PREDICTED: kirola-like [Solanum lycopersicum]
Solyc00g500038.1	[C]	Energy production and conversion	Cellular Component: chloroplast (GO:0009507);;	--|6e-29|sly:LyesC2p005|hypothetical protein	--	--	Chloroplast protein precursor Ycf15 putative	Putative uncharacterized protein ycf15 OS=Solanum lycopersicum OX=4081 GN=ycf15-A PE=5 SV=1	Ycf15 (chloroplast) [Helwingia himalaica]
Solyc07g150149.1	[Q]	Secondary metabolites biosynthesis, transport and catabolism	Molecular Function: monooxygenase activity (GO:0004497);; Molecular Function: iron ion binding (GO:0005506);; Cellular Component: integral component of membrane (GO:0016021);; Molecular Function: oxidoreductase activity, acting on paired donors, with incorporation or reduction of molecular oxygen (GO:0016705);; Molecular Function: heme binding (GO:0020037);;	--|5e-91|sot:102584173|hypothetical protein	[QI]	--	Cytochrome P450	Cytochrome P450 CYP72A219 OS=Panax ginseng OX=4054 PE=2 SV=1	PREDICTED: cytochrome P450 CYP72A219-like [Solanum tuberosum]
Solyc03g044748.1	--	--	--	--|3e-91|spen:107032655|hypothetical protein	[R]	General function prediction only	--	Retrovirus-related Pol polyprotein from transposon RE2 OS=Arabidopsis thaliana OX=3702 GN=RE2 PE=4 SV=1	PREDICTED: uncharacterized mitochondrial protein AtMg00810-like [Solanum pennellii]
Solyc11g040380.2	[E]	Amino acid transport and metabolism	Molecular Function: aspartate kinase activity (GO:0004072);; Molecular Function: homoserine dehydrogenase activity (GO:0004412);; Molecular Function: ATP binding (GO:0005524);; Biological Process: methionine biosynthetic process (GO:0009086);; Biological Process: threonine biosynthetic process (GO:0009088);; Biological Process: lysine biosynthetic process via diaminopimelate (GO:0009089);; Cellul…	K12524|2e-46|spen:107004589|K12524 thrA; bifunctional aspartokinase / homoserine dehydrogenase 1 [EC:2.7.2.4 1.1.1.3]	--	--	Homoserine dehydrogenase	Bifunctional aspartokinase/homoserine dehydrogenase 1, chloroplastic OS=Zea mays OX=4577 GN=AKHSDH1 PE=2 SV=1	Bifunctional aspartokinase/homoserine dehydrogenase 2, chloroplastic [Capsicum baccatum]
Solyc05g053555.1	--	--	--	--|1e-110|sly:101261819|hypothetical protein	--	--	--	--	PREDICTED: uncharacterized protein LOC101261819 [Solanum lycopersicum]
Solyc07g065050.4	[D]	Cell cycle control, cell division, chromosome partitioning	Molecular Function: GTPase activity (GO:0003924);; Molecular Function: GTP binding (GO:0005525);; Cellular Component: microtubule (GO:0005874);; Biological Process: microtubule-based process (GO:0007017);; Biological Process: cell cycle (GO:0007049);; Cellular Component: chloroplast (GO:0009507);; Cellular Component: chloroplast thylakoid membrane (GO:0009535);; Cellular Component: chloroplast st…	K03531|0.0|sly:100736546|K03531 ftsZ; cell division protein FtsZ	--	--	Tubulin/FtsZ family, GTPase domain;; FtsZ family, C-terminal domain	Cell division protein FtsZ homolog 1, chloroplastic OS=Arabidopsis thaliana OX=3702 GN=FTSZ1 PE=1 SV=2	plastid-dividing ring protein [Solanum lycopersicum]
Solyc10g074690.2	--	--	--	--|0.0|sly:101255446|hypothetical protein	--	--	--	--	PREDICTED: uncharacterized protein LOC101255446 [Solanum lycopersicum]
Solyc12g070100.2	--	--	Molecular Function: DNA binding (GO:0003677);; Molecular Function: transcription coactivator activity (GO:0003713);; Cellular Component: nucleus (GO:0005634);; Biological Process: transcription, DNA-templated (GO:0006351);; Biological Process: red, far-red light phototransduction (GO:0009585);; Biological Process: jasmonic acid mediated signaling pathway (GO:0009867);; Biological Process: flower …	K15168|0.0|sly:101258928|K15168 MED25; mediator of RNA polymerase II transcription subunit 25	--	--	Mediator complex subunit 25 von Willebrand factor type A	Mediator of RNA polymerase II transcription subunit 25 OS=Arabidopsis thaliana OX=3702 GN=MED25 PE=1 SV=1	PREDICTED: mediator of RNA polymerase II transcription subunit 25-like [Solanum lycopersicum]
Solyc10g084340.2	--	--	Molecular Function: DNA binding (GO:0003677);; Molecular Function: DNA-binding transcription factor activity (GO:0003700);; Cellular Component: nucleus (GO:0005634);; Biological Process: transcription, DNA-templated (GO:0006351);; Biological Process: multicellular organism development (GO:0007275);; Biological Process: ethylene-activated signaling pathway (GO:0009873);;	K09284|0.0|spen:107032366|K09284 AP2; AP2-like factor, euAP2 lineage	--	--	AP2 domain	Ethylene-responsive transcription factor RAP2-7 OS=Arabidopsis thaliana OX=3702 GN=RAP2-7 PE=2 SV=2	PREDICTED: AP2-like ethylene-responsive transcription factor TOE3 [Solanum lycopersicum]
Solyc04g014960.4	--	--	--	--|4e-85|sly:101257431|hypothetical protein	[G]	Carbohydrate transport and metabolism	Alpha 1,4-glycosyltransferase conserved region	Uncharacterized protein At4g19900 OS=Arabidopsis thaliana OX=3702 GN=At4g19900 PE=2 SV=1	PREDICTED: uncharacterized protein At4g19900 isoform X2 [Solanum lycopersicum]
Solyc07g045300.4	--	--	--	--|0.0|sly:101264343|hypothetical protein	--	--	Phospholipase_D-nuclease N-terminal	--	PREDICTED: uncharacterized protein LOC101264343 [Solanum lycopersicum]
Solyc10g054490.2	--	--	Molecular Function: oxidoreductase activity, acting on CH-OH group of donors (GO:0016614);; Cellular Component: apoplast (GO:0048046);; Molecular Function: flavin adenine dinucleotide binding (GO:0050660);; Molecular Function: cannabidiolate synthase activity (GO:0102779);;	--|4e-26|spen:107010780|hypothetical protein	--	--	--	Cannabidiolic acid synthase OS=Cannabis sativa OX=3483 GN=CBDAS PE=1 SV=1	PREDICTED: cannabidiolic acid synthase-like 2 [Solanum pennellii]
Solyc09g082640.1	[S]	Function unknown	Cellular Component: nucleus (GO:0005634);; Cellular Component: cytoplasm (GO:0005737);; Biological Process: methionine metabolic process (GO:0006555);; Molecular Function: acireductone dioxygenase [iron(II)-requiring] activity (GO:0010309);; Biological Process: L-methionine salvage from methylthioadenosine (GO:0019509);; Molecular Function: metal ion binding (GO:0046872);;	K08967|2e-90|sot:102602799|K08967 mtnD; 1,2-dihydroxy-3-keto-5-methylthiopentene dioxygenase [EC:1.13.11.53 1.13.11.54]	[S]	Function unknown	ARD/ARD' family	1,2-dihydroxy-3-keto-5-methylthiopentene dioxygenase 2 OS=Vitis vinifera OX=29760 GN=VIT_05s0020g04080 PE=3 SV=1	PREDICTED: 1,2-dihydroxy-3-keto-5-methylthiopentene dioxygenase 2-like [Solanum tuberosum]
Solyc02g067120.4	--	--	--	--|1e-174|sly:101245722|hypothetical protein	--	--	Protein of unknown function (DUF1997)	--	PREDICTED: uncharacterized protein LOC101245722 [Solanum lycopersicum]
Solyc11g005830.2	[E]	Amino acid transport and metabolism	--	--|0.0|sly:101263966|hypothetical protein	[R]	General function prediction only	Aminotransferase class-V	--	PREDICTED: uncharacterized protein LOC101263966 [Solanum lycopersicum]
Solyc01g110825.1	--	--	Cellular Component: plasma membrane (GO:0005886);; Biological Process: multicellular organism development (GO:0007275);; Biological Process: auxin-activated signaling pathway (GO:0009734);; Biological Process: regulation of growth (GO:0040008);;	K14488|1e-67|sly:101249685|K14488 SAUR; SAUR family protein	--	--	Auxin responsive protein	Auxin-responsive protein SAUR21 OS=Arabidopsis thaliana OX=3702 GN=SAUR21 PE=2 SV=1	PREDICTED: auxin-responsive protein SAUR21-like [Solanum lycopersicum]
MSTRG.9172	--	--	--	--|6e-08|nau:109243563|hypothetical protein	--	--	--	--	hypothetical protein T459_12585 [Capsicum annuum]
Solyc02g032090.1	--	--	Molecular Function: polygalacturonase activity (GO:0004650);; Cellular Component: extracellular region (GO:0005576);; Cellular Component: cell wall (GO:0005618);; Biological Process: carbohydrate metabolic process (GO:0005975);; Biological Process: cell wall organization (GO:0071555);;	--|9e-79|spen:107015524|hypothetical protein	--	--	--	Polygalacturonase At1g48100 OS=Arabidopsis thaliana OX=3702 GN=At1g48100 PE=2 SV=1	PREDICTED: polygalacturonase At1g48100-like isoform X2 [Solanum pennellii]
Solyc05g052950.4	--	--	Cellular Component: chromatin (GO:0000785);; Molecular Function: chromatin binding (GO:0003682);; Molecular Function: guanyl-nucleotide exchange factor activity (GO:0005085);; Cellular Component: nucleus (GO:0005634);; Cellular Component: cytosol (GO:0005829);; Biological Process: response to UV (GO:0009411);; Biological Process: entrainment of circadian clock (GO:0009649);; Molecular Function: p…	--|0.0|sly:101249643|hypothetical protein	[S]	Function unknown	Regulator of chromosome condensation (RCC1) repeat;; Regulator of chromosome condensation (RCC1) repeat	Ultraviolet-B receptor UVR8 OS=Arabidopsis thaliana OX=3702 GN=UVR8 PE=1 SV=1	PREDICTED: ultraviolet-B receptor UVR8 isoform X1 [Solanum lycopersicum]
Solyc01g109230.3	--	--	--	--|0.0|sly:101260772|hypothetical protein	--	--	C1 domain;; Zinc finger, ZZ type	--	PREDICTED: uncharacterized protein LOC101260772 [Solanum lycopersicum]
Solyc07g065300.3	[P]	Inorganic ion transport and metabolism	Molecular Function: calcium-transporting ATPase activity (GO:0005388);; Molecular Function: ATP binding (GO:0005524);; Cellular Component: integral component of plasma membrane (GO:0005887);; Cellular Component: intracellular membrane-bounded organelle (GO:0043231);; Molecular Function: metal ion binding (GO:0046872);;	K01537|0.0|sly:109120727|K01537 ATP2C; P-type Ca2+ transporter type 2C [EC:7.2.2.10]	[P]	Inorganic ion transport and metabolism	Cation transporting ATPase, C-terminus;; E1-E2 ATPase	Calcium-transporting ATPase 12, plasma membrane-type OS=Arabidopsis thaliana OX=3702 GN=ACA12 PE=2 SV=1	hypothetical protein T459_20879 [Capsicum annuum]
Solyc05g005110.1	--	--	Molecular Function: ubiquitin-protein transferase activity (GO:0004842);; Cellular Component: nucleus (GO:0005634);; Biological Process: SCF-dependent proteasomal ubiquitin-dependent protein catabolic process (GO:0031146);;	--|0.0|sly:101245543|hypothetical protein	--	--	F-box domain;; F-box associated	F-box/kelch-repeat protein At3g23880 OS=Arabidopsis thaliana OX=3702 GN=At3g23880 PE=2 SV=1	PREDICTED: F-box/kelch-repeat protein At3g23880-like [Solanum lycopersicum]
Solyc11g017300.2	[R]	General function prediction only	Biological Process: protein deneddylation (GO:0000338);; Cellular Component: cytoplasm (GO:0005737);; Cellular Component: COP9 signalosome (GO:0008180);; Molecular Function: metallopeptidase activity (GO:0008237);; Biological Process: red, far-red light phototransduction (GO:0009585);; Biological Process: response to auxin (GO:0009733);; Biological Process: specification of floral organ identity …	K09613|0.0|sly:543616|K09613 COPS5; COP9 signalosome complex subunit 5 [EC:3.4.-.-]	[OT]	--	JAB1/Mov34/MPN/PAD-1 ubiquitin protease	COP9 signalosome complex subunit 5a OS=Arabidopsis thaliana OX=3702 GN=CSN5A PE=1 SV=2	COP9 signalosome complex subunit CSN5 [Solanum lycopersicum]
Solyc11g071420.3	--	--	Molecular Function: ATP binding (GO:0005524);; Cellular Component: plasma membrane (GO:0005886);; Biological Process: signal transduction (GO:0007165);; Biological Process: plant-type hypersensitive response (GO:0009626);; Molecular Function: ADP binding (GO:0043531);;	--|0.0|sly:101252953|hypothetical protein	[T]	Signal transduction mechanisms	NB-ARC domain;; Leucine Rich repeats (2 copies)	Putative disease resistance RPP13-like protein 1 OS=Arabidopsis thaliana OX=3702 GN=RPPL1 PE=3 SV=1	PREDICTED: LOW QUALITY PROTEIN: putative disease resistance protein At3g14460 [Solanum lycopersicum]
Solyc09g059070.3	--	--	Cellular Component: vacuole (GO:0005773);; Cellular Component: plasma membrane (GO:0005886);; Cellular Component: chloroplast (GO:0009507);; Cellular Component: chloroplast thylakoid membrane (GO:0009535);; Cellular Component: chloroplast inner membrane (GO:0009706);; Cellular Component: chloroplast envelope (GO:0009941);; Molecular Function: oxidoreductase activity (GO:0016491);;	K00224|8e-28|sot:102582629|K00224 CEQORH; chloroplastic oxoene reductase [EC:1.3.1.-]	[CR]	--	--	Chloroplast envelope quinone oxidoreductase homolog OS=Arabidopsis thaliana OX=3702 GN=CEQORH PE=1 SV=1	PREDICTED: putative quinone-oxidoreductase homolog, chloroplastic [Solanum tuberosum]
Solyc06g051210.3	[BK]	--	Cellular Component: nucleus (GO:0005634);; Biological Process: transcription, DNA-templated (GO:0006351);; Biological Process: positive regulation of transcription, DNA-templated (GO:0045893);;	K22184|0.0|sly:101247829|K22184 BRD9; bromodomain-containing protein 9	[R]	General function prediction only	Bromodomain	Transcription factor GTE11 OS=Arabidopsis thaliana OX=3702 GN=GTE11 PE=1 SV=1	PREDICTED: uncharacterized protein LOC101247829 isoform X1 [Solanum lycopersicum]
Solyc01g104400.3	--	--	Molecular Function: electron transfer activity (GO:0009055);; Molecular Function: metal ion binding (GO:0046872);; Biological Process: oxidation-reduction process (GO:0055114);;	--|2e-87|sly:101260379|hypothetical protein	--	--	Plastocyanin-like domain	Basic blue protein OS=Cucumis sativus OX=3659 PE=1 SV=1	PREDICTED: basic blue protein-like [Solanum lycopersicum]
Solyc04g081640.3	--	--	Molecular Function: ATP binding (GO:0005524);; Cellular Component: endoplasmic reticulum lumen (GO:0005788);; Biological Process: protein folding (GO:0006457);; Biological Process: response to stress (GO:0006950);;	K09487|2e-68|sot:107059679|K09487 HSP90B; heat shock protein 90kDa beta	[O]	Posttranslational modification, protein turnover, chaperones	Hsp90 protein	Endoplasmin homolog OS=Hordeum vulgare OX=4513 PE=2 SV=1	PREDICTED: endoplasmin homolog [Solanum pennellii]
Solyc08g068010.2	--	--	--	K19027|0.0|sly:101259468|K19027 ZFYVE26; zinc finger FYVE domain-containing protein 26	[R]	General function prediction only	--	--	PREDICTED: uncharacterized protein LOC101259468 isoform X2 [Solanum lycopersicum]
Solyc06g035550.3	--	--	--	--|5e-09|sot:102581668|hypothetical protein	--	--	--	--	PREDICTED: uncharacterized protein LOC102581668 [Solanum tuberosum]
MSTRG.17863	--	--	--	--|1e-58|pavi:110771407|hypothetical protein	[R]	General function prediction only	--	Retrovirus-related Pol polyprotein from transposon RE2 OS=Arabidopsis thaliana OX=3702 GN=RE2 PE=4 SV=1	PREDICTED: uncharacterized mitochondrial protein AtMg00810-like [Solanum pennellii]
Solyc03g093490.3	[R]	General function prediction only	--	--|0.0|spen:107012299|hypothetical protein	[R]	General function prediction only	WD domain, G-beta repeat;; Anaphase-promoting complex subunit 4 WD40 domain;; Eukaryotic translation initiation factor eIF2A	--	PREDICTED: WD repeat-containing protein WRAP73 [Solanum lycopersicum]
Solyc02g088150.1	--	--	Molecular Function: RNA binding (GO:0003723);; Molecular Function: endonuclease activity (GO:0004519);; Cellular Component: mitochondrion (GO:0005739);; Biological Process: RNA modification (GO:0009451);; Biological Process: mitochondrial translation (GO:0032543);;	--|2e-99|sot:102603102|hypothetical protein	[R]	General function prediction only	PPR repeat family;; PPR repeat;; PPR repeat;; Pentatricopeptide repeat domain;; Pentacotripeptide-repeat region of PRORP;; Mitochondrial 28S ribosomal protein S27	Pentatricopeptide repeat-containing protein At5g01110 OS=Arabidopsis thaliana OX=3702 GN=At5g01110 PE=2 SV=1	PREDICTED: pentatricopeptide repeat-containing protein At5g01110-like [Solanum tuberosum]
Solyc12g057150.1	[M]	Cell wall/membrane/envelope biogenesis	Cellular Component: plasma membrane (GO:0005886);; Cellular Component: anchored component of membrane (GO:0031225);;	--|2e-74|sly:101246324|hypothetical protein	--	--	--	Classical arabinogalactan protein 10 OS=Arabidopsis thaliana OX=3702 GN=AGP10 PE=1 SV=1	PREDICTED: classical arabinogalactan protein 5-like [Solanum lycopersicum]
Solyc03g093770.1	[V]	Defense mechanisms	Cellular Component: nucleus (GO:0005634);;	--|0.0|spen:107012147|hypothetical protein	--	--	SAD/SRA domain	YDG domain-containing protein At5g47150 OS=Arabidopsis thaliana OX=3702 GN=At5g47150 PE=2 SV=1	PREDICTED: YDG domain-containing protein At5g47150-like [Solanum pennellii]
Solyc10g007820.3	[U]	Intracellular trafficking, secretion, and vesicular transport	Cellular Component: integral component of membrane (GO:0016021);;	K17279|1e-114|sly:101250343|K17279 REEP5_6; receptor expression-enhancing protein 5/6	[U]	Intracellular trafficking, secretion, and vesicular transport	TB2/DP1, HVA22 family	HVA22-like protein f OS=Arabidopsis thaliana OX=3702 GN=HVA22F PE=2 SV=1	PREDICTED: HVA22-like protein f [Solanum lycopersicum]
Solyc06g036450.1	--	--	Molecular Function: phosphorelay sensor kinase activity (GO:0000155);; Molecular Function: protein serine/threonine kinase activity (GO:0004674);; Molecular Function: signaling receptor activity (GO:0004872);; Molecular Function: ATP binding (GO:0005524);; Cellular Component: endoplasmic reticulum (GO:0005783);; Cellular Component: endoplasmic reticulum membrane (GO:0005789);; Biological Process:…	--|2e-52|sly:101267612|hypothetical protein	[T]	Signal transduction mechanisms	--	Ethylene receptor 2 OS=Arabidopsis thaliana OX=3702 GN=ETR2 PE=1 SV=2	hypothetical protein 56B23-g6 [Solanum lycopersicum]
Solyc09g089630.3	--	--	Cellular Component: Golgi membrane (GO:0000139);; Molecular Function: SNAP receptor activity (GO:0005484);; Cellular Component: endoplasmic reticulum membrane (GO:0005789);; Biological Process: ER to Golgi vesicle-mediated transport (GO:0006888);; Biological Process: protein transport (GO:0015031);; Cellular Component: integral component of membrane (GO:0016021);;	K08504|1e-103|sly:101268613|K08504 BET1; blocked early in transport 1	[U]	Intracellular trafficking, secretion, and vesicular transport	--	Bet1-like SNARE 1-2 OS=Arabidopsis thaliana OX=3702 GN=BET12 PE=2 SV=4	PREDICTED: bet1-like SNARE 1-2 [Solanum lycopersicum]
Solyc09g014800.3	--	--	Cellular Component: chloroplast (GO:0009507);;	--|1e-106|spen:107029965|hypothetical protein	--	--	LURP-one-related	Protein LURP-one-related 15 OS=Arabidopsis thaliana OX=3702 GN=At5g01750 PE=1 SV=1	PREDICTED: protein LURP-one-related 15-like [Solanum pennellii]
Solyc02g070770.3	[MG]	--	Cellular Component: intracellular (GO:0005622);; Cellular Component: chloroplast (GO:0009507);; Cellular Component: chloroplast thylakoid (GO:0009534);; Cellular Component: chloroplast thylakoid membrane (GO:0009535);; Cellular Component: chloroplast envelope (GO:0009941);; Cellular Component: plastoglobule (GO:0010287);;	--|0.0|sly:101268541|hypothetical protein	[G]	Carbohydrate transport and metabolism	NAD(P)H-binding;; NmrA-like family;; NAD dependent epimerase/dehydratase family;; 3-beta hydroxysteroid dehydrogenase/isomerase family;; Male sterility protein	Uncharacterized protein At2g34460, chloroplastic OS=Arabidopsis thaliana OX=3702 GN=At2g34460 PE=1 SV=1	PREDICTED: uncharacterized protein At2g34460, chloroplastic [Solanum lycopersicum]
Solyc12g005000.1	--	--	--	--|6e-24|nau:109209197|hypothetical protein	--	--	--	--	PREDICTED: uncharacterized protein LOC107006850 [Solanum pennellii]
Solyc11g008730.2	--	--	Cellular Component: spliceosomal complex (GO:0005681);; Biological Process: mRNA processing (GO:0006397);; Biological Process: RNA splicing (GO:0008380);;	K13153|0.0|sly:101252038|K13153 SNRNP25; U11/U12 small nuclear ribonucleoprotein 25 kDa protein	--	--	Ubiquitin family	U11/U12 small nuclear ribonucleoprotein 25 kDa protein OS=Arabidopsis thaliana OX=3702 GN=SNRNP25 PE=2 SV=1	PREDICTED: U11/U12 small nuclear ribonucleoprotein 25 kDa protein isoform X2 [Solanum lycopersicum]
Solyc10g061955.1	--	--	--	--|7e-21|cann:107855476|hypothetical protein	--	--	--	--	PREDICTED: uncharacterized protein LOC107855476 [Capsicum annuum]
Solyc06g063110.3	[O]	Posttranslational modification, protein turnover, chaperones	Molecular Function: zinc ion binding (GO:0008270);; Cellular Component: integral component of membrane (GO:0016021);; Biological Process: proteasome-mediated ubiquitin-dependent protein catabolic process (GO:0043161);; Molecular Function: ubiquitin protein ligase activity (GO:0061630);;	--|0.0|sly:101254104|hypothetical protein	[O]	Posttranslational modification, protein turnover, chaperones	Ring finger domain;; RING-like zinc finger;; RING-H2 zinc finger domain;; Zinc finger, C3HC4 type (RING finger);; Zinc finger, C3HC4 type (RING finger);; Anaphase-promoting complex subunit 11 RING-H2 finger	RING-H2 finger protein ATL3 OS=Arabidopsis thaliana OX=3702 GN=ATL3 PE=2 SV=1	PREDICTED: RING-H2 finger protein ATL3-like [Solanum lycopersicum]
Solyc09g042750.3	[I]	Lipid transport and metabolism	--	K17361|0.0|spen:107029136|K17361 ACOT9; acyl-coenzyme A thioesterase 9 [EC:3.1.2.-]	[I]	Lipid transport and metabolism	Thioesterase superfamily	--	PREDICTED: acyl-coenzyme A thioesterase 9, mitochondrial [Solanum lycopersicum]
Solyc03g121460.1	[UT]	--	Cellular Component: endoplasmic reticulum (GO:0005783);; Cellular Component: endoplasmic reticulum membrane (GO:0005789);; Cellular Component: integral component of membrane (GO:0016021);; Biological Process: vesicle-mediated transport (GO:0016192);;	K20359|1e-124|sly:101244651|K20359 RABAC1; PRA1 family protein 1	[U]	Intracellular trafficking, secretion, and vesicular transport	PRA1 family protein	PRA1 family protein F3 OS=Arabidopsis thaliana OX=3702 GN=PRA1F3 PE=1 SV=1	PREDICTED: PRA1 family protein F3 [Solanum lycopersicum]
Solyc04g079370.4	--	--	Molecular Function: serine-type endopeptidase inhibitor activity (GO:0004867);; Cellular Component: extracellular space (GO:0005615);;	--|0.0|sly:101263021|hypothetical protein	[V]	Defense mechanisms	Serpin (serine protease inhibitor)	Serpin-Z2B OS=Triticum aestivum OX=4565 PE=1 SV=1	PREDICTED: LOW QUALITY PROTEIN: serpin-Z10-like [Solanum lycopersicum]
MSTRG.16166	--	--	--	--|0.0|spen:107032682|hypothetical protein	--	--	--	--	PREDICTED: uncharacterized protein LOC107032682 [Solanum pennellii]
Solyc09g082150.1	--	--	Molecular Function: transmembrane receptor protein serine/threonine kinase activity (GO:0004675);; Molecular Function: ATP binding (GO:0005524);; Cellular Component: plasma membrane (GO:0005886);; Biological Process: protein phosphorylation (GO:0006468);; Biological Process: cell surface receptor signaling pathway (GO:0007166);; Cellular Component: integral component of membrane (GO:0016021);;	--|8e-74|sly:101246180|hypothetical protein	--	--	--	Proline-rich receptor-like protein kinase PERK2 OS=Arabidopsis thaliana OX=3702 GN=PERK2 PE=2 SV=3	PREDICTED: uncharacterized protein LOC101246180 [Solanum lycopersicum]
Solyc09g009690.3	[F]	Nucleotide transport and metabolism	Cellular Component: cytosol (GO:0005829);; Biological Process: purine nucleoside catabolic process (GO:0006152);; Biological Process: uridine catabolic process (GO:0006218);; Molecular Function: uridine nucleosidase activity (GO:0045437);; Molecular Function: adenosine nucleosidase activity (GO:0047622);; Molecular Function: inosine nucleosidase activity (GO:0047724);; Molecular Function: xanthos…	K01240|0.0|sly:101257500|K01240 URH1; uridine nucleosidase [EC:3.2.2.3]	[F]	Nucleotide transport and metabolism	Inosine-uridine preferring nucleoside hydrolase	Uridine nucleosidase 1 OS=Arabidopsis thaliana OX=3702 GN=URH1 PE=1 SV=2	PREDICTED: probable uridine nucleosidase 1 [Solanum lycopersicum]
Solyc06g060180.3	--	--	Molecular Function: magnesium ion binding (GO:0000287);; Cellular Component: cytoplasm (GO:0005737);; Molecular Function: terpene synthase activity (GO:0010333);; Biological Process: terpenoid biosynthetic process (GO:0016114);;	--|0.0|sly:101251484|hypothetical protein	--	--	Terpene synthase family, metal binding domain;; Terpene synthase, N-terminal domain	Germacrene C synthase OS=Solanum lycopersicum OX=4081 GN=SSTLE1 PE=1 SV=1	germacrene C synthase-like [Solanum lycopersicum]
Solyc02g088720.4	[R]	General function prediction only	--	--|0.0|sly:101263365|hypothetical protein	[A]	RNA processing and modification	RNA recognition motif. (a.k.a. RRM, RBD, or RNP domain)	Heterogeneous nuclear ribonucleoprotein Q OS=Arabidopsis thaliana OX=3702 GN=LIF2 PE=1 SV=1	PREDICTED: uncharacterized protein LOC101263365 isoform X2 [Solanum lycopersicum]
Solyc04g081070.3	--	--	Cellular Component: chloroplast (GO:0009507);; Cellular Component: plastid (GO:0009536);; Biological Process: chloroplast organization (GO:0009658);; Cellular Component: chloroplast inner membrane (GO:0009706);; Cellular Component: chloroplast envelope (GO:0009941);; Biological Process: chloroplast fission (GO:0010020);; Cellular Component: integral component of chloroplast inner membrane (GO:003…	--|0.0|sly:101055525|hypothetical protein	--	--	Protein of unknown function (DUF4101)	Protein ACCUMULATION AND REPLICATION OF CHLOROPLASTS 6, chloroplastic OS=Arabidopsis thaliana OX=3702 GN=ARC6 PE=1 SV=1	Hop-interacting protein THI044 [Solanum lycopersicum]
Solyc04g015635.2	--	--	Molecular Function: RNA polymerase II regulatory region sequence-specific DNA binding (GO:0000977);; Molecular Function: DNA-binding transcription factor activity (GO:0003700);; Cellular Component: nucleus (GO:0005634);; Biological Process: transcription, DNA-templated (GO:0006351);; Biological Process: regulation of transcription by RNA polymerase II (GO:0006357);; Biological Process: post-embry…	--|1e-66|sly:104644967|hypothetical protein	[L]	Replication, recombination and repair	Domain of unknown function (DUF4413)	Zinc finger BED domain-containing protein RICESLEEPER 2 OS=Oryza sativa subsp. japonica OX=39947 GN=Os03g0733400 PE=2 SV=1	PREDICTED: zinc finger BED domain-containing protein RICESLEEPER 1-like isoform X1 [Solanum lycopersicum]
Solyc07g066170.4	--	--	Cellular Component: nuclear envelope (GO:0005635);; Biological Process: nucleus organization (GO:0006997);; Cellular Component: cell plate (GO:0009504);; Cellular Component: integral component of membrane (GO:0016021);; Cellular Component: nuclear membrane (GO:0031965);; Molecular Function: protein homodimerization activity (GO:0042803);; Molecular Function: protein heterodimerization activity (G…	--|0.0|sly:101263435|hypothetical protein	--	--	--	WPP domain-interacting protein 2 OS=Arabidopsis thaliana OX=3702 GN=WIP2 PE=1 SV=1	PREDICTED: WPP domain-interacting protein 2 [Solanum lycopersicum]
Solyc05g056160.3	[O]	Posttranslational modification, protein turnover, chaperones	Molecular Function: threonine-type endopeptidase activity (GO:0004298);; Cellular Component: nucleus (GO:0005634);; Cellular Component: cytoplasm (GO:0005737);; Cellular Component: proteasome core complex (GO:0005839);; Biological Process: proteolysis involved in cellular protein catabolic process (GO:0051603);;	K02737|0.0|spen:107020554|K02737 PSMB5; 20S proteasome subunit beta 5 [EC:3.4.25.1]	[O]	Posttranslational modification, protein turnover, chaperones	Proteasome subunit	Proteasome subunit beta type-5 OS=Spinacia oleracea OX=3562 PE=2 SV=1	PREDICTED: proteasome subunit beta type-5 [Solanum lycopersicum]
Solyc08g067165.1	--	--	Cellular Component: mitochondrion (GO:0005739);;	--|5e-64|sly:109119711|hypothetical protein	[R]	General function prediction only	--	Uncharacterized mitochondrial protein AtMg00810 OS=Arabidopsis thaliana OX=3702 GN=AtMg00810 PE=4 SV=1	PREDICTED: uncharacterized protein LOC109119711 [Solanum lycopersicum]
Solyc06g072290.3	--	--	Cellular Component: cytoplasm (GO:0005737);;	--|0.0|sly:101249654|hypothetical protein	--	--	KIP1-like protein	Kinase-interacting family protein OS=Arabidopsis thaliana OX=3702 GN=At1g48405 PE=2 SV=1	PREDICTED: kinase-interacting family protein-like [Solanum lycopersicum]
Solyc11g044315.1	--	--	--	--|1e-103|sly:104648659|hypothetical protein	--	--	--	--	PREDICTED: uncharacterized protein LOC104648659 isoform X2 [Solanum lycopersicum]
Solyc11g012670.1	--	--	Molecular Function: nucleotide binding (GO:0000166);; Molecular Function: mRNA binding (GO:0003729);; Molecular Function: endonuclease activity (GO:0004519);; Biological Process: RNA modification (GO:0009451);; Cellular Component: chloroplast (GO:0009507);; Cellular Component: chloroplast stroma (GO:0009570);; Biological Process: chloroplast organization (GO:0009658);; Biological Process: chlorop…	--|0.0|sly:101264082|hypothetical protein	[R]	General function prediction only	PPR repeat;; PPR repeat family;; PPR repeat;; Pentatricopeptide repeat domain;; Pentacotripeptide-repeat region of PRORP;; Tetratricopeptide repeat	Pentatricopeptide repeat-containing protein At4g16390, chloroplastic OS=Arabidopsis thaliana OX=3702 GN=P67 PE=1 SV=3	PREDICTED: pentatricopeptide repeat-containing protein At4g16390, chloroplastic [Solanum lycopersicum]
Solyc03g013600.1	[C]	Energy production and conversion	Biological Process: transport (GO:0006810);; Molecular Function: NADH dehydrogenase (ubiquinone) activity (GO:0008137);; Cellular Component: chloroplast thylakoid membrane (GO:0009535);; Cellular Component: integral component of membrane (GO:0016021);; Molecular Function: quinone binding (GO:0048038);;	--|1e-114|sly:LyesC2p014|hypothetical protein	--	--	NADH-ubiquinone/plastoquinone oxidoreductase chain 6	NAD(P)H-quinone oxidoreductase subunit 6, chloroplastic OS=Solanum lycopersicum OX=4081 GN=ndhG PE=3 SV=1	NADH-plastoquinone oxidoreductase subunit 6 (chloroplast) [Solanum lycopersicum]
Solyc12g014410.2	[K]	Transcription	Molecular Function: RNA binding (GO:0003723);; Molecular Function: ribonuclease III activity (GO:0004525);; Cellular Component: nucleus (GO:0005634);; Cellular Component: cytoplasm (GO:0005737);; Biological Process: rRNA processing (GO:0006364);; Cellular Component: RISC complex (GO:0016442);; Biological Process: production of siRNA involved in RNA interference (GO:0030422);; Molecular Function: …	--|0.0|sly:101267583|hypothetical protein	[A]	RNA processing and modification	Ribonuclease III domain;; Double-stranded RNA binding motif;; Ribonuclease-III-like;; double strand RNA binding domain from DEAD END PROTEIN 1	Ribonuclease 3-like protein 2 OS=Arabidopsis thaliana OX=3702 GN=RTL2 PE=1 SV=1	PREDICTED: ribonuclease 3-like protein 2 [Solanum lycopersicum]
Solyc04g009780.1	--	--	Molecular Function: zinc ion binding (GO:0008270);; Cellular Component: integral component of membrane (GO:0016021);; Biological Process: proteasome-mediated ubiquitin-dependent protein catabolic process (GO:0043161);; Molecular Function: ubiquitin protein ligase activity (GO:0061630);;	--|1e-139|sly:112941252|hypothetical protein	[O]	Posttranslational modification, protein turnover, chaperones	Ring finger domain;; RING-like zinc finger;; RING-H2 zinc finger domain;; Zinc finger, C3HC4 type (RING finger);; zinc-RING finger domain;; Zinc finger, C3HC4 type (RING finger);; RING-type zinc-finger;; Anaphase-promoting complex subunit 11 RING-H2 finger	Putative RING-H2 finger protein ATL71 OS=Arabidopsis thaliana OX=3702 GN=ATL71 PE=3 SV=1	PREDICTED: putative RING-H2 finger protein ATL71 [Solanum pennellii]
Solyc06g073510.3	[L]	Replication, recombination and repair	Cellular Component: origin recognition complex (GO:0000808);; Molecular Function: DNA replication origin binding (GO:0003688);; Cellular Component: nuclear origin of replication recognition complex (GO:0005664);; Biological Process: DNA replication (GO:0006260);;	K02604|0.0|sly:101247031|K02604 ORC2; origin recognition complex subunit 2	[L]	Replication, recombination and repair	Origin recognition complex subunit 2	Origin of replication complex subunit 2 OS=Arabidopsis thaliana OX=3702 GN=ORC2 PE=1 SV=1	PREDICTED: origin of replication complex subunit 2 [Solanum lycopersicum]
Solyc06g033830.1	--	--	Molecular Function: transcription factor activity, RNA polymerase II proximal promoter sequence-specific DNA binding (GO:0000982);; Molecular Function: proximal promoter sequence-specific DNA binding (GO:0000987);; Molecular Function: DNA-binding transcription factor activity (GO:0003700);; Cellular Component: nucleus (GO:0005634);; Biological Process: transcription, DNA-templated (GO:0006351);; …	--|4e-50|sly:101251890|hypothetical protein	[K]	Transcription	SRF-type transcription factor (DNA-binding and dimerisation domain)	Agamous-like MADS-box protein AGL30 OS=Arabidopsis thaliana OX=3702 GN=AGL30 PE=1 SV=1	PREDICTED: MADS-box protein defh21-like [Solanum lycopersicum]
Solyc05g053570.4	[V]	Defense mechanisms	Molecular Function: ATP binding (GO:0005524);; Biological Process: transport (GO:0006810);; Cellular Component: integral component of membrane (GO:0016021);; Molecular Function: ATPase activity (GO:0016887);;	--|0.0|sly:101261234|hypothetical protein	[Q]	Secondary metabolites biosynthesis, transport and catabolism	ABC-2 type transporter;; ABC transporter;; Plant PDR ABC transporter associated;; AAA domain, putative AbiEii toxin, Type IV TA system;; ABC-transporter extracellular N-terminal;; ATPase family associated with various cellular activities (AAA)	Pleiotropic drug resistance protein 1 OS=Nicotiana tabacum OX=4097 GN=PDR1 PE=2 SV=1	PREDICTED: pleiotropic drug resistance protein 1-like [Solanum lycopersicum]
Solyc12g005870.3	[H]	Coenzyme transport and metabolism	Molecular Function: nucleotide binding (GO:0000166);; Cellular Component: nucleus (GO:0005634);; Cellular Component: cytosol (GO:0005829);; Biological Process: DNA repair (GO:0006281);; Biological Process: reciprocal meiotic recombination (GO:0007131);; Biological Process: response to water deprivation (GO:0009414);; Biological Process: auxin-activated signaling pathway (GO:0009734);; Biological …	K04532|0.0|sly:101248944|K04532 NAE1; amyloid beta precursor protein binding protein 1	[O]	Posttranslational modification, protein turnover, chaperones	ThiF family	NEDD8-activating enzyme E1 regulatory subunit AXR1 OS=Arabidopsis thaliana OX=3702 GN=AXR1 PE=1 SV=1	PREDICTED: NEDD8-activating enzyme E1 regulatory subunit AXR1 isoform X2 [Solanum lycopersicum]
Solyc04g150120.1	--	--	--	--|1e-120|sot:107063410|hypothetical protein	[R]	General function prediction only	--	Retrovirus-related Pol polyprotein from transposon RE1 OS=Arabidopsis thaliana OX=3702 GN=RE1 PE=2 SV=1	PREDICTED: uncharacterized protein LOC109120686 [Solanum lycopersicum]
Solyc01g065700.3	[T]	Signal transduction mechanisms	Molecular Function: protein serine/threonine phosphatase activity (GO:0004722);; Molecular Function: metal ion binding (GO:0046872);;	--|0.0|sly:101265959|hypothetical protein	[T]	Signal transduction mechanisms	Protein phosphatase 2C	Probable protein phosphatase 2C 73 OS=Arabidopsis thaliana OX=3702 GN=PPC6-7 PE=2 SV=1	PREDICTED: probable protein phosphatase 2C 34 [Solanum lycopersicum]
MSTRG.22528	--	--	--	--|2e-07|sot:102596698|hypothetical protein	--	--	--	--	PREDICTED: uncharacterized protein LOC102596698 [Solanum tuberosum]
Solyc08g079180.3	[J]	Translation, ribosomal structure and biogenesis	Molecular Function: translation elongation factor activity (GO:0003746);; Molecular Function: GTPase activity (GO:0003924);; Molecular Function: ATP binding (GO:0005524);; Molecular Function: GTP binding (GO:0005525);; Cellular Component: mitochondrion (GO:0005739);; Cellular Component: chloroplast (GO:0009507);; Cellular Component: chloroplast stroma (GO:0009570);; Biological Process: chloroplas…	K02355|0.0|sly:101245683|K02355 fusA; elongation factor G	[J]	Translation, ribosomal structure and biogenesis	Elongation factor Tu GTP binding domain;; Elongation factor G, domain IV;; Elongation Factor G, domain II;; Elongation factor G C-terminus;; Elongation factor Tu domain 2	Elongation factor G, chloroplastic OS=Arabidopsis thaliana OX=3702 GN=CPEFG PE=1 SV=1	PREDICTED: elongation factor G, chloroplastic [Solanum lycopersicum]
Solyc04g072036.1	[J]	Translation, ribosomal structure and biogenesis	Molecular Function: RNA binding (GO:0003723);; Molecular Function: structural constituent of ribosome (GO:0003735);; Cellular Component: ribosome (GO:0005840);; Biological Process: translation (GO:0006412);; Cellular Component: chloroplast (GO:0009507);;	K02945|0.0|sly:101263198|K02945 RP-S1; small subunit ribosomal protein S1	--	--	S1 RNA binding domain	30S ribosomal protein S1, chloroplastic OS=Spinacia oleracea OX=3562 GN=RPS1 PE=1 SV=1	PREDICTED: uncharacterized protein LOC101263198 [Solanum lycopersicum]
Solyc01g094010.3	--	--	Biological Process: catabolic process (GO:0009056);; Molecular Function: hydrolase activity (GO:0016787);; Molecular Function: carboxylic ester hydrolase activity (GO:0052689);;	--|0.0|sly:101244417|hypothetical protein	[V]	Defense mechanisms	alpha/beta hydrolase fold;; Steryl acetyl hydrolase	Probable carboxylesterase 8 OS=Arabidopsis thaliana OX=3702 GN=CXE8 PE=2 SV=1	alpha/beta-hydrolases superfamily protein [Solanum lycopersicum]
Solyc04g081180.1	--	--	--	--|2e-26|nsy:104235807|hypothetical protein	--	--	--	--	PREDICTED: probable serine/threonine-protein kinase samkC [Nicotiana sylvestris]
Solyc03g031790.1	--	--	Cellular Component: endoplasmic reticulum (GO:0005783);; Cellular Component: plasma membrane (GO:0005886);; Biological Process: protein N-linked glycosylation (GO:0006487);; Cellular Component: oligosaccharyltransferase complex (GO:0008250);; Cellular Component: chloroplast (GO:0009507);; Biological Process: pollen tube reception (GO:0010483);; Cellular Component: integral component of membrane (…	K12669|0.0|sly:101256748|K12669 OST3; oligosaccharyltransferase complex subunit gamma	[O]	Posttranslational modification, protein turnover, chaperones	OST3 / OST6 family, transporter family	Probable dolichyl-diphosphooligosaccharide--protein glycosyltransferase subunit 3B OS=Arabidopsis thaliana OX=3702 GN=OST3B PE=2 SV=1	PREDICTED: probable dolichyl-diphosphooligosaccharide--protein glycosyltransferase subunit 3B [Solanum lycopersicum]
Solyc02g062200.1	--	--	--	--|4e-39|sot:102606411|hypothetical protein	--	--	--	--	PREDICTED: tetratricopeptide repeat protein 5-like [Solanum tuberosum]
MSTRG.17549	--	--	--	--|6e-11|mtr:MTR_0030s0380|hypothetical protein	--	--	--	--	hypothetical protein MTR_0030s0380 [Medicago truncatula]
Solyc06g075100.3	--	--	--	--|0.0|sly:101258666|hypothetical protein	--	--	--	--	PREDICTED: uncharacterized protein LOC101258666 [Solanum lycopersicum]
Solyc04g008920.1	--	--	Cellular Component: integral component of membrane (GO:0016021);;	--|1e-152|sly:104646792|hypothetical protein	--	--	Plant protein of unknown function	Putative UPF0481 protein At3g02645 OS=Arabidopsis thaliana OX=3702 GN=At3g02645 PE=3 SV=1	PREDICTED: UPF0481 protein At3g47200-like [Solanum lycopersicum]
Solyc03g044890.1	[G]	Carbohydrate transport and metabolism	Molecular Function: magnesium ion binding (GO:0000287);; Biological Process: inositol biosynthetic process (GO:0006021);; Biological Process: signal transduction (GO:0007165);; Molecular Function: inositol monophosphate 1-phosphatase activity (GO:0008934);; Biological Process: phosphatidylinositol phosphorylation (GO:0046854);; Biological Process: inositol phosphate dephosphorylation (GO:0046855)…	K10047|0.0|sly:544014|K10047 VTC4; inositol-phosphate phosphatase / L-galactose 1-phosphate phosphatase [EC:3.1.3.25 3.1.3.93]	[G]	Carbohydrate transport and metabolism	Inositol monophosphatase family	Inositol monophosphatase 2 OS=Solanum lycopersicum OX=4081 GN=IMP2 PE=1 SV=1	inositol monophosphatase 2 [Solanum lycopersicum]
MSTRG.12811	--	--	--	--|1e-09|mtr:MTR_5g024973|hypothetical protein	--	--	--	--	hypothetical protein Ccrd_003760 [Cynara cardunculus var. scolymus]
Solyc04g077160.1	--	--	--	--|1e-83|sly:101250500|hypothetical protein	--	--	--	--	PREDICTED: uncharacterized protein LOC101250500 [Solanum lycopersicum]
Solyc04g012020.1	--	--	Biological Process: sucrose metabolic process (GO:0005985);; Molecular Function: transferase activity, transferring acyl groups (GO:0016746);; Molecular Function: transferase activity, transferring acyl groups other than amino-acyl groups (GO:0016747);;	--|0.0|sly:101264207|hypothetical protein	--	--	Transferase family	Acylsugar acyltransferase 3 OS=Solanum lycopersicum OX=4081 GN=ASAT3 PE=2 SV=1	acylsugar acyltransferase 2 [Solanum lycopersicum]
Solyc07g005450.3	[K]	Transcription	Molecular Function: RNA binding (GO:0003723);; Cellular Component: nucleus (GO:0005634);; Biological Process: transcription, DNA-templated (GO:0006351);; Molecular Function: protein C-terminus binding (GO:0008022);; Molecular Function: CTD phosphatase activity (GO:0008420);; Biological Process: response to salt stress (GO:0009651);; Cellular Component: DNA-directed RNA polymerase II, holoenzyme (…	K18999|0.0|sly:101264737|K18999 CPL3_4; RNA polymerase II C-terminal domain phosphatase-like 3/4 [EC:3.1.3.16]	[K]	Transcription	NLI interacting factor-like phosphatase;; BRCA1 C Terminus (BRCT) domain;; twin BRCT domain	RNA polymerase II C-terminal domain phosphatase-like 4 OS=Arabidopsis thaliana OX=3702 GN=CPL4 PE=1 SV=1	PREDICTED: uncharacterized protein LOC101264737 [Solanum lycopersicum]
Solyc09g074150.3	--	--	Molecular Function: ubiquitin-protein transferase activity (GO:0004842);; Cellular Component: cytoplasm (GO:0005737);; Molecular Function: zinc ion binding (GO:0008270);; Biological Process: regulation of signal transduction (GO:0009966);;	--|0.0|spen:107030848|hypothetical protein	--	--	--	Putative E3 ubiquitin-protein ligase RF298 OS=Arabidopsis thaliana OX=3702 GN=RF298 PE=2 SV=1	PREDICTED: putative E3 ubiquitin-protein ligase RF298 [Solanum pennellii]
Solyc07g009265.1	--	--	Cellular Component: extracellular region (GO:0005576);; Biological Process: defense response (GO:0006952);; Biological Process: killing of cells of other organism (GO:0031640);; Biological Process: defense response to fungus (GO:0050832);;	--|1e-18|nsy:104216353|hypothetical protein	--	--	Gamma-thionin family	Defensin-like protein 19 OS=Arabidopsis thaliana OX=3702 GN=PDF1.4 PE=3 SV=2	PREDICTED: defensin-like protein 1, partial [Nicotiana sylvestris]
Solyc04g076100.4	--	--	--	--|0.0|sly:101250110|hypothetical protein	--	--	--	--	PREDICTED: uncharacterized protein LOC101250110 [Solanum lycopersicum]
Solyc02g062970.3	[E]	Amino acid transport and metabolism	--	K01262|0.0|sly:543774|K01262 pepP; Xaa-Pro aminopeptidase [EC:3.4.11.9]	[E]	Amino acid transport and metabolism	Creatinase/Prolidase N-terminal domain;; Metallopeptidase family M24;; C-terminal region of peptidase_M24;; Creatinase/Prolidase N-terminal domain	--	Xaa-Pro aminopeptidase 2 [Solanum lycopersicum]
Solyc01g150132.1	--	--	--	--|4e-07|sot:107063100|hypothetical protein	--	--	--	--	PREDICTED: zinc finger BED domain-containing protein RICESLEEPER 1-like [Solanum tuberosum]
Solyc09g098150.3	--	--	Molecular Function: cysteine-type endopeptidase activity (GO:0004197);; Cellular Component: cytoplasm (GO:0005737);; Cellular Component: cytosol (GO:0005829);; Cellular Component: plasma membrane (GO:0005886);; Biological Process: defense response (GO:0006952);; Molecular Function: cysteine-type peptidase activity (GO:0008234);; Cellular Component: plasmodesma (GO:0009506);; Biological Process: p…	--|0.0|sly:543845|hypothetical protein	[DO]	--	Caspase domain	Metacaspase-4 OS=Arabidopsis thaliana OX=3702 GN=AMC4 PE=1 SV=1	metacaspase 1 [Solanum lycopersicum]
Solyc08g008170.4	[RTKL]	--	Molecular Function: protein serine/threonine kinase activity (GO:0004674);; Molecular Function: calcium ion binding (GO:0005509);; Molecular Function: ATP binding (GO:0005524);; Cellular Component: membrane (GO:0016020);;	K13412|0.0|sly:101256200|K13412 CPK; calcium-dependent protein kinase [EC:2.7.11.1]	[T]	Signal transduction mechanisms	Protein kinase domain;; EF hand;; EF-hand domain pair;; Protein tyrosine kinase;; EF-hand domain;; EF hand;; EF-hand domain pair;; EF-hand domain;; Cytoskeletal-regulatory complex EF hand;; Secreted protein acidic and rich in cysteine Ca binding region;; Ca2+ insensitive EF hand	Calcium-dependent protein kinase 1 OS=Oryza sativa subsp. japonica OX=39947 GN=CPK1 PE=2 SV=1	PREDICTED: calcium-dependent protein kinase 1 [Solanum lycopersicum]
Solyc04g016280.3	--	--	Biological Process: carbohydrate transport (GO:0008643);; Cellular Component: integral component of membrane (GO:0016021);;	--|0.0|sly:101261802|hypothetical protein	[GE]	--	Triose-phosphate Transporter family;; UAA transporter family;; EamA-like transporter family	Probable sugar phosphate/phosphate translocator At3g10290 OS=Arabidopsis thaliana OX=3702 GN=At3g10290 PE=3 SV=1	PREDICTED: probable sugar phosphate/phosphate translocator At5g04160 [Solanum lycopersicum]
Solyc02g036260.4	[S]	Function unknown	Molecular Function: calcium activated cation channel activity (GO:0005227);; Cellular Component: plasma membrane (GO:0005886);; Biological Process: cation transport (GO:0006812);; Cellular Component: integral component of membrane (GO:0016021);;	K21989|0.0|sly:101259688|K21989 TMEM63; calcium permeable stress-gated cation channel	[R]	General function prediction only	Calcium-dependent channel, 7TM region, putative phosphate;; Cytosolic domain of 10TM putative phosphate transporter;; Late exocytosis, associated with Golgi transport	Calcium permeable stress-gated cation channel 1 OS=Arabidopsis thaliana OX=3702 GN=CSC1 PE=2 SV=1	PREDICTED: calcium permeable stress-gated cation channel 1-like [Solanum lycopersicum]
Solyc02g080230.3	--	--	Cellular Component: cytoplasm (GO:0005737);; Biological Process: pollen tube growth (GO:0009860);; Biological Process: regulation of growth (GO:0040008);;	--|1e-165|sly:101259699|hypothetical protein	--	--	P21-Rho-binding domain	CRIB domain-containing protein RIC10 OS=Arabidopsis thaliana OX=3702 GN=RIC10 PE=2 SV=1	PREDICTED: CRIB domain-containing protein RIC10 [Solanum lycopersicum]
Solyc07g017960.4	--	--	Molecular Function: nucleotide binding (GO:0000166);; Cellular Component: commitment complex (GO:0000243);; Cellular Component: nucleus (GO:0005634);; Biological Process: mRNA processing (GO:0006397);; Molecular Function: poly-pyrimidine tract binding (GO:0008187);; Biological Process: RNA splicing (GO:0008380);; Cellular Component: nuclear speck (GO:0016607);; Molecular Function: pre-mRNA 3'-spl…	K12846|1e-53|sly:101265655|K12846 SNRNP27; U4/U6.U5 tri-snRNP-associated protein 3	[A]	RNA processing and modification	--	Splicing factor U2af large subunit B OS=Arabidopsis thaliana OX=3702 GN=U2AF65B PE=1 SV=2	PREDICTED: U4/U6.U5 small nuclear ribonucleoprotein 27 kDa protein [Solanum lycopersicum]
Solyc01g080870.3	[E]	Amino acid transport and metabolism	Cellular Component: plasma membrane (GO:0005886);; Biological Process: leaf senescence (GO:0010150);; Biological Process: response to nitrate (GO:0010167);; Molecular Function: nitrate transmembrane transporter activity (GO:0015112);; Molecular Function: symporter activity (GO:0015293);; Biological Process: nitrate transport (GO:0015706);; Cellular Component: integral component of membrane (GO:00…	--|0.0|sly:101250924|hypothetical protein	[E]	Amino acid transport and metabolism	POT family	Protein NRT1/ PTR FAMILY 7.3 OS=Arabidopsis thaliana OX=3702 GN=NPF7.3 PE=1 SV=2	PREDICTED: protein NRT1/ PTR FAMILY 7.3 [Solanum lycopersicum]
Solyc01g017460.3	[K]	Transcription	Molecular Function: DNA binding (GO:0003677);; Molecular Function: DNA-directed 5'-3' RNA polymerase activity (GO:0003899);; Biological Process: transcription, DNA-templated (GO:0006351);; Cellular Component: chloroplast (GO:0009507);;	--|3e-25|nau:109243480|hypothetical protein	--	--	--	DNA-directed RNA polymerase subunit beta&apos; OS=Fagopyrum esculentum subsp. ancestrale OX=180217 GN=rpoC1 PE=3 SV=1	hypothetical protein GLYMA_01G076000 [Glycine max]
Solyc07g045455.1	--	--	Cellular Component: mitochondrion (GO:0005739);;	--|1e-38|spen:107019725|hypothetical protein	[R]	General function prediction only	Reverse transcriptase (RNA-dependent DNA polymerase)	Uncharacterized mitochondrial protein AtMg00810 OS=Arabidopsis thaliana OX=3702 GN=AtMg00810 PE=4 SV=1	PREDICTED: uncharacterized protein LOC109120675 [Solanum lycopersicum]
Solyc08g081880.3	--	--	Cellular Component: nucleus (GO:0005634);; Biological Process: response to red light (GO:0010114);; Biological Process: protein ubiquitination (GO:0016567);; Cellular Component: Cul3-RING ubiquitin ligase complex (GO:0031463);; Molecular Function: protein homodimerization activity (GO:0042803);; Molecular Function: protein heterodimerization activity (GO:0046982);;	--|1e-130|sly:101256698|hypothetical protein	--	--	BTB And C-terminal Kelch	BTB/POZ domain-containing protein POB1 OS=Arabidopsis thaliana OX=3702 GN=POB1 PE=1 SV=2	PREDICTED: BTB/POZ domain-containing protein POB1-like [Solanum tuberosum]
Solyc03g112120.3	--	--	--	--|0.0|sly:104646650|hypothetical protein	--	--	--	--	PREDICTED: uncharacterized protein LOC104646650 [Solanum lycopersicum]
Solyc09g098090.4	[C]	Energy production and conversion	Cellular Component: plasma membrane (GO:0005886);; Cellular Component: chloroplast envelope (GO:0009941);; Molecular Function: oxidoreductase activity (GO:0016491);;	--|0.0|sly:104649440|hypothetical protein	[C]	Energy production and conversion	Aldo/keto reductase family	Probable aldo-keto reductase 3 OS=Arabidopsis thaliana OX=3702 GN=At1g60690 PE=3 SV=1	PREDICTED: auxin-induced protein PCNT115-like isoform X1 [Solanum lycopersicum]
Solyc07g040710.3	--	--	Cellular Component: nucleus (GO:0005634);; Cellular Component: cytoplasm (GO:0005737);;	--|0.0|sly:101265748|hypothetical protein	--	--	--	IQ domain-containing protein IQM4 OS=Arabidopsis thaliana OX=3702 GN=IQM4 PE=2 SV=1	PREDICTED: IQ domain-containing protein IQM4-like isoform X1 [Solanum lycopersicum]
Solyc09g031880.3	[G]	Carbohydrate transport and metabolism	Molecular Function: ATP binding (GO:0005524);; Cellular Component: cytosol (GO:0005829);; Biological Process: galactose metabolic process (GO:0006012);; Biological Process: D-galacturonate metabolic process (GO:0046396);; Biological Process: carbohydrate phosphorylation (GO:0046835);; Molecular Function: metal ion binding (GO:0046872);; Molecular Function: galacturonokinase activity (GO:0047912);;	K18677|1e-144|spen:107026106|K18677 GALAK; galacturonokinase [EC:2.7.1.44]	[G]	Carbohydrate transport and metabolism	GHMP kinases C terminal	Galacturonokinase OS=Arabidopsis thaliana OX=3702 GN=GALAK PE=1 SV=1	PREDICTED: galacturonokinase isoform X2 [Solanum pennellii]
Solyc05g007160.3	[KAD]	--	Molecular Function: RNA polymerase II transcription factor activity, sequence-specific DNA binding (GO:0000981);; Molecular Function: transcription factor activity, RNA polymerase II transcription factor recruiting (GO:0001135);; Molecular Function: DNA-binding transcription factor activity (GO:0003700);; Cellular Component: nucleus (GO:0005634);; Biological Process: transcription, DNA-templated …	K09422|0.0|sly:101260045|K09422 MYBP; transcription factor MYB, plant	[K]	Transcription	Myb-like DNA-binding domain;; Myb-like DNA-binding domain	Transcription factor MYB124 OS=Arabidopsis thaliana OX=3702 GN=MYB124 PE=1 SV=1	PREDICTED: myb-related protein A isoform X2 [Solanum lycopersicum]
Solyc03g078390.3	[O]	Posttranslational modification, protein turnover, chaperones	Molecular Function: thiol-dependent ubiquitin-specific protease activity (GO:0004843);; Cellular Component: nucleolus (GO:0005730);; Biological Process: ubiquitin-dependent protein catabolic process (GO:0006511);; Biological Process: protein deubiquitination (GO:0016579);; Biological Process: seed development (GO:0048316);;	K11858|0.0|sly:101264903|K11858 USP48; ubiquitin carboxyl-terminal hydrolase 48 [EC:3.4.19.12]	[O]	Posttranslational modification, protein turnover, chaperones	Ubiquitin carboxyl-terminal hydrolase;; Ubiquitin carboxyl-terminal hydrolase;; DUSP domain	Ubiquitin carboxyl-terminal hydrolase 26 OS=Arabidopsis thaliana OX=3702 GN=UBP26 PE=1 SV=3	PREDICTED: ubiquitin carboxyl-terminal hydrolase 26 isoform X1 [Solanum lycopersicum]
Solyc07g056490.4	[O]	Posttranslational modification, protein turnover, chaperones	Molecular Function: glutathione transferase activity (GO:0004364);; Biological Process: auxin-activated signaling pathway (GO:0009734);;	K00799|1e-162|sly:101244013|K00799 GST; glutathione S-transferase [EC:2.5.1.18]	[O]	Posttranslational modification, protein turnover, chaperones	Glutathione S-transferase, N-terminal domain;; Glutathione S-transferase, N-terminal domain;; Glutathione S-transferase, C-terminal domain;; Glutathione S-transferase, N-terminal domain;; Glutathione S-transferase, C-terminal domain	Probable glutathione S-transferase OS=Nicotiana tabacum OX=4097 PE=2 SV=1	PREDICTED: probable glutathione S-transferase [Solanum lycopersicum]
Solyc09g074680.3	[O]	Posttranslational modification, protein turnover, chaperones	Cellular Component: condensed nuclear chromosome (GO:0000794);; Cellular Component: nucleus (GO:0005634);; Cellular Component: cytoplasm (GO:0005737);; Cellular Component: spindle (GO:0005819);; Cellular Component: cytosol (GO:0005829);; Biological Process: cell cycle (GO:0007049);; Cellular Component: phragmoplast (GO:0009524);; Biological Process: response to auxin (GO:0009733);; Biological Pro…	K03347|0.0|sly:101255534|K03347 CUL1; cullin 1	[D]	Cell cycle control, cell division, chromosome partitioning	Cullin family;; Cullin protein neddylation domain	Cullin-1 OS=Arabidopsis thaliana OX=3702 GN=CUL1 PE=1 SV=1	PREDICTED: cullin-1 [Solanum lycopersicum]
Solyc08g028910.1	[K]	Transcription	Cellular Component: DNA-directed RNA polymerase complex (GO:0000428);; Molecular Function: DNA binding (GO:0003677);; Molecular Function: DNA-directed 5'-3' RNA polymerase activity (GO:0003899);; Biological Process: transcription, DNA-templated (GO:0006351);; Cellular Component: chloroplast (GO:0009507);;	--|1e-128|cann:KY47_p091|hypothetical protein	--	--	--	DNA-directed RNA polymerase subunit beta&apos;&apos; OS=Solanum lycopersicum OX=4081 GN=rpoC2 PE=3 SV=1	hypothetical protein (mitochondrion) [Capsicum annuum]
Solyc10g045510.1	--	--	Molecular Function: calcium-dependent phospholipid binding (GO:0005544);; Cellular Component: plasma membrane (GO:0005886);; Biological Process: defense response (GO:0006952);; Biological Process: negative regulation of cell death (GO:0060548);; Biological Process: stomatal closure (GO:0090332);;	--|2e-24|sly:101264986|hypothetical protein	[T]	Signal transduction mechanisms	Copine	Protein BONZAI 3 OS=Arabidopsis thaliana OX=3702 GN=BON3 PE=1 SV=1	PREDICTED: protein BONZAI 3-like [Solanum lycopersicum]
Solyc10g054510.1	[C]	Energy production and conversion	Cellular Component: extracellular region (GO:0005576);; Cellular Component: cell wall (GO:0005618);; Molecular Function: cinnamyl-alcohol dehydrogenase activity (GO:0045551);; Molecular Function: coniferyl-alcohol dehydrogenase activity (GO:0050268);; Molecular Function: flavin adenine dinucleotide binding (GO:0050660);; Molecular Function: sinapyl alcohol dehydrogenase activity (GO:0052747);;	--|8e-97|sly:104649622|hypothetical protein	--	--	FAD binding domain	Berberine bridge enzyme-like 13 OS=Arabidopsis thaliana OX=3702 GN=At1g30760 PE=1 SV=1	PREDICTED: berberine bridge enzyme-like 4 [Solanum lycopersicum]
Solyc06g052030.3	[U]	Intracellular trafficking, secretion, and vesicular transport	Biological Process: obsolete protein import into nucleus, docking (GO:0000059);; Biological Process: protein import into nucleus, translocation (GO:0000060);; Cellular Component: nucleus (GO:0005634);; Cellular Component: cytoplasm (GO:0005737);; Biological Process: protein import into nucleus (GO:0006606);; Biological Process: NLS-bearing protein import into nucleus (GO:0006607);; Biological Pro…	K14293|0.0|spen:107023267|K14293 KPNB1; importin subunit beta-1	[YU]	--	HEAT repeat;; HEAT-like repeat;; HEAT repeats;; Vacuolar 14 Fab1-binding region	Importin subunit beta-1 OS=Arabidopsis thaliana OX=3702 GN=KPNB1 PE=1 SV=1	PREDICTED: importin subunit beta-1-like [Solanum lycopersicum]
Solyc04g076540.4	--	--	Cellular Component: extracellular region (GO:0005576);; Cellular Component: Golgi apparatus (GO:0005794);; Biological Process: multicellular organism development (GO:0007275);; Biological Process: negative regulation of ethylene-activated signaling pathway (GO:0010105);; Biological Process: cellular response to phosphate starvation (GO:0016036);; Biological Process: positive regulation of cell gr…	--|0.0|sly:101260131|hypothetical protein	[S]	Function unknown	Golgi-body localisation protein domain;; RNA pol II promoter Fmp27 protein domain	Protein SABRE OS=Arabidopsis thaliana OX=3702 GN=SAB PE=1 SV=1	PREDICTED: protein SABRE isoform X2 [Solanum lycopersicum]
Solyc11g021220.2	[C]	Energy production and conversion	Molecular Function: NADH dehydrogenase (ubiquinone) activity (GO:0008137);; Cellular Component: chloroplast thylakoid membrane (GO:0009535);; Molecular Function: metal ion binding (GO:0046872);; Molecular Function: quinone binding (GO:0048038);; Molecular Function: 4 iron, 4 sulfur cluster binding (GO:0051539);;	--|1e-99|sot:SotuCp079|hypothetical protein	[C]	Energy production and conversion	4Fe-4S binding domain;; 4Fe-4S dicluster domain;; 4Fe-4S dicluster domain;; 4Fe-4S dicluster domain;; 4Fe-4S binding domain	NAD(P)H-quinone oxidoreductase subunit I, chloroplastic OS=Solanum tuberosum OX=4113 GN=ndhI PE=3 SV=1	NADH dehydrogenase subunit I [Solanum bulbocastanum]
Solyc06g005690.3	--	--	Molecular Function: RNA binding (GO:0003723);; Molecular Function: endonuclease activity (GO:0004519);; Biological Process: RNA modification (GO:0009451);; Cellular Component: intracellular membrane-bounded organelle (GO:0043231);;	--|0.0|sly:101256093|hypothetical protein	[R]	General function prediction only	PPR repeat family;; PPR repeat;; PPR repeat;; Pentatricopeptide repeat domain;; Pentacotripeptide-repeat region of PRORP;; Tetratricopeptide repeat	Pentatricopeptide repeat-containing protein At5g59600 OS=Arabidopsis thaliana OX=3702 GN=PCMP-E1 PE=2 SV=1	PREDICTED: pentatricopeptide repeat-containing protein At5g59600 [Solanum lycopersicum]
Solyc08g062000.3	[KL]	--	Molecular Function: DNA binding (GO:0003677);; Molecular Function: helicase activity (GO:0004386);; Molecular Function: ATP binding (GO:0005524);; Cellular Component: nucleus (GO:0005634);;	K10875|1e-175|spen:107027855|K10875 RAD54L; DNA repair and recombination protein RAD54 and RAD54-like protein [EC:3.6.4.-]	[L]	Replication, recombination and repair	Helicase conserved C-terminal domain;; SNF2 family N-terminal domain	SNF2 domain-containing protein CLASSY 3 OS=Arabidopsis thaliana OX=3702 GN=CLSY3 PE=1 SV=1	PREDICTED: SNF2 domain-containing protein CLASSY 3-like [Solanum pennellii]
Solyc10g005410.4	--	--	Molecular Function: magnesium ion binding (GO:0000287);; Cellular Component: cytosol (GO:0005829);; Molecular Function: terpene synthase activity (GO:0010333);; Biological Process: terpenoid biosynthetic process (GO:0016114);;	K15086|0.0|sly:101244812|K15086 TPS14; (3S)-linalool synthase [EC:4.2.3.25]	--	--	Terpene synthase family, metal binding domain;; Terpene synthase, N-terminal domain	(3S,6E)-nerolidol synthase 1 OS=Fragaria ananassa OX=3747 PE=1 SV=1	(3S,6E)-nerolidol synthase 1-like [Solanum lycopersicum]
Solyc04g053106.1	--	--	--	--|1e-10|sly:101267017|hypothetical protein	--	--	--	--	PREDICTED: AT-hook motif nuclear-localized protein 10-like [Solanum lycopersicum]
Solyc03g044930.3	--	--	--	--|3e-19|spen:107014048|hypothetical protein	--	--	--	--	PREDICTED: kirola-like isoform X2 [Solanum lycopersicum]
Solyc12g088030.2	[K]	Transcription	Cellular Component: transcription factor TFIIA complex (GO:0005672);; Biological Process: regulation of transcription, DNA-templated (GO:0006355);; Biological Process: transcription initiation from RNA polymerase II promoter (GO:0006367);;	K03123|6e-72|spen:107006066|K03123 TFIIA2; transcription initiation factor TFIIA small subunit	[K]	Transcription	Transcription initiation factor IIA, gamma subunit;; Transcription initiation factor IIA, gamma subunit, helical domain	Transcription initiation factor IIA subunit 2 OS=Arabidopsis thaliana OX=3702 GN=TFIIA-S PE=3 SV=2	PREDICTED: transcription initiation factor IIA subunit 2 [Solanum lycopersicum]
Solyc08g048450.4	[E]	Amino acid transport and metabolism	Molecular Function: ornithine-oxo-acid transaminase activity (GO:0004587);; Cellular Component: mitochondrion (GO:0005739);; Cellular Component: mitochondrial matrix (GO:0005759);; Biological Process: proline biosynthetic process (GO:0006561);; Biological Process: ornithine catabolic process (GO:0006593);; Biological Process: response to oxidative stress (GO:0006979);; Molecular Function: zinc io…	K00819|0.0|sly:778331|K00819 rocD; ornithine--oxo-acid transaminase [EC:2.6.1.13]	[E]	Amino acid transport and metabolism	Aminotransferase class-III;; Aminotransferase class I and II	Ornithine aminotransferase, mitochondrial OS=Arabidopsis thaliana OX=3702 GN=DELTA-OAT PE=1 SV=1	ornithine aminotransferase [Solanum lycopersicum]
Solyc01g096700.4	[JO]	--	Molecular Function: nucleic acid binding (GO:0003676);; Cellular Component: nucleus (GO:0005634);; Molecular Function: zinc ion binding (GO:0008270);;	K09522|0.0|sly:101246382|K09522 DNAJC2; DnaJ homolog subfamily C member 2	[O]	Posttranslational modification, protein turnover, chaperones	DnaJ domain;; Myb-like DNA-binding domain;; Myb-like DNA-binding domain	DNAJ protein JJJ1 homolog OS=Arabidopsis thaliana OX=3702 GN=JJJ1 PE=1 SV=1	gonidialess A/Zuotin related factor-like protein [Solanum lycopersicum]
Solyc11g062180.1	[S]	Function unknown	Molecular Function: ATP binding (GO:0005524);; Cellular Component: cytoplasm (GO:0005737);; Biological Process: signal transduction (GO:0007165);; Biological Process: plant-type hypersensitive response (GO:0009626);; Molecular Function: ADP binding (GO:0043531);;	--|5e-80|sot:102597540|hypothetical protein	--	--	--	TMV resistance protein N OS=Nicotiana glutinosa OX=35889 GN=N PE=1 SV=1	PREDICTED: TMV resistance protein N-like [Solanum tuberosum]
Solyc04g005390.3	[RTKL]	--	Molecular Function: protein serine/threonine kinase activity (GO:0004674);; Molecular Function: ATP binding (GO:0005524);; Cellular Component: plasma membrane (GO:0005886);; Biological Process: response to cold (GO:0009409);; Biological Process: response to water deprivation (GO:0009414);; Biological Process: pollen germination (GO:0009846);; Biological Process: longitudinal axis specification (G…	K04733|0.0|sly:101268564|K04733 IRAK4; interleukin-1 receptor-associated kinase 4 [EC:2.7.11.1]	--	--	Protein kinase domain;; Protein tyrosine kinase;; Leucine Rich repeats (2 copies);; Leucine rich repeat;; Leucine rich repeat N-terminal domain;; Leucine Rich Repeat;; Leucine Rich repeat	LRR receptor-like serine/threonine-protein kinase RPK2 OS=Arabidopsis thaliana OX=3702 GN=RPK2 PE=2 SV=1	PREDICTED: probable LRR receptor-like serine/threonine-protein kinase RPK1 [Solanum lycopersicum]
Solyc02g066930.3	[R]	General function prediction only	Molecular Function: single-stranded DNA binding (GO:0003697);; Molecular Function: RNA binding (GO:0003723);; Molecular Function: copper ion binding (GO:0005507);; Molecular Function: ATP binding (GO:0005524);; Cellular Component: mitochondrion (GO:0005739);; Biological Process: response to cold (GO:0009409);; Biological Process: mitochondrial mRNA modification (GO:0080156);;	K12741|0.0|sly:101249605|K12741 HNRNPA1_3; heterogeneous nuclear ribonucleoprotein A1/A3	[R]	General function prediction only	RNA recognition motif. (a.k.a. RRM, RBD, or RNP domain)	Glycine-rich RNA-binding protein 3, mitochondrial OS=Arabidopsis thaliana OX=3702 GN=RBG3 PE=1 SV=1	PREDICTED: glycine-rich RNA-binding protein 4, mitochondrial [Solanum lycopersicum]
Solyc09g082370.4	--	--	Molecular Function: phosphatidylinositol-4,5-bisphosphate 5-phosphatase activity (GO:0004439);; Cellular Component: intracellular (GO:0005622);; Biological Process: response to abscisic acid (GO:0009737);; Biological Process: abscisic acid-activated signaling pathway (GO:0009738);; Biological Process: xylem and phloem pattern formation (GO:0010051);; Biological Process: procambium histogenesis (G…	--|0.0|sly:101250445|hypothetical protein	[U]	Intracellular trafficking, secretion, and vesicular transport	--	Type IV inositol polyphosphate 5-phosphatase 6 OS=Arabidopsis thaliana OX=3702 GN=IP5P6 PE=1 SV=2	PREDICTED: type IV inositol polyphosphate 5-phosphatase 7-like [Solanum lycopersicum]
Solyc09g010560.3	[EQ]	--	Molecular Function: ATP binding (GO:0005524);; Cellular Component: cytoplasm (GO:0005737);; Cellular Component: cytosol (GO:0005829);; Biological Process: glutathione catabolic process (GO:0006751);; Cellular Component: plasmodesma (GO:0009506);; Molecular Function: 5-oxoprolinase (ATP-hydrolyzing) activity (GO:0017168);;	K01469|0.0|sly:101246654|K01469 OPLAH; 5-oxoprolinase (ATP-hydrolysing) [EC:3.5.2.9]	[E]	Amino acid transport and metabolism	Hydantoinase B/oxoprolinase;; Hydantoinase/oxoprolinase;; Hydantoinase/oxoprolinase N-terminal region	5-oxoprolinase OS=Arabidopsis thaliana OX=3702 GN=OXP1 PE=1 SV=1	PREDICTED: 5-oxoprolinase [Solanum lycopersicum]
Solyc10g076810.1	--	--	--	--|1e-151|sly:101251234|hypothetical protein	[R]	General function prediction only	--	--	PREDICTED: uncharacterized protein LOC101251234 [Solanum lycopersicum]
Solyc01g017260.1	[C]	Energy production and conversion	Biological Process: transport (GO:0006810);; Molecular Function: NADH dehydrogenase (ubiquinone) activity (GO:0008137);; Cellular Component: chloroplast thylakoid membrane (GO:0009535);; Cellular Component: integral component of membrane (GO:0016021);; Biological Process: ATP synthesis coupled electron transport (GO:0042773);; Molecular Function: quinone binding (GO:0048038);;	--|7e-52|sind:SIC1442|hypothetical protein	[C]	Energy production and conversion	Proton-conducting membrane transporter	NAD(P)H-quinone oxidoreductase subunit 2 B, chloroplastic OS=Jasminum nudiflorum OX=126431 GN=ndhB2 PE=3 SV=1	putative NADH:quinone oxidoreductase/Mrp antiporter, membrane subunit [Helianthus annuus]
Solyc02g093760.4	--	--	Biological Process: cell fate determination (GO:0001709);; Cellular Component: nucleus (GO:0005634);; Biological Process: transcription, DNA-templated (GO:0006351);; Molecular Function: zinc ion binding (GO:0008270);; Biological Process: maintenance of floral meristem identity (GO:0010076);; Biological Process: maintenance of inflorescence meristem identity (GO:0010077);; Biological Process: main…	--|0.0|sly:101252035|hypothetical protein	[O]	Posttranslational modification, protein turnover, chaperones	Zinc finger, C3HC4 type (RING finger);; Zinc finger, C3HC4 type (RING finger);; RING-type zinc-finger	Putative E3 ubiquitin-protein ligase RING1a OS=Arabidopsis thaliana OX=3702 GN=RING1A PE=1 SV=2	PREDICTED: putative E3 ubiquitin-protein ligase RING1a [Solanum lycopersicum]
Solyc03g095540.1	--	--	--	--|1e-06|sot:102580328|hypothetical protein	--	--	--	--	PREDICTED: patellin-3-like [Solanum tuberosum]
Solyc11g018850.1	--	--	--	--	--	--	--	--	PREDICTED: uncharacterized protein LOC101247089 [Solanum lycopersicum]
Solyc05g008140.4	--	--	--	--|8e-69|sly:101254383|hypothetical protein	--	--	--	--	PREDICTED: uncharacterized protein LOC101254383 [Solanum lycopersicum]
Solyc05g005780.3	--	--	Cellular Component: Golgi apparatus (GO:0005794);; Biological Process: intracellular protein transport (GO:0006886);; Molecular Function: protein transporter activity (GO:0008565);; Biological Process: vesicle-mediated transport (GO:0016192);; Cellular Component: clathrin adaptor complex (GO:0030131);; Cellular Component: clathrin-coated vesicle membrane (GO:0030665);;	K12391|0.0|sly:101256586|K12391 AP1G1; AP-1 complex subunit gamma-1	[U]	Intracellular trafficking, secretion, and vesicular transport	Adaptin N terminal region;; Adaptin C-terminal domain;; non-SMC mitotic condensation complex subunit 1	AP-1 complex subunit gamma-2 OS=Arabidopsis thaliana OX=3702 GN=At1g60070 PE=1 SV=2	PREDICTED: AP-1 complex subunit gamma-2-like isoform X1 [Solanum lycopersicum]
Solyc12g032930.3	[R]	General function prediction only	Cellular Component: integral component of membrane (GO:0016021);;	--|0.0|sly:101247192|hypothetical protein	--	--	CBS domain;; PB1 domain	CBS domain-containing protein CBSCBSPB5 OS=Arabidopsis thaliana OX=3702 GN=CBSCBSPB5 PE=1 SV=1	PREDICTED: CBS domain-containing protein CBSCBSPB5-like isoform X2 [Solanum lycopersicum]
Solyc04g081540.3	[S]	Function unknown	--	--|0.0|sly:101264926|hypothetical protein	[Z]	Cytoskeleton	Protein of unknown function (DUF615)	--	PREDICTED: uncharacterized protein LOC101264926 [Solanum lycopersicum]
Solyc01g108060.2	[I]	Lipid transport and metabolism	Molecular Function: methylcrotonoyl-CoA carboxylase activity (GO:0004485);; Molecular Function: ATP binding (GO:0005524);; Cellular Component: mitochondrion (GO:0005739);; Cellular Component: mitochondrial matrix (GO:0005759);; Biological Process: leucine catabolic process (GO:0006552);; Molecular Function: zinc ion binding (GO:0008270);; Molecular Function: cobalt ion binding (GO:0050897);;	K01969|6e-13|spen:107008180|K01969 E6.4.1.4B; 3-methylcrotonyl-CoA carboxylase beta subunit [EC:6.4.1.4]	[EI]	--	Carboxyl transferase domain	Methylcrotonoyl-CoA carboxylase beta chain, mitochondrial OS=Arabidopsis thaliana OX=3702 GN=MCCB PE=2 SV=1	PREDICTED: methylcrotonoyl-CoA carboxylase beta chain, mitochondrial [Solanum pennellii]
Solyc09g031577.1	[C]	Energy production and conversion	Cellular Component: mitochondrion (GO:0005739);; Molecular Function: NADH dehydrogenase (ubiquinone) activity (GO:0008137);; Molecular Function: quinone binding (GO:0048038);; Molecular Function: NAD binding (GO:0051287);; Cellular Component: respiratory chain (GO:0070469);;	--|2e-32|nto:108946483|hypothetical protein	[C]	Energy production and conversion	Respiratory-chain NADH dehydrogenase, 49 Kd subunit	NADH dehydrogenase [ubiquinone] iron-sulfur protein 2 OS=Nicotiana sylvestris OX=4096 GN=NAD7 PE=2 SV=1	putative niFe hydrogenase-like protein (mitochondrion) [Helianthus annuus]
Solyc05g052650.2	--	--	Molecular Function: transferase activity, transferring acyl groups other than amino-acyl groups (GO:0016747);;	--|2e-72|sly:101256490|hypothetical protein	--	--	Transferase family	Uncharacterized acetyltransferase At3g50280 OS=Arabidopsis thaliana OX=3702 GN=At3g50280 PE=3 SV=1	PREDICTED: BAHD acyltransferase DCR-like [Solanum lycopersicum]
Solyc09g007090.4	--	--	Molecular Function: RNA binding (GO:0003723);; Cellular Component: nucleus (GO:0005634);; Cellular Component: nucleoplasm (GO:0005654);; Biological Process: poly(A)+ mRNA export from nucleus (GO:0016973);;	K18732|1e-139|sly:101264966|K18732 SARNP; SAP domain-containing ribonucleoprotein	--	--	--	Protein MODIFIER OF SNC1 11 OS=Arabidopsis thaliana OX=3702 GN=MOS11 PE=1 SV=1	PREDICTED: protein MODIFIER OF SNC1 11 [Solanum lycopersicum]
Solyc08g082420.3	--	--	--	--|1e-136|sly:101254019|hypothetical protein	--	--	--	--	PREDICTED: uncharacterized protein LOC101254019 isoform X1 [Solanum lycopersicum]
Solyc11g005330.2	[Z]	Cytoskeleton	Molecular Function: structural constituent of cytoskeleton (GO:0005200);; Molecular Function: ATP binding (GO:0005524);; Cellular Component: cell wall (GO:0005618);; Cellular Component: nucleolus (GO:0005730);; Cellular Component: mitochondrion (GO:0005739);; Cellular Component: cytosol (GO:0005829);; Cellular Component: cytoskeleton (GO:0005856);; Cellular Component: plasma membrane (GO:0005886)…	K10355|0.0|spen:107004518|K10355 ACTF; actin, other eukaryote	[Z]	Cytoskeleton	Actin	Actin-7 OS=Arabidopsis thaliana OX=3702 GN=ACT7 PE=1 SV=1	actin-51 [Solanum lycopersicum]
Solyc09g064350.1	[R]	General function prediction only	--	--|1e-78|sly:112942229|hypothetical protein	--	--	Protein of unknown function (DUF861)	--	PREDICTED: uncharacterized protein LOC107030901 [Solanum pennellii]
Solyc04g039850.1	[C]	Energy production and conversion	Molecular Function: ATP binding (GO:0005524);; Cellular Component: chloroplast thylakoid membrane (GO:0009535);; Biological Process: ATP synthesis coupled proton transport (GO:0015986);; Cellular Component: proton-transporting ATP synthase complex, catalytic core F(1) (GO:0045261);; Molecular Function: proton-transporting ATP synthase activity, rotational mechanism (GO:0046933);;	--|3e-72|sot:SotuCp028|hypothetical protein	[C]	Energy production and conversion	ATP synthase alpha/beta family, nucleotide-binding domain	ATP synthase subunit beta, chloroplastic OS=Solanum tuberosum OX=4113 GN=atpB PE=3 SV=1	ATP synthase beta subunit, partial (chloroplast) [Bruinsmia styracoides]
Solyc03g013615.1	[C]	Energy production and conversion	Molecular Function: NADH dehydrogenase (ubiquinone) activity (GO:0008137);; Cellular Component: chloroplast thylakoid membrane (GO:0009535);; Molecular Function: metal ion binding (GO:0046872);; Molecular Function: quinone binding (GO:0048038);; Molecular Function: 4 iron, 4 sulfur cluster binding (GO:0051539);;	--|1e-119|sot:SotuCp079|hypothetical protein	[C]	Energy production and conversion	4Fe-4S binding domain;; 4Fe-4S dicluster domain;; 4Fe-4S dicluster domain;; 4Fe-4S double cluster binding domain;; 4Fe-4S dicluster domain;; 4Fe-4S binding domain;; 4Fe-4S dicluster domain	NAD(P)H-quinone oxidoreductase subunit I, chloroplastic OS=Solanum tuberosum OX=4113 GN=ndhI PE=3 SV=1	NADH dehydrogenase subunit I [Solanum bulbocastanum]
Solyc07g064580.3	[L]	Replication, recombination and repair	Cellular Component: plasma membrane (GO:0005886);; Cellular Component: chloroplast (GO:0009507);;	--|0.0|sly:101248992|hypothetical protein	--	--	--	Uncharacterized protein At5g41620 OS=Arabidopsis thaliana OX=3702 GN=At5g41620 PE=2 SV=2	PREDICTED: uncharacterized protein LOC101248992 [Solanum lycopersicum]
Solyc01g088200.4	[F]	Nucleotide transport and metabolism	Molecular Function: aldehyde oxidase activity (GO:0004031);; Molecular Function: iron ion binding (GO:0005506);; Cellular Component: cytosol (GO:0005829);; Molecular Function: electron transfer activity (GO:0009055);; Biological Process: abscisic acid biosynthetic process (GO:0009688);; Biological Process: auxin biosynthetic process (GO:0009851);; Molecular Function: oxidoreductase activity, acti…	K09842|0.0|spen:107005011|K09842 AAO3; abscisic-aldehyde oxidase [EC:1.2.3.14]	[F]	Nucleotide transport and metabolism	FAD binding domain in molybdopterin dehydrogenase;; CO dehydrogenase flavoprotein C-terminal domain;; [2Fe-2S] binding domain	Indole-3-acetaldehyde oxidase OS=Arabidopsis thaliana OX=3702 GN=AAO1 PE=1 SV=2	PREDICTED: abscisic-aldehyde oxidase-like [Solanum pennellii]
Solyc09g005690.3	--	--	Molecular Function: hydrolase activity (GO:0016787);; Biological Process: phosphatidylinositol dephosphorylation (GO:0046856);;	K20279|0.0|sly:101247250|K20279 SYNJ; synaptojanin [EC:3.1.3.36]	[U]	Intracellular trafficking, secretion, and vesicular transport	Endonuclease/Exonuclease/phosphatase family	Type I inositol polyphosphate 5-phosphatase 8 OS=Arabidopsis thaliana OX=3702 GN=IP5P8 PE=2 SV=1	PREDICTED: type I inositol polyphosphate 5-phosphatase 8 isoform X1 [Solanum lycopersicum]
Solyc09g059997.1	[R]	General function prediction only	Cellular Component: chromosome, centromeric region (GO:0000775);; Cellular Component: nucleus (GO:0005634);; Biological Process: DNA repair (GO:0006281);; Biological Process: flower development (GO:0009908);; Biological Process: response to UV-B (GO:0010224);; Biological Process: vegetative to reproductive phase transition of meristem (GO:0010228);; Biological Process: histone methylation (GO:001…	K11423|1e-170|spen:107030284|K11423 SETD2; histone-lysine N-methyltransferase SETD2 [EC:2.1.1.43]	[U]	Intracellular trafficking, secretion, and vesicular transport	SET domain	Histone-lysine N-methyltransferase ASHH1 OS=Arabidopsis thaliana OX=3702 GN=ASHH1 PE=1 SV=1	PREDICTED: histone-lysine N-methyltransferase ASHH1-like [Solanum pennellii]
Solyc08g076420.3	--	--	Biological Process: response to superoxide (GO:0000303);; Molecular Function: NAD+ ADP-ribosyltransferase activity (GO:0003950);; Cellular Component: nucleus (GO:0005634);; Cellular Component: cytoplasm (GO:0005737);; Biological Process: nitric oxide biosynthetic process (GO:0006809);; Biological Process: response to osmotic stress (GO:0006970);; Biological Process: response to water deprivation …	--|0.0|sly:101254819|hypothetical protein	--	--	RCD1-SRO-TAF4 (RST) plant domain;; Poly(ADP-ribose) polymerase catalytic domain	Inactive poly [ADP-ribose] polymerase RCD1 OS=Arabidopsis thaliana OX=3702 GN=RCD1 PE=1 SV=1	PREDICTED: inactive poly [ADP-ribose] polymerase RCD1 isoform X1 [Solanum lycopersicum]
Solyc06g005200.3	[J]	Translation, ribosomal structure and biogenesis	--	K03539|0.0|sly:101253090|K03539 RPP1; ribonuclease P/MRP protein subunit RPP1 [EC:3.1.26.5]	[J]	Translation, ribosomal structure and biogenesis	RNase P subunit p30	--	PREDICTED: uncharacterized protein LOC101253090 isoform X2 [Solanum lycopersicum]
Solyc06g074710.1	--	--	Molecular Function: transferase activity, transferring acyl groups other than amino-acyl groups (GO:0016747);;	K13065|0.0|sly:101244961|K13065 E2.3.1.133; shikimate O-hydroxycinnamoyltransferase [EC:2.3.1.133]	--	--	Transferase family	Agmatine hydroxycinnamoyltransferase 1 OS=Oryza sativa subsp. japonica OX=39947 GN=AHT1 PE=1 SV=1	PREDICTED: agmatine coumaroyltransferase-2-like [Solanum lycopersicum]
Solyc05g008440.3	--	--	Molecular Function: nucleic acid binding (GO:0003676);; Cellular Component: nucleus (GO:0005634);; Cellular Component: cytoplasm (GO:0005737);; Molecular Function: zinc ion binding (GO:0008270);;	--|0.0|sly:101262517|hypothetical protein	--	--	--	CAX-interacting protein 4 OS=Arabidopsis thaliana OX=3702 GN=CXIP4 PE=1 SV=2	PREDICTED: sarcoplasmic reticulum histidine-rich calcium-binding protein [Solanum lycopersicum]
Solyc01g112220.4	[RTKL]	--	Molecular Function: transmembrane receptor protein serine/threonine kinase activity (GO:0004675);; Molecular Function: ATP binding (GO:0005524);; Cellular Component: nucleus (GO:0005634);; Cellular Component: plasma membrane (GO:0005886);; Biological Process: protein phosphorylation (GO:0006468);; Biological Process: defense response (GO:0006952);; Biological Process: cell surface receptor signal…	--|0.0|sly:101257025|hypothetical protein	[T]	Signal transduction mechanisms	Protein tyrosine kinase;; Protein kinase domain	Probable serine/threonine-protein kinase PIX13 OS=Arabidopsis thaliana OX=3702 GN=PIX13 PE=1 SV=2	PREDICTED: probable serine/threonine-protein kinase Cx32, chloroplastic [Solanum lycopersicum]
Solyc06g036210.1	[C]	Energy production and conversion	Biological Process: transport (GO:0006810);; Molecular Function: NADH dehydrogenase (ubiquinone) activity (GO:0008137);; Cellular Component: chloroplast thylakoid membrane (GO:0009535);; Molecular Function: metal ion binding (GO:0046872);; Molecular Function: quinone binding (GO:0048038);; Molecular Function: 4 iron, 4 sulfur cluster binding (GO:0051539);;	--|8e-56|sot:SotuCp025|hypothetical protein	[C]	Energy production and conversion	--	NAD(P)H-quinone oxidoreductase subunit K, chloroplastic OS=Solanum tuberosum OX=4113 GN=ndhK PE=3 SV=3	NdhK (chloroplast) [Solanum berthaultii]
Solyc10g083990.2	--	--	--	--|1e-175|sly:101245308|hypothetical protein	--	--	--	--	PREDICTED: uncharacterized protein LOC101245308 [Solanum lycopersicum]
Solyc11g011320.1	--	--	--	K18195|0.0|sly:101267477|K18195 RGL4; rhamnogalacturonan endolyase [EC:4.2.2.23]	--	--	Rhamnogalacturonate lyase family;; Polysaccharide lyase family 4, domain III;; Polysaccharide lyase family 4, domain II	--	PREDICTED: uncharacterized protein LOC101267477 [Solanum lycopersicum]
Solyc10g008350.4	--	--	--	--|2e-49|sly:101263470|hypothetical protein	--	--	--	--	PREDICTED: uncharacterized protein LOC101263470 [Solanum lycopersicum]
Solyc12g036010.1	--	--	Molecular Function: DNA binding (GO:0003677);; Molecular Function: DNA-directed 5'-3' RNA polymerase activity (GO:0003899);; Biological Process: transcription, DNA-templated (GO:0006351);; Cellular Component: chloroplast (GO:0009507);;	--|4e-25|sot:SotuCp011|hypothetical protein	--	--	--	DNA-directed RNA polymerase subunit beta&apos;&apos; OS=Solanum tuberosum OX=4113 GN=rpoC2 PE=3 SV=1	RNA polymerase beta&apos;&apos; subunit (plastid) [Solanum rostratum]
Solyc05g053540.3	[EG]	--	Molecular Function: dihydroxy-acid dehydratase activity (GO:0004160);; Molecular Function: copper ion binding (GO:0005507);; Biological Process: branched-chain amino acid biosynthetic process (GO:0009082);; Biological Process: isoleucine biosynthetic process (GO:0009097);; Biological Process: valine biosynthetic process (GO:0009099);; Cellular Component: chloroplast (GO:0009507);; Cellular Compon…	K01687|0.0|sly:101246533|K01687 ilvD; dihydroxy-acid dehydratase [EC:4.2.1.9]	[E]	Amino acid transport and metabolism	Dehydratase family	Dihydroxy-acid dehydratase, chloroplastic OS=Arabidopsis thaliana OX=3702 GN=DHAD PE=1 SV=1	PREDICTED: dihydroxy-acid dehydratase, chloroplastic [Solanum lycopersicum]
MSTRG.23012	[LKJ]	--	Molecular Function: translation initiation factor activity (GO:0003743);; Molecular Function: helicase activity (GO:0004386);; Molecular Function: ATP binding (GO:0005524);;	K03257|4e-63|nau:109215286|K03257 EIF4A; translation initiation factor 4A	[J]	Translation, ribosomal structure and biogenesis	Helicase conserved C-terminal domain	Eukaryotic initiation factor 4A-6 (Fragment) OS=Nicotiana tabacum OX=4097 PE=2 SV=1	BnaC06g10660D [Brassica napus]
Solyc05g054500.1	--	--	Molecular Function: double-stranded DNA binding (GO:0003690);; Cellular Component: nucleus (GO:0005634);; Biological Process: DNA replication (GO:0006260);; Biological Process: cellular response to DNA damage stimulus (GO:0006974);; Cellular Component: nuclear speck (GO:0016607);; Molecular Function: metal ion binding (GO:0046872);;	K13102|0.0|sly:101263612|K13102 KIN; DNA/RNA-binding protein KIN17	[A]	RNA processing and modification	Domain of Kin17 curved DNA-binding protein	KIN17-like protein OS=Arabidopsis thaliana OX=3702 GN=KIN17 PE=1 SV=1	PREDICTED: DNA/RNA-binding protein KIN17 [Solanum lycopersicum]
Solyc01g111040.4	--	--	--	--|0.0|sly:101257023|hypothetical protein	--	--	EF-hand domain pair;; EF hand;; EF-hand domain	--	PREDICTED: uncharacterized protein LOC101257023 [Solanum lycopersicum]
Solyc12g016010.3	--	--	--	--|3e-50|spen:107005924|hypothetical protein	[T]	Signal transduction mechanisms	Protein tyrosine kinase	Serine/threonine-protein kinase STY13 OS=Arabidopsis thaliana OX=3702 GN=STY13 PE=1 SV=2	PREDICTED: serine/threonine-protein kinase HT1-like [Solanum pennellii]
Solyc04g082630.3	[G]	Carbohydrate transport and metabolism	Biological Process: glucose metabolic process (GO:0006006);; Cellular Component: chloroplast (GO:0009507);; Biological Process: reductive pentose-phosphate cycle (GO:0019253);; Molecular Function: glyceraldehyde-3-phosphate dehydrogenase (NADP+) (phosphorylating) activity (GO:0047100);; Molecular Function: NADP binding (GO:0050661);; Molecular Function: NAD binding (GO:0051287);;	K05298|0.0|sly:101264004|K05298 GAPA; glyceraldehyde-3-phosphate dehydrogenase (NADP+) (phosphorylating) [EC:1.2.1.13]	[G]	Carbohydrate transport and metabolism	Glyceraldehyde 3-phosphate dehydrogenase, C-terminal domain;; Glyceraldehyde 3-phosphate dehydrogenase, NAD binding domain;; CP12 domain	Glyceraldehyde-3-phosphate dehydrogenase B, chloroplastic OS=Pisum sativum OX=3888 GN=GAPB PE=1 SV=2	PREDICTED: glyceraldehyde-3-phosphate dehydrogenase B, chloroplastic [Solanum lycopersicum]
Solyc12g039080.3	--	--	Molecular Function: protein serine/threonine kinase activity (GO:0004674);; Molecular Function: ATP binding (GO:0005524);; Cellular Component: integral component of membrane (GO:0016021);;	--|1e-171|sly:101258688|hypothetical protein	--	--	Carbohydrate-binding protein of the ER	Probable LRR receptor-like serine/threonine-protein kinase At1g67720 OS=Arabidopsis thaliana OX=3702 GN=At1g67720 PE=2 SV=1	PREDICTED: probable LRR receptor-like serine/threonine-protein kinase At1g67720 [Solanum lycopersicum]
Solyc03g044440.2	--	--	Molecular Function: structural constituent of ribosome (GO:0003735);; Biological Process: translation (GO:0006412);; Cellular Component: chloroplast (GO:0009507);; Cellular Component: large ribosomal subunit (GO:0015934);; Molecular Function: rRNA binding (GO:0019843);;	K02890|1e-107|sly:101244556|K02890 RP-L22; large subunit ribosomal protein L22	[J]	Translation, ribosomal structure and biogenesis	Ribosomal protein L22p/L17e	50S ribosomal protein L22, chloroplastic OS=Fagopyrum esculentum subsp. ancestrale OX=180217 GN=rpl22 PE=3 SV=1	PREDICTED: uncharacterized protein LOC101244556 [Solanum lycopersicum]
Solyc11g010550.2	[R]	General function prediction only	--	K05310|0.0|sly:101245312|K05310 PIGG; ethanolamine phosphate transferase 2 subunit G [EC:2.7.-.-]	[T]	Signal transduction mechanisms	Type I phosphodiesterase / nucleotide pyrophosphatase	--	PREDICTED: GPI ethanolamine phosphate transferase 2 [Solanum lycopersicum]
Solyc12g035740.1	--	--	Cellular Component: photosystem I (GO:0009522);; Cellular Component: chloroplast thylakoid membrane (GO:0009535);; Biological Process: photosynthesis (GO:0015979);; Cellular Component: integral component of membrane (GO:0016021);; Molecular Function: chlorophyll binding (GO:0016168);; Molecular Function: oxidoreductase activity (GO:0016491);; Biological Process: protein-chromophore linkage (GO:00…	--|3e-45|sot:SotuCp020|hypothetical protein	--	--	Photosystem I psaA/psaB protein	Photosystem I P700 chlorophyll a apoprotein A2 OS=Atropa belladonna OX=33113 GN=psaB PE=3 SV=1	hypothetical protein T459_27648 [Capsicum annuum]
Solyc07g041270.1	--	--	--	--|5e-07|nta:107807646|hypothetical protein	--	--	--	--	PREDICTED: uncharacterized protein LOC104211255 [Nicotiana sylvestris]
Solyc06g075170.1	--	--	--	--|1e-117|sly:101262623|hypothetical protein	--	--	Senescence regulator	--	PREDICTED: uncharacterized protein LOC101262623 [Solanum lycopersicum]
Solyc11g066380.3	--	--	--	--|0.0|sly:101262588|hypothetical protein	--	--	Domain of unknown function (DUF966)	Protein UPSTREAM OF FLC OS=Arabidopsis thaliana OX=3702 GN=UFC PE=2 SV=1	PREDICTED: protein UPSTREAM OF FLC isoform X2 [Solanum lycopersicum]
Solyc01g009443.1	--	--	--	K18156|1e-136|spen:107008339|K18156 ATP23; mitochondrial inner membrane protease ATP23 [EC:3.4.24.-]	[L]	Replication, recombination and repair	Peptidase M76 family	--	PREDICTED: mitochondrial inner membrane protease ATP23 [Solanum lycopersicum]
Solyc03g083920.1	--	--	Cellular Component: nucleus (GO:0005634);; Biological Process: regulation of transcription, DNA-templated (GO:0006355);; Molecular Function: zinc ion binding (GO:0008270);;	--|3e-70|sly:112940199|hypothetical protein	--	--	SWIM zinc finger	Protein FAR1-RELATED SEQUENCE 5 OS=Arabidopsis thaliana OX=3702 GN=FRS5 PE=1 SV=1	hypothetical protein BC332_08520 [Capsicum chinense]
Solyc10g083750.3	--	--	Cellular Component: Golgi membrane (GO:0000139);; Cellular Component: integral component of membrane (GO:0016021);; Molecular Function: transferase activity, transferring glycosyl groups (GO:0016757);; Biological Process: cell wall organization (GO:0071555);;	--|0.0|sly:101246298|hypothetical protein	[GMW]	--	Exostosin family	Probable glycosyltransferase At5g03795 OS=Arabidopsis thaliana OX=3702 GN=At5g03795 PE=3 SV=2	PREDICTED: probable glycosyltransferase At5g03795 [Solanum lycopersicum]
Solyc12g014160.3	--	--	--	--|5e-30|sly:101257931|hypothetical protein	--	--	--	--	PREDICTED: uncharacterized protein ycf45 [Solanum lycopersicum]
Solyc09g011510.2	[O]	Posttranslational modification, protein turnover, chaperones	Molecular Function: glutathione transferase activity (GO:0004364);; Biological Process: auxin-activated signaling pathway (GO:0009734);;	K00799|1e-111|sly:101267923|K00799 GST; glutathione S-transferase [EC:2.5.1.18]	[O]	Posttranslational modification, protein turnover, chaperones	Glutathione S-transferase, C-terminal domain;; Glutathione S-transferase, C-terminal domain;; Glutathione S-transferase, C-terminal domain	Probable glutathione S-transferase OS=Nicotiana tabacum OX=4097 PE=2 SV=1	PREDICTED: LOW QUALITY PROTEIN: probable glutathione S-transferase [Solanum lycopersicum]
Solyc06g064700.1	--	--	Molecular Function: structural constituent of cell wall (GO:0005199);; Cellular Component: extracellular region (GO:0005576);; Cellular Component: primary cell wall (GO:0009530);; Biological Process: plant-type cell wall modification (GO:0009827);; Biological Process: seed germination (GO:0009845);;	--|0.0|sly:104648109|hypothetical protein	--	--	--	Proline-rich extensin-like protein EPR1 OS=Arabidopsis thaliana OX=3702 GN=EPR1 PE=2 SV=1	PREDICTED: proline-rich extensin-like protein EPR1 [Solanum lycopersicum]
Solyc06g060660.1	--	--	--	--|0.0|sly:104648117|hypothetical protein	--	--	--	--	PREDICTED: uncharacterized protein LOC104648117 [Solanum lycopersicum]
Solyc07g005540.1	[S]	Function unknown	Molecular Function: protein serine/threonine kinase activity (GO:0004674);; Molecular Function: ATP binding (GO:0005524);; Cellular Component: integral component of membrane (GO:0016021);;	--|0.0|sly:101266531|hypothetical protein	--	--	Protein tyrosine kinase;; Protein kinase domain;; Leucine rich repeat;; Leucine Rich repeats (2 copies);; Leucine Rich Repeat;; Leucine Rich repeat	Probable LRR receptor-like serine/threonine-protein kinase At2g24230 OS=Arabidopsis thaliana OX=3702 GN=At2g24230 PE=2 SV=1	PREDICTED: probable LRR receptor-like serine/threonine-protein kinase At2g24230 [Solanum lycopersicum]
Solyc06g034160.3	--	--	Biological Process: autophagosome assembly (GO:0000045);; Cellular Component: cytoplasmic ubiquitin ligase complex (GO:0000153);; Biological Process: autophagy of mitochondrion (GO:0000422);; Cellular Component: cytosol (GO:0005829);; Biological Process: protein transport (GO:0015031);; Molecular Function: Atg8 ligase activity (GO:0019776);; Biological Process: autophagy of nucleus (GO:0044804);;	K08343|0.0|sly:101249556|K08343 ATG3; ubiquitin-like-conjugating enzyme ATG3	[R]	General function prediction only	Autophagocytosis associated protein (Atg3), N-terminal domain;; Autophagocytosis associated protein, active-site domain;; Autophagocytosis associated protein C-terminal	Autophagy-related protein 3 OS=Arabidopsis thaliana OX=3702 GN=ATG3 PE=1 SV=2	PREDICTED: autophagy-related protein 3 [Solanum lycopersicum]
Solyc01g007060.3	--	--	Biological Process: protein ubiquitination (GO:0016567);;	--|0.0|sly:101262039|hypothetical protein	--	--	--	BTB/POZ domain-containing protein At3g05675 OS=Arabidopsis thaliana OX=3702 GN=At3g05675 PE=2 SV=1	PREDICTED: BTB/POZ domain-containing protein At3g05675 [Solanum lycopersicum]
Solyc07g024045.1	--	--	--	--|1e-17|cann:107858768|hypothetical protein	--	--	--	--	PREDICTED: uncharacterized protein LOC107858768 isoform X2 [Capsicum annuum]
Solyc06g054620.4	--	--	Molecular Function: DNA binding (GO:0003677);; Molecular Function: mRNA binding (GO:0003729);; Cellular Component: nucleus (GO:0005634);; Molecular Function: metal ion binding (GO:0046872);;	--|0.0|sly:101257081|hypothetical protein	[R]	General function prediction only	Zinc finger C-x8-C-x5-C-x3-H type (and similar);; Torus domain;; RNA-binding, Nab2-type zinc finger	Zinc finger CCCH domain-containing protein 34 OS=Arabidopsis thaliana OX=3702 GN=At3g06410 PE=2 SV=2	PREDICTED: zinc finger CCCH domain-containing protein 5-like [Solanum lycopersicum]
Solyc02g081240.1	[O]	Posttranslational modification, protein turnover, chaperones	Molecular Function: glutathione transferase activity (GO:0004364);; Biological Process: auxin-activated signaling pathway (GO:0009734);;	K00799|1e-167|sly:101267956|K00799 GST; glutathione S-transferase [EC:2.5.1.18]	[O]	Posttranslational modification, protein turnover, chaperones	Glutathione S-transferase, N-terminal domain;; Glutathione S-transferase, N-terminal domain;; Glutathione S-transferase, N-terminal domain;; Glutathione S-transferase, C-terminal domain;; Glutathione S-transferase, C-terminal domain	Probable glutathione S-transferase parC OS=Nicotiana tabacum OX=4097 GN=PARC PE=2 SV=1	PREDICTED: probable glutathione S-transferase parC [Solanum lycopersicum]
Solyc03g115750.1	--	--	Cellular Component: Golgi membrane (GO:0000139);; Cellular Component: integral component of membrane (GO:0016021);; Molecular Function: transferase activity, transferring glycosyl groups (GO:0016757);;	K20888|0.0|sly:101261703|K20888 MUR3; xyloglucan galactosyltransferase MUR3 [EC:2.4.1.-]	[GMW]	--	Exostosin family	Probable xyloglucan galactosyltransferase GT11 OS=Arabidopsis thaliana OX=3702 GN=GT11 PE=2 SV=1	PREDICTED: probable xyloglucan galactosyltransferase GT11 [Solanum lycopersicum]
Solyc07g045390.3	[J]	Translation, ribosomal structure and biogenesis	Molecular Function: structural constituent of ribosome (GO:0003735);; Cellular Component: ribosome (GO:0005840);; Biological Process: translation (GO:0006412);; Cellular Component: chloroplast (GO:0009507);; Molecular Function: rRNA binding (GO:0019843);;	--|2e-60|spen:107024371|hypothetical protein	[O]	Posttranslational modification, protein turnover, chaperones	Ribosomal L18 of archaea, bacteria, mitoch. and chloroplast	50S ribosomal protein L18, chloroplastic OS=Gracilaria tenuistipitata var. liui OX=285951 GN=rpl18 PE=3 SV=1	PREDICTED: uncharacterized protein LOC101261135 [Solanum lycopersicum]
Solyc10g083870.2	[R]	General function prediction only	Molecular Function: voltage-gated potassium channel activity (GO:0005249);; Cellular Component: integral component of plasma membrane (GO:0005887);; Biological Process: regulation of membrane potential (GO:0042391);;	--|1e-78|sly:101267664|hypothetical protein	[R]	General function prediction only	Ankyrin repeats (many copies);; Ankyrin repeats (3 copies);; Ankyrin repeats (many copies);; Ankyrin repeat;; Ankyrin repeat	Potassium channel AKT6 OS=Arabidopsis thaliana OX=3702 GN=AKT6 PE=1 SV=2	PREDICTED: tankyrase-1-like [Solanum pennellii]
Solyc05g013240.4	--	--	--	--|1e-113|sly:101262518|hypothetical protein	--	--	Protein of unknown function, DUF538	--	PREDICTED: uncharacterized protein LOC101262518 [Solanum lycopersicum]
Solyc06g053300.3	[R]	General function prediction only	Molecular Function: nucleotide binding (GO:0000166);; Molecular Function: RNA binding (GO:0003723);; Cellular Component: nucleus (GO:0005634);;	--|0.0|sly:101266229|hypothetical protein	[R]	General function prediction only	RNA recognition motif. (a.k.a. RRM, RBD, or RNP domain);; Ataxin-2 C-terminal region	Polyadenylate-binding protein-interacting protein 11 OS=Arabidopsis thaliana OX=3702 GN=CID11 PE=2 SV=1	PREDICTED: polyadenylate-binding protein-interacting protein 11-like [Solanum lycopersicum]
Solyc08g083320.4	[G]	Carbohydrate transport and metabolism	Molecular Function: glycogen (starch) synthase activity (GO:0004373);; Cellular Component: amyloplast (GO:0009501);; Cellular Component: chloroplast starch grain (GO:0009569);; Biological Process: starch biosynthetic process (GO:0019252);; Molecular Function: NDP-glucose-starch glucosyltransferase activity (GO:0033840);;	K13679|0.0|sly:101259777|K13679 WAXY; granule-bound starch synthase [EC:2.4.1.242]	--	--	Starch synthase catalytic domain;; Glycosyl transferases group 1;; Glycosyl transferases group 1	Granule-bound starch synthase 1, chloroplastic/amyloplastic OS=Solanum tuberosum OX=4113 GN=WAXY PE=1 SV=1	granule-bound starch synthase 1 [Solanum lycopersicum]
Solyc05g056590.4	[DZ]	--	Cellular Component: chromatin (GO:0000785);; Molecular Function: chromatin binding (GO:0003682);; Molecular Function: guanyl-nucleotide exchange factor activity (GO:0005085);; Cellular Component: nucleus (GO:0005634);; Cellular Component: cytosol (GO:0005829);; Biological Process: response to UV (GO:0009411);; Biological Process: entrainment of circadian clock (GO:0009649);; Molecular Function: p…	--|1e-148|sly:101264219|hypothetical protein	[S]	Function unknown	Regulator of chromosome condensation (RCC1) repeat;; Regulator of chromosome condensation (RCC1) repeat	Ultraviolet-B receptor UVR8 OS=Arabidopsis thaliana OX=3702 GN=UVR8 PE=1 SV=1	PREDICTED: ultraviolet-B receptor UVR8 isoform X6 [Solanum lycopersicum]
Solyc01g091180.4	[E]	Amino acid transport and metabolism	Cellular Component: plasma membrane (GO:0005886);; Biological Process: leaf senescence (GO:0010150);; Biological Process: response to nitrate (GO:0010167);; Molecular Function: nitrate transmembrane transporter activity (GO:0015112);; Molecular Function: symporter activity (GO:0015293);; Biological Process: nitrate transport (GO:0015706);; Cellular Component: integral component of membrane (GO:00…	K14638|0.0|sly:101254953|K14638 SLC15A3_4; solute carrier family 15 (peptide/histidine transporter), member 3/4	[E]	Amino acid transport and metabolism	POT family	Protein NRT1/ PTR FAMILY 7.3 OS=Arabidopsis thaliana OX=3702 GN=NPF7.3 PE=1 SV=2	PREDICTED: protein NRT1/ PTR FAMILY 7.3-like [Solanum lycopersicum]
Solyc11g068640.2	--	--	Cellular Component: nucleus (GO:0005634);; Cellular Component: cytoplasm (GO:0005737);; Cellular Component: cytosol (GO:0005829);; Cellular Component: cytoskeleton (GO:0005856);; Cellular Component: plasma membrane (GO:0005886);; Biological Process: endocytosis (GO:0006897);; Cellular Component: cell plate (GO:0009504);; Cellular Component: plasmodesma (GO:0009506);; Cellular Component: phragmopl…	--|0.0|sly:101264178|hypothetical protein	--	--	--	Protein TPLATE OS=Arabidopsis thaliana OX=3702 GN=TPLATE PE=1 SV=1	PREDICTED: protein TPLATE [Solanum lycopersicum]
Solyc05g050515.1	--	--	--	--|2e-64|spen:114075390|hypothetical protein	--	--	--	--	PREDICTED: uncharacterized protein LOC101247704 [Solanum lycopersicum]
Solyc12g007045.1	--	--	--	--|1e-14|cpap:110823186|hypothetical protein	--	--	Arabinogalactan peptide	Arabinogalactan protein 41 OS=Arabidopsis thaliana OX=3702 GN=AGP41 PE=1 SV=1	Arabinogalactan peptide 22 [Capsicum annuum]
Solyc09g014320.4	[J]	Translation, ribosomal structure and biogenesis	--	K14864|0.0|sly:101251806|K14864 FTSJ1; tRNA (cytidine32/guanosine34-2'-O)-methyltransferase [EC:2.1.1.205]	[DR]	--	FtsJ-like methyltransferase	--	PREDICTED: putative tRNA (cytidine(32)/guanosine(34)-2&apos;-O)-methyltransferase [Solanum lycopersicum]
Solyc04g053050.4	--	--	Molecular Function: metal ion binding (GO:0046872);; Molecular Function: dioxygenase activity (GO:0051213);;	--|4e-87|sot:102597655|hypothetical protein	[QR]	--	non-haem dioxygenase in morphine synthesis N-terminal	Probable 2-oxoglutarate-dependent dioxygenase AOP1.2 OS=Arabidopsis thaliana OX=3702 GN=AOP1.2 PE=2 SV=1	PREDICTED: probable 2-oxoglutarate-dependent dioxygenase AOP1 [Solanum tuberosum]
Solyc11g005970.1	--	--	Molecular Function: RNA binding (GO:0003723);; Molecular Function: endonuclease activity (GO:0004519);; Cellular Component: mitochondrion (GO:0005739);; Molecular Function: zinc ion binding (GO:0008270);; Biological Process: RNA modification (GO:0009451);; Cellular Component: intracellular membrane-bounded organelle (GO:0043231);;	--|0.0|sly:101265195|hypothetical protein	[R]	General function prediction only	PPR repeat family;; PPR repeat;; DYW family of nucleic acid deaminases;; PPR repeat;; Pentatricopeptide repeat domain;; Pentacotripeptide-repeat region of PRORP	Pentatricopeptide repeat-containing protein At3g24000, mitochondrial OS=Arabidopsis thaliana OX=3702 GN=PCMP-H87 PE=3 SV=1	PREDICTED: pentatricopeptide repeat-containing protein At3g24000, mitochondrial [Solanum lycopersicum]
Solyc00g500320.1	[J]	Translation, ribosomal structure and biogenesis	Molecular Function: structural constituent of ribosome (GO:0003735);; Biological Process: translation (GO:0006412);; Cellular Component: chloroplast (GO:0009507);; Cellular Component: small ribosomal subunit (GO:0015935);;	K02108|1e-178|mtr:MTR_0002s0530|K02108 ATPF0A; F-type H+-transporting ATPase subunit a	[J]	Translation, ribosomal structure and biogenesis	Ribosomal protein S2;; ATP synthase A chain	30S ribosomal protein S2, chloroplastic OS=Nicotiana tabacum OX=4097 GN=rps2 PE=3 SV=1	ribosomal protein S2 [Nicotiana tabacum]
Solyc03g005260.3	[P]	Inorganic ion transport and metabolism	Biological Process: sulfate assimilation (GO:0000103);; Biological Process: selenium compound metabolic process (GO:0001887);; Molecular Function: sulfate adenylyltransferase (ATP) activity (GO:0004781);; Molecular Function: ATP binding (GO:0005524);; Cellular Component: plasma membrane (GO:0005886);; Cellular Component: chloroplast (GO:0009507);; Cellular Component: chloroplast stroma (GO:000957…	K13811|0.0|sly:101256557|K13811 PAPSS; 3'-phosphoadenosine 5'-phosphosulfate synthase [EC:2.7.7.4 2.7.1.25]	[P]	Inorganic ion transport and metabolism	ATP-sulfurylase;; PUA-like domain	ATP sulfurylase 1, chloroplastic OS=Arabidopsis thaliana OX=3702 GN=APS1 PE=1 SV=1	PREDICTED: ATP sulfurylase 1, chloroplastic [Solanum lycopersicum]
Solyc09g092287.1	--	--	Cellular Component: mitochondrion (GO:0005739);;	--|2e-22|sly:112942063|hypothetical protein	[R]	General function prediction only	--	Uncharacterized mitochondrial protein AtMg00810 OS=Arabidopsis thaliana OX=3702 GN=AtMg00810 PE=4 SV=1	PREDICTED: uncharacterized protein LOC109154957 [Ipomoea nil]
Solyc01g150172.1	--	--	--	--|1e-48|spen:107026400|hypothetical protein	--	--	--	--	PREDICTED: uncharacterized protein LOC109244323 isoform X3 [Nicotiana attenuata]
Solyc12g044520.2	[O]	Posttranslational modification, protein turnover, chaperones	Molecular Function: glutathione transferase activity (GO:0004364);; Cellular Component: cytosol (GO:0005829);; Biological Process: response to toxic substance (GO:0009636);; Biological Process: protein glutathionylation (GO:0010731);;	K00799|1e-179|sly:101258631|K00799 GST; glutathione S-transferase [EC:2.5.1.18]	[O]	Posttranslational modification, protein turnover, chaperones	Glutathione S-transferase, N-terminal domain;; Glutathione S-transferase, N-terminal domain;; Glutathione S-transferase, C-terminal domain;; Glutathione S-transferase, N-terminal domain;; Glutathione S-transferase, C-terminal domain	Glutathione S-transferase L1 OS=Arabidopsis thaliana OX=3702 GN=GSTL1 PE=2 SV=1	PREDICTED: glutathione S-transferase L1-like isoform X1 [Solanum lycopersicum]
Solyc08g007140.4	[J]	Translation, ribosomal structure and biogenesis	Molecular Function: structural constituent of ribosome (GO:0003735);; Cellular Component: ribosome (GO:0005840);; Biological Process: translation (GO:0006412);; Molecular Function: metal ion binding (GO:0046872);;	K02921|9e-42|ccav:112522490|K02921 RP-L37Ae; large subunit ribosomal protein L37Ae	[J]	Translation, ribosomal structure and biogenesis	Ribosomal L37ae protein family	60S ribosomal protein L37a OS=Gossypium hirsutum OX=3635 GN=RPL37A PE=3 SV=1	hypothetical protein F511_12102 [Dorcoceras hygrometricum]
Solyc01g108660.4	[E]	Amino acid transport and metabolism	Molecular Function: N-acetyl-gamma-glutamyl-phosphate reductase activity (GO:0003942);; Molecular Function: copper ion binding (GO:0005507);; Cellular Component: nucleolus (GO:0005730);; Biological Process: arginine biosynthetic process (GO:0006526);; Cellular Component: chloroplast (GO:0009507);; Cellular Component: chloroplast stroma (GO:0009570);; Cellular Component: membrane (GO:0016020);; Bi…	K00145|0.0|sly:101252029|K00145 argC; N-acetyl-gamma-glutamyl-phosphate reductase [EC:1.2.1.38]	[E]	Amino acid transport and metabolism	Semialdehyde dehydrogenase, NAD binding domain;; Semialdehyde dehydrogenase, dimerisation domain	Probable N-acetyl-gamma-glutamyl-phosphate reductase, chloroplastic OS=Arabidopsis thaliana OX=3702 GN=At2g19940 PE=1 SV=2	probable N-acetyl-gamma-glutamyl-phosphate reductase, chloroplastic [Solanum lycopersicum]
Solyc12g036300.3	--	--	--	--|0.0|sly:101255967|hypothetical protein	--	--	--	COP1-interactive protein 1 OS=Arabidopsis thaliana OX=3702 GN=CIP1 PE=1 SV=1	PREDICTED: uncharacterized protein LOC101255967 isoform X3 [Solanum lycopersicum]
Solyc09g011120.1	--	--	Molecular Function: DNA-binding transcription factor activity (GO:0003700);; Cellular Component: nucleus (GO:0005634);; Biological Process: transcription, DNA-templated (GO:0006351);; Biological Process: regulation of transcription, DNA-templated (GO:0006355);; Biological Process: multicellular organism development (GO:0007275);; Biological Process: regulation of growth (GO:0040008);; Molecular F…	--|0.0|sly:101261848|hypothetical protein	--	--	--	Zinc finger protein 10 OS=Arabidopsis thaliana OX=3702 GN=ZFP10 PE=2 SV=1	PREDICTED: transcriptional regulator SUPERMAN [Solanum lycopersicum]
Solyc08g015860.3	[O]	Posttranslational modification, protein turnover, chaperones	Molecular Function: Rab GDP-dissociation inhibitor activity (GO:0005093);; Molecular Function: GTPase activator activity (GO:0005096);; Cellular Component: cytosol (GO:0005829);; Biological Process: small GTPase mediated signal transduction (GO:0007264);; Cellular Component: plasmodesma (GO:0009506);; Biological Process: protein transport (GO:0015031);; Molecular Function: oxidoreductase activity…	K17255|0.0|sly:101261051|K17255 GDI1_2; Rab GDP dissociation inhibitor	[O]	Posttranslational modification, protein turnover, chaperones	GDP dissociation inhibitor;; Flavin containing amine oxidoreductase	Guanosine nucleotide diphosphate dissociation inhibitor 2 OS=Arabidopsis thaliana OX=3702 GN=GDI2 PE=2 SV=1	PREDICTED: guanosine nucleotide diphosphate dissociation inhibitor 2 [Solanum lycopersicum]
Solyc04g078950.1	--	--	Cellular Component: cytosol (GO:0005829);; Cellular Component: plasma membrane (GO:0005886);; Biological Process: chloroplast avoidance movement (GO:0009903);; Biological Process: chloroplast accumulation movement (GO:0009904);;	--|0.0|sly:101255090|hypothetical protein	--	--	Weak chloroplast movement under blue light	Protein WEAK CHLOROPLAST MOVEMENT UNDER BLUE LIGHT 1 OS=Arabidopsis thaliana OX=3702 GN=WEB1 PE=1 SV=1	PREDICTED: protein WEAK CHLOROPLAST MOVEMENT UNDER BLUE LIGHT 1-like [Solanum lycopersicum]
Solyc08g082150.2	[R]	General function prediction only	--	K07020|4e-87|sly:101255819|K07020 K07020; uncharacterized protein	[R]	General function prediction only	--	--	PREDICTED: KAT8 regulatory NSL complex subunit 3 [Solanum lycopersicum]
Solyc10g076720.2	[M]	Cell wall/membrane/envelope biogenesis	--	--|4e-73|sly:109121304|hypothetical protein	[O]	Posttranslational modification, protein turnover, chaperones	--	Sulfated surface glycoprotein 185 OS=Volvox carteri OX=3067 PE=1 SV=1	PREDICTED: glycine-rich protein DOT1-like [Solanum lycopersicum]
Solyc06g033895.1	[K]	Transcription	Cellular Component: DNA-directed RNA polymerase V complex (GO:0000419);; Molecular Function: single-stranded DNA binding (GO:0003697);; Molecular Function: single-stranded RNA binding (GO:0003727);; Molecular Function: DNA-directed 5'-3' RNA polymerase activity (GO:0003899);; Biological Process: transcription, DNA-templated (GO:0006351);;	K16253|1e-121|spen:107022989|K16253 NRPD7; DNA-directed RNA polymerase IV and V subunit 7	[K]	Transcription	SHS2 domain found in N terminus of Rpb7p/Rpc25p/MJ0397	DNA-directed RNA polymerase V subunit 7 OS=Arabidopsis thaliana OX=3702 GN=NRPE7 PE=1 SV=1	PREDICTED: DNA-directed RNA polymerase V subunit 7-like [Solanum pennellii]
Solyc11g062040.1	--	--	Molecular Function: ATP binding (GO:0005524);; Cellular Component: chloroplast stroma (GO:0009570);;	--|2e-38|nto:NitoCp113|hypothetical protein	--	--	Plant protein of unknown function (DUF825)	Protein Ycf2 OS=Nicotiana tabacum OX=4097 GN=ycf2-A PE=3 SV=2	hypothetical protein BC332_30655 [Capsicum chinense]
Solyc08g074640.1	--	--	Molecular Function: catechol oxidase activity (GO:0004097);; Cellular Component: chloroplast thylakoid lumen (GO:0009543);; Biological Process: pigment biosynthetic process (GO:0046148);; Molecular Function: metal ion binding (GO:0046872);;	K00422|0.0|sly:101260075|K00422 E1.10.3.1; polyphenol oxidase [EC:1.10.3.1]	--	--	Common central domain of tyrosinase;; Protein of unknown function (DUF_B2219);; Polyphenol oxidase middle domain	Polyphenol oxidase B, chloroplastic OS=Solanum lycopersicum OX=4081 PE=3 SV=1	PREDICTED: polyphenol oxidase B, chloroplastic-like [Solanum lycopersicum]
Solyc07g007360.3	--	--	Molecular Function: nuclease activity (GO:0004518);; Cellular Component: nucleus (GO:0005634);; Molecular Function: metal ion binding (GO:0046872);;	K23222|0.0|sly:101255505|K23222 HARBI1; nuclease HARBI1 [EC:3.1.-.-]	[L]	Replication, recombination and repair	DDE superfamily endonuclease;; Helix-turn-helix of DDE superfamily endonuclease	Protein ALP1-like OS=Arabidopsis thaliana OX=3702 GN=At3g55350 PE=2 SV=1	PREDICTED: uncharacterized protein LOC101255505 [Solanum lycopersicum]
Solyc03g063290.3	[R]	General function prediction only	--	K07018|1e-161|sly:101268073|K07018 K07018; uncharacterized protein	--	--	Serine aminopeptidase, S33;; X-Pro dipeptidyl-peptidase (S15 family)	--	PREDICTED: uncharacterized protein LOC101268073 isoform X2 [Solanum lycopersicum]
Solyc02g084470.1	--	--	Cellular Component: nucleus (GO:0005634);; Biological Process: regulation of transcription, DNA-templated (GO:0006355);; Molecular Function: zinc ion binding (GO:0008270);;	--|1e-70|sly:112941319|hypothetical protein	--	--	MULE transposase domain	Protein FAR1-RELATED SEQUENCE 5 OS=Arabidopsis thaliana OX=3702 GN=FRS5 PE=1 SV=1	unnamed protein product [Solanum lycopersicum]
Solyc04g056535.1	--	--	Molecular Function: RNA polymerase II regulatory region sequence-specific DNA binding (GO:0000977);; Biological Process: transcription, DNA-templated (GO:0006351);; Biological Process: regulation of transcription by RNA polymerase II (GO:0006357);; Cellular Component: RNA polymerase II transcription factor complex (GO:0090575);;	--|1e-162|sly:104646930|hypothetical protein	--	--	Helix-loop-helix DNA-binding domain	Transcription factor bHLH126 OS=Arabidopsis thaliana OX=3702 GN=BHLH126 PE=2 SV=1	PREDICTED: transcription factor bHLH118-like [Solanum lycopersicum]
MSTRG.3448	--	--	--	--|6e-37|spen:107009103|hypothetical protein	--	--	Small subunit of serine palmitoyltransferase-like	--	PREDICTED: uncharacterized protein LOC102584267 [Solanum tuberosum]
Solyc03g043895.1	--	--	Molecular Function: DNA-binding transcription factor activity (GO:0003700);; Cellular Component: nucleus (GO:0005634);; Biological Process: transcription, DNA-templated (GO:0006351);; Molecular Function: sequence-specific DNA binding (GO:0043565);; Molecular Function: protein heterodimerization activity (GO:0046982);;	--|1e-149|sly:101263881|hypothetical protein	--	--	bZIP transcription factor;; Basic region leucine zipper	bZIP transcription factor 2 OS=Arabidopsis thaliana OX=3702 GN=BZIP2 PE=1 SV=1	PREDICTED: bZIP transcription factor 11-like [Solanum lycopersicum]
Solyc01g090470.3	--	--	Molecular Function: transcription factor activity, core RNA polymerase II binding (GO:0000991);; Molecular Function: DNA binding (GO:0003677);; Molecular Function: DNA-binding transcription factor activity (GO:0003700);; Molecular Function: translation elongation factor activity (GO:0003746);; Cellular Component: cytosol (GO:0005829);; Biological Process: chromatin silencing (GO:0006342);; Biolog…	K14782|0.0|sly:101261363|K14782 AATF; protein AATF/BFR2	[KU]	--	Apoptosis antagonizing transcription factor;; Apoptosis-antagonizing transcription factor, C-terminal	Transcription elongation factor SPT6 homolog OS=Arabidopsis thaliana OX=3702 GN=SPT6 PE=1 SV=1	PREDICTED: putative uncharacterized protein DDB_G0270496 [Solanum lycopersicum]
Solyc01g056840.1	--	--	Molecular Function: DNA binding (GO:0003677);; Molecular Function: DNA-directed 5'-3' RNA polymerase activity (GO:0003899);; Biological Process: transcription, DNA-templated (GO:0006351);; Cellular Component: chloroplast (GO:0009507);;	--|5e-11|cann:KY47_p182|hypothetical protein	--	--	--	DNA-directed RNA polymerase subunit beta&apos;&apos; OS=Lactuca sativa OX=4236 GN=rpoC2 PE=3 SV=2	RNA polymerase beta subunit, partial (chloroplast) [Coffea myrtifolia]
Solyc08g061400.1	--	--	Molecular Function: DNA binding (GO:0003677);; Molecular Function: helicase activity (GO:0004386);; Molecular Function: ATP binding (GO:0005524);; Cellular Component: nucleus (GO:0005634);;	K10875|9e-56|sot:107062849|K10875 RAD54L; DNA repair and recombination protein RAD54 and RAD54-like protein [EC:3.6.4.-]	[L]	Replication, recombination and repair	--	SNF2 domain-containing protein CLASSY 3 OS=Arabidopsis thaliana OX=3702 GN=CLSY3 PE=1 SV=1	PREDICTED: SNF2 domain-containing protein CLASSY 3-like [Solanum tuberosum]
Solyc03g115240.4	--	--	Cellular Component: nucleus (GO:0005634);; Cellular Component: cytosol (GO:0005829);; Biological Process: transcription elongation from RNA polymerase II promoter (GO:0006368);; Biological Process: flower development (GO:0009908);; Biological Process: negative regulation of flower development (GO:0009910);; Biological Process: vernalization response (GO:0010048);; Biological Process: histone modi…	K15177|0.0|sly:101254888|K15177 LEO1; RNA polymerase-associated protein LEO1	[S]	Function unknown	Leo1-like protein	Protein LEO1 homolog OS=Arabidopsis thaliana OX=3702 GN=VIP4 PE=1 SV=1	PREDICTED: protein LEO1 homolog isoform X1 [Solanum lycopersicum]
Solyc09g018800.2	--	--	Cellular Component: photosystem I (GO:0009522);; Cellular Component: chloroplast thylakoid membrane (GO:0009535);; Biological Process: photosynthesis (GO:0015979);; Cellular Component: integral component of membrane (GO:0016021);; Molecular Function: chlorophyll binding (GO:0016168);; Molecular Function: oxidoreductase activity (GO:0016491);; Biological Process: protein-chromophore linkage (GO:00…	--|4e-46|cann:KY47_p134|hypothetical protein	--	--	Photosystem I psaA/psaB protein	Photosystem I P700 chlorophyll a apoprotein A1 OS=Vitis vinifera OX=29760 GN=psaA PE=3 SV=1	hypothetical protein CICLE_v10004112mg, partial [Citrus clementina]
Solyc01g106350.4	[J]	Translation, ribosomal structure and biogenesis	Molecular Function: amidase activity (GO:0004040);; Cellular Component: vacuole (GO:0005773);; Cellular Component: vacuolar membrane (GO:0005774);; Cellular Component: endoplasmic reticulum (GO:0005783);; Cellular Component: endoplasmic reticulum membrane (GO:0005789);; Cellular Component: Golgi apparatus (GO:0005794);; Cellular Component: plasma membrane (GO:0005886);; Cellular Component: integr…	--|0.0|sly:101243745|hypothetical protein	[J]	Translation, ribosomal structure and biogenesis	Amidase	Fatty acid amide hydrolase OS=Arabidopsis thaliana OX=3702 GN=FAAH PE=1 SV=1	PREDICTED: fatty acid amide hydrolase-like isoform X3 [Solanum lycopersicum]
Solyc01g091770.4	--	--	Cellular Component: early endosome (GO:0005769);; Cellular Component: Golgi-associated vesicle (GO:0005798);; Cellular Component: plasma membrane (GO:0005886);; Molecular Function: zinc ion binding (GO:0008270);; Cellular Component: integral component of membrane (GO:0016021);; Biological Process: regulation of endocytosis (GO:0030100);; Biological Process: proteasome-mediated ubiquitin-dependent…	--|1e-131|sly:101263351|hypothetical protein	[O]	Posttranslational modification, protein turnover, chaperones	Ring finger domain;; RING-H2 zinc finger domain;; RING-like zinc finger;; Zinc finger, C3HC4 type (RING finger);; RING-type zinc-finger;; Zinc finger, C3HC4 type (RING finger);; zinc-RING finger domain;; Zinc finger, C3HC4 type (RING finger);; Anaphase-promoting complex subunit 11 RING-H2 finger	RING-H2 finger protein ATL64 OS=Arabidopsis thaliana OX=3702 GN=ATL64 PE=2 SV=1	PREDICTED: RING-H2 finger protein ATL64 [Solanum lycopersicum]
Solyc02g088270.3	--	--	--	--|0.0|sly:101248932|hypothetical protein	--	--	Protein of unknown function (DUF1997)	--	PREDICTED: uncharacterized protein LOC101248932 [Solanum lycopersicum]
Solyc10g012340.1	--	--	Molecular Function: ATP binding (GO:0005524);; Biological Process: defense response (GO:0006952);; Molecular Function: ADP binding (GO:0043531);;	--|2e-36|sot:102590697|hypothetical protein	[T]	Signal transduction mechanisms	--	Putative disease resistance protein RGA4 OS=Solanum bulbocastanum OX=147425 GN=RGA4 PE=2 SV=1	PREDICTED: putative disease resistance protein RGA3 [Solanum tuberosum]
Solyc08g008410.3	--	--	Molecular Function: DNA binding (GO:0003677);; Molecular Function: DNA-binding transcription factor activity (GO:0003700);; Cellular Component: nucleus (GO:0005634);; Biological Process: transcription, DNA-templated (GO:0006351);; Biological Process: response to water deprivation (GO:0009414);; Biological Process: stomatal movement (GO:0010118);; Biological Process: response to nitrate (GO:001016…	--|0.0|sly:101261639|hypothetical protein	--	--	RWP-RK domain;; PB1 domain	Protein NLP7 OS=Arabidopsis thaliana OX=3702 GN=NLP7 PE=1 SV=2	PREDICTED: protein NLP6-like isoform X1 [Solanum lycopersicum]
Solyc09g008155.1	--	--	--	--|7e-78|spen:107029203|hypothetical protein	--	--	--	--	PREDICTED: uncharacterized protein LOC101263743 [Solanum lycopersicum]
Solyc10g012130.1	--	--	Biological Process: lipid transport (GO:0006869);; Molecular Function: lipid binding (GO:0008289);;	--|2e-79|sly:101245209|hypothetical protein	--	--	Probable lipid transfer	Non-specific lipid-transfer protein OS=Pinus taeda OX=3352 PE=2 SV=1	PREDICTED: non-specific lipid-transfer protein-like [Solanum lycopersicum]
Solyc02g068630.1	--	--	Molecular Function: RNA binding (GO:0003723);; Molecular Function: endonuclease activity (GO:0004519);; Biological Process: RNA modification (GO:0009451);; Cellular Component: intracellular membrane-bounded organelle (GO:0043231);;	--|0.0|sly:101247291|hypothetical protein	[R]	General function prediction only	PPR repeat family;; PPR repeat;; PPR repeat;; Pentatricopeptide repeat domain;; Pentacotripeptide-repeat region of PRORP	Putative pentatricopeptide repeat-containing protein At3g47840 OS=Arabidopsis thaliana OX=3702 GN=PCMP-E43 PE=3 SV=1	PREDICTED: putative pentatricopeptide repeat-containing protein At3g47840 [Solanum lycopersicum]
Solyc11g066780.3	--	--	Cellular Component: nucleus (GO:0005634);; Biological Process: transcription, DNA-templated (GO:0006351);; Biological Process: regulation of transcription, DNA-templated (GO:0006355);; Molecular Function: zinc ion binding (GO:0008270);; Cellular Component: chloroplast outer membrane (GO:0009707);; Biological Process: chloroplast-nucleus signaling pathway (GO:0010019);; Cellular Component: integra…	--|0.0|sly:101266795|hypothetical protein	[BK]	--	DDT domain;; WSTF, HB1, Itc1p, MBD9 motif 1;; PHD-finger	DDT domain-containing protein PTM OS=Arabidopsis thaliana OX=3702 GN=PTM PE=1 SV=1	PREDICTED: DDT domain-containing protein PTM isoform X2 [Solanum lycopersicum]
Solyc01g090820.2	--	--	Cellular Component: extracellular region (GO:0005576);; Cellular Component: cell wall (GO:0005618);; Cellular Component: membrane (GO:0016020);; Biological Process: sexual reproduction (GO:0019953);; Biological Process: cell wall organization (GO:0071555);;	--|0.0|sly:101252235|hypothetical protein	--	--	Pollen allergen;; Lytic transglycolase	Putative expansin-B14 OS=Oryza sativa subsp. japonica OX=39947 GN=EXPB14 PE=3 SV=1	PREDICTED: putative expansin-B14 [Solanum lycopersicum]
Solyc12g042990.3	--	--	--	K14323|0.0|sly:101264103|K14323 CASC3; protein CASC3	--	--	CASC3/Barentsz eIF4AIII binding	Protein MLN51 homolog OS=Arabidopsis thaliana OX=3702 GN=MLN51 PE=1 SV=1	PREDICTED: micronuclear linker histone polyprotein-like [Solanum lycopersicum]
Solyc01g106580.3	--	--	Cellular Component: Golgi membrane (GO:0000139);; Cellular Component: endosome (GO:0005768);; Cellular Component: vacuolar membrane (GO:0005774);; Cellular Component: Golgi apparatus (GO:0005794);; Cellular Component: trans-Golgi network (GO:0005802);; Cellular Component: plasma membrane (GO:0005886);; Cellular Component: chloroplast thylakoid membrane (GO:0009535);; Cellular Component: membrane …	--|0.0|sly:101256717|hypothetical protein	--	--	--	Uncharacterized protein At3g49720 OS=Arabidopsis thaliana OX=3702 GN=At3g49720 PE=2 SV=1	PREDICTED: uncharacterized protein At3g49720-like [Solanum lycopersicum]
Solyc09g091570.2	[HC]	--	--	K06126|0.0|sly:101257707|K06126 COQ6; ubiquinone biosynthesis monooxygenase Coq6 [EC:1.14.13.-]	[HC]	--	FAD binding domain;; Squalene epoxidase	--	PREDICTED: ubiquinone biosynthesis monooxygenase COQ6, mitochondrial isoform X1 [Solanum lycopersicum]
MSTRG.16283	--	--	--	--|4e-12|pvu:PHAVU_002G133900g|hypothetical protein	--	--	--	--	hypothetical protein BC332_00838 [Capsicum chinense]
Solyc05g006430.3	--	--	Cellular Component: plasma membrane (GO:0005886);; Cellular Component: integral component of membrane (GO:0016021);;	--|0.0|sly:101252878|hypothetical protein	[TZ]	--	Formin Homology 2 Domain	Formin-like protein 4 OS=Arabidopsis thaliana OX=3702 GN=FH4 PE=1 SV=2	PREDICTED: formin-like protein 4 [Solanum lycopersicum]
MSTRG.629	--	--	--	--|0.0|spen:107013503|hypothetical protein	--	--	Plant mobile domain	--	PREDICTED: uncharacterized protein LOC107013503 [Solanum pennellii]
Solyc02g090740.3	[V]	Defense mechanisms	Cellular Component: Golgi membrane (GO:0000139);; Cellular Component: late endosome (GO:0005770);; Cellular Component: Golgi apparatus (GO:0005794);; Biological Process: transport (GO:0006810);; Biological Process: drug transmembrane transport (GO:0006855);; Biological Process: response to osmotic stress (GO:0006970);; Biological Process: response to heat (GO:0009408);; Biological Process: respon…	K03327|0.0|sly:101245013|K03327 TC.MATE; multidrug resistance protein, MATE family	[R]	General function prediction only	MatE	Protein DETOXIFICATION 48 OS=Arabidopsis thaliana OX=3702 GN=DTX48 PE=2 SV=1	PREDICTED: protein DETOXIFICATION 49 isoform X1 [Solanum lycopersicum]
Solyc01g009960.4	--	--	Biological Process: fatty acid biosynthetic process (GO:0006633);; Cellular Component: chloroplast (GO:0009507);; Cellular Component: membrane (GO:0016020);; Molecular Function: acyl-[acyl-carrier-protein] desaturase activity (GO:0045300);; Molecular Function: metal ion binding (GO:0046872);;	K03921|0.0|spen:107031287|K03921 FAB2; acyl-[acyl-carrier-protein] desaturase [EC:1.14.19.2 1.14.19.11 1.14.19.26]	--	--	Fatty acid desaturase	Stearoyl-[acyl-carrier-protein] 9-desaturase 6, chloroplastic OS=Arabidopsis thaliana OX=3702 GN=S-ACP-DES6 PE=2 SV=2	PREDICTED: stearoyl-[acyl-carrier-protein] 9-desaturase 6, chloroplastic-like [Solanum pennellii]
Solyc06g073270.4	--	--	Cellular Component: endosome (GO:0005768);; Cellular Component: Golgi apparatus (GO:0005794);; Cellular Component: trans-Golgi network (GO:0005802);; Biological Process: Golgi organization (GO:0007030);; Biological Process: protein secretion (GO:0009306);; Biological Process: unidimensional cell growth (GO:0009826);; Biological Process: vesicle-mediated transport (GO:0016192);; Cellular Component…	--|1e-132|spen:107023906|hypothetical protein	[R]	General function prediction only	Eukaryotic protein of unknown function (DUF846)	Golgi apparatus membrane protein-like protein ECHIDNA OS=Arabidopsis thaliana OX=3702 GN=ECH PE=1 SV=1	PREDICTED: Golgi apparatus membrane protein-like protein ECHIDNA [Solanum lycopersicum]
Solyc04g014610.4	--	--	--	--|1e-145|sly:101264917|hypothetical protein	[S]	Function unknown	Armadillo/beta-catenin-like repeat	--	PREDICTED: armadillo repeat-containing protein 7 isoform X1 [Solanum lycopersicum]
Solyc06g073970.3	--	--	--	--|0.0|sly:101260237|hypothetical protein	--	--	Core-2/I-Branching enzyme	--	PREDICTED: uncharacterized protein LOC101260237 [Solanum lycopersicum]
Solyc01g150112.1	--	--	Cellular Component: mitochondrion (GO:0005739);;	--|3e-42|sly:109119711|hypothetical protein	[R]	General function prediction only	--	Uncharacterized mitochondrial protein AtMg00810 OS=Arabidopsis thaliana OX=3702 GN=AtMg00810 PE=4 SV=1	PREDICTED: uncharacterized protein LOC109119711 [Solanum lycopersicum]
Solyc10g077030.2	[O]	Posttranslational modification, protein turnover, chaperones	Molecular Function: threonine-type endopeptidase activity (GO:0004298);; Cellular Component: nucleus (GO:0005634);; Cellular Component: cytoplasm (GO:0005737);; Biological Process: ubiquitin-dependent protein catabolic process (GO:0006511);; Cellular Component: proteasome core complex, alpha-subunit complex (GO:0019773);;	K02727|1e-180|spen:107032102|K02727 PSMA3; 20S proteasome subunit alpha 7 [EC:3.4.25.1]	[O]	Posttranslational modification, protein turnover, chaperones	Proteasome subunit;; Proteasome subunit A N-terminal signature	Proteasome subunit alpha type-3 OS=Spinacia oleracea OX=3562 GN=PAG1 PE=2 SV=1	PREDICTED: proteasome subunit alpha type-3 [Solanum lycopersicum]
Solyc12g096760.2	[R]	General function prediction only	Molecular Function: oxidoreductase activity (GO:0016491);;	--|0.0|sly:101248372|hypothetical protein	[R]	General function prediction only	Zinc-binding dehydrogenase;; N-terminal domain of oxidoreductase;; Zinc-binding dehydrogenase	2-alkenal reductase (NADP(+)-dependent) OS=Nicotiana tabacum OX=4097 GN=DBR PE=1 SV=1	PREDICTED: 2-alkenal reductase (NADP(+)-dependent) [Solanum lycopersicum]
Solyc11g072960.1	[R]	General function prediction only	Cellular Component: endoplasmic reticulum (GO:0005783);; Cellular Component: plasma membrane (GO:0005886);; Cellular Component: integral component of membrane (GO:0016021);;	--|0.0|sly:101259311|hypothetical protein	[R]	General function prediction only	Ankyrin repeats (3 copies);; Ankyrin repeats (many copies);; Ankyrin repeats (many copies);; Ankyrin repeat;; Ankyrin repeat;; Domain of unknown function	Ankyrin repeat-containing protein At5g02620 OS=Arabidopsis thaliana OX=3702 GN=At5g02620 PE=1 SV=1	PREDICTED: ankyrin repeat-containing protein At5g02620-like [Solanum lycopersicum]
Solyc01g099300.3	--	--	Molecular Function: DNA binding (GO:0003677);; Molecular Function: RNA binding (GO:0003723);; Molecular Function: endonuclease activity (GO:0004519);; Molecular Function: ATP binding (GO:0005524);; Cellular Component: nucleus (GO:0005634);; Biological Process: DNA repair (GO:0006281);; Biological Process: regulation of DNA repair (GO:0006282);; Biological Process: defense response (GO:0006952);; …	--|0.0|sly:101246668|hypothetical protein	[D]	Cell cycle control, cell division, chromosome partitioning	Histidine kinase-, DNA gyrase B-, and HSP90-like ATPase;; Histidine kinase-, DNA gyrase B-, and HSP90-like ATPase	Protein MICRORCHIDIA 6 OS=Arabidopsis thaliana OX=3702 GN=MORC6 PE=1 SV=1	PREDICTED: protein MICRORCHIDIA 6-like [Solanum lycopersicum]
Solyc01g095670.4	[P]	Inorganic ion transport and metabolism	Cellular Component: chloroplast (GO:0009507);; Cellular Component: chloroplast thylakoid (GO:0009534);; Cellular Component: chloroplast thylakoid membrane (GO:0009535);; Biological Process: photosynthetic electron transport in photosystem II (GO:0009772);; Cellular Component: chloroplast envelope (GO:0009941);; Cellular Component: integral component of membrane (GO:0016021);; Biological Process: …	K17525|0.0|sly:104649438|K17525 CHID1; chitinase domain-containing protein 1	--	--	--	Rhodanese-like domain-containing protein 4, chloroplastic OS=Arabidopsis thaliana OX=3702 GN=STR4 PE=1 SV=2	PREDICTED: rhodanese-like domain-containing protein 4, chloroplastic [Solanum lycopersicum]
Solyc01g014275.1	--	--	Molecular Function: structural constituent of cell wall (GO:0005199);;	--|0.0|sly:109119452|hypothetical protein	--	--	--	Vegetative cell wall protein gp1 OS=Chlamydomonas reinhardtii OX=3055 GN=GP1 PE=1 SV=1	PREDICTED: glycine-rich cell wall structural protein-like [Solanum lycopersicum]
Solyc02g072140.1	--	--	--	--|0.0|sly:101250471|hypothetical protein	--	--	Plant protein of unknown function (DUF641)	Protein GRAVITROPIC IN THE LIGHT 1 OS=Arabidopsis thaliana OX=3702 GN=GIL1 PE=2 SV=1	PREDICTED: IRK-interacting protein [Solanum lycopersicum]
Solyc03g113380.4	--	--	Molecular Function: RNA binding (GO:0003723);; Molecular Function: endonuclease activity (GO:0004519);; Biological Process: RNA modification (GO:0009451);; Cellular Component: intracellular membrane-bounded organelle (GO:0043231);;	--|0.0|sly:101268561|hypothetical protein	[R]	General function prediction only	PPR repeat family;; PPR repeat;; PPR repeat;; Pentatricopeptide repeat domain;; Pentacotripeptide-repeat region of PRORP	Pentatricopeptide repeat-containing protein At1g74750 OS=Arabidopsis thaliana OX=3702 GN=At1g74750 PE=2 SV=1	PREDICTED: pentatricopeptide repeat-containing protein At1g74750-like [Solanum lycopersicum]
Solyc02g060570.1	--	--	Cellular Component: nucleus (GO:0005634);; Cellular Component: cytosol (GO:0005829);; Molecular Function: polyubiquitin modification-dependent protein binding (GO:0031593);;	K04523|0.0|sot:102592283|K04523 UBQLN; ubiquilin	[OR]	--	Ubiquitin family;; Ubiquitin-2 like Rad60 SUMO-like	Ubiquitin domain-containing protein DSK2b OS=Arabidopsis thaliana OX=3702 GN=DSK2B PE=1 SV=1	PREDICTED: ubiquitin domain-containing protein DSK2b-like [Solanum lycopersicum]
Solyc01g014480.3	--	--	Molecular Function: DNA binding (GO:0003677);; Molecular Function: DNA-binding transcription factor activity (GO:0003700);; Cellular Component: nucleus (GO:0005634);; Biological Process: transcription, DNA-templated (GO:0006351);; Biological Process: regulation of transcription, DNA-templated (GO:0006355);; Biological Process: ethylene-activated signaling pathway (GO:0009873);; Biological Process…	K14514|0.0|sly:101264242|K14514 EIN3; ethylene-insensitive protein 3	--	--	Ethylene insensitive 3	ETHYLENE INSENSITIVE 3-like 3 protein OS=Arabidopsis thaliana OX=3702 GN=EIL3 PE=1 SV=1	PREDICTED: ETHYLENE INSENSITIVE 3-like 3 protein isoform X2 [Solanum lycopersicum]
Solyc10g017930.1	--	--	Cellular Component: cytochrome b6f complex (GO:0009512);; Cellular Component: chloroplast thylakoid membrane (GO:0009535);; Biological Process: photosynthesis (GO:0015979);; Cellular Component: integral component of membrane (GO:0016021);; Biological Process: cytochrome complex assembly (GO:0017004);; Molecular Function: electron transporter, transferring electrons within cytochrome b6/f complex …	--|7e-13|cmo:CumesmeC_p014|hypothetical protein	--	--	--	Cytochrome b6-f complex subunit 8 OS=Illicium oligandrum OX=145286 GN=petN PE=3 SV=1	cytochrome b6/f complex subunit VIII (chloroplast) [Scopolia parviflora]
Solyc12g041880.2	--	--	Biological Process: xanthophyll biosynthetic process (GO:0016123);;	--|0.0|sly:101248551|hypothetical protein	--	--	--	Protein NEOXANTHIN-DEFICIENT 1 OS=Solanum lycopersicum OX=4081 GN=NXD1 PE=4 SV=1	protein NEOXANTHIN-DEFICIENT 1 [Solanum lycopersicum]
Solyc04g007960.4	--	--	Cellular Component: endoplasmic reticulum (GO:0005783);; Cellular Component: lipid droplet (GO:0005811);; Cellular Component: organelle membrane (GO:0031090);; Molecular Function: metal ion binding (GO:0046872);; Molecular Function: plant seed peroxidase activity (GO:1990137);;	K17991|1e-139|sly:101266813|K17991 PXG; peroxygenase [EC:1.11.2.3]	--	--	Caleosin related protein	Probable peroxygenase 5 OS=Arabidopsis thaliana OX=3702 GN=PXG5 PE=2 SV=1	PREDICTED: probable peroxygenase 5 [Solanum lycopersicum]
Solyc08g066050.3	[RTKL]	--	Cellular Component: condensed nuclear chromosome, centromeric region (GO:0000780);; Cellular Component: spindle pole (GO:0000922);; Molecular Function: protein serine/threonine kinase activity (GO:0004674);; Molecular Function: ATP binding (GO:0005524);; Cellular Component: nucleus (GO:0005634);; Cellular Component: nucleolus (GO:0005730);; Cellular Component: spindle (GO:0005819);; Cellular Comp…	K08850|0.0|sly:101245189|K08850 AURKX; aurora kinase, other [EC:2.7.11.1]	[D]	Cell cycle control, cell division, chromosome partitioning	Protein kinase domain;; Protein tyrosine kinase	Serine/threonine-protein kinase Aurora-1 OS=Arabidopsis thaliana OX=3702 GN=AUR1 PE=1 SV=1	PREDICTED: serine/threonine-protein kinase Aurora-2 [Solanum lycopersicum]
Solyc03g025520.4	[J]	Translation, ribosomal structure and biogenesis	Biological Process: cytoplasmic translation (GO:0002181);; Molecular Function: structural constituent of ribosome (GO:0003735);; Cellular Component: vacuolar membrane (GO:0005774);; Cellular Component: cytosol (GO:0005829);; Cellular Component: membrane (GO:0016020);; Cellular Component: cytosolic large ribosomal subunit (GO:0022625);; Cellular Component: cytosolic ribosome (GO:0022626);;	K02920|1e-70|spen:107012161|K02920 RP-L36e; large subunit ribosomal protein L36e	[J]	Translation, ribosomal structure and biogenesis	Ribosomal protein L36e	60S ribosomal protein L36-2 OS=Arabidopsis thaliana OX=3702 GN=RPL36B PE=3 SV=1	PREDICTED: 60S ribosomal protein L36-2 [Solanum lycopersicum]
Solyc06g067990.3	[R]	General function prediction only	Biological Process: protein deneddylation (GO:0000338);; Cellular Component: cytoplasm (GO:0005737);; Biological Process: multicellular organism development (GO:0007275);; Cellular Component: COP9 signalosome (GO:0008180);; Molecular Function: metallopeptidase activity (GO:0008237);; Biological Process: red, far-red light phototransduction (GO:0009585);; Biological Process: response to auxin (GO:…	K11864|0.0|sly:101265551|K11864 BRCC3; BRCA1/BRCA2-containing complex subunit 3 [EC:3.4.19.-]	[O]	Posttranslational modification, protein turnover, chaperones	JAB1/Mov34/MPN/PAD-1 ubiquitin protease;; Prokaryotic homologs of the JAB domain	COP9 signalosome complex subunit 5b OS=Arabidopsis thaliana OX=3702 GN=CSN5B PE=1 SV=1	PREDICTED: lys-63-specific deubiquitinase BRCC36 isoform X1 [Solanum lycopersicum]
Solyc01g057180.2	--	--	--	--|4e-06|sly:101251233|hypothetical protein	--	--	--	--	--
Solyc06g150115.1	--	--	Molecular Function: electron transfer activity (GO:0009055);; Biological Process: nodulation (GO:0009877);;	--|1e-39|sot:107063125|hypothetical protein	[R]	General function prediction only	--	Early nodulin-20 OS=Medicago truncatula OX=3880 GN=ENOD20 PE=3 SV=1	PREDICTED: uncharacterized protein LOC107063125 [Solanum tuberosum]
Solyc01g094910.3	--	--	Molecular Function: ferric-chelate reductase activity (GO:0000293);; Cellular Component: plasma membrane (GO:0005886);; Biological Process: ion transport (GO:0006811);; Biological Process: response to bacterium (GO:0009617);; Biological Process: iron chelate transport (GO:0015688);; Cellular Component: integral component of membrane (GO:0016021);; Molecular Function: metal ion binding (GO:0046872…	K00521|0.0|sly:543871|K00521 E1.16.1.7; ferric-chelate reductase [EC:1.16.1.7]	[PQ]	--	Ferric reductase NAD binding domain;; FAD-binding domain;; Ferric reductase like transmembrane component;; Oxidoreductase NAD-binding domain	Ferric reduction oxidase 2 OS=Arabidopsis thaliana OX=3702 GN=FRO2 PE=1 SV=2	ferric-chelate reductase [Solanum lycopersicum]
Solyc05g055390.3	--	--	Molecular Function: zinc ion binding (GO:0008270);; Cellular Component: integral component of membrane (GO:0016021);; Biological Process: protein ubiquitination (GO:0016567);; Molecular Function: transferase activity (GO:0016740);;	--|1e-138|sly:101268474|hypothetical protein	[O]	Posttranslational modification, protein turnover, chaperones	Ring finger domain;; RING-like zinc finger;; RING-H2 zinc finger domain;; Zinc finger, C3HC4 type (RING finger);; Zinc finger, C3HC4 type (RING finger);; RING-type zinc-finger;; Zinc finger, C3HC4 type (RING finger)	RING-H2 finger protein ATL28 OS=Arabidopsis thaliana OX=3702 GN=ATL28 PE=2 SV=1	PREDICTED: RING-H2 finger protein ATL39-like [Solanum lycopersicum]
Solyc04g078670.3	--	--	Molecular Function: DNA binding (GO:0003677);; Molecular Function: DNA-binding transcription factor activity (GO:0003700);; Cellular Component: nucleus (GO:0005634);; Biological Process: transcription, DNA-templated (GO:0006351);; Biological Process: response to water deprivation (GO:0009414);;	--|0.0|sly:101249353|hypothetical protein	--	--	No apical meristem (NAM) protein	NAC domain-containing protein 19 OS=Arabidopsis thaliana OX=3702 GN=NAC019 PE=1 SV=1	PREDICTED: NAC domain-containing protein 19-like [Solanum lycopersicum]
Solyc12g010960.2	[R]	General function prediction only	Molecular Function: oxidoreductase activity (GO:0016491);;	--|0.0|sly:101260309|hypothetical protein	[R]	General function prediction only	N-terminal domain of oxidoreductase;; Zinc-binding dehydrogenase	2-alkenal reductase (NADP(+)-dependent) OS=Nicotiana tabacum OX=4097 GN=DBR PE=1 SV=1	PREDICTED: 2-alkenal reductase (NADP(+)-dependent)-like [Solanum lycopersicum]
Solyc11g011250.3	[O]	Posttranslational modification, protein turnover, chaperones	Molecular Function: glutathione transferase activity (GO:0004364);; Cellular Component: chloroplast (GO:0009507);; Cellular Component: chloroplast stroma (GO:0009570);; Biological Process: response to cytokinin (GO:0009735);; Cellular Component: chloroplast envelope (GO:0009941);; Biological Process: protein glutathionylation (GO:0010731);; Molecular Function: glutathione dehydrogenase (ascorbate…	K21888|0.0|sly:778343|K21888 DHAR; glutathione dehydrogenase/transferase [EC:1.8.5.1 2.5.1.18]	[P]	Inorganic ion transport and metabolism	Glutathione S-transferase, N-terminal domain;; Glutathione S-transferase, N-terminal domain;; Glutathione S-transferase, N-terminal domain	Glutathione S-transferase DHAR3, chloroplastic OS=Arabidopsis thaliana OX=3702 GN=DHAR3 PE=1 SV=1	dehydroascorbate reductase [Solanum lycopersicum]
Solyc12g099080.3	[R]	General function prediction only	Molecular Function: GTP binding (GO:0005525);; Cellular Component: Golgi apparatus (GO:0005794);; Biological Process: protein ADP-ribosylation (GO:0006471);; Biological Process: intracellular protein transport (GO:0006886);; Biological Process: small GTPase mediated signal transduction (GO:0007264);; Biological Process: vesicle-mediated transport (GO:0016192);;	K07937|1e-114|sly:101246230|K07937 ARF1; ADP-ribosylation factor 1	[U]	Intracellular trafficking, secretion, and vesicular transport	ADP-ribosylation factor family;; Ras of Complex, Roc, domain of DAPkinase;; Ras family;; Gtr1/RagA G protein conserved region;; Signal recognition particle receptor beta subunit;; ADP-ribosylation factor family	ADP-ribosylation factor 2 OS=Oryza sativa subsp. japonica OX=39947 GN=ARF PE=2 SV=2	adp-ribosylation factor 2 [Quercus suber]
Solyc09g008507.1	--	--	--	--|1e-164|sot:107063410|hypothetical protein	[R]	General function prediction only	Reverse transcriptase (RNA-dependent DNA polymerase)	Retrovirus-related Pol polyprotein from transposon RE1 OS=Arabidopsis thaliana OX=3702 GN=RE1 PE=2 SV=1	PREDICTED: uncharacterized protein LOC109120686 [Solanum lycopersicum]
Solyc11g012665.1	--	--	--	--	--	--	--	--	hypothetical protein CQW23_27241 [Capsicum baccatum]
Solyc02g094290.1	--	--	Molecular Function: proximal promoter sequence-specific DNA binding (GO:0000987);; Molecular Function: DNA-binding transcription factor activity (GO:0003700);; Cellular Component: nucleus (GO:0005634);; Biological Process: transcription, DNA-templated (GO:0006351);; Biological Process: anatomical structure morphogenesis (GO:0009653);; Molecular Function: sequence-specific DNA binding (GO:0043565)…	--|1e-65|sly:112940958|hypothetical protein	--	--	TCP family transcription factor	Transcription factor TCP20 OS=Arabidopsis thaliana OX=3702 GN=TCP20 PE=1 SV=1	PREDICTED: transcription factor TCP20 [Solanum pennellii]
Solyc12g014595.1	--	--	Molecular Function: nucleic acid binding (GO:0003676);; Molecular Function: RNA-directed DNA polymerase activity (GO:0003964);; Molecular Function: aspartic-type endopeptidase activity (GO:0004190);; Molecular Function: endonuclease activity (GO:0004519);; Molecular Function: zinc ion binding (GO:0008270);; Biological Process: DNA integration (GO:0015074);;	--|4e-80|bna:111201676|hypothetical protein	[R]	General function prediction only	Reverse transcriptase (RNA-dependent DNA polymerase)	Retrovirus-related Pol polyprotein from transposon TNT 1-94 OS=Nicotiana tabacum OX=4097 PE=2 SV=1	hypothetical protein T459_20727 [Capsicum annuum]
Solyc00g500059.1	[R]	General function prediction only	Cellular Component: chloroplast thylakoid membrane (GO:0009535);; Biological Process: photosynthesis (GO:0015979);;	--|9e-21|sly:LyesC2p068|hypothetical protein	--	--	--	Photosystem I assembly protein Ycf3 OS=Solanum lycopersicum OX=4081 GN=ycf3 PE=3 SV=1	hypothetical protein CFOL_v3_36310, partial [Cephalotus follicularis]
Solyc01g008070.3	--	--	--	--|0.0|sly:101248126|hypothetical protein	--	--	Protein of unknown function (DUF1350)	--	PREDICTED: uncharacterized protein LOC101248126 [Solanum lycopersicum]
Solyc12g009430.2	[QR]	--	--	--|0.0|sly:101256947|hypothetical protein	--	--	Methyltransferase FkbM domain;; Vibrio cholerae RfbT protein	--	PREDICTED: uncharacterized protein LOC101256947 [Solanum lycopersicum]
Solyc07g052510.4	--	--	Molecular Function: peroxidase activity (GO:0004601);; Cellular Component: extracellular region (GO:0005576);; Cellular Component: endoplasmic reticulum (GO:0005783);; Biological Process: response to oxidative stress (GO:0006979);; Biological Process: response to desiccation (GO:0009269);; Biological Process: response to cold (GO:0009409);; Cellular Component: plant-type cell wall (GO:0009505);; …	K00430|0.0|sly:101250523|K00430 E1.11.1.7; peroxidase [EC:1.11.1.7]	--	--	Peroxidase	Peroxidase 3 OS=Arabidopsis thaliana OX=3702 GN=PER3 PE=2 SV=1	PREDICTED: peroxidase 3-like [Solanum pennellii]
Solyc01g065550.3	--	--	Cellular Component: perinuclear region of cytoplasm (GO:0048471);;	--|1e-156|sly:101267159|hypothetical protein	--	--	Stress-induced protein Di19, C-terminal;; Drought induced 19 protein (Di19), zinc-binding	Protein DEHYDRATION-INDUCED 19 homolog 4 OS=Arabidopsis thaliana OX=3702 GN=DI19-4 PE=1 SV=1	PREDICTED: protein DEHYDRATION-INDUCED 19 homolog 4 [Solanum lycopersicum]
Solyc10g009030.4	--	--	Cellular Component: endoplasmic reticulum membrane (GO:0005789);; Biological Process: fatty acid biosynthetic process (GO:0006633);; Cellular Component: integral component of membrane (GO:0016021);; Molecular Function: sphingolipid delta-4 desaturase activity (GO:0042284);; Biological Process: ceramide biosynthetic process (GO:0046513);;	K04712|0.0|sly:543709|K04712 DEGS; sphingolipid 4-desaturase/C4-monooxygenase [EC:1.14.19.17 1.14.18.5]	[I]	Lipid transport and metabolism	Fatty acid desaturase;; Sphingolipid Delta4-desaturase (DES)	Sphingolipid delta(4)-desaturase DES1-like OS=Oryza sativa subsp. japonica OX=39947 GN=Os02g0639600 PE=2 SV=1	uncharacterized protein LOC543709 [Solanum lycopersicum]
Solyc06g054460.1	--	--	Molecular Function: adenosylmethionine decarboxylase activity (GO:0004014);; Cellular Component: cytosol (GO:0005829);; Biological Process: S-adenosylmethioninamine biosynthetic process (GO:0006557);; Biological Process: spermine biosynthetic process (GO:0006597);; Biological Process: spermidine biosynthetic process (GO:0008295);; Biological Process: plant organ development (GO:0099402);;	K01611|0.0|sly:101265343|K01611 speD; S-adenosylmethionine decarboxylase [EC:4.1.1.50]	[T]	Signal transduction mechanisms	Adenosylmethionine decarboxylase	S-adenosylmethionine decarboxylase proenzyme 4 OS=Arabidopsis thaliana OX=3702 GN=SAMDC4 PE=1 SV=1	PREDICTED: S-adenosylmethionine decarboxylase proenzyme 4-like [Solanum lycopersicum]
Solyc04g076330.3	--	--	Molecular Function: RNA binding (GO:0003723);; Molecular Function: endonuclease activity (GO:0004519);; Molecular Function: zinc ion binding (GO:0008270);; Biological Process: RNA modification (GO:0009451);; Cellular Component: chloroplast (GO:0009507);; Biological Process: chloroplast RNA processing (GO:0031425);;	--|0.0|sly:101246712|hypothetical protein	[R]	General function prediction only	PPR repeat family;; PPR repeat;; PPR repeat;; Pentatricopeptide repeat domain;; Pentacotripeptide-repeat region of PRORP	Pentatricopeptide repeat-containing protein At2g29760, chloroplastic OS=Arabidopsis thaliana OX=3702 GN=PCMP-H33 PE=2 SV=1	PREDICTED: pentatricopeptide repeat-containing protein At2g29760, chloroplastic-like [Solanum lycopersicum]
Solyc08g077030.4	--	--	Molecular Function: DNA binding (GO:0003677);; Cellular Component: nucleus (GO:0005634);; Cellular Component: cytosol (GO:0005829);; Biological Process: transcription, DNA-templated (GO:0006351);; Biological Process: regulation of transcription, DNA-templated (GO:0006355);;	--|0.0|sly:101266661|hypothetical protein	--	--	Domain of unknown function (DUF296)	AT-hook motif nuclear-localized protein 13 OS=Arabidopsis thaliana OX=3702 GN=AHL13 PE=1 SV=1	PREDICTED: AT-hook motif nuclear-localized protein 10 [Solanum lycopersicum]
Solyc04g005080.3	[C]	Energy production and conversion	Molecular Function: pyruvate dehydrogenase (acetyl-transferring) activity (GO:0004739);; Cellular Component: mitochondrial matrix (GO:0005759);; Biological Process: acetyl-CoA biosynthetic process from pyruvate (GO:0006086);; Biological Process: glycolytic process (GO:0006096);;	K00161|0.0|spen:107018164|K00161 PDHA; pyruvate dehydrogenase E1 component alpha subunit [EC:1.2.4.1]	[C]	Energy production and conversion	Dehydrogenase E1 component;; Thiamine pyrophosphate enzyme, C-terminal TPP binding domain;; 1-deoxy-D-xylulose-5-phosphate synthase	Pyruvate dehydrogenase E1 component subunit alpha, mitochondrial OS=Solanum tuberosum OX=4113 PE=1 SV=1	PREDICTED: pyruvate dehydrogenase E1 component subunit alpha, mitochondrial [Solanum lycopersicum]
Solyc03g006130.3	[RTKL]	--	Molecular Function: transmembrane receptor protein serine/threonine kinase activity (GO:0004675);; Molecular Function: ATP binding (GO:0005524);; Cellular Component: plasma membrane (GO:0005886);; Biological Process: protein phosphorylation (GO:0006468);; Cellular Component: endomembrane system (GO:0012505);; Cellular Component: integral component of membrane (GO:0016021);;	--|0.0|sly:101251153|hypothetical protein	--	--	Protein tyrosine kinase;; Protein kinase domain;; Leucine rich repeat N-terminal domain;; Leucine rich repeat;; Leucine Rich repeats (2 copies);; Leucine Rich Repeat	Protein MALE DISCOVERER 1 OS=Arabidopsis thaliana OX=3702 GN=MDIS1 PE=1 SV=1	PREDICTED: protein MALE DISCOVERER 2-like [Solanum lycopersicum]
Solyc07g062060.3	[O]	Posttranslational modification, protein turnover, chaperones	Biological Process: response to oxidative stress (GO:0006979);; Cellular Component: chloroplast (GO:0009507);; Cellular Component: chloroplast stroma (GO:0009570);; Biological Process: protein repair (GO:0030091);; Molecular Function: peptide-methionine (R)-S-oxide reductase activity (GO:0033743);; Molecular Function: metal ion binding (GO:0046872);;	K07305|1e-142|sly:101251797|K07305 msrB; peptide-methionine (R)-S-oxide reductase [EC:1.8.4.12]	[O]	Posttranslational modification, protein turnover, chaperones	SelR domain	Peptide methionine sulfoxide reductase B1, chloroplastic OS=Arabidopsis thaliana OX=3702 GN=MSRB1 PE=1 SV=1	PREDICTED: peptide methionine sulfoxide reductase B1, chloroplastic [Solanum lycopersicum]
Solyc02g087500.3	[E]	Amino acid transport and metabolism	Biological Process: phospholipid biosynthetic process (GO:0008654);; Biological Process: flower development (GO:0009908);; Biological Process: cutin biosynthetic process (GO:0010143);; Cellular Component: membrane (GO:0016020);; Cellular Component: integral component of membrane (GO:0016021);; Molecular Function: phosphatase activity (GO:0016791);; Molecular Function: glycerol-3-phosphate 2-O-acy…	--|0.0|sly:101248744|hypothetical protein	--	--	haloacid dehalogenase-like hydrolase;; Acyltransferase	Glycerol-3-phosphate 2-O-acyltransferase 6 OS=Arabidopsis thaliana OX=3702 GN=GPAT6 PE=1 SV=1	PREDICTED: glycerol-3-phosphate 2-O-acyltransferase 6-like [Solanum lycopersicum]
Solyc08g076360.4	[QR]	--	Cellular Component: chloroplast (GO:0009507);; Biological Process: vitamin E biosynthetic process (GO:0010189);; Molecular Function: tocopherol O-methyltransferase activity (GO:0050342);; Molecular Function: 2-methyl-6-phytyl-1,4-benzoquinone methyltransferase activity (GO:0051741);;	K05928|0.0|sly:778248|K05928 E2.1.1.95; tocopherol O-methyltransferase [EC:2.1.1.95]	[IR]	--	Methyltransferase domain;; Methyltransferase domain;; Methyltransferase domain;; Methyltransferase domain;; Mycolic acid cyclopropane synthetase;; Methyltransferase domain;; ubiE/COQ5 methyltransferase family	Probable tocopherol O-methyltransferase, chloroplastic OS=Oryza sativa subsp. japonica OX=39947 GN=VTE4 PE=2 SV=1	gamma-tocopherol methyltransferase 2 [Solanum lycopersicum]
Solyc11g065540.1	--	--	Molecular Function: DNA binding (GO:0003677);; Cellular Component: nucleus (GO:0005634);; Biological Process: transcription, DNA-templated (GO:0006351);; Biological Process: regulation of transcription, DNA-templated (GO:0006355);;	--|0.0|sly:101259609|hypothetical protein	--	--	No apical meristem (NAM) protein	NAC transcription factor NAM-B2 OS=Triticum turgidum subsp. durum OX=4567 GN=NAM-B2 PE=2 SV=1	PREDICTED: NAC domain-containing protein 2-like [Solanum lycopersicum]
Solyc11g066920.1	--	--	Molecular Function: RNA binding (GO:0003723);; Molecular Function: endonuclease activity (GO:0004519);; Molecular Function: zinc ion binding (GO:0008270);; Biological Process: RNA modification (GO:0009451);; Cellular Component: intracellular membrane-bounded organelle (GO:0043231);;	--|0.0|sly:101248743|hypothetical protein	[R]	General function prediction only	PPR repeat family;; PPR repeat;; DYW family of nucleic acid deaminases;; PPR repeat;; Pentatricopeptide repeat domain;; Pentacotripeptide-repeat region of PRORP	Pentatricopeptide repeat-containing protein At4g21065 OS=Arabidopsis thaliana OX=3702 GN=PCMP-H28 PE=2 SV=2	PREDICTED: pentatricopeptide repeat-containing protein At4g21065-like [Solanum lycopersicum]
Solyc06g052020.2	--	--	--	--|2e-20|nau:109231779|hypothetical protein	--	--	--	--	hypothetical protein CQW23_15311 [Capsicum baccatum]
Solyc08g006960.3	--	--	Cellular Component: Golgi apparatus (GO:0005794);; Cellular Component: plasma membrane (GO:0005886);; Cellular Component: clathrin-coated pit (GO:0005905);; Biological Process: intracellular protein transport (GO:0006886);; Biological Process: endocytosis (GO:0006897);; Molecular Function: lipid binding (GO:0008289);; Cellular Component: clathrin adaptor complex (GO:0030131);;	K11826|0.0|spen:107029037|K11826 AP2M1; AP-2 complex subunit mu-1	[U]	Intracellular trafficking, secretion, and vesicular transport	Adaptor complexes medium subunit family	AP-2 complex subunit mu OS=Arabidopsis thaliana OX=3702 GN=AP2M PE=1 SV=1	adaptor protein-2 mu-adaptin [Solanum lycopersicum]
Solyc05g005680.3	[G]	Carbohydrate transport and metabolism	Molecular Function: hydrolase activity, hydrolyzing O-glycosyl compounds (GO:0004553);; Cellular Component: cell wall (GO:0005618);; Cellular Component: integral component of plasma membrane (GO:0005887);; Biological Process: plant-type cell wall modification involved in multidimensional cell growth (GO:0009831);; Biological Process: xyloglucan metabolic process (GO:0010411);; Molecular Function:…	K08235|0.0|sly:101253894|K08235 E2.4.1.207; xyloglucan:xyloglucosyl transferase [EC:2.4.1.207]	--	--	Glycosyl hydrolases family 16;; Xyloglucan endo-transglycosylase (XET) C-terminus	Probable xyloglucan endotransglucosylase/hydrolase protein 33 OS=Arabidopsis thaliana OX=3702 GN=XTH33 PE=2 SV=2	PREDICTED: probable xyloglucan endotransglucosylase/hydrolase protein 33 [Solanum lycopersicum]
Solyc04g011630.1	--	--	Molecular Function: DNA-binding transcription factor activity (GO:0003700);; Cellular Component: nucleus (GO:0005634);; Biological Process: transcription, DNA-templated (GO:0006351);; Biological Process: regulation of transcription, DNA-templated (GO:0006355);; Molecular Function: sequence-specific DNA binding (GO:0043565);;	--|1e-114|sly:101256274|hypothetical protein	--	--	GRAS domain family	Scarecrow-like protein 33 OS=Arabidopsis thaliana OX=3702 GN=SCL33 PE=1 SV=1	PREDICTED: scarecrow-like protein 14 [Solanum lycopersicum]
Solyc06g072450.1	--	--	Cellular Component: vacuole (GO:0005773);; Biological Process: transport (GO:0006810);; Biological Process: regulation of growth (GO:0040008);; Molecular Function: protein homodimerization activity (GO:0042803);;	--|1e-129|sly:101249095|hypothetical protein	--	--	Agenet domain	DUF724 domain-containing protein 3 OS=Arabidopsis thaliana OX=3702 GN=DUF3 PE=1 SV=1	PREDICTED: DUF724 domain-containing protein 3-like [Solanum lycopersicum]
Solyc01g109895.1	--	--	--	--|4e-54|sly:101246971|hypothetical protein	--	--	--	Protein CASPARIAN STRIP INTEGRITY FACTOR 1 OS=Arabidopsis thaliana OX=3702 GN=CIF1 PE=1 SV=1	PREDICTED: uncharacterized protein LOC101246971 isoform X1 [Solanum lycopersicum]
Solyc05g046190.1	[N]	Cell motility	--	--|2e-52|spen:107018988|hypothetical protein	--	--	--	Protein PELPK1 OS=Arabidopsis thaliana OX=3702 GN=PELPK1 PE=2 SV=1	PREDICTED: periaxin-like [Solanum pennellii]
Solyc02g085340.1	--	--	--	--|0.0|sly:101257128|hypothetical protein	--	--	GRAS domain family	SCARECROW-LIKE protein 7 OS=Populus euphratica OX=75702 GN=SCL7 PE=2 SV=1	PREDICTED: scarecrow-like protein 4 [Solanum lycopersicum]
Solyc07g041740.1	--	--	--	--|8e-24|nta:107815630|hypothetical protein	--	--	Reverse transcriptase-like	--	hypothetical protein CQW23_01621 [Capsicum baccatum]
Solyc03g112970.1	--	--	Cellular Component: Golgi membrane (GO:0000139);; Cellular Component: extracellular region (GO:0005576);; Cellular Component: cell wall (GO:0005618);; Cellular Component: endosome (GO:0005768);; Cellular Component: vacuolar membrane (GO:0005774);; Cellular Component: Golgi apparatus (GO:0005794);; Cellular Component: trans-Golgi network (GO:0005802);; Cellular Component: plasma membrane (GO:00058…	--|0.0|sly:101250877|hypothetical protein	--	--	Plant invertase/pectin methylesterase inhibitor	Pectinesterase 1 OS=Arabidopsis thaliana OX=3702 GN=PME1 PE=1 SV=1	PREDICTED: uncharacterized protein LOC101250877 [Solanum lycopersicum]
Solyc04g077620.1	--	--	--	--|2e-82|sly:104647238|hypothetical protein	--	--	--	--	PREDICTED: uncharacterized protein LOC104647238 [Solanum lycopersicum]
Solyc08g066980.4	--	--	--	K15281|1e-120|spen:107029091|K15281 SLC35D; solute carrier family 35	[GOU]	--	--	Nucleotide-sugar uncharacterized transporter 3 OS=Arabidopsis thaliana OX=3702 GN=At4g32272 PE=2 SV=1	PREDICTED: UDP-N-acetylglucosamine/UDP-glucose/GDP-mannose transporter [Solanum lycopersicum]
Solyc11g150143.1	--	--	--	--|7e-16|nsy:104248855|hypothetical protein	--	--	--	--	PREDICTED: uncharacterized protein LOC104248855 [Nicotiana sylvestris]
Solyc04g039840.1	[G]	Carbohydrate transport and metabolism	Molecular Function: monooxygenase activity (GO:0004497);; Cellular Component: chloroplast (GO:0009507);; Biological Process: photorespiration (GO:0009853);; Molecular Function: ribulose-bisphosphate carboxylase activity (GO:0016984);; Biological Process: reductive pentose-phosphate cycle (GO:0019253);;	K01601|6e-30|nta:107816460|K01601 rbcL; ribulose-bisphosphate carboxylase large chain [EC:4.1.1.39]	--	--	Ribulose bisphosphate carboxylase large chain, N-terminal domain	Ribulose bisphosphate carboxylase large chain (Fragment) OS=Nemopanthus mucronatus OX=4302 GN=rbcL PE=3 SV=2	ribulose-1,5-bisphosphate carboxylase/oxygenase large subunit, partial (chloroplast) [Codonanthopsis corniculata]
Solyc01g068110.2	--	--	Cellular Component: extracellular region (GO:0005576);; Cellular Component: cell wall (GO:0005618);; Cellular Component: plasmodesma (GO:0009506);; Molecular Function: pectinesterase activity (GO:0030599);; Biological Process: cell wall modification (GO:0042545);; Molecular Function: aspartyl esterase activity (GO:0045330);; Biological Process: pectin catabolic process (GO:0045490);; Molecular Fu…	K01051|1e-84|sly:101259781|K01051 E3.1.1.11; pectinesterase [EC:3.1.1.11]	--	--	Pectinesterase	Pectinesterase 4 OS=Arabidopsis thaliana OX=3702 GN=PME4 PE=2 SV=1	PREDICTED: pectinesterase [Solanum lycopersicum]
Solyc02g083490.3	--	--	Molecular Function: peroxidase activity (GO:0004601);; Cellular Component: extracellular region (GO:0005576);; Biological Process: response to oxidative stress (GO:0006979);; Cellular Component: plant-type cell wall (GO:0009505);; Biological Process: plant-type cell wall organization (GO:0009664);; Molecular Function: heme binding (GO:0020037);; Biological Process: hydrogen peroxide catabolic pro…	K00430|0.0|spen:107009520|K00430 E1.11.1.7; peroxidase [EC:1.11.1.7]	--	--	Peroxidase	Peroxidase 64 OS=Arabidopsis thaliana OX=3702 GN=PER64 PE=1 SV=1	PREDICTED: peroxidase 64 isoform X1 [Solanum lycopersicum]
Solyc06g069180.3	--	--	Cellular Component: cytosol (GO:0005829);; Cellular Component: plasma membrane (GO:0005886);; Biological Process: regulation of phosphorylation (GO:0042325);; Biological Process: response to cadmium ion (GO:0046686);;	K03456|0.0|sly:101267244|K03456 PPP2R1; serine/threonine-protein phosphatase 2A regulatory subunit A	[T]	Signal transduction mechanisms	HEAT repeat;; HEAT repeats;; HEAT-like repeat;; Vacuolar 14 Fab1-binding region;; CLASP N terminal;; Required for nuclear transport of RNA pol II C-terminus 1;; non-SMC mitotic condensation complex subunit 1	Serine/threonine-protein phosphatase 2A 65 kDa regulatory subunit A beta isoform OS=Arabidopsis thaliana OX=3702 GN=PP2AA2 PE=1 SV=2	protein phosphatase 2A subunit A [Solanum lycopersicum]
Solyc01g067070.3	--	--	--	K15108|0.0|sly:101250334|K15108 SLC25A19; solute carrier family 25 (mitochondrial thiamine pyrophosphate transporter), member 19	[C]	Energy production and conversion	Mitochondrial carrier protein	Mitochondrial thiamine diphosphate carrier 2 OS=Arabidopsis thaliana OX=3702 GN=At5g48970 PE=2 SV=1	PREDICTED: mitochondrial thiamine pyrophosphate carrier [Solanum lycopersicum]
Solyc12g009100.2	--	--	--	--|0.0|sly:101249332|hypothetical protein	--	--	TMEM192 family	Protein FIP1 OS=Arabidopsis thaliana OX=3702 GN=FIP1 PE=1 SV=1	PREDICTED: uncharacterized protein LOC101249332 [Solanum lycopersicum]
Solyc06g062800.4	[LKJ]	--	Molecular Function: translation initiation factor activity (GO:0003743);; Molecular Function: helicase activity (GO:0004386);; Molecular Function: ATP binding (GO:0005524);;	K03257|0.0|spen:107022595|K03257 EIF4A; translation initiation factor 4A	[J]	Translation, ribosomal structure and biogenesis	DEAD/DEAH box helicase;; Helicase conserved C-terminal domain	Eukaryotic initiation factor 4A-8 OS=Nicotiana tabacum OX=4097 PE=2 SV=1	PREDICTED: eukaryotic initiation factor 4A-8 isoform X1 [Solanum lycopersicum]
Solyc06g005600.3	--	--	--	K12593|1e-133|sly:101255403|K12593 MPHOSPH6; M-phase phosphoprotein 6, animal type	--	--	--	--	PREDICTED: uncharacterized protein LOC101255403 [Solanum lycopersicum]
Solyc03g119620.1	--	--	Cellular Component: plasma membrane (GO:0005886);; Biological Process: lipid transport (GO:0006869);; Molecular Function: lipid binding (GO:0008289);; Cellular Component: anchored component of membrane (GO:0031225);;	--|1e-134|sly:104646555|hypothetical protein	--	--	Probable lipid transfer;; Protease inhibitor/seed storage/LTP family	Protein YLS3 OS=Arabidopsis thaliana OX=3702 GN=YLS3 PE=2 SV=1	PREDICTED: non-specific lipid-transfer protein 1 [Solanum lycopersicum]
Solyc07g053770.2	--	--	--	--	--	--	--	--	hypothetical protein A4A49_32923 [Nicotiana attenuata]
Solyc03g111993.1	[Q]	Secondary metabolites biosynthesis, transport and catabolism	Molecular Function: monooxygenase activity (GO:0004497);; Molecular Function: iron ion binding (GO:0005506);; Cellular Component: integral component of membrane (GO:0016021);; Molecular Function: oxidoreductase activity, acting on paired donors, with incorporation or reduction of molecular oxygen (GO:0016705);; Molecular Function: heme binding (GO:0020037);;	--|9e-66|sot:102590625|hypothetical protein	[Q]	Secondary metabolites biosynthesis, transport and catabolism	Cytochrome P450	Cytochrome P450 71A4 OS=Solanum melongena OX=4111 GN=CYP71A4 PE=2 SV=1	PREDICTED: cytochrome P450 71A4-like [Solanum pennellii]
Solyc07g042010.4	[L]	Replication, recombination and repair	Biological Process: double-strand break repair via homologous recombination (GO:0000724);; Molecular Function: DNA binding (GO:0003677);; Molecular Function: ATP binding (GO:0005524);; Cellular Component: nucleus (GO:0005634);; Cellular Component: chromosome (GO:0005694);; Cellular Component: cytoplasm (GO:0005737);; Biological Process: DNA recombination (GO:0006310);; Molecular Function: ATP-dep…	K10901|0.0|sly:101250424|K10901 BLM; bloom syndrome protein [EC:3.6.4.12]	[L]	Replication, recombination and repair	DEAD/DEAH box helicase;; Helicase conserved C-terminal domain;; RecQ zinc-binding	ATP-dependent DNA helicase Q-like 3 OS=Arabidopsis thaliana OX=3702 GN=RECQL3 PE=1 SV=1	PREDICTED: ATP-dependent DNA helicase Q-like 3 isoform X1 [Solanum lycopersicum]
Solyc08g078250.4	[R]	General function prediction only	--	K01074|0.0|sly:101264960|K01074 PPT; palmitoyl-protein thioesterase [EC:3.1.2.22]	[IO]	--	Palmitoyl protein thioesterase	--	PREDICTED: palmitoyl-protein thioesterase 1 [Solanum lycopersicum]
MSTRG.3592	--	--	--	--|4e-13|mtr:MTR_4g093880|hypothetical protein	--	--	--	--	hypothetical protein MTR_4g093880 [Medicago truncatula]
Solyc03g118830.3	[S]	Function unknown	--	--|0.0|sly:101247900|hypothetical protein	[R]	General function prediction only	Protein of unknown function (DUF1295);; 3-oxo-5-alpha-steroid 4-dehydrogenase	--	PREDICTED: uncharacterized protein LOC101247900 isoform X1 [Solanum lycopersicum]
MSTRG.3652	--	--	--	K00134|2e-13|spen:107018802|K00134 GAPDH; glyceraldehyde 3-phosphate dehydrogenase [EC:1.2.1.12]	--	--	--	--	PREDICTED: glyceraldehyde-3-phosphate dehydrogenase GAPC1, cytosolic-like [Solanum pennellii]
Solyc09g075290.3	[J]	Translation, ribosomal structure and biogenesis	Molecular Function: structural constituent of ribosome (GO:0003735);; Cellular Component: vacuole (GO:0005773);; Cellular Component: vacuolar membrane (GO:0005774);; Cellular Component: plasma membrane (GO:0005886);; Biological Process: translation (GO:0006412);; Cellular Component: chloroplast (GO:0009507);; Cellular Component: large ribosomal subunit (GO:0015934);; Cellular Component: cytosolic…	K02883|1e-130|sly:101267842|K02883 RP-L18e; large subunit ribosomal protein L18e	[J]	Translation, ribosomal structure and biogenesis	Ribosomal protein 60S L18 and 50S L18e;; Ribosomal proteins 50S-L15, 50S-L18e, 60S-L27A	60S ribosomal protein L18-2 OS=Arabidopsis thaliana OX=3702 GN=RPL18B PE=1 SV=2	PREDICTED: 60S ribosomal protein L18-2 [Solanum lycopersicum]
Solyc05g016070.2	--	--	Cellular Component: nucleus (GO:0005634);; Biological Process: transcription, DNA-templated (GO:0006351);; Biological Process: regulation of transcription, DNA-templated (GO:0006355);; Biological Process: primary shoot apical meristem specification (GO:0010072);;	--|1e-29|spen:107026193|hypothetical protein	[R]	General function prediction only	--	Topless-related protein 4 OS=Arabidopsis thaliana OX=3702 GN=TPR4 PE=1 SV=2	hypothetical protein DCAR_009319 [Daucus carota subsp. sativus]
Solyc02g060585.1	--	--	--	K04523|1e-23|sot:102592283|K04523 UBQLN; ubiquilin	--	--	--	--	PREDICTED: ubiquitin domain-containing protein DSK2b-like [Solanum lycopersicum]
Solyc12g009040.3	[I]	Lipid transport and metabolism	Molecular Function: long-chain fatty acid-CoA ligase activity (GO:0004467);; Molecular Function: ATP binding (GO:0005524);; Cellular Component: endoplasmic reticulum (GO:0005783);; Cellular Component: Golgi apparatus (GO:0005794);; Biological Process: fatty acid metabolic process (GO:0006631);; Cellular Component: chloroplast envelope (GO:0009941);; Molecular Function: decanoate-CoA ligase activi…	K01897|0.0|sly:101246995|K01897 ACSL; long-chain acyl-CoA synthetase [EC:6.2.1.3]	[I]	Lipid transport and metabolism	AMP-binding enzyme	Long chain acyl-CoA synthetase 8 OS=Arabidopsis thaliana OX=3702 GN=LACS8 PE=1 SV=1	PREDICTED: LOW QUALITY PROTEIN: long chain acyl-CoA synthetase 8-like [Solanum lycopersicum]
Solyc02g032000.1	--	--	Molecular Function: DNA binding (GO:0003677);; Molecular Function: DNA-binding transcription factor activity (GO:0003700);; Cellular Component: nucleus (GO:0005634);; Biological Process: transcription, DNA-templated (GO:0006351);;	--|6e-57|spen:107009870|hypothetical protein	[K]	Transcription	SRF-type transcription factor (DNA-binding and dimerisation domain)	Agamous-like MADS-box protein AGL29 OS=Arabidopsis thaliana OX=3702 GN=AGL29 PE=2 SV=1	PREDICTED: agamous-like MADS-box protein AGL29 [Solanum pennellii]
Solyc06g069360.3	--	--	Molecular Function: histone acetyltransferase activity (GO:0004402);; Cellular Component: nucleus (GO:0005634);; Cellular Component: nuclear heterochromatin (GO:0005720);; Biological Process: transcription, DNA-templated (GO:0006351);; Biological Process: regulation of transcription, DNA-templated (GO:0006355);; Molecular Function: zinc ion binding (GO:0008270);; Molecular Function: methyl-CpG bi…	--|0.0|sly:101264529|hypothetical protein	[K]	Transcription	PHD-finger;; Ring finger domain	Methyl-CpG-binding domain-containing protein 9 OS=Arabidopsis thaliana OX=3702 GN=MBD9 PE=2 SV=1	PREDICTED: uncharacterized protein LOC101264529 [Solanum lycopersicum]
Solyc06g054185.1	--	--	--	--|4e-22|spen:107022370|hypothetical protein	--	--	--	--	PREDICTED: uncharacterized protein LOC107022370 [Solanum pennellii]
Solyc11g073250.2	--	--	Cellular Component: nucleosome (GO:0000786);; Molecular Function: DNA binding (GO:0003677);; Cellular Component: nucleus (GO:0005634);;	K11251|1e-101|spen:107004541|K11251 H2A; histone H2A	[B]	Chromatin structure and dynamics	C-terminus of histone H2A;; Core histone H2A/H2B/H3/H4;; Histone-like transcription factor (CBF/NF-Y) and archaeal histone	Histone H2A OS=Euphorbia esula OX=3993 PE=2 SV=1	PREDICTED: histone H2A isoform X1 [Solanum lycopersicum]
Solyc05g056390.2	[O]	Posttranslational modification, protein turnover, chaperones	Molecular Function: copper ion binding (GO:0005507);; Molecular Function: ATP binding (GO:0005524);; Cellular Component: mitochondrion (GO:0005739);; Cellular Component: mitochondrial matrix (GO:0005759);; Biological Process: response to unfolded protein (GO:0006986);; Biological Process: response to heat (GO:0009408);; Molecular Function: unfolded protein binding (GO:0051082);; Biological Proces…	K04078|3e-64|sly:101244957|K04078 groES; chaperonin GroES	[O]	Posttranslational modification, protein turnover, chaperones	Chaperonin 10 Kd subunit	10 kDa chaperonin, mitochondrial OS=Arabidopsis thaliana OX=3702 GN=CPN10 PE=1 SV=1	chaperonin [Solanum lycopersicum]
Solyc00g500139.1	--	--	Cellular Component: photosystem I (GO:0009522);; Cellular Component: chloroplast thylakoid membrane (GO:0009535);; Biological Process: photosynthesis (GO:0015979);; Cellular Component: integral component of membrane (GO:0016021);; Molecular Function: chlorophyll binding (GO:0016168);; Molecular Function: oxidoreductase activity (GO:0016491);; Biological Process: protein-chromophore linkage (GO:00…	--|0.0|sot:SotuCp021|hypothetical protein	--	--	Photosystem I psaA/psaB protein	Photosystem I P700 chlorophyll a apoprotein A1 OS=Solanum tuberosum OX=4113 GN=psaA PE=3 SV=1	Photosystem I chlorophyll a apoprotein A1 [Capsicum chinense]
Solyc06g074650.3	--	--	Cellular Component: plasma membrane (GO:0005886);; Cellular Component: clathrin-coated pit (GO:0005905);; Biological Process: intracellular protein transport (GO:0006886);; Biological Process: endocytosis (GO:0006897);; Molecular Function: lipid binding (GO:0008289);; Molecular Function: protein transporter activity (GO:0008565);; Cellular Component: membrane (GO:0016020);; Cellular Component: cl…	K11824|0.0|sly:101246147|K11824 AP2A; AP-2 complex subunit alpha	[U]	Intracellular trafficking, secretion, and vesicular transport	Adaptin N terminal region;; Alpha adaptin AP2, C-terminal domain;; Adaptin C-terminal domain;; non-SMC mitotic condensation complex subunit 1	AP-2 complex subunit alpha-1 OS=Arabidopsis thaliana OX=3702 GN=ALPHA-ADR PE=1 SV=1	PREDICTED: AP-2 complex subunit alpha-1-like [Solanum lycopersicum]
Solyc03g096180.4	--	--	--	--|9e-22|sot:102581706|hypothetical protein	--	--	--	--	PREDICTED: LOW QUALITY PROTEIN: mucin-5B-like [Solanum tuberosum]
Solyc01g150150.1	--	--	Biological Process: double-strand break repair via homologous recombination (GO:0000724);; Molecular Function: DNA binding (GO:0003677);; Molecular Function: ATP binding (GO:0005524);; Cellular Component: nucleus (GO:0005634);; Cellular Component: chromosome (GO:0005694);; Cellular Component: cytoplasm (GO:0005737);; Biological Process: DNA repair (GO:0006281);; Molecular Function: four-way junct…	K10900|3e-28|sot:102598356|K10900 WRN; werner syndrome ATP-dependent helicase [EC:3.6.4.12]	--	--	--	ATP-dependent DNA helicase Q-like SIM OS=Arabidopsis thaliana OX=3702 GN=RECQSIM PE=2 SV=1	PREDICTED: ATP-dependent DNA helicase Q-like SIM isoform X1 [Solanum tuberosum]
Solyc10g005490.4	--	--	Cellular Component: nucleus (GO:0005634);; Biological Process: nucleosome assembly (GO:0006334);; Biological Process: transcription, DNA-templated (GO:0006351);; Biological Process: regulation of transcription, DNA-templated (GO:0006355);; Biological Process: multicellular organism development (GO:0007275);; Molecular Function: zinc ion binding (GO:0008270);; Biological Process: response to heat …	--|0.0|sly:101248817|hypothetical protein	[KT]	--	P-loop containing NTP hydrolase pore-1;; PHD-finger;; Type III restriction enzyme, res subunit	Protein FORGETTER 1 OS=Arabidopsis thaliana OX=3702 GN=FGT1 PE=1 SV=1	PREDICTED: protein strawberry notch homolog 1 isoform X2 [Solanum lycopersicum]
Solyc07g062840.3	--	--	Molecular Function: DNA binding (GO:0003677);; Molecular Function: DNA-binding transcription factor activity (GO:0003700);; Cellular Component: nucleus (GO:0005634);; Biological Process: transcription, DNA-templated (GO:0006351);; Biological Process: primary shoot apical meristem specification (GO:0010072);; Biological Process: secondary shoot formation (GO:0010223);; Biological Process: leaf dev…	--|0.0|sly:100301934|hypothetical protein	--	--	No apical meristem (NAM) protein	Protein CUP-SHAPED COTYLEDON 2 OS=Arabidopsis thaliana OX=3702 GN=NAC098 PE=1 SV=1	NO APICAL MERISTEM [Solanum lycopersicum]
Solyc09g008070.4	[O]	Posttranslational modification, protein turnover, chaperones	Molecular Function: ATP binding (GO:0005524);; Cellular Component: plasma membrane (GO:0005886);; Biological Process: cell cycle (GO:0007049);; Molecular Function: hydrolase activity (GO:0016787);;	K13525|0.0|sly:101266255|K13525 VCP; transitional endoplasmic reticulum ATPase	[O]	Posttranslational modification, protein turnover, chaperones	ATPase family associated with various cellular activities (AAA);; Cell division protein 48 (CDC48), N-terminal domain;; Holliday junction DNA helicase ruvB N-terminus;; AAA domain (Cdc48 subfamily);; AAA ATPase domain;; Cell division protein 48 (CDC48), domain 2;; AAA domain;; AAA domain;; AAA domain (dynein-related subfamily);; AAA domain;; TIP49 C-terminus;; AAA domain;; RNA helicase;; Magnesiu…	Cell division cycle protein 48 homolog OS=Glycine max OX=3847 GN=CDC48 PE=2 SV=1	PREDICTED: cell division cycle protein 48 homolog [Solanum lycopersicum]
Solyc09g025200.2	[J]	Translation, ribosomal structure and biogenesis	Molecular Function: structural constituent of ribosome (GO:0003735);; Cellular Component: ribosome (GO:0005840);; Biological Process: translation (GO:0006412);;	K02883|2e-35|spen:107030410|K02883 RP-L18e; large subunit ribosomal protein L18e	[J]	Translation, ribosomal structure and biogenesis	Ribosomal protein 60S L18 and 50S L18e	60S ribosomal protein L18 (Fragment) OS=Cicer arietinum OX=3827 GN=RPL18 PE=2 SV=1	PREDICTED: 60S ribosomal protein L18-2-like [Solanum pennellii]
Solyc07g042910.4	--	--	--	--|0.0|spen:107026115|hypothetical protein	--	--	--	--	PREDICTED: uncharacterized protein LOC101252412 [Solanum lycopersicum]
Solyc06g073180.3	--	--	Molecular Function: DNA binding (GO:0003677);; Molecular Function: DNA-binding transcription factor activity (GO:0003700);; Molecular Function: transcription coregulator activity (GO:0003712);; Cellular Component: nucleus (GO:0005634);; Biological Process: transcription, DNA-templated (GO:0006351);; Biological Process: regulation of transcription, DNA-templated (GO:0006355);; Molecular Function: …	--|1e-175|sly:778334|hypothetical protein	--	--	B-box zinc finger	B-box zinc finger protein 24 OS=Arabidopsis thaliana OX=3702 GN=BBX24 PE=1 SV=1	CONSTANS interacting protein 1 [Solanum lycopersicum]
Solyc02g094370.1	--	--	Cellular Component: exocyst (GO:0000145);; Cellular Component: cytosol (GO:0005829);; Cellular Component: plasma membrane (GO:0005886);; Biological Process: exocytosis (GO:0006887);; Biological Process: defense response to bacterium (GO:0042742);; Cellular Component: phagocytic vesicle (GO:0045335);; Biological Process: defense response to fungus (GO:0050832);; Cellular Component: extracellular e…	K07195|0.0|sly:101261092|K07195 EXOC7; exocyst complex component 7	[U]	Intracellular trafficking, secretion, and vesicular transport	Exo70 exocyst complex subunit	Exocyst complex component EXO70B1 OS=Arabidopsis thaliana OX=3702 GN=EXO70B1 PE=1 SV=1	PREDICTED: exocyst complex component EXO70B1 [Solanum lycopersicum]
Solyc12g098880.2	--	--	--	--|2e-37|nta:107771279|hypothetical protein	--	--	--	--	PREDICTED: uncharacterized protein LOC107771279 [Nicotiana tabacum]
Solyc12g088270.2	--	--	Cellular Component: extracellular region (GO:0005576);; Biological Process: proteolysis (GO:0006508);; Molecular Function: sinapoyltransferase activity (GO:0016752);; Biological Process: secondary metabolic process (GO:0019748);; Molecular Function: sinapoylglucose-choline O-sinapoyltransferase activity (GO:0047202);;	K16296|2e-49|sly:112940472|K16296 SCPL-I; serine carboxypeptidase-like clade I [EC:3.4.16.-]	[OE]	--	Serine carboxypeptidase	Serine carboxypeptidase-like 19 OS=Arabidopsis thaliana OX=3702 GN=SCPL19 PE=1 SV=1	PREDICTED: serine carboxypeptidase-like 11, partial [Solanum tuberosum]
Solyc10g078790.1	--	--	Cellular Component: extracellular region (GO:0005576);; Cellular Component: primary cell wall (GO:0009530);; Biological Process: cell wall organization (GO:0071555);;	--|0.0|sly:101253335|hypothetical protein	[D]	Cell cycle control, cell division, chromosome partitioning	Muniscin C-terminal mu homology domain	Extensin OS=Nicotiana tabacum OX=4097 GN=HRGPNT3 PE=2 SV=1	PREDICTED: uncharacterized protein LOC101253335 [Solanum lycopersicum]
Solyc10g049420.2	--	--	--	--	--	--	--	--	hypothetical protein A4A49_43190 [Nicotiana attenuata]
Solyc06g053750.3	--	--	--	--|0.0|sly:101251685|hypothetical protein	--	--	MATH domain	TNF receptor-associated factor homolog 1b OS=Arabidopsis thaliana OX=3702 GN=TRAF1B PE=1 SV=1	PREDICTED: MATH domain-containing protein At5g43560 isoform X3 [Solanum lycopersicum]
Solyc06g053880.1	--	--	Biological Process: fatty acid biosynthetic process (GO:0006633);; Biological Process: response to cold (GO:0009409);; Biological Process: response to light stimulus (GO:0009416);; Molecular Function: fatty acid elongase activity (GO:0009922);; Cellular Component: integral component of membrane (GO:0016021);; Molecular Function: 3-oxo-arachidoyl-CoA synthase activity (GO:0102336);; Molecular Func…	K15397|4e-28|sot:102581202|K15397 KCS; 3-ketoacyl-CoA synthase [EC:2.3.1.199]	--	--	--	3-ketoacyl-CoA synthase 20 OS=Arabidopsis thaliana OX=3702 GN=KCS20 PE=2 SV=1	PREDICTED: 3-ketoacyl-CoA synthase 20-like [Solanum tuberosum]
Solyc03g063450.2	--	--	Molecular Function: threonine-type endopeptidase activity (GO:0004298);; Cellular Component: nucleus (GO:0005634);; Cellular Component: cytoplasm (GO:0005737);; Cellular Component: proteasome core complex (GO:0005839);; Biological Process: proteolysis involved in cellular protein catabolic process (GO:0051603);;	K02737|4e-39|spen:107020554|K02737 PSMB5; 20S proteasome subunit beta 5 [EC:3.4.25.1]	[O]	Posttranslational modification, protein turnover, chaperones	--	Proteasome subunit beta type-5 OS=Spinacia oleracea OX=3562 PE=2 SV=1	PREDICTED: proteasome subunit beta type-5-like [Solanum pennellii]
Solyc07g009233.1	--	--	--	--|1e-06|nta:107790571|hypothetical protein	--	--	--	--	PREDICTED: defensin-like protein 1 [Nicotiana sylvestris]
Solyc07g150113.1	--	--	--	--|3e-40|sot:107063016|hypothetical protein	--	--	--	--	PREDICTED: F-box protein CPR30-like [Solanum tuberosum]
Solyc04g078500.1	--	--	Biological Process: cell cycle (GO:0007049);; Biological Process: cell division (GO:0051301);; Biological Process: regulation of cell cycle (GO:0051726);;	--|1e-161|sly:101258257|hypothetical protein	--	--	Cyclin, N-terminal domain	Cyclin-J18 OS=Arabidopsis thaliana OX=3702 GN=CYCJ18 PE=2 SV=2	PREDICTED: cyclin-J18 [Solanum lycopersicum]
Solyc04g007770.3	--	--	Biological Process: response to biotic stimulus (GO:0009607);; Biological Process: type I hypersensitivity (GO:0016068);;	--|1e-106|sly:101264312|hypothetical protein	--	--	Pathogenesis-related protein Bet v I family	Kirola OS=Actinidia deliciosa OX=3627 PE=1 SV=1	Sn-1-like protein [Solanum lycopersicum]
Solyc02g088120.4	--	--	Molecular Function: RNA binding (GO:0003723);; Cellular Component: nucleus (GO:0005634);;	K21444|0.0|sot:102579670|K21444 PCBP3_4; poly(rC)-binding protein 3/4	[AR]	--	KH domain;; KH domain;; KH domain	KH domain-containing protein At4g18375 OS=Arabidopsis thaliana OX=3702 GN=At4g18375 PE=2 SV=1	PREDICTED: KH domain-containing protein At4g18375-like isoform X2 [Solanum tuberosum]
Solyc12g049090.3	--	--	--	--|0.0|sly:101256073|hypothetical protein	--	--	--	Protein PELPK1 OS=Arabidopsis thaliana OX=3702 GN=PELPK1 PE=2 SV=1	PREDICTED: uncharacterized protein LOC101256073 [Solanum lycopersicum]
Solyc09g092210.4	--	--	Cellular Component: cytoplasm (GO:0005737);; Cellular Component: cytosol (GO:0005829);; Biological Process: protein folding (GO:0006457);; Biological Process: response to heat (GO:0009408);; Biological Process: pollen development (GO:0009555);; Biological Process: response to cytokinin (GO:0009735);; Biological Process: embryonic pattern specification (GO:0009880);; Biological Process: leaf morph…	--|0.0|sly:104649415|hypothetical protein	[T]	Signal transduction mechanisms	CS domain	Protein BOBBER 1 OS=Arabidopsis thaliana OX=3702 GN=BOB1 PE=1 SV=1	PREDICTED: stress response protein NST1-like [Solanum lycopersicum]
Solyc02g064810.1	--	--	Biological Process: response to auxin (GO:0009733);; Molecular Function: ligase activity (GO:0016874);;	K14487|1e-38|sot:102604728|K14487 GH3; auxin responsive GH3 gene family	--	--	GH3 auxin-responsive promoter	Probable indole-3-acetic acid-amido synthetase GH3.1 OS=Arabidopsis thaliana OX=3702 GN=GH3.1 PE=2 SV=1	PREDICTED: probable indole-3-acetic acid-amido synthetase GH3.1 [Solanum tuberosum]
Solyc07g054700.3	--	--	--	--|3e-20|rcn:112184470|hypothetical protein	[G]	Carbohydrate transport and metabolism	--	--	hypothetical protein CQW23_17309 [Capsicum baccatum]
Solyc00g020020.2	--	--	--	--|2e-43|cann:KY47_p072|hypothetical protein	--	--	--	--	orf103 (mitochondrion) [Solanum commersonii]
Solyc07g007840.3	--	--	--	--|0.0|sly:101259453|hypothetical protein	--	--	--	--	PREDICTED: uncharacterized protein LOC101259453 isoform X2 [Solanum lycopersicum]
Solyc03g116973.1	--	--	--	--|3e-11|sot:102595715|hypothetical protein	--	--	--	--	PREDICTED: uncharacterized protein LOC102595715 isoform X2 [Solanum tuberosum]
Solyc12g009070.1	--	--	--	--|1e-44|sly:101248456|hypothetical protein	--	--	--	--	PREDICTED: uncharacterized protein LOC101248456 [Solanum lycopersicum]
Solyc05g046280.3	--	--	Molecular Function: RNA binding (GO:0003723);; Molecular Function: endonuclease activity (GO:0004519);; Biological Process: RNA modification (GO:0009451);; Cellular Component: intracellular membrane-bounded organelle (GO:0043231);;	--|0.0|sly:101252589|hypothetical protein	[R]	General function prediction only	PPR repeat family;; PPR repeat;; PPR repeat;; Pentatricopeptide repeat domain;; Pentacotripeptide-repeat region of PRORP	Pentatricopeptide repeat-containing protein At3g49740 OS=Arabidopsis thaliana OX=3702 GN=PCMP-E84 PE=2 SV=1	PREDICTED: pentatricopeptide repeat-containing protein At3g49740 [Solanum lycopersicum]
Solyc01g102590.3	--	--	Molecular Function: mRNA binding (GO:0003729);; Molecular Function: translation initiation factor activity (GO:0003743);; Cellular Component: nucleus (GO:0005634);; Cellular Component: cytosol (GO:0005829);; Cellular Component: eukaryotic translation initiation factor 3 complex (GO:0005852);; Biological Process: translational initiation (GO:0006413);; Molecular Function: translation initiation fa…	K03252|0.0|sly:101253839|K03252 EIF3C; translation initiation factor 3 subunit C	[J]	Translation, ribosomal structure and biogenesis	Eukaryotic translation initiation factor 3 subunit 8 N-terminus;; PCI domain	Eukaryotic translation initiation factor 3 subunit C OS=Arabidopsis thaliana OX=3702 GN=TIF3C1 PE=1 SV=2	PREDICTED: eukaryotic translation initiation factor 3 subunit C-like [Solanum lycopersicum]
Solyc07g006820.4	[K]	Transcription	Molecular Function: RNA polymerase II transcription factor activity, TBP-class protein binding, involved in preinitiation complex assembly (GO:0001129);; Molecular Function: histone acetyltransferase activity (GO:0004402);; Cellular Component: transcription factor TFIID complex (GO:0005669);; Biological Process: DNA mediated transformation (GO:0009294);; Molecular Function: TBP-class protein bind…	K03125|0.0|sly:101245072|K03125 TAF1; transcription initiation factor TFIID subunit 1 [EC:2.3.1.48 2.7.11.1]	[K]	Transcription	Protein of unknown function (DUF3591);; Ubiquitin family;; TATA box-binding protein binding;; Ubiquitin-2 like Rad60 SUMO-like;; Zinc knuckle	Transcription initiation factor TFIID subunit 1 OS=Arabidopsis thaliana OX=3702 GN=TAF1 PE=1 SV=1	PREDICTED: transcription initiation factor TFIID subunit 1 isoform X1 [Solanum lycopersicum]
Solyc02g091520.3	[R]	General function prediction only	Molecular Function: GTPase activator activity (GO:0005096);; Molecular Function: phospholipid binding (GO:0005543);; Cellular Component: nucleus (GO:0005634);; Cellular Component: plasma membrane (GO:0005886);; Biological Process: abscisic acid-activated signaling pathway (GO:0009738);; Biological Process: positive regulation of abscisic acid-activated signaling pathway (GO:0009789);; Biological …	--|1e-116|sly:101255351|hypothetical protein	[R]	General function prediction only	C2 domain	Protein C2-DOMAIN ABA-RELATED 3 OS=Arabidopsis thaliana OX=3702 GN=CAR3 PE=3 SV=1	PREDICTED: protein C2-DOMAIN ABA-RELATED 3 [Solanum lycopersicum]
Solyc03g150143.1	--	--	--	--|0.0|sly:101256790|hypothetical protein	--	--	Ulp1 protease family, C-terminal catalytic domain	--	PREDICTED: uncharacterized protein LOC107030884 [Solanum pennellii]
Solyc00g500338.1	--	--	--	--	--	--	--	--	PREDICTED: uncharacterized protein LOC104648175 isoform X3 [Solanum lycopersicum]
Solyc03g005620.4	[Z]	Cytoskeleton	Molecular Function: ATP binding (GO:0005524);; Cellular Component: cytoplasm (GO:0005737);; Cellular Component: kinesin complex (GO:0005871);; Cellular Component: microtubule (GO:0005874);; Biological Process: microtubule-based movement (GO:0007018);; Molecular Function: microtubule binding (GO:0008017);; Molecular Function: ATP-dependent microtubule motor activity, plus-end-directed (GO:0008574)…	--|0.0|sly:101263672|hypothetical protein	[Z]	Cytoskeleton	Kinesin motor domain;; Microtubule binding	Kinesin-like protein KIN-10A OS=Arabidopsis thaliana OX=3702 GN=KIN10A PE=1 SV=1	PREDICTED: kinesin-like protein KIN-10A [Solanum lycopersicum]
Solyc10g049530.3	--	--	Cellular Component: nucleus (GO:0005634);; Biological Process: transcription, DNA-templated (GO:0006351);; Biological Process: regulation of transcription, DNA-templated (GO:0006355);;	K23222|0.0|nau:109230135|K23222 HARBI1; nuclease HARBI1 [EC:3.1.-.-]	[L]	Replication, recombination and repair	DDE superfamily endonuclease;; Myb/SANT-like DNA-binding domain;; Transposase DDE domain;; Plant transposon protein	L10-interacting MYB domain-containing protein OS=Arabidopsis thaliana OX=3702 GN=LIMYB PE=1 SV=1	PREDICTED: uncharacterized protein LOC109230135 [Nicotiana attenuata]
Solyc08g006170.1	--	--	Molecular Function: RNA binding (GO:0003723);; Molecular Function: endonuclease activity (GO:0004519);; Biological Process: RNA modification (GO:0009451);; Cellular Component: intracellular membrane-bounded organelle (GO:0043231);;	--|0.0|sly:101261049|hypothetical protein	[R]	General function prediction only	PPR repeat family;; PPR repeat;; PPR repeat;; Pentatricopeptide repeat domain;; Pentacotripeptide-repeat region of PRORP	Pentatricopeptide repeat-containing protein At2g36240 OS=Arabidopsis thaliana OX=3702 GN=At2g36240 PE=2 SV=1	PREDICTED: pentatricopeptide repeat-containing protein At2g36240 [Solanum lycopersicum]
Solyc09g031580.3	--	--	Molecular Function: histone acetyltransferase activity (GO:0004402);; Cellular Component: nucleus (GO:0005634);; Biological Process: transcription, DNA-templated (GO:0006351);; Biological Process: regulation of transcription, DNA-templated (GO:0006355);; Molecular Function: zinc ion binding (GO:0008270);; Cellular Component: plasmodesma (GO:0009506);; Molecular Function: double-stranded methylate…	--|0.0|sly:101264968|hypothetical protein	--	--	TPL-binding domain in jasmonate signalling;; Agenet domain;; PHD-finger;; Acetyltransferase (GNAT) family	Increased DNA methylation 1 OS=Arabidopsis thaliana OX=3702 GN=IDM1 PE=1 SV=1	PREDICTED: uncharacterized protein LOC101264968 isoform X1 [Solanum lycopersicum]
Solyc11g065080.2	--	--	--	--|1e-76|sly:101264177|hypothetical protein	--	--	--	--	PREDICTED: uncharacterized protein LOC101264177 isoform X2 [Solanum lycopersicum]
Solyc10g080400.2	--	--	Cellular Component: nucleus (GO:0005634);; Biological Process: defense response (GO:0006952);; Biological Process: mitotic cell cycle (GO:0007067);; Biological Process: megagametogenesis (GO:0009561);; Biological Process: endosperm development (GO:0009960);; Biological Process: trichome branching (GO:0010091);; Biological Process: response to UV-B (GO:0010224);; Biological Process: DNA endoredupl…	--|0.0|sly:101260887|hypothetical protein	--	--	--	Protein POLYCHOME OS=Arabidopsis thaliana OX=3702 GN=PYM PE=1 SV=1	PREDICTED: protein POLYCHOME [Solanum lycopersicum]
Solyc08g077780.3	[RTKL]	--	Molecular Function: protein serine/threonine kinase activity (GO:0004674);; Molecular Function: ATP binding (GO:0005524);; Cellular Component: nucleus (GO:0005634);; Cellular Component: cytoplasm (GO:0005737);; Biological Process: protein phosphorylation (GO:0006468);; Biological Process: abscisic acid-activated signaling pathway (GO:0009738);; Biological Process: intracellular signal transductio…	K14498|0.0|sly:101250433|K14498 SNRK2; serine/threonine-protein kinase SRK2 [EC:2.7.11.1]	[T]	Signal transduction mechanisms	Protein kinase domain;; Protein tyrosine kinase	Serine/threonine-protein kinase SAPK3 OS=Oryza sativa subsp. japonica OX=39947 GN=SAPK3 PE=1 SV=1	PREDICTED: serine/threonine-protein kinase SAPK3 [Solanum lycopersicum]
Solyc08g006290.3	[D]	Cell cycle control, cell division, chromosome partitioning	Cellular Component: plasma membrane (GO:0005886);; Cellular Component: anchored component of membrane (GO:0031225);;	--|9e-75|sly:101262937|hypothetical protein	--	--	--	Fasciclin-like arabinogalactan protein 3 OS=Arabidopsis thaliana OX=3702 GN=FLA3 PE=2 SV=1	PREDICTED: fasciclin-like arabinogalactan protein 3 [Solanum lycopersicum]
Solyc02g068170.1	--	--	--	--|3e-28|cann:107861503|hypothetical protein	--	--	--	--	hypothetical protein BC332_03932 [Capsicum chinense]
Solyc04g016010.4	[O]	Posttranslational modification, protein turnover, chaperones	Molecular Function: thioredoxin-disulfide reductase activity (GO:0004791);; Cellular Component: chloroplast (GO:0009507);; Molecular Function: oxidoreductase activity, acting on a sulfur group of donors, disulfide as acceptor (GO:0016671);; Biological Process: removal of superoxide radicals (GO:0019430);; Biological Process: hydrogen peroxide catabolic process (GO:0042744);; Molecular Function: i…	K00384|0.0|sly:101266017|K00384 trxB; thioredoxin reductase (NADPH) [EC:1.8.1.9]	[O]	Posttranslational modification, protein turnover, chaperones	Pyridine nucleotide-disulphide oxidoreductase;; Pyridine nucleotide-disulphide oxidoreductase;; Pyridine nucleotide-disulphide oxidoreductase;; Glucose inhibited division protein A;; FAD binding domain	Thioredoxin reductase NTRC OS=Oryza sativa subsp. japonica OX=39947 GN=Os07g0657900 PE=1 SV=2	PREDICTED: LOW QUALITY PROTEIN: thioredoxin reductase NTRC [Solanum lycopersicum]
Solyc07g049680.4	[BD]	--	Cellular Component: condensed chromosome (GO:0000793);; Cellular Component: nuclear condensin complex (GO:0000799);; Molecular Function: chromatin binding (GO:0003682);; Cellular Component: cytoplasm (GO:0005737);; Biological Process: mitotic chromosome condensation (GO:0007076);; Molecular Function: DNA topoisomerase binding (GO:0044547);; Biological Process: cell division (GO:0051301);; Molecul…	K06676|0.0|sly:101261635|K06676 BRRN1; condensin complex subunit 2	[BD]	--	Condensin complex subunit 2	Condensin complex subunit 2 OS=Arabidopsis thaliana OX=3702 GN=CAPH PE=1 SV=1	PREDICTED: condensin complex subunit 2 [Solanum lycopersicum]
Solyc10g150142.1	--	--	--	--|2e-81|sly:101249130|hypothetical protein	[L]	Replication, recombination and repair	Domain of unknown function (DUF4413)	--	PREDICTED: zinc finger BED domain-containing protein RICESLEEPER 2-like [Solanum lycopersicum]
Solyc11g062260.3	--	--	Molecular Function: ubiquitin-protein transferase activity (GO:0004842);; Molecular Function: zinc ion binding (GO:0008270);; Biological Process: protein ubiquitination (GO:0016567);; Molecular Function: ubiquitin conjugating enzyme binding (GO:0031624);; Biological Process: proteasome-mediated ubiquitin-dependent protein catabolic process (GO:0043161);; Biological Process: negative regulation of…	K19045|0.0|sly:101255658|K19045 BB; E3 ubiquitin-protein ligase BIG BROTHER and related proteins [EC:2.3.2.27]	[O]	Posttranslational modification, protein turnover, chaperones	Ring finger domain;; Zinc finger, C3HC4 type (RING finger);; RING-H2 zinc finger domain;; RING-like zinc finger;; Zinc finger, C3HC4 type (RING finger)	E3 ubiquitin ligase BIG BROTHER OS=Arabidopsis thaliana OX=3702 GN=BB PE=1 SV=1	PREDICTED: E3 ubiquitin ligase BIG BROTHER-like [Solanum lycopersicum]
Solyc10g009110.1	--	--	Molecular Function: DNA-binding transcription factor activity (GO:0003700);; Cellular Component: nucleus (GO:0005634);; Biological Process: transcription, DNA-templated (GO:0006351);; Biological Process: response to ethylene (GO:0009723);; Biological Process: response to abscisic acid (GO:0009737);; Biological Process: induced systemic resistance, jasmonic acid mediated signaling pathway (GO:0009…	K09286|1e-160|sly:544260|K09286 EREBP; EREBP-like factor	--	--	AP2 domain	Ethylene-responsive transcription factor 4 OS=Arabidopsis thaliana OX=3702 GN=ERF4 PE=1 SV=1	ethylene response factor 3 [Solanum lycopersicum]
Solyc06g075540.3	[G]	Carbohydrate transport and metabolism	--	--|0.0|sly:101257571|hypothetical protein	[R]	General function prediction only	Haloacid dehalogenase-like hydrolase;; HAD-hyrolase-like	--	PREDICTED: uncharacterized protein YKR070W [Solanum lycopersicum]
Solyc06g083050.3	--	--	Molecular Function: carboxypeptidase activity (GO:0004180);; Cellular Component: extracellular region (GO:0005576);; Cellular Component: vacuole (GO:0005773);; Cellular Component: peroxisome (GO:0005777);; Molecular Function: transferase activity, transferring acyl groups other than amino-acyl groups (GO:0016747);; Biological Process: secondary metabolic process (GO:0019748);;	K16296|0.0|sly:101257276|K16296 SCPL-I; serine carboxypeptidase-like clade I [EC:3.4.16.-]	[OE]	--	Serine carboxypeptidase	Serine carboxypeptidase-like 20 OS=Arabidopsis thaliana OX=3702 GN=SCPL20 PE=2 SV=2	PREDICTED: serine carboxypeptidase-like 20 [Solanum lycopersicum]
Solyc04g051860.3	[E]	Amino acid transport and metabolism	Molecular Function: magnesium ion binding (GO:0000287);; Molecular Function: shikimate kinase activity (GO:0004765);; Molecular Function: ATP binding (GO:0005524);; Biological Process: aromatic amino acid family biosynthetic process (GO:0009073);; Biological Process: chorismate biosynthetic process (GO:0009423);; Cellular Component: chloroplast (GO:0009507);; Biological Process: shikimate metabol…	K00891|0.0|sly:544078|K00891 E2.7.1.71; shikimate kinase [EC:2.7.1.71]	--	--	Shikimate kinase;; AAA domain;; ATPase family associated with various cellular activities (AAA)	Shikimate kinase, chloroplastic OS=Solanum lycopersicum OX=4081 GN=SK PE=1 SV=1	shikimate kinase, chloroplastic [Solanum lycopersicum]
Solyc07g039450.3	[J]	Translation, ribosomal structure and biogenesis	--	--|1e-134|sly:101268202|hypothetical protein	[R]	General function prediction only	Translation initiation factor SUI1	--	PREDICTED: translation machinery-associated protein 22-like [Solanum lycopersicum]
Solyc06g074850.3	[E]	Amino acid transport and metabolism	Molecular Function: serine-type carboxypeptidase activity (GO:0004185);; Cellular Component: extracellular region (GO:0005576);;	K16298|0.0|sly:101267900|K16298 SCPL-IV; serine carboxypeptidase-like clade IV [EC:3.4.16.-]	[OE]	--	Serine carboxypeptidase	Serine carboxypeptidase 3 OS=Hordeum vulgare OX=4513 GN=CBP3 PE=1 SV=2	PREDICTED: serine carboxypeptidase-like [Solanum lycopersicum]
Solyc04g050470.4	--	--	--	K07573|0.0|spen:107016805|K07573 CSL4; exosome complex component CSL4	--	--	--	--	PREDICTED: uncharacterized protein LOC107016805 [Solanum pennellii]
Solyc04g014710.3	--	--	--	--|1e-127|sly:101262609|hypothetical protein	--	--	--	--	PREDICTED: uncharacterized protein LOC101262609 [Solanum lycopersicum]
Solyc09g150154.1	--	--	--	--|3e-89|sot:107058971|hypothetical protein	[R]	General function prediction only	--	Retrovirus-related Pol polyprotein from transposon RE2 OS=Arabidopsis thaliana OX=3702 GN=RE2 PE=4 SV=1	PREDICTED: uncharacterized mitochondrial protein AtMg00810-like [Solanum tuberosum]
Solyc06g084360.4	--	--	Molecular Function: ubiquitin-protein transferase activity (GO:0004842);; Biological Process: organelle organization (GO:0006996);; Molecular Function: zinc ion binding (GO:0008270);; Cellular Component: chloroplast outer membrane (GO:0009707);; Cellular Component: integral component of membrane (GO:0016021);; Biological Process: regulation of protein import into chloroplast stroma (GO:1904215);;	K15688|0.0|sly:101250130|K15688 MUL1; E3 ubiquitin-protein ligase MUL1 [EC:2.3.2.27]	[O]	Posttranslational modification, protein turnover, chaperones	E3 Ubiquitin ligase;; Zinc finger, C3HC4 type (RING finger);; Prokaryotic RING finger family 4	E3 ubiquitin-protein ligase SP1 OS=Arabidopsis thaliana OX=3702 GN=SP1 PE=1 SV=1	PREDICTED: E3 ubiquitin-protein ligase SP1 isoform X2 [Solanum lycopersicum]
Solyc01g094840.3	--	--	Molecular Function: zinc ion binding (GO:0008270);; Molecular Function: transferase activity (GO:0016740);;	--|1e-143|sly:101264761|hypothetical protein	[O]	Posttranslational modification, protein turnover, chaperones	RING-H2 zinc finger domain;; Ring finger domain;; Anaphase-promoting complex subunit 11 RING-H2 finger;; Zinc finger, C3HC4 type (RING finger);; RING-type zinc-finger;; Zinc finger, C3HC4 type (RING finger);; zinc-RING finger domain	Probable E3 ubiquitin-protein ligase RHB1A OS=Arabidopsis thaliana OX=3702 GN=RHB1A PE=2 SV=1	PREDICTED: probable E3 ubiquitin-protein ligase RHB1A [Solanum lycopersicum]
Solyc12g062733.2	--	--	--	--|1e-102|spen:107006187|hypothetical protein	[O]	Posttranslational modification, protein turnover, chaperones	GRF zinc finger	--	PREDICTED: uncharacterized protein LOC104645164 [Solanum lycopersicum]
Solyc08g067480.4	[C]	Energy production and conversion	Cellular Component: Golgi membrane (GO:0000139);; Cellular Component: vacuolar proton-transporting V-type ATPase, V0 domain (GO:0000220);; Cellular Component: endoplasmic reticulum membrane (GO:0005789);; Biological Process: vacuolar acidification (GO:0007035);; Biological Process: ATP hydrolysis coupled proton transport (GO:0015991);; Cellular Component: integral component of membrane (GO:001602…	K03661|1e-122|spen:107026733|K03661 ATPeV0B; V-type H+-transporting ATPase 21kDa proteolipid subunit	[C]	Energy production and conversion	ATP synthase subunit C	V-type proton ATPase subunit c&apos;&apos;1 OS=Arabidopsis thaliana OX=3702 GN=VHA-c&apos;&apos;1 PE=1 SV=1	PREDICTED: V-type proton ATPase subunit c&apos;&apos;1 [Solanum lycopersicum]
Solyc08g066120.4	[J]	Translation, ribosomal structure and biogenesis	Molecular Function: 3'-5'-exoribonuclease activity (GO:0000175);; Molecular Function: RNA binding (GO:0003723);; Molecular Function: polyribonucleotide nucleotidyltransferase activity (GO:0004654);; Biological Process: rRNA processing (GO:0006364);; Biological Process: mRNA processing (GO:0006397);; Biological Process: RNA catabolic process (GO:0006401);; Biological Process: mRNA catabolic proces…	K00962|0.0|sly:101245783|K00962 pnp; polyribonucleotide nucleotidyltransferase [EC:2.7.7.8]	[R]	General function prediction only	3' exoribonuclease family, domain 1;; 3' exoribonuclease family, domain 2;; Polyribonucleotide nucleotidyltransferase, RNA binding domain	Polyribonucleotide nucleotidyltransferase 1, chloroplastic OS=Arabidopsis thaliana OX=3702 GN=PNP1 PE=1 SV=1	PREDICTED: probable polyribonucleotide nucleotidyltransferase 1, chloroplastic [Solanum lycopersicum]
Solyc09g091690.1	--	--	--	--|0.0|sly:101244418|hypothetical protein	--	--	F-box domain;; F-box-like	F-box/kelch-repeat protein At3g06240 OS=Arabidopsis thaliana OX=3702 GN=At3g06240 PE=2 SV=1	PREDICTED: F-box/kelch-repeat protein At3g23880-like [Solanum lycopersicum]
Solyc06g005430.1	[B]	Chromatin structure and dynamics	Cellular Component: nuclear nucleosome (GO:0000788);; Molecular Function: DNA binding (GO:0003677);; Biological Process: nucleosome assembly (GO:0006334);; Molecular Function: histone binding (GO:0042393);;	K11254|1e-68|spen:107002999|K11254 H4; histone H4	[B]	Chromatin structure and dynamics	Centromere kinetochore component CENP-T histone fold;; TATA box binding protein associated factor (TAF)	Histone H4 OS=Solanum lycopersicum OX=4081 PE=3 SV=2	histone H4 [Solanum lycopersicum]
Solyc01g006980.4	[I]	Lipid transport and metabolism	--	K00645|0.0|sly:101249116|K00645 fabD; [acyl-carrier-protein] S-malonyltransferase [EC:2.3.1.39]	[I]	Lipid transport and metabolism	Acyl transferase domain	--	PREDICTED: uncharacterized protein LOC101249116 [Solanum lycopersicum]
Solyc09g074620.3	--	--	--	--|1e-52|spen:107031768|hypothetical protein	--	--	--	--	PREDICTED: uncharacterized protein LOC104649344 [Solanum lycopersicum]
Solyc12g088360.2	--	--	Molecular Function: ubiquitin-protein transferase activity (GO:0004842);; Cellular Component: nucleus (GO:0005634);;	--|0.0|sly:101255973|hypothetical protein	[S]	Function unknown	Armadillo/beta-catenin-like repeat	U-box domain-containing protein 4 OS=Arabidopsis thaliana OX=3702 GN=PUB4 PE=1 SV=3	PREDICTED: U-box domain-containing protein 4-like [Solanum lycopersicum]
Solyc04g045540.1	--	--	Cellular Component: chloroplast inner membrane (GO:0009706);; Biological Process: protein transport (GO:0015031);; Cellular Component: integral component of membrane (GO:0016021);;	--|1e-176|nto:NitoCp089|hypothetical protein	--	--	Ycf1	Protein TIC 214 OS=Solanum tuberosum OX=4113 GN=TIC214 PE=3 SV=1	Ycf1 (plastid) [Solanum melongena]
Solyc02g085040.3	[R]	General function prediction only	Molecular Function: carbonate dehydratase activity (GO:0004089);; Cellular Component: mitochondrion (GO:0005739);; Cellular Component: mitochondrial respiratory chain complex I (GO:0005747);; Biological Process: photorespiration (GO:0009853);; Cellular Component: mitochondrial membrane (GO:0031966);; Cellular Component: respiratory chain complex I (GO:0045271);; Molecular Function: metal ion bind…	K01726|0.0|spen:107010990|K01726 GAMMACA; gamma-carbonic anhydrase [EC:4.2.1.-]	--	--	Bacterial transferase hexapeptide (six repeats);; Hexapeptide repeat of succinyl-transferase	Gamma carbonic anhydrase 1, mitochondrial OS=Arabidopsis thaliana OX=3702 GN=GAMMACA1 PE=1 SV=1	PREDICTED: gamma carbonic anhydrase 1, mitochondrial [Solanum lycopersicum]
Solyc07g005850.3	--	--	Biological Process: mitochondrial RNA processing (GO:0000963);; Molecular Function: RNA binding (GO:0003723);; Molecular Function: endonuclease activity (GO:0004519);; Cellular Component: mitochondrion (GO:0005739);; Molecular Function: zinc ion binding (GO:0008270);; Cellular Component: chloroplast (GO:0009507);; Biological Process: cytidine to uridine editing (GO:0016554);; Biological Process: …	--|0.0|sly:101247338|hypothetical protein	[R]	General function prediction only	PPR repeat;; PPR repeat family;; DYW family of nucleic acid deaminases;; PPR repeat;; Pentatricopeptide repeat domain;; Pentacotripeptide-repeat region of PRORP	Pentatricopeptide repeat-containing protein At4g30700 OS=Arabidopsis thaliana OX=3702 GN=DYW9 PE=2 SV=1	PREDICTED: pentatricopeptide repeat-containing protein At4g30700 [Solanum lycopersicum]
Solyc03g097640.3	--	--	Cellular Component: mitochondrion (GO:0005739);; Cellular Component: mitochondrial intermembrane space (GO:0005758);; Biological Process: protein transport (GO:0015031);; Molecular Function: metal ion binding (GO:0046872);;	K17780|2e-50|sly:101246808|K17780 TIM8; mitochondrial import inner membrane translocase subunit TIM8	[U]	Intracellular trafficking, secretion, and vesicular transport	Tim10/DDP family zinc finger	Mitochondrial import inner membrane translocase subunit TIM8 OS=Arabidopsis thaliana OX=3702 GN=TIM8 PE=1 SV=1	PREDICTED: mitochondrial import inner membrane translocase subunit TIM8-like [Solanum lycopersicum]
Solyc05g008250.2	[KAD]	--	Molecular Function: RNA polymerase II transcription factor activity, sequence-specific DNA binding (GO:0000981);; Molecular Function: transcription factor activity, RNA polymerase II transcription factor recruiting (GO:0001135);; Molecular Function: DNA-binding transcription factor activity (GO:0003700);; Cellular Component: nucleus (GO:0005634);; Biological Process: transcription, DNA-templated …	K09422|1e-133|sly:101264519|K09422 MYBP; transcription factor MYB, plant	[K]	Transcription	Myb-like DNA-binding domain;; Myb-like DNA-binding domain	Transcription factor MYB3 OS=Arabidopsis thaliana OX=3702 GN=MYB3 PE=1 SV=1	PREDICTED: transcription factor MYB3-like [Solanum lycopersicum]
Solyc01g096010.4	--	--	--	--|0.0|sly:101253533|hypothetical protein	--	--	--	COP1-interactive protein 1 OS=Arabidopsis thaliana OX=3702 GN=CIP1 PE=1 SV=1	PREDICTED: uncharacterized protein LOC101253533 [Solanum lycopersicum]
Solyc02g087240.4	[C]	Energy production and conversion	Cellular Component: mitochondrion (GO:0005739);; Cellular Component: mitochondrial respiratory chain complex I (GO:0005747);; Molecular Function: NADH dehydrogenase (ubiquinone) activity (GO:0008137);; Molecular Function: FMN binding (GO:0010181);; Molecular Function: metal ion binding (GO:0046872);; Molecular Function: NAD binding (GO:0051287);; Molecular Function: 4 iron, 4 sulfur cluster bindi…	K03942|0.0|spen:107011224|K03942 NDUFV1; NADH dehydrogenase (ubiquinone) flavoprotein 1 [EC:7.1.1.2 1.6.99.3]	[C]	Energy production and conversion	Respiratory-chain NADH dehydrogenase 51 Kd subunit;; NADH-ubiquinone oxidoreductase-F iron-sulfur binding region;; SLBB domain	NADH dehydrogenase [ubiquinone] flavoprotein 1, mitochondrial OS=Arabidopsis thaliana OX=3702 GN=At5g08530 PE=1 SV=1	PREDICTED: NADH dehydrogenase [ubiquinone] flavoprotein 1, mitochondrial [Solanum lycopersicum]
Solyc06g009550.4	[RTKL]	--	Molecular Function: protein serine/threonine kinase activity (GO:0004674);; Molecular Function: ATP binding (GO:0005524);; Biological Process: single fertilization (GO:0007338);; Cellular Component: integral component of membrane (GO:0016021);; Cellular Component: apical plasma membrane (GO:0016324);; Cellular Component: pollen tube tip (GO:0090404);;	--|0.0|sly:101266421|hypothetical protein	[T]	Signal transduction mechanisms	Protein tyrosine kinase;; Protein kinase domain;; Carbohydrate-binding protein of the ER;; Di-glucose binding within endoplasmic reticulum	Receptor-like protein kinase ANXUR2 OS=Arabidopsis thaliana OX=3702 GN=ANX2 PE=1 SV=1	PREDICTED: receptor-like protein kinase ANXUR1 [Solanum lycopersicum]
Solyc04g049890.4	--	--	--	--|0.0|sly:101252076|hypothetical protein	--	--	Amino-transferase class IV	--	PREDICTED: uncharacterized protein LOC101252076 isoform X2 [Solanum lycopersicum]
Solyc06g072370.3	--	--	Molecular Function: DNA-binding transcription factor activity (GO:0003700);; Cellular Component: nucleus (GO:0005634);; Biological Process: transcription, DNA-templated (GO:0006351);; Biological Process: response to ethylene (GO:0009723);; Molecular Function: sequence-specific DNA binding (GO:0043565);; Biological Process: regulation of developmental process (GO:0050793);;	--|0.0|sly:101055564|hypothetical protein	--	--	GAGA binding protein-like family	Protein BASIC PENTACYSTEINE2 OS=Arabidopsis thaliana OX=3702 GN=BPC2 PE=1 SV=1	GAGA-binding transcriptional activator isoform 1 [Solanum lycopersicum]
Solyc08g061610.4	[P]	Inorganic ion transport and metabolism	Molecular Function: copper-exporting ATPase activity (GO:0004008);; Molecular Function: copper ion transmembrane transporter activity (GO:0005375);; Molecular Function: ATP binding (GO:0005524);; Biological Process: copper ion transport (GO:0006825);; Cellular Component: chloroplast thylakoid membrane (GO:0009535);; Cellular Component: integral component of membrane (GO:0016021);; Molecular Funct…	K17686|0.0|sly:101267332|K17686 copA; P-type Cu+ transporter [EC:7.2.2.8]	[P]	Inorganic ion transport and metabolism	E1-E2 ATPase;; haloacid dehalogenase-like hydrolase;; Heavy-metal-associated domain	Copper-transporting ATPase PAA2, chloroplastic OS=Arabidopsis thaliana OX=3702 GN=PAA2 PE=1 SV=1	PREDICTED: copper-transporting ATPase PAA2, chloroplastic [Solanum lycopersicum]
Solyc04g058030.3	--	--	--	--|1e-164|sly:101268861|hypothetical protein	--	--	Neprosin	--	PREDICTED: uncharacterized protein LOC101268861 [Solanum lycopersicum]
Solyc05g012180.3	[R]	General function prediction only	Cellular Component: chloroplast (GO:0009507);; Molecular Function: hydrolase activity (GO:0016787);;	--|0.0|sly:101265824|hypothetical protein	--	--	Alpha/beta hydrolase family;; alpha/beta hydrolase fold;; Serine aminopeptidase, S33	Putative methylesterase 11, chloroplastic OS=Arabidopsis thaliana OX=3702 GN=MES11 PE=2 SV=1	PREDICTED: putative methylesterase 11, chloroplastic [Solanum lycopersicum]
Solyc07g021210.1	[K]	Transcription	Molecular Function: DNA binding (GO:0003677);; Molecular Function: DNA-directed 5'-3' RNA polymerase activity (GO:0003899);; Biological Process: transcription, DNA-templated (GO:0006351);; Cellular Component: chloroplast (GO:0009507);;	--|1e-33|jcu:JacuC_p011|hypothetical protein	--	--	--	DNA-directed RNA polymerase subunit beta&apos; OS=Nicotiana tabacum OX=4097 GN=rpoC1 PE=3 SV=1	RpoC1, partial (chloroplast) [Nama carnosa]
Solyc01g014230.4	--	--	Molecular Function: ubiquitin-protein transferase activity (GO:0004842);; Cellular Component: nucleus (GO:0005634);;	--|0.0|sly:101265159|hypothetical protein	[S]	Function unknown	Armadillo/beta-catenin-like repeat;; U-box domain	U-box domain-containing protein 4 OS=Arabidopsis thaliana OX=3702 GN=PUB4 PE=1 SV=3	PREDICTED: U-box domain-containing protein 4-like [Solanum lycopersicum]
Solyc04g078900.3	[Q]	Secondary metabolites biosynthesis, transport and catabolism	Molecular Function: iron ion binding (GO:0005506);; Biological Process: multicellular organism development (GO:0007275);; Biological Process: brassinosteroid homeostasis (GO:0010268);; Molecular Function: (+)-abscisic acid 8'-hydroxylase activity (GO:0010295);; Cellular Component: integral component of membrane (GO:0016021);; Biological Process: sterol metabolic process (GO:0016125);; Biological …	K09843|0.0|sly:100136887|K09843 CYP707A; (+)-abscisic acid 8'-hydroxylase [EC:1.14.14.137]	[QI]	--	Cytochrome P450	Abscisic acid 8&apos;-hydroxylase 4 OS=Arabidopsis thaliana OX=3702 GN=CYP707A4 PE=2 SV=2	ABA 8&apos;-hydroxylase [Solanum lycopersicum]
Solyc01g090610.3	[R]	General function prediction only	Molecular Function: metal ion binding (GO:0046872);; Molecular Function: dioxygenase activity (GO:0051213);;	--|0.0|sly:101264253|hypothetical protein	[QR]	--	2OG-Fe(II) oxygenase superfamily;; non-haem dioxygenase in morphine synthesis N-terminal	Probable 2-oxoglutarate-dependent dioxygenase AOP1 (Fragment) OS=Arabidopsis thaliana OX=3702 GN=AOP1 PE=2 SV=1	PREDICTED: 2-oxoglutarate-dependent dioxygenase AOP2 [Solanum lycopersicum]
Solyc01g098940.3	--	--	Cellular Component: extracellular region (GO:0005576);; Cellular Component: cell wall (GO:0005618);; Molecular Function: pectinesterase activity (GO:0030599);; Biological Process: cell wall modification (GO:0042545);; Molecular Function: aspartyl esterase activity (GO:0045330);; Biological Process: pectin catabolic process (GO:0045490);; Molecular Function: pectinesterase inhibitor activity (GO:0…	K01051|0.0|sly:101263475|K01051 E3.1.1.11; pectinesterase [EC:3.1.1.11]	--	--	Pectinesterase;; Plant invertase/pectin methylesterase inhibitor	Probable pectinesterase/pectinesterase inhibitor 25 OS=Arabidopsis thaliana OX=3702 GN=PME25 PE=2 SV=1	PREDICTED: probable pectinesterase/pectinesterase inhibitor 25 [Solanum lycopersicum]
Solyc06g054540.3	--	--	Molecular Function: ubiquitin-protein transferase activity (GO:0004842);; Cellular Component: nucleus (GO:0005634);; Cellular Component: cytoplasm (GO:0005737);; Biological Process: defense response (GO:0006952);; Molecular Function: transcription factor binding (GO:0008134);; Molecular Function: zinc ion binding (GO:0008270);; Biological Process: protein ubiquitination (GO:0016567);; Biological …	K10144|0.0|sly:101266831|K10144 RCHY1; RING finger and CHY zinc finger domain-containing protein 1 [EC:2.3.2.27]	[R]	General function prediction only	Zinc-ribbon;; CHY zinc finger;; Zinc finger, C3HC4 type (RING finger)	E3 ubiquitin-protein ligase MIEL1 OS=Arabidopsis thaliana OX=3702 GN=MIEL1 PE=1 SV=1	PREDICTED: E3 ubiquitin-protein ligase MIEL1 [Solanum lycopersicum]
Solyc04g079690.3	[RTKL]	--	Molecular Function: transmembrane receptor protein serine/threonine kinase activity (GO:0004675);; Molecular Function: ATP binding (GO:0005524);; Cellular Component: plasma membrane (GO:0005886);; Biological Process: protein phosphorylation (GO:0006468);; Biological Process: cell surface receptor signaling pathway (GO:0007166);; Cellular Component: integral component of membrane (GO:0016021);; Mo…	--|0.0|sly:101265128|hypothetical protein	[T]	Signal transduction mechanisms	Protein tyrosine kinase;; Protein kinase domain	Proline-rich receptor-like protein kinase PERK9 OS=Arabidopsis thaliana OX=3702 GN=PERK9 PE=1 SV=1	PREDICTED: inactive protein kinase SELMODRAFT_444075-like isoform X1 [Solanum lycopersicum]
Solyc07g041150.4	--	--	Molecular Function: motor activity (GO:0003774);; Molecular Function: ATP binding (GO:0005524);; Cellular Component: plasmodesma (GO:0009506);; Biological Process: trichome morphogenesis (GO:0010090);; Biological Process: trichome branching (GO:0010091);; Cellular Component: myosin complex (GO:0016459);; Biological Process: actin filament-based movement (GO:0030048);; Cellular Component: transpor…	K10357|0.0|sly:101259860|K10357 MYO5; myosin V	[Z]	Cytoskeleton	Myosin head (motor domain);; DIL domain;; IQ calmodulin-binding motif;; Myosin N-terminal SH3-like domain	Myosin-17 OS=Arabidopsis thaliana OX=3702 GN=XI-K PE=1 SV=2	PREDICTED: myosin-17-like [Solanum lycopersicum]
Solyc11g061690.1	--	--	Biological Process: embryonic axis specification (GO:0000578);; Biological Process: vacuolar transport (GO:0007034);; Biological Process: embryo development ending in seed dormancy (GO:0009793);; Cellular Component: endosome membrane (GO:0010008);; Biological Process: protein transport (GO:0015031);; Biological Process: endosome transport via multivesicular body sorting pathway (GO:0032509);; Bio…	K12197|6e-26|spen:107023737|K12197 CHMP1; charged multivesicular body protein 1	[U]	Intracellular trafficking, secretion, and vesicular transport	--	ESCRT-related protein CHMP1B OS=Arabidopsis thaliana OX=3702 GN=CHMP1B PE=1 SV=1	PREDICTED: ESCRT-related protein CHMP1A [Solanum lycopersicum]
Solyc02g085010.1	--	--	--	--|5e-79|sly:101264778|hypothetical protein	--	--	--	--	PREDICTED: uncharacterized protein LOC101264778 [Solanum lycopersicum]
Solyc12g062790.1	[E]	Amino acid transport and metabolism	Molecular Function: histidine decarboxylase activity (GO:0004398);; Biological Process: carboxylic acid metabolic process (GO:0019752);; Molecular Function: pyridoxal phosphate binding (GO:0030170);;	--|1e-114|sly:109120703|hypothetical protein	[E]	Amino acid transport and metabolism	Pyridoxal-dependent decarboxylase conserved domain	Histidine decarboxylase OS=Solanum lycopersicum OX=4081 GN=HDC PE=2 SV=1	PREDICTED: uncharacterized protein LOC109120703 [Solanum lycopersicum]
Solyc04g016240.3	--	--	Cellular Component: nuclear envelope (GO:0005635);; Cellular Component: nuclear pore (GO:0005643);; Cellular Component: nucleolus (GO:0005730);; Cellular Component: plasmodesma (GO:0009506);; Biological Process: protein transport (GO:0015031);; Biological Process: mRNA transport (GO:0051028);;	K14309|0.0|sly:101262406|K14309 NUP93; nuclear pore complex protein Nup93	[D]	Cell cycle control, cell division, chromosome partitioning	Nup93/Nic96	Nuclear pore complex protein NUP93A OS=Arabidopsis thaliana OX=3702 GN=NUP93A PE=1 SV=2	PREDICTED: nuclear pore complex protein NUP93A [Solanum lycopersicum]
Solyc01g100090.1	--	--	Molecular Function: protein serine/threonine kinase activity (GO:0004674);; Molecular Function: ATP binding (GO:0005524);; Cellular Component: plasma membrane (GO:0005886);; Biological Process: cell surface receptor signaling pathway (GO:0007166);; Cellular Component: integral component of membrane (GO:0016021);; Molecular Function: polysaccharide binding (GO:0030247);;	--|1e-139|cann:107879825|hypothetical protein	[T]	Signal transduction mechanisms	Wall-associated receptor kinase galacturonan-binding	Wall-associated receptor kinase-like 20 OS=Arabidopsis thaliana OX=3702 GN=WAKL20 PE=2 SV=1	hypothetical protein CQW23_31340 [Capsicum baccatum]
Solyc11g018570.1	--	--	--	--|6e-39|nau:109240822|hypothetical protein	--	--	--	Protein TAP1 OS=Antirrhinum majus OX=4151 GN=TAP1 PE=2 SV=1	PREDICTED: protein TAP1-like [Nicotiana attenuata]
Solyc09g018030.4	--	--	Biological Process: immune response (GO:0006955);; Biological Process: cell death (GO:0008219);; Biological Process: plant-type hypersensitive response (GO:0009626);; Biological Process: regulation of salicylic acid metabolic process (GO:0010337);;	--|0.0|sly:101249850|hypothetical protein	--	--	MAC/Perforin domain	MACPF domain-containing protein CAD1 OS=Arabidopsis thaliana OX=3702 GN=CAD1 PE=2 SV=1	PREDICTED: MACPF domain-containing protein CAD1-like isoform X2 [Solanum lycopersicum]
Solyc12g010570.1	--	--	Cellular Component: Golgi apparatus (GO:0005794);; Cellular Component: plasma membrane (GO:0005886);; Cellular Component: plasmodesma (GO:0009506);; Cellular Component: membrane (GO:0016020);; Cellular Component: integral component of membrane (GO:0016021);; Biological Process: defense response to Gram-negative bacterium (GO:0050829);;	--|0.0|sly:101252464|hypothetical protein	--	--	Tetraspanin family	Tetraspanin-8 OS=Arabidopsis thaliana OX=3702 GN=TET8 PE=2 SV=1	PREDICTED: tetraspanin-8-like [Solanum lycopersicum]
Solyc12g056610.3	[IQR]	--	Molecular Function: nucleotide binding (GO:0000166);; Molecular Function: oxidoreductase activity (GO:0016491);;	--|1e-167|sly:101267973|hypothetical protein	[R]	General function prediction only	Enoyl-(Acyl carrier protein) reductase;; short chain dehydrogenase;; KR domain	Secoisolariciresinol dehydrogenase (Fragment) OS=Podophyllum peltatum OX=35933 PE=1 SV=1	PREDICTED: secoisolariciresinol dehydrogenase-like [Solanum lycopersicum]
Solyc01g067510.3	[RTKL]	--	Molecular Function: protein serine/threonine kinase activity (GO:0004674);; Molecular Function: ATP binding (GO:0005524);; Cellular Component: plasma membrane (GO:0005886);; Biological Process: regulation of asymmetric cell division (GO:0009786);; Biological Process: embryo development ending in seed dormancy (GO:0009793);; Cellular Component: cell surface (GO:0009986);; Biological Process: later…	--|0.0|sly:101243821|hypothetical protein	[T]	Signal transduction mechanisms	Protein tyrosine kinase;; Protein kinase domain	Serine/threonine-protein kinase-like protein ACR4 OS=Arabidopsis thaliana OX=3702 GN=ACR4 PE=1 SV=1	PREDICTED: proline-rich receptor-like protein kinase PERK14 [Solanum pennellii]
Solyc05g008700.3	--	--	Cellular Component: nucleus (GO:0005634);; Biological Process: ubiquitin-dependent protein catabolic process (GO:0006511);; Biological Process: response to ethylene (GO:0009723);; Biological Process: ethylene-activated signaling pathway (GO:0009873);; Biological Process: negative regulation of ethylene-activated signaling pathway (GO:0010105);; Biological Process: protein ubiquitination (GO:00165…	K14515|4e-26|spen:107025983|K14515 EBF1_2; EIN3-binding F-box protein	[R]	General function prediction only	--	EIN3-binding F-box protein 1 OS=Arabidopsis thaliana OX=3702 GN=EBF1 PE=1 SV=1	PREDICTED: EIN3-binding F-box protein 1-like [Solanum pennellii]
Solyc11g020080.3	--	--	Molecular Function: ATP binding (GO:0005524);; Cellular Component: cytoplasm (GO:0005737);; Cellular Component: plasma membrane (GO:0005886);; Biological Process: signal transduction (GO:0007165);; Biological Process: plant-type hypersensitive response (GO:0009626);; Biological Process: defense response, incompatible interaction (GO:0009814);; Molecular Function: ADP binding (GO:0043531);;	--|4e-53|sot:102579296|hypothetical protein	[T]	Signal transduction mechanisms	NB-ARC domain	Disease resistance protein RPP13 OS=Arabidopsis thaliana OX=3702 GN=RPP13 PE=2 SV=2	PREDICTED: putative late blight resistance protein homolog R1C-3 [Solanum tuberosum]
Solyc09g013100.3	--	--	Molecular Function: protein transporter activity (GO:0008565);; Cellular Component: chloroplast (GO:0009507);; Cellular Component: plastid (GO:0009536);; Cellular Component: chloroplast inner membrane (GO:0009706);; Cellular Component: chloroplast envelope (GO:0009941);; Biological Process: protein import into chloroplast stroma (GO:0045037);;	--|0.0|sly:101255724|hypothetical protein	--	--	Domain of unknown function (DUF4339)	Protein TIC 56, chloroplastic OS=Arabidopsis thaliana OX=3702 GN=TIC56 PE=1 SV=1	PREDICTED: protein TIC 56, chloroplastic [Solanum lycopersicum]
Solyc02g014773.1	--	--	Cellular Component: integral component of membrane (GO:0016021);;	--|2e-38|sot:102601181|hypothetical protein	--	--	--	Uncharacterized protein At5g23160 OS=Arabidopsis thaliana OX=3702 GN=At5g23160 PE=2 SV=1	PREDICTED: uncharacterized protein LOC102601181 [Solanum tuberosum]
Solyc03g005660.4	--	--	Molecular Function: ATP binding (GO:0005524);; Cellular Component: cytoplasm (GO:0005737);; Biological Process: plant-type hypersensitive response (GO:0009626);; Cellular Component: membrane (GO:0016020);; Molecular Function: ADP binding (GO:0043531);;	--|0.0|sly:101264291|hypothetical protein	[T]	Signal transduction mechanisms	NB-ARC domain	Putative late blight resistance protein homolog R1B-14 OS=Solanum demissum OX=50514 GN=R1B-14 PE=3 SV=1	PREDICTED: putative late blight resistance protein homolog R1A-3 [Solanum lycopersicum]
Solyc02g084300.1	[F]	Nucleotide transport and metabolism	--	K01937|4e-42|sly:101258021|K01937 pyrG; CTP synthase [EC:6.3.4.2]	[F]	Nucleotide transport and metabolism	Glutamine amidotransferase class-I	--	PREDICTED: CTP synthase 2 isoform X4 [Solanum lycopersicum]
Solyc08g079770.3	[P]	Inorganic ion transport and metabolism	Cellular Component: plasma membrane (GO:0005886);; Biological Process: anion transport (GO:0006820);; Biological Process: cellular ion homeostasis (GO:0006873);; Molecular Function: voltage-gated anion channel activity (GO:0008308);; Molecular Function: anion transmembrane transporter activity (GO:0008509);; Biological Process: response to humidity (GO:0009270);; Biological Process: response to a…	--|0.0|sly:101256903|hypothetical protein	--	--	Voltage-dependent anion channel	Guard cell S-type anion channel SLAC1 OS=Arabidopsis thaliana OX=3702 GN=SLAC1 PE=1 SV=1	PREDICTED: guard cell S-type anion channel SLAC1 [Solanum lycopersicum]
Solyc01g080270.3	[R]	General function prediction only	--	--|0.0|sly:101262250|hypothetical protein	[R]	General function prediction only	Serine aminopeptidase, S33;; alpha/beta hydrolase fold	--	PREDICTED: uncharacterized protein LOC101262250 isoform X1 [Solanum lycopersicum]
MSTRG.14208	--	--	Molecular Function: nucleic acid binding (GO:0003676);; Molecular Function: RNA-directed DNA polymerase activity (GO:0003964);; Molecular Function: aspartic-type endopeptidase activity (GO:0004190);; Molecular Function: endonuclease activity (GO:0004519);; Molecular Function: zinc ion binding (GO:0008270);; Biological Process: DNA integration (GO:0015074);;	--|0.0|spen:114075238|hypothetical protein	[R]	General function prediction only	Reverse transcriptase (RNA-dependent DNA polymerase);; gag-polypeptide of LTR copia-type;; GAG-pre-integrase domain;; gag-polypeptide of LTR copia-type	Retrovirus-related Pol polyprotein from transposon TNT 1-94 OS=Nicotiana tabacum OX=4097 PE=2 SV=1	unnamed protein product [Nicotiana tabacum]
Solyc08g007490.3	--	--	--	--|1e-174|sly:101267545|hypothetical protein	[J]	Translation, ribosomal structure and biogenesis	--	--	PREDICTED: uncharacterized protein LOC101267545 [Solanum lycopersicum]
Solyc05g053740.3	--	--	--	K04711|0.0|sly:101257860|K04711 ACER3; dihydroceramidase [EC:3.5.1.-]	[I]	Lipid transport and metabolism	Ceramidase	Alkaline ceramidase OS=Arabidopsis thaliana OX=3702 GN=ACER PE=2 SV=1	PREDICTED: alkaline ceramidase 3 [Solanum lycopersicum]
Solyc01g107300.4	[T]	Signal transduction mechanisms	Molecular Function: protein serine/threonine phosphatase activity (GO:0004722);; Molecular Function: metal ion binding (GO:0046872);;	--|1e-150|sly:101244719|hypothetical protein	[T]	Signal transduction mechanisms	Protein phosphatase 2C	Probable protein phosphatase 2C 63 OS=Arabidopsis thaliana OX=3702 GN=At4g33920 PE=2 SV=1	PREDICTED: probable protein phosphatase 2C 63 [Solanum lycopersicum]
Solyc01g104750.4	[GER]	--	Cellular Component: plasma membrane (GO:0005886);; Biological Process: transport (GO:0006810);; Cellular Component: integral component of membrane (GO:0016021);; Molecular Function: transmembrane transporter activity (GO:0022857);;	--|0.0|sly:101257712|hypothetical protein	--	--	EamA-like transporter family	WAT1-related protein At1g68170 OS=Arabidopsis thaliana OX=3702 GN=At1g68170 PE=3 SV=1	PREDICTED: WAT1-related protein At1g68170-like [Solanum lycopersicum]
Solyc06g072695.1	--	--	--	--|1e-117|spen:114078025|hypothetical protein	[R]	General function prediction only	Reverse transcriptase (RNA-dependent DNA polymerase)	Retrovirus-related Pol polyprotein from transposon RE2 OS=Arabidopsis thaliana OX=3702 GN=RE2 PE=4 SV=1	PREDICTED: uncharacterized protein LOC109120478 [Solanum lycopersicum]
Solyc02g090600.2	--	--	--	--|3e-19|nta:107770658|hypothetical protein	--	--	--	Precursor of CEP10 OS=Arabidopsis thaliana OX=3702 GN=CEP10 PE=3 SV=2	hypothetical protein T459_06703 [Capsicum annuum]
Solyc07g016160.3	--	--	Molecular Function: ATP binding (GO:0005524);; Cellular Component: cytosol (GO:0005829);; Cellular Component: plasmodesma (GO:0009506);; Molecular Function: L-arabinokinase activity (GO:0009702);; Cellular Component: integral component of membrane (GO:0016021);;	--|6e-12|spen:107024004|hypothetical protein	[G]	Carbohydrate transport and metabolism	--	L-arabinokinase OS=Arabidopsis thaliana OX=3702 GN=ARA1 PE=1 SV=1	PREDICTED: L-arabinokinase-like [Solanum pennellii]
Solyc10g083980.1	--	--	Molecular Function: metal ion binding (GO:0046872);; Molecular Function: dioxygenase activity (GO:0051213);;	--|2e-49|sot:102580661|hypothetical protein	[QR]	--	--	Probable 2-oxoglutarate-dependent dioxygenase AOP1 (Fragment) OS=Arabidopsis thaliana OX=3702 GN=AOP1 PE=2 SV=1	PREDICTED: probable 2-oxoglutarate-dependent dioxygenase AOP1.2 [Solanum tuberosum]
Solyc10g081940.2	--	--	Cellular Component: exocyst (GO:0000145);; Cellular Component: extracellular region (GO:0005576);; Cellular Component: cell wall (GO:0005618);; Cellular Component: cytosol (GO:0005829);; Cellular Component: cytoskeleton (GO:0005856);; Cellular Component: plasma membrane (GO:0005886);; Biological Process: exocytosis (GO:0006887);; Cellular Component: phragmoplast (GO:0009524);;	K07195|0.0|sly:101249131|K07195 EXOC7; exocyst complex component 7	[U]	Intracellular trafficking, secretion, and vesicular transport	Exo70 exocyst complex subunit	Exocyst complex component EXO70A1 OS=Arabidopsis thaliana OX=3702 GN=EXO70A1 PE=1 SV=1	PREDICTED: exocyst complex component EXO70A1 [Solanum lycopersicum]
Solyc08g081990.3	[R]	General function prediction only	Molecular Function: protein kinase activity (GO:0004672);; Molecular Function: ATP binding (GO:0005524);; Cellular Component: nucleus (GO:0005634);; Biological Process: red, far-red light phototransduction (GO:0009585);; Cellular Component: Cul4-RING E3 ubiquitin ligase complex (GO:0080008);;	K16240|0.0|sly:101263834|K16240 SPA1; protein suppressor of PHYA-105 1	--	--	WD domain, G-beta repeat;; Anaphase-promoting complex subunit 4 WD40 domain	Protein SPA1-RELATED 2 OS=Arabidopsis thaliana OX=3702 GN=SPA2 PE=1 SV=2	PREDICTED: protein SPA1-RELATED 2 [Solanum lycopersicum]
Solyc02g065290.1	--	--	Molecular Function: DNA binding (GO:0003677);; Molecular Function: DNA-binding transcription factor activity (GO:0003700);; Cellular Component: nucleus (GO:0005634);; Biological Process: transcription, DNA-templated (GO:0006351);; Biological Process: response to auxin (GO:0009733);; Biological Process: response to salicylic acid (GO:0009751);; Biological Process: cell wall modification (GO:004254…	--|1e-156|sly:101260606|hypothetical protein	--	--	Dof domain, zinc finger	Dof zinc finger protein DOF3.4 OS=Arabidopsis thaliana OX=3702 GN=DOF3.4 PE=1 SV=2	PREDICTED: dof zinc finger protein DOF3.4-like [Solanum lycopersicum]
Solyc01g090850.3	--	--	Molecular Function: nutrient reservoir activity (GO:0045735);;	--|0.0|sly:101243826|hypothetical protein	[K]	Transcription	Zinc-finger of C2H2 type;; Zinc-finger double-stranded RNA-binding;; U1 zinc finger	Gamma-gliadin (Fragment) OS=Triticum aestivum OX=4565 PE=1 SV=1	PREDICTED: uncharacterized protein LOC101243826 [Solanum lycopersicum]
Solyc05g010550.1	--	--	--	--|7e-10|jcu:105628281|hypothetical protein	--	--	--	--	probable calcium-binding protein CML23 [Jatropha curcas]
Solyc08g066350.2	[T]	Signal transduction mechanisms	Biological Process: phosphorelay signal transduction system (GO:0000160);; Cellular Component: nucleus (GO:0005634);; Cellular Component: cytoplasm (GO:0005737);; Biological Process: cytokinin-activated signaling pathway (GO:0009736);; Molecular Function: histidine phosphotransfer kinase activity (GO:0009927);; Biological Process: phosphorylation (GO:0016310);; Molecular Function: protein histidi…	K14490|1e-95|sly:101248225|K14490 AHP; histidine-containing phosphotransfer peotein	[T]	Signal transduction mechanisms	Hpt domain	Pseudo histidine-containing phosphotransfer protein 2 OS=Oryza sativa subsp. japonica OX=39947 GN=PHP2 PE=2 SV=3	PREDICTED: histidine-containing phosphotransfer protein 4-like [Solanum lycopersicum]
Solyc09g010420.4	[E]	Amino acid transport and metabolism	Molecular Function: acetyl-CoA:L-glutamate N-acetyltransferase activity (GO:0004042);; Molecular Function: glutamate N-acetyltransferase activity (GO:0004358);; Biological Process: arginine biosynthetic process (GO:0006526);; Biological Process: ornithine biosynthetic process (GO:0006592);; Cellular Component: chloroplast stroma (GO:0009570);;	K00620|0.0|sly:101265059|K00620 argJ; glutamate N-acetyltransferase / amino-acid N-acetyltransferase [EC:2.3.1.35 2.3.1.1]	[E]	Amino acid transport and metabolism	ArgJ family	Arginine biosynthesis bifunctional protein ArgJ, chloroplastic OS=Populus trichocarpa OX=3694 GN=POPTRDRAFT_746969 PE=3 SV=2	PREDICTED: arginine biosynthesis bifunctional protein ArgJ, chloroplastic isoform X2 [Solanum lycopersicum]
Solyc11g042820.2	[E]	Amino acid transport and metabolism	Molecular Function: transporter activity (GO:0005215);; Cellular Component: plasma membrane (GO:0005886);; Cellular Component: integral component of membrane (GO:0016021);;	--|0.0|sly:101268640|hypothetical protein	[E]	Amino acid transport and metabolism	POT family	Protein NRT1/ PTR FAMILY 4.4 OS=Arabidopsis thaliana OX=3702 GN=NPF4.4 PE=2 SV=1	PREDICTED: protein NRT1/ PTR FAMILY 4.4-like isoform X1 [Solanum lycopersicum]
Solyc07g044870.4	--	--	Molecular Function: polygalacturonase activity (GO:0004650);; Cellular Component: extracellular region (GO:0005576);; Cellular Component: cell wall (GO:0005618);; Biological Process: carbohydrate metabolic process (GO:0005975);; Biological Process: cell wall organization (GO:0071555);;	K01213|0.0|sly:101268588|K01213 E3.2.1.67; galacturan 1,4-alpha-galacturonidase [EC:3.2.1.67]	--	--	Glycosyl hydrolases family 28;; Pectate lyase superfamily protein	Polygalacturonase OS=Nicotiana tabacum OX=4097 GN=PG1 PE=2 SV=1	PREDICTED: polygalacturonase-like [Solanum lycopersicum]
Solyc07g018437.1	--	--	Cellular Component: mitochondrion (GO:0005739);;	--|1e-54|spen:107019725|hypothetical protein	[R]	General function prediction only	Reverse transcriptase (RNA-dependent DNA polymerase)	Uncharacterized mitochondrial protein AtMg00810 OS=Arabidopsis thaliana OX=3702 GN=AtMg00810 PE=4 SV=1	PREDICTED: uncharacterized protein LOC109120675 [Solanum lycopersicum]
Solyc05g054280.1	--	--	--	--|2e-13|cann:107853665|hypothetical protein	--	--	--	--	PREDICTED: uncharacterized protein LOC104647668 [Solanum lycopersicum]
Solyc01g087680.4	[S]	Function unknown	--	--|0.0|sly:101255031|hypothetical protein	--	--	Uncharacterized protein family, UPF0114	--	PREDICTED: uncharacterized protein LOC101255031 [Solanum lycopersicum]
Solyc12g027700.1	--	--	Molecular Function: ubiquitin-protein transferase activity (GO:0004842);; Cellular Component: peroxisome (GO:0005777);; Cellular Component: peroxisomal membrane (GO:0005778);; Cellular Component: cytosol (GO:0005829);; Biological Process: protein monoubiquitination (GO:0006513);; Biological Process: fatty acid beta-oxidation (GO:0006635);; Biological Process: peroxisome organization (GO:0007031);…	K06664|3e-13|pavi:110747930|K06664 PEX2; peroxin-2	[O]	Posttranslational modification, protein turnover, chaperones	--	Peroxisome biogenesis protein 2 OS=Arabidopsis thaliana OX=3702 GN=PEX2 PE=1 SV=1	peroxisome biogenesis protein 2-like, partial [Prunus avium]
Solyc01g110480.4	[R]	General function prediction only	Molecular Function: DNA-binding transcription factor activity (GO:0003700);; Cellular Component: nucleus (GO:0005634);; Cellular Component: cytoplasm (GO:0005737);; Cellular Component: cytosol (GO:0005829);; Biological Process: transcription, DNA-templated (GO:0006351);; Molecular Function: sequence-specific DNA binding (GO:0043565);;	--|0.0|spen:107007761|hypothetical protein	--	--	bZIP transcription factor;; Basic region leucine zipper	Probable transcription factor PosF21 OS=Arabidopsis thaliana OX=3702 GN=POSF21 PE=2 SV=1	PREDICTED: probable transcription factor PosF21 [Solanum lycopersicum]
Solyc02g063170.3	--	--	Biological Process: abscisic acid biosynthetic process (GO:0009688);; Cellular Component: chloroplast envelope (GO:0009941);; Cellular Component: integral component of membrane (GO:0016021);; Biological Process: xanthophyll metabolic process (GO:0016122);; Biological Process: xanthophyll biosynthetic process (GO:0016123);; Cellular Component: chloroplast membrane (GO:0031969);; Biological Process…	--|1e-176|sly:101257039|hypothetical protein	--	--	Domain of unknown function (DUF4281)	Protein ABA DEFICIENT 4, chloroplastic OS=Arabidopsis thaliana OX=3702 GN=ABA4 PE=2 SV=1	PREDICTED: protein ABA DEFICIENT 4, chloroplastic-like isoform X1 [Solanum lycopersicum]
Solyc11g011390.3	[R]	General function prediction only	Cellular Component: plasma membrane (GO:0005886);; Biological Process: pollen tube growth (GO:0009860);; Biological Process: regulation of defense response (GO:0031347);;	--|0.0|sly:101261087|hypothetical protein	[Z]	Cytoskeleton	Tetratricopeptide repeat;; Tetratricopeptide repeat;; Tetratricopeptide repeat;; Tetratricopeptide repeat;; Tetratricopeptide repeat;; Tetratricopeptide repeat;; Tetratricopeptide repeat;; Tetratricopeptide repeat;; Tetratricopeptide repeat;; Tetratricopeptide repeat	Protein KINESIN LIGHT CHAIN-RELATED 2 OS=Arabidopsis thaliana OX=3702 GN=KLCR2 PE=1 SV=1	PREDICTED: uncharacterized protein LOC101261087 isoform X1 [Solanum lycopersicum]
Solyc10g081030.3	[K]	Transcription	Cellular Component: cytosol (GO:0005829);; Cellular Component: plasmodesma (GO:0009506);; Biological Process: response to salt stress (GO:0009651);; Biological Process: protein transport (GO:0015031);; Cellular Component: cytosolic ribosome (GO:0022626);;	--|1e-136|spen:107002589|hypothetical protein	[K]	Transcription	NAC domain	Nascent polypeptide-associated complex subunit alpha-like protein 1 OS=Arabidopsis thaliana OX=3702 GN=At3g12390 PE=1 SV=1	PREDICTED: nascent polypeptide-associated complex subunit alpha-like protein 1 [Solanum lycopersicum]
Solyc01g107820.2	[GC]	--	Biological Process: metabolic process (GO:0008152);; Molecular Function: identical protein binding (GO:0042802);; Molecular Function: scopoletin glucosyltransferase activity (GO:0050275);;	K23260|0.0|sly:544103|K23260 TOGT1; scopoletin glucosyltransferase [EC:2.4.1.128]	[GC]	--	UDP-glucoronosyl and UDP-glucosyl transferase	Scopoletin glucosyltransferase OS=Nicotiana tabacum OX=4097 GN=TOGT1 PE=1 SV=1	scopoletin glucosyltransferase [Solanum lycopersicum]
Solyc05g018720.1	--	--	Molecular Function: ATP binding (GO:0005524);; Cellular Component: cytoplasm (GO:0005737);; Biological Process: plant-type hypersensitive response (GO:0009626);; Cellular Component: membrane (GO:0016020);; Molecular Function: ADP binding (GO:0043531);;	--|3e-30|sly:101244666|hypothetical protein	--	--	NB-ARC domain	Putative late blight resistance protein homolog R1B-16 OS=Solanum demissum OX=50514 GN=R1B-16 PE=3 SV=1	PREDICTED: LOW QUALITY PROTEIN: putative late blight resistance protein homolog R1A-4 [Solanum lycopersicum]
Solyc11g007550.1	--	--	--	--|0.0|sly:101252545|hypothetical protein	[E]	Amino acid transport and metabolism	--	--	PREDICTED: methyltransferase-like protein 13 [Solanum lycopersicum]
Solyc10g075050.2	--	--	Biological Process: lipid transport (GO:0006869);; Molecular Function: lipid binding (GO:0008289);; Cellular Component: membrane (GO:0016020);;	--|7e-81|sly:101264570|hypothetical protein	--	--	Protease inhibitor/seed storage/LTP family	Non-specific lipid-transfer protein 2 OS=Solanum lycopersicum OX=4081 GN=LE16 PE=2 SV=1	non-specific lipid-transfer protein 2-like precursor [Solanum lycopersicum]
Solyc07g065030.3	--	--	Molecular Function: SNARE binding (GO:0000149);; Molecular Function: SNAP receptor activity (GO:0005484);; Cellular Component: vacuole (GO:0005773);; Cellular Component: Golgi apparatus (GO:0005794);; Biological Process: intracellular protein transport (GO:0006886);; Biological Process: vesicle fusion (GO:0006906);; Cellular Component: endosome membrane (GO:0010008);; Cellular Component: integral…	K08503|1e-160|spen:107026524|K08503 SYP5; syntaxin of plants SYP5	[U]	Intracellular trafficking, secretion, and vesicular transport	SNARE domain	Syntaxin-51 OS=Arabidopsis thaliana OX=3702 GN=SYP51 PE=1 SV=1	PREDICTED: syntaxin-51 isoform X2 [Solanum lycopersicum]
Solyc08g083280.3	[C]	Energy production and conversion	Molecular Function: alcohol dehydrogenase (NAD) activity (GO:0004022);; Cellular Component: cytoplasm (GO:0005737);; Molecular Function: zinc ion binding (GO:0008270);;	K00001|0.0|sly:101260960|K00001 E1.1.1.1; alcohol dehydrogenase [EC:1.1.1.1]	[Q]	Secondary metabolites biosynthesis, transport and catabolism	Alcohol dehydrogenase GroES-like domain;; Zinc-binding dehydrogenase	Alcohol dehydrogenase-like 3 OS=Arabidopsis thaliana OX=3702 GN=At1g32780 PE=2 SV=1	PREDICTED: alcohol dehydrogenase-like 4 [Solanum lycopersicum]
Solyc06g050170.4	[P]	Inorganic ion transport and metabolism	Cellular Component: plasma membrane (GO:0005886);; Molecular Function: potassium ion transmembrane transporter activity (GO:0015079);; Cellular Component: integral component of membrane (GO:0016021);;	K03549|0.0|sly:101257865|K03549 kup; KUP system potassium uptake protein	--	--	K+ potassium transporter	Potassium transporter 2 OS=Arabidopsis thaliana OX=3702 GN=POT2 PE=1 SV=2	Potassium transporter 2 [Gossypium arboreum]
Solyc02g076930.2	--	--	Molecular Function: ubiquitin-protein transferase activity (GO:0004842);; Biological Process: protein ubiquitination (GO:0016567);; Molecular Function: transmembrane receptor protein serine/threonine kinase binding (GO:0070696);;	--|0.0|sly:101253254|hypothetical protein	[S]	Function unknown	Armadillo/beta-catenin-like repeat	U-box domain-containing protein 45 OS=Arabidopsis thaliana OX=3702 GN=PUB45 PE=1 SV=1	PREDICTED: U-box domain-containing protein 7 [Solanum lycopersicum]
Solyc02g085100.3	[G]	Carbohydrate transport and metabolism	Biological Process: carbohydrate metabolic process (GO:0005975);; Molecular Function: carbohydrate binding (GO:0030246);; Molecular Function: glucose-6-phosphate 1-epimerase activity (GO:0047938);;	K01792|0.0|sly:101263563|K01792 E5.1.3.15; glucose-6-phosphate 1-epimerase [EC:5.1.3.15]	[G]	Carbohydrate transport and metabolism	Aldose 1-epimerase	Putative glucose-6-phosphate 1-epimerase OS=Cenchrus ciliaris OX=35872 PE=2 SV=1	PREDICTED: putative glucose-6-phosphate 1-epimerase [Solanum lycopersicum]
Solyc03g115400.2	[L]	Replication, recombination and repair	Biological Process: mRNA splicing, via spliceosome (GO:0000398);; Molecular Function: nucleic acid binding (GO:0003676);; Molecular Function: ATP-dependent RNA helicase activity (GO:0004004);; Molecular Function: ATP binding (GO:0005524);; Cellular Component: spliceosomal complex (GO:0005681);; Cellular Component: cytoplasm (GO:0005737);; Biological Process: RNA splicing (GO:0008380);; Cellular C…	K12813|3e-85|sly:101265017|K12813 DHX16; pre-mRNA-splicing factor ATP-dependent RNA helicase DHX16 [EC:3.6.4.13]	[A]	RNA processing and modification	PWI domain	Pre-mRNA-splicing factor ATP-dependent RNA helicase DEAH1 OS=Arabidopsis thaliana OX=3702 GN=ESP3 PE=1 SV=1	PREDICTED: pre-mRNA-splicing factor ATP-dependent RNA helicase DEAH1-like isoform X1 [Solanum lycopersicum]
Solyc05g014860.3	--	--	Cellular Component: nucleosome (GO:0000786);; Cellular Component: nuclear chromatin (GO:0000790);; Molecular Function: DNA binding (GO:0003677);; Biological Process: chromatin silencing (GO:0006342);;	K11251|5e-72|spen:107020032|K11251 H2A; histone H2A	[B]	Chromatin structure and dynamics	C-terminus of histone H2A;; Core histone H2A/H2B/H3/H4	Probable histone H2A.3 OS=Oryza sativa subsp. japonica OX=39947 GN=Os08g0427700 PE=3 SV=1	PREDICTED: probable histone H2A.3 [Solanum pennellii]
Solyc04g079440.3	[O]	Posttranslational modification, protein turnover, chaperones	Molecular Function: serine-type endopeptidase inhibitor activity (GO:0004867);; Molecular Function: cysteine-type endopeptidase inhibitor activity (GO:0004869);; Cellular Component: extracellular space (GO:0005615);; Cellular Component: cytoplasm (GO:0005737);; Cellular Component: apoplast (GO:0048046);;	K13963|0.0|sly:112940027|K13963 SERPINB; serpin B	[V]	Defense mechanisms	Serpin (serine protease inhibitor)	Serpin-ZX OS=Arabidopsis thaliana OX=3702 GN=At1g47710 PE=1 SV=1	PREDICTED: serpin-ZX-like isoform X1 [Solanum lycopersicum]
Solyc02g094030.3	--	--	Cellular Component: plasma membrane (GO:0005886);;	--|1e-172|sly:101245413|hypothetical protein	--	--	--	Uncharacterized protein At3g27210 OS=Arabidopsis thaliana OX=3702 GN=Y-2 PE=1 SV=1	PREDICTED: uncharacterized protein At3g27210 [Solanum lycopersicum]
Solyc08g077900.3	--	--	Cellular Component: extracellular region (GO:0005576);; Biological Process: sexual reproduction (GO:0019953);;	--|0.0|sly:101247647|hypothetical protein	--	--	Pollen allergen;; Lytic transglycolase	Expansin-like B1 OS=Arabidopsis thaliana OX=3702 GN=EXLB1 PE=2 SV=2	PREDICTED: expansin-like B1 [Solanum lycopersicum]
Solyc01g008160.4	[R]	General function prediction only	Cellular Component: chloroplast (GO:0009507);; Cellular Component: plastid (GO:0009536);; Biological Process: chloroplast organization (GO:0009658);; Cellular Component: chloroplast envelope (GO:0009941);;	--|0.0|sly:101245871|hypothetical protein	--	--	Tetratricopeptide repeat;; Tetratricopeptide repeat;; Tetratricopeptide repeat;; Tetratricopeptide repeat;; Tetratricopeptide repeat;; Bacterial type III secretion protein (HrpB1_HrpK)	protein SLOW GREEN 1, chloroplastic OS=Arabidopsis thaliana OX=3702 GN=SG1 PE=1 SV=1	PREDICTED: protein SLOW GREEN 1, chloroplastic [Solanum lycopersicum]
Solyc01g066280.1	--	--	--	--	--	--	--	--	hypothetical protein T459_02045 [Capsicum annuum]
Solyc12g019220.1	--	--	Molecular Function: polygalacturonase activity (GO:0004650);; Cellular Component: extracellular region (GO:0005576);; Cellular Component: cell wall (GO:0005618);; Biological Process: carbohydrate metabolic process (GO:0005975);; Biological Process: fruit ripening (GO:0009835);; Biological Process: cell wall organization (GO:0071555);;	K01184|0.0|sly:101260614|K01184 E3.2.1.15; polygalacturonase [EC:3.2.1.15]	--	--	Glycosyl hydrolases family 28;; Pectate lyase superfamily protein	Polygalacturonase OS=Prunus persica OX=3760 PE=2 SV=1	PREDICTED: polygalacturonase-like [Solanum lycopersicum]
Solyc04g024965.1	--	--	--	--|1e-135|sly:101262696|hypothetical protein	--	--	SWIM zinc finger	--	PREDICTED: uncharacterized protein LOC101262696 [Solanum lycopersicum]
Solyc06g084610.4	--	--	Molecular Function: iron ion binding (GO:0005506);; Cellular Component: chloroplast (GO:0009507);; Cellular Component: plastid (GO:0009536);; Biological Process: secondary shoot formation (GO:0010223);; Molecular Function: cis-trans isomerase activity (GO:0016859);; Biological Process: strigolactone biosynthetic process (GO:1901601);;	--|0.0|sly:101245177|hypothetical protein	--	--	Domain of unknown function (DUF4033)	Beta-carotene isomerase D27, chloroplastic OS=Arabidopsis thaliana OX=3702 GN=D27 PE=1 SV=1	uncharacterized protein LOC101245177 [Solanum lycopersicum]
Solyc05g015800.3	--	--	Molecular Function: transferase activity, transferring acyl groups other than amino-acyl groups (GO:0016747);;	K19861|0.0|sly:101250692|K19861 BEBT; benzyl alcohol O-benzoyltransferase [EC:2.3.1.196 2.3.1.232]	--	--	Transferase family	Methanol O-anthraniloyltransferase OS=Vitis labrusca OX=103355 GN=AMAT PE=1 SV=1	PREDICTED: methanol O-anthraniloyltransferase-like [Solanum lycopersicum]
Solyc01g017280.1	--	--	Molecular Function: ATP binding (GO:0005524);; Cellular Component: chloroplast stroma (GO:0009570);; Cellular Component: chromoplast stroma (GO:0009575);;	--|7e-56|sly:LyesC2p004|hypothetical protein	--	--	--	Protein Ycf2 OS=Solanum lycopersicum OX=4081 GN=ycf2-A PE=2 SV=2	Ycf2 (chloroplast) [Solanum habrochaites]
Solyc01g081370.4	--	--	Molecular Function: aspartic-type endopeptidase activity (GO:0004190);; Biological Process: regulation of hydrogen peroxide metabolic process (GO:0010310);; Biological Process: regulation of salicylic acid metabolic process (GO:0010337);; Biological Process: protein catabolic process (GO:0030163);; Biological Process: defense response to bacterium (GO:0042742);; Cellular Component: apoplast (GO:0…	--|0.0|sly:101254529|hypothetical protein	[O]	Posttranslational modification, protein turnover, chaperones	Xylanase inhibitor N-terminal;; Xylanase inhibitor C-terminal;; Eukaryotic aspartyl protease	Aspartic proteinase CDR1 OS=Arabidopsis thaliana OX=3702 GN=CDR1 PE=1 SV=1	PREDICTED: aspartic proteinase CDR1-like [Solanum lycopersicum]
Solyc05g056040.3	--	--	Molecular Function: DNA binding (GO:0003677);; Molecular Function: DNA-binding transcription factor activity (GO:0003700);; Cellular Component: nucleus (GO:0005634);; Biological Process: transcription, DNA-templated (GO:0006351);; Cellular Component: plasmodesma (GO:0009506);; Biological Process: auxin-activated signaling pathway (GO:0009734);;	--|0.0|sly:100750255|hypothetical protein	--	--	B3 DNA binding domain;; Auxin response factor	Auxin response factor 11 OS=Arabidopsis thaliana OX=3702 GN=ARF11 PE=2 SV=3	auxin response factor 13 isoform 1 [Solanum lycopersicum]
Solyc04g049460.2	--	--	Cellular Component: mitochondrion (GO:0005739);; Biological Process: lipoate biosynthetic process (GO:0009107);; Biological Process: protein lipoylation (GO:0009249);; Molecular Function: octanoyltransferase activity (GO:0016415);; Molecular Function: lipoyl(octanoyl) transferase activity (GO:0033819);;	K03801|1e-44|nto:104090702|K03801 lipB; lipoyl(octanoyl) transferase [EC:2.3.1.181]	[CH]	--	--	Octanoyltransferase OS=Arabidopsis thaliana OX=3702 GN=LIP2 PE=2 SV=1	PREDICTED: octanoyltransferase [Nicotiana tomentosiformis]
Solyc07g054880.4	[R]	General function prediction only	Biological Process: metabolic process (GO:0008152);; Biological Process: systemic acquired resistance, salicylic acid mediated signaling pathway (GO:0009862);; Molecular Function: lipase activity (GO:0016298);; Molecular Function: methyl salicylate esterase activity (GO:0080031);;	--|1e-176|sly:101250611|hypothetical protein	--	--	Serine aminopeptidase, S33;; Alpha/beta hydrolase family;; alpha/beta hydrolase fold	Salicylic acid-binding protein 2 OS=Nicotiana tabacum OX=4097 GN=SABP2 PE=1 SV=1	methylketone synthase Ie [Solanum lycopersicum]
Solyc01g014050.1	--	--	--	--|5e-40|nto:108945680|hypothetical protein	--	--	--	--	PREDICTED: uncharacterized protein LOC108945680 isoform X1 [Nicotiana tomentosiformis]
Solyc05g044555.1	--	--	--	--|9e-54|nau:109230090|hypothetical protein	[R]	General function prediction only	--	Retrovirus-related Pol polyprotein from transposon RE1 OS=Arabidopsis thaliana OX=3702 GN=RE1 PE=2 SV=1	PREDICTED: uncharacterized protein LOC104647608 [Solanum lycopersicum]
Solyc09g010605.1	--	--	--	--|3e-06|sot:102584132|hypothetical protein	--	--	--	--	--
Solyc05g053770.4	--	--	Biological Process: mRNA splicing, via spliceosome (GO:0000398);; Molecular Function: RNA binding (GO:0003723);; Molecular Function: ATP-dependent RNA helicase activity (GO:0004004);; Molecular Function: ATP binding (GO:0005524);; Cellular Component: nucleus (GO:0005634);; Biological Process: regulation of gene expression (GO:0010468);; Biological Process: RNA secondary structure unwinding (GO:00…	--|0.0|sly:101256675|hypothetical protein	--	--	--	DEAD-box ATP-dependent RNA helicase 42 OS=Arabidopsis thaliana OX=3702 GN=RH42 PE=1 SV=2	PREDICTED: myb-like protein X [Solanum lycopersicum]
Solyc04g076420.4	--	--	Molecular Function: double-stranded RNA binding (GO:0003725);; Cellular Component: nucleus (GO:0005634);; Biological Process: response to auxin (GO:0009733);; Biological Process: response to cytokinin (GO:0009735);; Biological Process: response to abscisic acid (GO:0009737);; Biological Process: production of ta-siRNAs involved in RNA interference (GO:0010267);; Biological Process: leaf vascular …	--|0.0|sly:101257657|hypothetical protein	--	--	Double-stranded RNA binding motif;; double strand RNA binding domain from DEAD END PROTEIN 1	Double-stranded RNA-binding protein 1 OS=Arabidopsis thaliana OX=3702 GN=DRB1 PE=1 SV=1	PREDICTED: double-stranded RNA-binding protein 6 [Solanum lycopersicum]
MSTRG.22408	--	--	--	--|5e-08|spen:114075372|hypothetical protein	--	--	--	--	--
Solyc03g119660.2	--	--	Cellular Component: integral component of membrane (GO:0016021);;	--|0.0|sly:101265423|hypothetical protein	--	--	PLAC8 family	Protein PLANT CADMIUM RESISTANCE 6 OS=Arabidopsis thaliana OX=3702 GN=PCR6 PE=2 SV=1	PREDICTED: pollen-specific leucine-rich repeat extensin-like protein 2 [Solanum lycopersicum]
Solyc11g071400.1	--	--	Molecular Function: ATP binding (GO:0005524);; Cellular Component: plasma membrane (GO:0005886);; Biological Process: signal transduction (GO:0007165);; Biological Process: plant-type hypersensitive response (GO:0009626);; Molecular Function: ADP binding (GO:0043531);;	--|2e-30|cann:107847714|hypothetical protein	[T]	Signal transduction mechanisms	--	Putative disease resistance RPP13-like protein 1 OS=Arabidopsis thaliana OX=3702 GN=RPPL1 PE=3 SV=1	hypothetical protein T459_35448, partial [Capsicum annuum]
Solyc09g075770.3	[I]	Lipid transport and metabolism	Molecular Function: long-chain fatty acid-CoA ligase activity (GO:0004467);; Molecular Function: ATP binding (GO:0005524);; Cellular Component: peroxisome (GO:0005777);; Biological Process: fatty acid metabolic process (GO:0006631);; Biological Process: multicellular organism development (GO:0007275);; Cellular Component: glyoxysome (GO:0009514);; Biological Process: response to ozone (GO:0010193…	K01897|0.0|sly:101255334|K01897 ACSL; long-chain acyl-CoA synthetase [EC:6.2.1.3]	[I]	Lipid transport and metabolism	AMP-binding enzyme	Long chain acyl-CoA synthetase 6, peroxisomal OS=Arabidopsis thaliana OX=3702 GN=LACS6 PE=1 SV=1	PREDICTED: long chain acyl-CoA synthetase 6, peroxisomal [Solanum lycopersicum]
Solyc11g011350.3	--	--	Molecular Function: ATP binding (GO:0005524);; Cellular Component: cytoplasm (GO:0005737);; Biological Process: signal transduction (GO:0007165);; Biological Process: plant-type hypersensitive response (GO:0009626);; Molecular Function: ADP binding (GO:0043531);;	--|0.0|sly:101267766|hypothetical protein	--	--	TIR domain;; NB-ARC domain;; Leucine rich repeat;; Leucine Rich repeats (2 copies);; TIR domain	TMV resistance protein N OS=Nicotiana glutinosa OX=35889 GN=N PE=1 SV=1	PREDICTED: TMV resistance protein N-like isoform X1 [Solanum lycopersicum]
Solyc02g076860.3	--	--	Cellular Component: extracellular space (GO:0005615);;	--|1e-126|sly:101257429|hypothetical protein	--	--	Pollen proteins Ole e I like	Pollen-specific protein-like At4g18596 OS=Arabidopsis thaliana OX=3702 GN=At4g18596 PE=2 SV=1	PREDICTED: major pollen allergen Lig v 1-like [Solanum lycopersicum]
Solyc10g005900.3	--	--	Cellular Component: core TFIIH complex (GO:0000439);; Cellular Component: holo TFIIH complex (GO:0005675);; Biological Process: DNA repair (GO:0006281);; Biological Process: nucleotide-excision repair (GO:0006289);; Biological Process: transcription by RNA polymerase I (GO:0006360);; Biological Process: transcription by RNA polymerase II (GO:0006366);; Biological Process: phosphorylation of RNA p…	K03141|0.0|sly:101251518|K03141 TFIIH1; transcription initiation factor TFIIH subunit 1	[KL]	--	BSD domain;; TFIIH p62 subunit, N-terminal domain	General transcription and DNA repair factor IIH subunit TFB1-1 OS=Arabidopsis thaliana OX=3702 GN=TFB1-1 PE=2 SV=1	PREDICTED: probable RNA polymerase II transcription factor B subunit 1-1 isoform X1 [Solanum lycopersicum]
Solyc02g094510.4	--	--	--	--|0.0|sly:101258114|hypothetical protein	[O]	Posttranslational modification, protein turnover, chaperones	--	--	PREDICTED: RING finger protein 10 [Solanum lycopersicum]
Solyc00g500267.1	--	--	--	--|1e-10|spen:107006150|hypothetical protein	--	--	--	--	--
Solyc03g117790.2	[RTKL]	--	Molecular Function: obsolete signal transducer, downstream of receptor, with serine/threonine kinase activity (GO:0004702);; Molecular Function: ATP binding (GO:0005524);; Cellular Component: cytosol (GO:0005829);; Molecular Function: metal ion binding (GO:0046872);; Biological Process: regulation of stomatal opening (GO:1902456);;	K08835|0.0|sly:101251667|K08835 OXSR1; serine/threonine-protein kinase OSR1/STK39 [EC:2.7.11.1]	[T]	Signal transduction mechanisms	Protein kinase domain;; Protein tyrosine kinase;; Kinase-like	Serine/threonine-protein kinase BLUS1 OS=Arabidopsis thaliana OX=3702 GN=BLUS1 PE=1 SV=1	PREDICTED: serine/threonine-protein kinase 4 homolog B isoform X2 [Solanum lycopersicum]
Solyc03g112700.1	--	--	--	--|0.0|sly:101256758|hypothetical protein	--	--	Protein of unknown function (DUF1645)	--	PREDICTED: uncharacterized protein LOC101256758 [Solanum lycopersicum]
Solyc10g049300.3	--	--	Biological Process: developmental process involved in reproduction (GO:0003006);; Cellular Component: plasma membrane (GO:0005886);; Cellular Component: integral component of membrane (GO:0016021);;	--|3e-92|sly:109121311|hypothetical protein	--	--	--	Cysteine-rich and transmembrane domain-containing protein B OS=Arabidopsis thaliana OX=3702 GN=At3g57160 PE=3 SV=2	PREDICTED: cysteine-rich and transmembrane domain-containing protein A-like isoform X2 [Solanum lycopersicum]
Solyc09g009140.3	--	--	Cellular Component: spindle pole (GO:0000922);; Cellular Component: equatorial microtubule organizing center (GO:0000923);; Cellular Component: gamma-tubulin complex (GO:0000930);; Molecular Function: structural constituent of cytoskeleton (GO:0005200);; Cellular Component: nuclear envelope (GO:0005635);; Cellular Component: cytoplasm (GO:0005737);; Cellular Component: spindle (GO:0005819);; Cell…	K16570|0.0|sly:101243735|K16570 TUBGCP3; gamma-tubulin complex component 3	[Z]	Cytoskeleton	Spc97 / Spc98 family	Gamma-tubulin complex component 3 OS=Arabidopsis thaliana OX=3702 GN=GCP3 PE=1 SV=1	PREDICTED: gamma-tubulin complex component 3 [Solanum lycopersicum]
Solyc09g075330.4	--	--	Cellular Component: extracellular region (GO:0005576);; Cellular Component: cell wall (GO:0005618);; Molecular Function: pectinesterase activity (GO:0030599);; Biological Process: cell wall modification (GO:0042545);; Molecular Function: aspartyl esterase activity (GO:0045330);; Biological Process: pectin catabolic process (GO:0045490);; Molecular Function: pectinesterase inhibitor activity (GO:0…	K01051|0.0|sly:101266973|K01051 E3.1.1.11; pectinesterase [EC:3.1.1.11]	--	--	Pectinesterase;; Plant invertase/pectin methylesterase inhibitor	Probable pectinesterase/pectinesterase inhibitor 7 OS=Arabidopsis thaliana OX=3702 GN=PME7 PE=2 SV=1	PREDICTED: probable pectinesterase/pectinesterase inhibitor 7 [Solanum lycopersicum]
Solyc08g068420.3	[C]	Energy production and conversion	Molecular Function: D-arabinono-1,4-lactone oxidase activity (GO:0003885);; Cellular Component: vacuole (GO:0005773);; Cellular Component: membrane (GO:0016020);; Biological Process: L-ascorbic acid biosynthetic process (GO:0019853);; Molecular Function: L-gulonolactone oxidase activity (GO:0050105);; Molecular Function: flavin adenine dinucleotide binding (GO:0050660);;	K00103|0.0|sly:101261840|K00103 GULO; L-gulonolactone oxidase [EC:1.1.3.8]	[V]	Defense mechanisms	D-arabinono-1,4-lactone oxidase;; FAD binding domain	L-gulonolactone oxidase 3 OS=Arabidopsis thaliana OX=3702 GN=GULLO3 PE=1 SV=1	PREDICTED: L-gulonolactone oxidase 3 [Solanum lycopersicum]
Solyc06g048370.3	--	--	--	--|5e-13|sot:107059060|hypothetical protein	--	--	--	--	PREDICTED: receptor-like protein 12 [Solanum tuberosum]
Solyc05g052630.4	--	--	--	--|0.0|sly:101257080|hypothetical protein	--	--	--	--	PREDICTED: uncharacterized protein LOC101257080 [Solanum lycopersicum]
Solyc03g114170.3	--	--	Cellular Component: proteasome complex (GO:0000502);; Biological Process: double-strand break repair via homologous recombination (GO:0000724);; Biological Process: mRNA export from nucleus (GO:0006406);; Cellular Component: proteasome regulatory particle, lid subcomplex (GO:0008541);; Biological Process: proteasome assembly (GO:0043248);;	K10881|1e-50|sly:101249165|K10881 SHFM1; 26 proteasome complex subunit DSS1	[S]	Function unknown	DSS1/SEM1 family	Protein DELETION OF SUV3 SUPPRESSOR 1(I) OS=Arabidopsis thaliana OX=3702 GN=DSS1(I) PE=1 SV=1	PREDICTED: protein DELETION OF SUV3 SUPPRESSOR 1(I) [Solanum lycopersicum]
Solyc01g056610.1	--	--	--	--|1e-24|sly:101261264|hypothetical protein	--	--	--	--	PREDICTED: double-stranded RNA-binding protein 1 isoform X2 [Solanum lycopersicum]
Solyc02g094560.3	--	--	--	--|0.0|sly:101257520|hypothetical protein	--	--	Protein of unknown function (DUF3754)	--	PREDICTED: uncharacterized protein LOC101257520 isoform X1 [Solanum lycopersicum]
Solyc03g115290.3	--	--	--	--|5e-91|sly:109119862|hypothetical protein	--	--	--	--	PREDICTED: uncharacterized protein LOC107014156 [Solanum pennellii]
Solyc10g047130.2	[R]	General function prediction only	Molecular Function: nucleotide binding (GO:0000166);; Molecular Function: DNA binding (GO:0003677);; Molecular Function: mRNA binding (GO:0003729);; Cellular Component: nucleus (GO:0005634);; Cellular Component: cytoplasm (GO:0005737);; Cellular Component: cytosol (GO:0005829);; Molecular Function: zinc ion binding (GO:0008270);; Biological Process: response to cold (GO:0009409);;	K12885|1e-164|sly:101246099|K12885 RBMX; heterogeneous nuclear ribonucleoprotein G	[R]	General function prediction only	RNA recognition motif. (a.k.a. RRM, RBD, or RNP domain);; Zinc knuckle	Glycine-rich RNA-binding protein RZ1A OS=Arabidopsis thaliana OX=3702 GN=RZ1A PE=1 SV=1	PREDICTED: glycine-rich RNA-binding protein RZ1A [Solanum lycopersicum]
Solyc09g063030.4	--	--	Cellular Component: spindle microtubule (GO:0005876);; Cellular Component: plasma membrane (GO:0005886);; Cellular Component: cell cortex (GO:0005938);; Biological Process: negative regulation of microtubule depolymerization (GO:0007026);; Biological Process: mitotic cell cycle (GO:0007067);; Cellular Component: plasmodesma (GO:0009506);; Cellular Component: phragmoplast (GO:0009524);; Biological…	K16578|0.0|sly:101265274|K16578 CLASP1_2; CLIP-associating protein 1/2	[R]	General function prediction only	CLASP N terminal;; HEAT repeat;; HEAT repeats;; Vacuolar 14 Fab1-binding region;; Adaptin N terminal region;; HEAT-like repeat;; non-SMC mitotic condensation complex subunit 1;; Tti2 family	CLIP-associated protein OS=Arabidopsis thaliana OX=3702 GN=CLASP PE=1 SV=1	PREDICTED: CLIP-associated protein-like [Solanum lycopersicum]
Solyc12g040790.2	[QR]	--	Molecular Function: phosphoethanolamine N-methyltransferase activity (GO:0000234);; Cellular Component: cytoplasm (GO:0005737);; Biological Process: phosphatidylcholine biosynthetic process (GO:0006656);;	K05929|0.0|sly:101247110|K05929 E2.1.1.103; phosphoethanolamine N-methyltransferase [EC:2.1.1.103]	[IR]	--	Methyltransferase domain;; Methyltransferase domain;; Methyltransferase domain;; Methyltransferase domain;; Methyltransferase domain;; ubiE/COQ5 methyltransferase family;; Mycolic acid cyclopropane synthetase;; CheR methyltransferase, SAM binding domain;; AdoMet dependent proline di-methyltransferase;; Tellurite resistance protein TehB;; Methyltransferase small domain;; Nodulation protein S (NodS…	Phosphomethylethanolamine N-methyltransferase OS=Arabidopsis thaliana OX=3702 GN=NMT2 PE=1 SV=2	PREDICTED: phosphomethylethanolamine N-methyltransferase [Solanum lycopersicum]
Solyc09g008490.4	--	--	Biological Process: gravitropism (GO:0009630);; Biological Process: amyloplast organization (GO:0009660);; Cellular Component: plant-type vacuole membrane (GO:0009705);; Biological Process: negative gravitropism (GO:0009959);;	--|0.0|sly:101255025|hypothetical protein	[S]	Function unknown	HEAT repeat;; HEAT-like repeat;; non-SMC mitotic condensation complex subunit 1	Protein SHOOT GRAVITROPISM 6 OS=Arabidopsis thaliana OX=3702 GN=SGR6 PE=2 SV=1	PREDICTED: protein SHOOT GRAVITROPISM 6 isoform X1 [Solanum lycopersicum]
Solyc00g500149.1	--	--	Molecular Function: ATP binding (GO:0005524);; Cellular Component: chloroplast stroma (GO:0009570);;	--|0.0|sot:SotuCp087|hypothetical protein	--	--	Plant protein of unknown function (DUF825)	Protein Ycf2 OS=Solanum tuberosum OX=4113 GN=ycf2-A PE=3 SV=1	Protein Ycf2 [Capsicum annuum]
Solyc01g005840.3	--	--	Molecular Function: ubiquitin-protein transferase activity (GO:0004842);; Cellular Component: nucleus (GO:0005634);; Biological Process: red, far-red light phototransduction (GO:0009585);; Biological Process: regulation of photomorphogenesis (GO:0010099);;	K20217|1e-135|sly:101245577|K20217 UBE2E; ubiquitin-conjugating enzyme E2 E [EC:2.3.2.23]	[O]	Posttranslational modification, protein turnover, chaperones	Ubiquitin-conjugating enzyme	Constitutive photomorphogenesis protein 10 OS=Arabidopsis thaliana OX=3702 GN=COP10 PE=1 SV=1	ubiquitin-conjugating enzyme E2 -like protein [Solanum lycopersicum]
Solyc01g099590.4	[O]	Posttranslational modification, protein turnover, chaperones	Molecular Function: glutathione transferase activity (GO:0004364);; Cellular Component: cytoplasm (GO:0005737);; Cellular Component: cytosol (GO:0005829);; Biological Process: toxin catabolic process (GO:0009407);; Biological Process: response to toxic substance (GO:0009636);; Biological Process: response to salicylic acid (GO:0009751);;	K00799|1e-163|sly:100037735|K00799 GST; glutathione S-transferase [EC:2.5.1.18]	[O]	Posttranslational modification, protein turnover, chaperones	Glutathione S-transferase, N-terminal domain;; Glutathione S-transferase, N-terminal domain;; Glutathione S-transferase, N-terminal domain;; Glutathione S-transferase, C-terminal domain	Glutathione S-transferase U7 OS=Arabidopsis thaliana OX=3702 GN=GSTU7 PE=2 SV=1	glutathione-S-transferase [Solanum lycopersicum]
Solyc07g052985.1	--	--	--	--|1e-159|sot:107063023|hypothetical protein	[R]	General function prediction only	Reverse transcriptase (RNA-dependent DNA polymerase)	Retrovirus-related Pol polyprotein from transposon RE1 OS=Arabidopsis thaliana OX=3702 GN=RE1 PE=2 SV=1	PREDICTED: uncharacterized mitochondrial protein AtMg00810-like [Solanum pennellii]
Solyc02g070900.1	--	--	--	--|5e-64|ini:109184586|hypothetical protein	--	--	--	--	PREDICTED: uncharacterized protein LOC107008931 [Solanum pennellii]
Solyc06g048630.3	--	--	--	--|0.0|spen:107023871|hypothetical protein	--	--	bZIP transcription factor;; Basic region leucine zipper	bZIP transcription factor 18 OS=Arabidopsis thaliana OX=3702 GN=BZIP18 PE=1 SV=1	PREDICTED: transcription factor RF2b [Solanum lycopersicum]
Solyc09g098220.3	--	--	Cellular Component: nucleus (GO:0005634);; Biological Process: DNA repair (GO:0006281);; Biological Process: cellular response to DNA damage stimulus (GO:0006974);; Biological Process: response to UV-B (GO:0010224);;	K13728|1e-143|spen:107029311|K13728 MAD2L2; mitotic spindle assembly checkpoint protein MAD2B	[D]	Cell cycle control, cell division, chromosome partitioning	HORMA domain	DNA polymerase zeta processivity subunit OS=Arabidopsis thaliana OX=3702 GN=REV7 PE=2 SV=1	PREDICTED: DNA polymerase zeta processivity subunit [Solanum lycopersicum]
Solyc04g054690.3	[Q]	Secondary metabolites biosynthesis, transport and catabolism	Molecular Function: copper ion binding (GO:0005507);; Cellular Component: extracellular region (GO:0005576);; Molecular Function: L-ascorbate oxidase activity (GO:0008447);;	--|0.0|sly:778230|hypothetical protein	[Q]	Secondary metabolites biosynthesis, transport and catabolism	Multicopper oxidase;; Multicopper oxidase;; Multicopper oxidase	L-ascorbate oxidase OS=Cucurbita maxima OX=3661 GN=AAO PE=1 SV=2	ascorbate oxidase precursor [Solanum lycopersicum]
Solyc11g044947.1	[L]	Replication, recombination and repair	Molecular Function: RNA-directed DNA polymerase activity (GO:0003964);; Molecular Function: RNA-directed 5'-3' RNA polymerase activity (GO:0003968);; Cellular Component: mitochondrion (GO:0005739);;	--|1e-49|sot:102595311|hypothetical protein	[R]	General function prediction only	Reverse transcriptase (RNA-dependent DNA polymerase)	RNA-directed DNA polymerase homolog OS=Oenothera berteroana OX=3950 PE=4 SV=1	PREDICTED: uncharacterized protein LOC102595311 [Solanum tuberosum]
Solyc11g012320.3	--	--	--	--|1e-102|sly:101257132|hypothetical protein	--	--	--	Induced stolen tip protein TUB8 (Fragment) OS=Solanum tuberosum OX=4113 GN=TUB8 PE=2 SV=1	induced stolen tip protein TUB8-like isoform 1 [Solanum lycopersicum]
Solyc01g099150.5.1	--	--	Cellular Component: cytoplasm (GO:0005737);; Molecular Function: oxidoreductase activity, acting on single donors with incorporation of molecular oxygen, incorporation of two atoms of oxygen (GO:0016702);; Biological Process: oxylipin biosynthetic process (GO:0031408);; Molecular Function: metal ion binding (GO:0046872);;	K15718|0.0|spen:107007908|K15718 LOX1_5; linoleate 9S-lipoxygenase [EC:1.13.11.58]	--	--	Lipoxygenase;; Ferritin-like domain	Probable linoleate 9S-lipoxygenase 5 OS=Solanum tuberosum OX=4113 GN=LOX1.5 PE=2 SV=1	PREDICTED: probable linoleate 9S-lipoxygenase 5 [Solanum pennellii]
Solyc06g048860.3	[Q]	Secondary metabolites biosynthesis, transport and catabolism	Molecular Function: copper ion binding (GO:0005507);; Molecular Function: oxidoreductase activity, oxidizing metal ions (GO:0016722);; Biological Process: lignin catabolic process (GO:0046274);; Biological Process: response to copper ion (GO:0046688);; Cellular Component: apoplast (GO:0048046);; Molecular Function: hydroquinone:oxygen oxidoreductase activity (GO:0052716);;	K05909|0.0|sly:101251481|K05909 E1.10.3.2; laccase [EC:1.10.3.2]	[Q]	Secondary metabolites biosynthesis, transport and catabolism	Multicopper oxidase;; Multicopper oxidase;; Multicopper oxidase	Laccase-5 OS=Arabidopsis thaliana OX=3702 GN=LAC5 PE=2 SV=1	PREDICTED: laccase-12-like [Solanum lycopersicum]
Solyc09g056070.1	--	--	--	--|0.0|sly:CQW56_mgp16|hypothetical protein	[A]	RNA processing and modification	Type II intron maturase	--	hypothetical protein CQW23_34194 [Capsicum baccatum]
Solyc12g039110.1	--	--	--	--|1e-61|sot:107062130|hypothetical protein	[R]	General function prediction only	gag-polypeptide of LTR copia-type	Retrovirus-related Pol polyprotein from transposon RE1 OS=Arabidopsis thaliana OX=3702 GN=RE1 PE=2 SV=1	PREDICTED: uncharacterized protein LOC107062130 [Solanum tuberosum]
Solyc09g082420.1	--	--	Cellular Component: DNA-directed RNA polymerase V complex (GO:0000419);; Molecular Function: DNA binding (GO:0003677);; Cellular Component: nucleus (GO:0005634);; Cellular Component: nucleoplasm (GO:0005654);; Biological Process: DNA methylation (GO:0006306);; Molecular Function: protein self-association (GO:0043621);; Biological Process: regulation of DNA methylation (GO:0044030);; Biological Pr…	--|1e-56|spen:107030452|hypothetical protein	--	--	RNA-directed DNA methylation 1	Protein RDM1 OS=Arabidopsis thaliana OX=3702 GN=RDM1 PE=1 SV=1	PREDICTED: protein RDM1-like [Solanum pennellii]
Solyc04g050365.1	[J]	Translation, ribosomal structure and biogenesis	Molecular Function: structural constituent of ribosome (GO:0003735);; Cellular Component: ribosome (GO:0005840);; Biological Process: translation (GO:0006412);; Molecular Function: rRNA binding (GO:0019843);;	K02870|1e-27|sly:101267800|K02870 RP-L12e; large subunit ribosomal protein L12e	[J]	Translation, ribosomal structure and biogenesis	--	60S ribosomal protein L12 OS=Prunus armeniaca OX=36596 GN=RPL12 PE=2 SV=1	PREDICTED: 60S ribosomal protein L12-like [Solanum pennellii]
Solyc05g050480.1	--	--	Molecular Function: obsolete signal transducer, downstream of receptor, with serine/threonine kinase activity (GO:0004702);; Molecular Function: ATP binding (GO:0005524);; Cellular Component: cytosol (GO:0005829);; Molecular Function: metal ion binding (GO:0046872);; Biological Process: regulation of stomatal opening (GO:1902456);;	--|0.0|sly:112941512|hypothetical protein	[T]	Signal transduction mechanisms	Protein kinase domain;; Protein tyrosine kinase	Serine/threonine-protein kinase BLUS1 OS=Arabidopsis thaliana OX=3702 GN=BLUS1 PE=1 SV=1	PREDICTED: serine/threonine-protein kinase BLUS1-like [Solanum lycopersicum]
Solyc12g036510.1	[IQR]	--	Cellular Component: cytosol (GO:0005829);; Molecular Function: oxidoreductase activity (GO:0016491);;	--|1e-116|spen:107006656|hypothetical protein	[R]	General function prediction only	short chain dehydrogenase;; Enoyl-(Acyl carrier protein) reductase	Tropinone reductase homolog At5g06060 OS=Arabidopsis thaliana OX=3702 GN=At5g06060 PE=2 SV=1	PREDICTED: uncharacterized protein LOC101248371 isoform X1 [Solanum lycopersicum]
Solyc11g021260.1	--	--	Cellular Component: chloroplast inner membrane (GO:0009706);; Biological Process: protein transport (GO:0015031);; Cellular Component: integral component of membrane (GO:0016021);;	--|5e-84|sly:LyesC2p009|hypothetical protein	--	--	--	Protein TIC 214 OS=Solanum lycopersicum OX=4081 GN=TIC214 PE=3 SV=1	hypothetical chloroplast RF1 (chloroplast) [Solanum pennellii]
Solyc05g024110.1	--	--	Cellular Component: vacuolar membrane (GO:0005774);; Biological Process: vesicle docking involved in exocytosis (GO:0006904);; Cellular Component: late endosome membrane (GO:0031902);; Cellular Component: protein-containing complex (GO:0043234);;	K20182|6e-15|spen:107020398|K20182 VPS33A; vacuolar protein sorting-associated protein 33A	[U]	Intracellular trafficking, secretion, and vesicular transport	--	Vacuolar protein-sorting-associated protein 33 homolog OS=Arabidopsis thaliana OX=3702 GN=VPS33 PE=1 SV=1	PREDICTED: vacuolar protein-sorting-associated protein 33 homolog isoform X1 [Solanum pennellii]
MSTRG.6001	--	--	--	--|2e-11|cann:107849337|hypothetical protein	--	--	--	--	hypothetical protein CQW23_21697 [Capsicum baccatum]
Solyc05g018370.1	--	--	Molecular Function: phosphoprotein phosphatase activity (GO:0004721);;	--|0.0|sly:104647491|hypothetical protein	--	--	--	Formin-like protein 5 OS=Oryza sativa subsp. japonica OX=39947 GN=FH5 PE=2 SV=2	PREDICTED: elastin [Solanum lycopersicum]
Solyc08g006550.4	--	--	Molecular Function: Rho guanyl-nucleotide exchange factor activity (GO:0005089);;	--|0.0|sly:101243910|hypothetical protein	--	--	PRONE (Plant-specific Rop nucleotide exchanger)	Rop guanine nucleotide exchange factor 5 OS=Arabidopsis thaliana OX=3702 GN=ROPGEF5 PE=2 SV=1	PREDICTED: rop guanine nucleotide exchange factor 5-like [Solanum lycopersicum]
Solyc12g005750.1	--	--	Cellular Component: nucleus (GO:0005634);; Biological Process: circadian rhythm (GO:0007623);; Molecular Function: zinc ion binding (GO:0008270);; Biological Process: regulation of flower development (GO:0009909);; Molecular Function: protein binding, bridging (GO:0030674);;	--|4e-46|nsy:104248097|hypothetical protein	--	--	--	B-box domain protein 30 OS=Arabidopsis thaliana OX=3702 GN=MIP1A PE=1 SV=1	B-box zinc finger protein 30 [Solanum tuberosum]
Solyc02g021360.3	[T]	Signal transduction mechanisms	Cellular Component: microtubule (GO:0005874);; Cellular Component: katanin complex (GO:0008352);; Biological Process: microtubule severing (GO:0051013);; Cellular Component: Cul4-RING E3 ubiquitin ligase complex (GO:0080008);;	K18643|0.0|sly:101258313|K18643 KATNB1; katanin p80 WD40 repeat-containing subunit B1	[D]	Cell cycle control, cell division, chromosome partitioning	con80 domain of Katanin;; WD domain, G-beta repeat;; Anaphase-promoting complex subunit 4 WD40 domain;; Eukaryotic translation initiation factor eIF2A	Katanin p80 WD40 repeat-containing subunit B1 homolog OS=Arabidopsis thaliana OX=3702 GN=At5g23430 PE=2 SV=3	PREDICTED: katanin p80 WD40 repeat-containing subunit B1 homolog [Solanum lycopersicum]
Solyc09g010530.3	[P]	Inorganic ion transport and metabolism	Cellular Component: endoplasmic reticulum (GO:0005783);; Biological Process: protein targeting to vacuole (GO:0006623);; Biological Process: potassium ion transport (GO:0006813);; Biological Process: regulation of pH (GO:0006885);; Cellular Component: endomembrane system (GO:0012505);; Molecular Function: solute:proton antiporter activity (GO:0015299);; Cellular Component: integral component of m…	--|0.0|sly:101249848|hypothetical protein	[P]	Inorganic ion transport and metabolism	Sodium/hydrogen exchanger family	Cation/H(+) antiporter 20 OS=Arabidopsis thaliana OX=3702 GN=CHX20 PE=2 SV=1	PREDICTED: cation/H(+) antiporter 20 [Solanum lycopersicum]
Solyc07g022900.4	--	--	Biological Process: response to cold (GO:0009409);; Cellular Component: chloroplast (GO:0009507);; Cellular Component: chloroplast thylakoid membrane (GO:0009535);; Biological Process: response to high light intensity (GO:0009644);; Biological Process: response to low light intensity stimulus (GO:0009645);; Biological Process: photosynthesis, light harvesting in photosystem I (GO:0009768);; Cellu…	K08911|0.0|sly:101257186|K08911 LHCA5; light-harvesting complex I chlorophyll a/b binding protein 5	--	--	Chlorophyll A-B binding protein	Photosystem I chlorophyll a/b-binding protein 5, chloroplastic OS=Arabidopsis thaliana OX=3702 GN=LHCA5 PE=1 SV=1	PREDICTED: photosystem I chlorophyll a/b-binding protein 5, chloroplastic [Solanum lycopersicum]
Solyc08g078640.3	--	--	Cellular Component: extracellular region (GO:0005576);; Cellular Component: cell wall (GO:0005618);; Molecular Function: pectinesterase activity (GO:0030599);; Biological Process: cell wall modification (GO:0042545);; Molecular Function: aspartyl esterase activity (GO:0045330);; Biological Process: pectin catabolic process (GO:0045490);;	--|0.0|sly:101255817|hypothetical protein	--	--	Pectinesterase	Probable pectinesterase 68 OS=Arabidopsis thaliana OX=3702 GN=PME68 PE=2 SV=1	PREDICTED: probable pectinesterase 68 [Solanum lycopersicum]
Solyc04g063290.3	[J]	Translation, ribosomal structure and biogenesis	Molecular Function: mRNA binding (GO:0003729);; Molecular Function: structural constituent of ribosome (GO:0003735);; Cellular Component: nucleolus (GO:0005730);; Cellular Component: cytosol (GO:0005829);; Biological Process: translation (GO:0006412);; Cellular Component: plasmodesma (GO:0009506);; Cellular Component: membrane (GO:0016020);; Cellular Component: cytosolic ribosome (GO:0022626);; C…	K02981|0.0|spen:107017858|K02981 RP-S2e; small subunit ribosomal protein S2e	[J]	Translation, ribosomal structure and biogenesis	Ribosomal protein S5, N-terminal domain;; Ribosomal protein S5, C-terminal domain	40S ribosomal protein S2-3 OS=Arabidopsis thaliana OX=3702 GN=RPS2C PE=1 SV=2	PREDICTED: 40S ribosomal protein S2-3-like [Solanum lycopersicum]
Solyc01g010030.3	--	--	Molecular Function: transmembrane receptor protein serine/threonine kinase activity (GO:0004675);; Molecular Function: ATP binding (GO:0005524);; Cellular Component: plasma membrane (GO:0005886);; Biological Process: protein phosphorylation (GO:0006468);; Biological Process: cell surface receptor signaling pathway (GO:0007166);; Cellular Component: integral component of membrane (GO:0016021);; Mo…	--|0.0|sly:101266360|hypothetical protein	[T]	Signal transduction mechanisms	Protein kinase domain;; Protein tyrosine kinase	Proline-rich receptor-like protein kinase PERK9 OS=Arabidopsis thaliana OX=3702 GN=PERK9 PE=1 SV=1	PREDICTED: proline-rich receptor-like protein kinase PERK9 [Solanum lycopersicum]
Solyc06g065445.1	--	--	--	--|2e-24|sly:101249737|hypothetical protein	--	--	--	--	PREDICTED: LOW QUALITY PROTEIN: protein SENSITIVE TO PROTON RHIZOTOXICITY 1-like [Solanum lycopersicum]
Solyc01g068510.1	--	--	--	--|6e-61|spen:107028968|hypothetical protein	--	--	--	Protein PELPK2 OS=Arabidopsis thaliana OX=3702 GN=PELPK2 PE=3 SV=1	PREDICTED: protein app1-like [Solanum pennellii]
Solyc02g086600.3	[J]	Translation, ribosomal structure and biogenesis	Molecular Function: 3'-5'-exoribonuclease activity (GO:0000175);; Biological Process: mitochondrial RNA catabolic process (GO:0000957);; Biological Process: mitochondrial RNA processing (GO:0000963);; Molecular Function: RNA binding (GO:0003723);; Molecular Function: polyribonucleotide nucleotidyltransferase activity (GO:0004654);; Cellular Component: mitochondrion (GO:0005739);; Biological Proce…	K00962|0.0|sly:101256146|K00962 pnp; polyribonucleotide nucleotidyltransferase [EC:2.7.7.8]	[R]	General function prediction only	3' exoribonuclease family, domain 1;; 3' exoribonuclease family, domain 2;; Polyribonucleotide nucleotidyltransferase, RNA binding domain;; S1 RNA binding domain;; KH domain	Polyribonucleotide nucleotidyltransferase 2, mitochondrial OS=Arabidopsis thaliana OX=3702 GN=PNP2 PE=2 SV=1	PREDICTED: polyribonucleotide nucleotidyltransferase 2, mitochondrial [Solanum lycopersicum]
Solyc01g009245.1	--	--	--	--|2e-79|sly:101249750|hypothetical protein	[T]	Signal transduction mechanisms	Protein of unknown function (DUF3148)	--	PREDICTED: uncharacterized protein LOC101249750 [Solanum lycopersicum]
Solyc03g034130.4	[K]	Transcription	Molecular Function: DNA-binding transcription factor activity (GO:0003700);; Cellular Component: nucleus (GO:0005634);; Biological Process: transcription, DNA-templated (GO:0006351);; Biological Process: response to auxin (GO:0009733);; Molecular Function: sequence-specific DNA binding (GO:0043565);;	K09338|1e-161|sly:101251158|K09338 HD-ZIP; homeobox-leucine zipper protein	[K]	Transcription	Homeobox domain	Homeobox-leucine zipper protein ATHB-40 OS=Arabidopsis thaliana OX=3702 GN=ATHB-40 PE=2 SV=3	PREDICTED: homeobox-leucine zipper protein ATHB-40-like [Solanum lycopersicum]
Solyc08g074680.3	--	--	Molecular Function: catechol oxidase activity (GO:0004097);; Cellular Component: chloroplast thylakoid lumen (GO:0009543);; Biological Process: pigment biosynthetic process (GO:0046148);; Molecular Function: metal ion binding (GO:0046872);;	K00422|0.0|sly:606710|K00422 E1.10.3.1; polyphenol oxidase [EC:1.10.3.1]	--	--	Protein of unknown function (DUF_B2219);; Common central domain of tyrosinase;; Polyphenol oxidase middle domain	Polyphenol oxidase A, chloroplastic OS=Solanum lycopersicum OX=4081 PE=3 SV=2	PREDICTED: polyphenol oxidase A, chloroplastic-like [Solanum lycopersicum]
Solyc04g014645.1	--	--	Molecular Function: protein serine/threonine kinase activity (GO:0004674);; Molecular Function: ATP binding (GO:0005524);; Cellular Component: nucleus (GO:0005634);; Cellular Component: endoplasmic reticulum membrane (GO:0005789);; Cellular Component: plasma membrane (GO:0005886);; Biological Process: defense response (GO:0006952);; Cellular Component: integral component of membrane (GO:0016021);…	--|0.0|spen:114073903|hypothetical protein	--	--	Protein kinase domain;; Protein tyrosine kinase;; Leucine rich repeat;; Leucine Rich repeats (2 copies);; Leucine Rich Repeat;; Leucine Rich repeat	Receptor kinase-like protein Xa21 OS=Oryza sativa subsp. indica OX=39946 GN=XA21 PE=1 SV=1	PREDICTED: LRR receptor-like serine/threonine-protein kinase EFR [Solanum tuberosum]
Solyc04g078930.4	[G]	Carbohydrate transport and metabolism	Molecular Function: alpha-amylase activity (GO:0004556);; Molecular Function: calcium ion binding (GO:0005509);; Biological Process: carbohydrate metabolic process (GO:0005975);;	K01176|0.0|sly:101254788|K01176 AMY; alpha-amylase [EC:3.2.1.1]	[G]	Carbohydrate transport and metabolism	Alpha-amylase C-terminal beta-sheet domain;; Alpha amylase, catalytic domain;; Glycosyl hydrolase family 70	Alpha-amylase OS=Vigna mungo OX=3915 GN=AMY1.1 PE=2 SV=1	PREDICTED: alpha-amylase [Solanum lycopersicum]
Solyc03g006690.1	[C]	Energy production and conversion	Cellular Component: extracellular region (GO:0005576);; Cellular Component: cell wall (GO:0005618);; Biological Process: response to oxidative stress (GO:0006979);; Cellular Component: plasmodesma (GO:0009506);; Molecular Function: oxidoreductase activity, acting on CH-OH group of donors (GO:0016614);; Molecular Function: flavin adenine dinucleotide binding (GO:0050660);;	--|9e-53|sot:107059843|hypothetical protein	--	--	Berberine and berberine like	Berberine bridge enzyme-like 24 OS=Arabidopsis thaliana OX=3702 GN=At5g44380 PE=2 SV=1	PREDICTED: tetrahydrocannabinolic acid synthase-like [Solanum tuberosum]
Solyc02g021150.1	--	--	--	--|2e-23|sly:101256533|hypothetical protein	--	--	--	--	PREDICTED: uncharacterized protein LOC101256533 [Solanum lycopersicum]
Solyc05g012320.1	--	--	Cellular Component: nuclear ubiquitin ligase complex (GO:0000152);; Molecular Function: ubiquitin-protein transferase activity (GO:0004842);; Cellular Component: nucleus (GO:0005634);; Cellular Component: cytoplasm (GO:0005737);; Biological Process: DNA repair (GO:0006281);; Molecular Function: zinc ion binding (GO:0008270);; Biological Process: red, far-red light phototransduction (GO:0009585);;…	K17868|1e-160|sly:101268472|K17868 DPH7; diphthine methyl ester acylhydrolase [EC:3.1.1.97]	[E]	Amino acid transport and metabolism	WD domain, G-beta repeat	E3 ubiquitin-protein ligase COP1 OS=Arabidopsis thaliana OX=3702 GN=COP1 PE=1 SV=2	PREDICTED: diphthine methyltransferase homolog isoform X2 [Solanum lycopersicum]
Solyc01g006680.4	--	--	Molecular Function: DNA-binding transcription factor activity (GO:0003700);; Cellular Component: nucleus (GO:0005634);; Cellular Component: cytoplasm (GO:0005737);; Biological Process: circadian rhythm (GO:0007623);; Biological Process: flower development (GO:0009908);; Biological Process: regulation of circadian rhythm (GO:0042752);; Molecular Function: metal ion binding (GO:0046872);; Molecular…	K10277|0.0|sly:101251119|K10277 KDM8; lysine-specific demethylase 8 [EC:1.14.11.27]	[BT]	--	Cupin-like domain;; Cupin superfamily protein;; JmjC domain, hydroxylase	Lysine-specific demethylase JMJ30 OS=Arabidopsis thaliana OX=3702 GN=JMJ30 PE=1 SV=1	JmjC-domain protein JMJ524 [Solanum lycopersicum]
Solyc02g067920.4	[R]	General function prediction only	--	K01076|0.0|sly:101253347|K01076 ABHD17; abhydrolase domain-containing protein 17 [EC:3.1.2.22]	[R]	General function prediction only	Serine aminopeptidase, S33;; alpha/beta hydrolase fold;; Prolyl oligopeptidase family;; Dienelactone hydrolase family;; Serine hydrolase (FSH1)	Alpha/beta hydrolase domain-containing protein WAV2 OS=Arabidopsis thaliana OX=3702 GN=WAV2 PE=2 SV=1	PREDICTED: protein ABHD17B [Solanum lycopersicum]
Solyc06g035900.1	--	--	Cellular Component: plasma membrane (GO:0005886);; Biological Process: transport (GO:0006810);; Biological Process: cell-cell signaling (GO:0007267);; Molecular Function: galacturonate binding (GO:0048032);;	--|1e-18|spen:107023866|hypothetical protein	--	--	--	Remorin OS=Solanum tuberosum OX=4113 PE=1 SV=1	PREDICTED: remorin [Solanum lycopersicum]
Solyc03g124010.3	[L]	Replication, recombination and repair	Molecular Function: helicase activity (GO:0004386);; Molecular Function: ATP binding (GO:0005524);; Cellular Component: nucleus (GO:0005634);; Biological Process: embryo sac development (GO:0009553);; Biological Process: pollen-pistil interaction (GO:0009875);; Biological Process: pollen tube guidance (GO:0010183);;	K10706|0.0|sly:101249343|K10706 SETX; senataxin [EC:3.6.4.-]	[A]	RNA processing and modification	AAA domain;; AAA domain;; AAA domain;; AAA domain	Probable helicase MAGATAMA 3 OS=Arabidopsis thaliana OX=3702 GN=MAA3 PE=2 SV=1	PREDICTED: uncharacterized protein LOC101249343 isoform X2 [Solanum lycopersicum]
Solyc07g048110.4	--	--	Cellular Component: plasma membrane (GO:0005886);; Biological Process: ion transport (GO:0006811);; Cellular Component: integral component of membrane (GO:0016021);;	K21989|0.0|sly:101248892|K21989 TMEM63; calcium permeable stress-gated cation channel	[R]	General function prediction only	Calcium-dependent channel, 7TM region, putative phosphate;; Late exocytosis, associated with Golgi transport;; Cytosolic domain of 10TM putative phosphate transporter	CSC1-like protein At3g21620 OS=Arabidopsis thaliana OX=3702 GN=At3g21620 PE=2 SV=1	PREDICTED: CSC1-like protein At3g21620 [Solanum lycopersicum]
Solyc06g084400.3	--	--	Cellular Component: nucleus (GO:0005634);; Biological Process: transcription, DNA-templated (GO:0006351);; Biological Process: regulation of transcription, DNA-templated (GO:0006355);; Molecular Function: zinc ion binding (GO:0008270);; Molecular Function: methyl-CpG binding (GO:0008327);;	--|1e-124|sly:101249832|hypothetical protein	[KB]	--	Methyl-CpG binding domain;; CW-type Zinc Finger	Methyl-CpG-binding domain-containing protein 4 OS=Arabidopsis thaliana OX=3702 GN=MBD4 PE=1 SV=1	PREDICTED: methyl-CpG-binding domain-containing protein 4-like [Solanum lycopersicum]
Solyc09g061637.1	--	--	Cellular Component: nucleus (GO:0005634);; Molecular Function: transaminase activity (GO:0008483);;	K12448|1e-149|spen:114073846|K12448 UXE; UDP-arabinose 4-epimerase [EC:5.1.3.5]	--	--	Plant mobile domain	Protein MAIN-LIKE 2 OS=Arabidopsis thaliana OX=3702 GN=At2g04865 PE=1 SV=1	PREDICTED: LOW QUALITY PROTEIN: serine/threonine-protein phosphatase 7 long form homolog [Solanum pennellii]
Solyc06g067930.2	[Q]	Secondary metabolites biosynthesis, transport and catabolism	Molecular Function: iron ion binding (GO:0005506);; Molecular Function: steroid hydroxylase activity (GO:0008395);; Biological Process: response to brassinosteroid (GO:0009741);; Biological Process: brassinosteroid homeostasis (GO:0010268);; Cellular Component: integral component of membrane (GO:0016021);; Biological Process: brassinosteroid metabolic process (GO:0016131);; Molecular Function: ox…	K15639|0.0|sly:101267535|K15639 CYP734A1; PHYB activation tagged suppressor 1 [EC:1.14.-.-]	[QI]	--	Cytochrome P450	Cytochrome P450 734A1 OS=Arabidopsis thaliana OX=3702 GN=CYP734A1 PE=2 SV=1	PREDICTED: cytochrome P450 734A1-like [Solanum lycopersicum]
Solyc05g041590.4	--	--	--	--|3e-80|sly:101249269|hypothetical protein	[R]	General function prediction only	Domain of unknown function	--	PREDICTED: ankyrin repeat-containing protein NPR4-like isoform X2 [Solanum lycopersicum]
Solyc03g006450.2	[Q]	Secondary metabolites biosynthesis, transport and catabolism	Cellular Component: peroxisome (GO:0005777);; Molecular Function: hydrolase activity (GO:0016787);; Biological Process: phylloquinone biosynthetic process (GO:0042372);; Biological Process: protein homotetramerization (GO:0051289);;	K19222|1e-110|sly:101259914|K19222 menI; 1,4-dihydroxy-2-naphthoyl-CoA hydrolase [EC:3.1.2.28]	[R]	General function prediction only	Thioesterase superfamily	1,4-dihydroxy-2-naphthoyl-CoA thioesterase 1 OS=Arabidopsis thaliana OX=3702 GN=DHNAT1 PE=1 SV=1	PREDICTED: 1,4-dihydroxy-2-naphthoyl-CoA thioesterase 1 [Solanum lycopersicum]
Solyc01g110430.3	[E]	Amino acid transport and metabolism	Biological Process: arginine catabolic process (GO:0006527);; Biological Process: spermidine biosynthetic process (GO:0008295);; Molecular Function: arginine decarboxylase activity (GO:0008792);; Biological Process: putrescine biosynthetic process (GO:0009446);;	K01583|4e-38|spen:107001406|K01583 E4.1.1.19; arginine decarboxylase [EC:4.1.1.19]	--	--	--	Arginine decarboxylase OS=Solanum lycopersicum OX=4081 PE=2 SV=1	RecName: Full=Arginine decarboxylase; Short=ADC; Short=ARGDC
Solyc04g014520.1	--	--	--	--|0.0|sly:101260335|hypothetical protein	--	--	Family of unknown function (DUF716)	--	PREDICTED: transmembrane protein 45B-like [Solanum lycopersicum]
Solyc07g054460.4	--	--	Cellular Component: Golgi membrane (GO:0000139);; Cellular Component: endoplasmic reticulum membrane (GO:0005789);; Cellular Component: cytosol (GO:0005829);; Biological Process: intracellular protein transport (GO:0006886);; Biological Process: ER to Golgi vesicle-mediated transport (GO:0006888);; Biological Process: response to oxidative stress (GO:0006979);; Molecular Function: zinc ion bindin…	K14763|0.0|sly:101262131|K14763 NAF1; H/ACA ribonucleoprotein complex non-core subunit NAF1	[S]	Function unknown	Gar1/Naf1 RNA binding region	Protein transport protein Sec24-like CEF OS=Arabidopsis thaliana OX=3702 GN=CEF PE=2 SV=3	PREDICTED: uncharacterized protein LOC101262131 isoform X1 [Solanum lycopersicum]
Solyc09g066323.1	--	--	Cellular Component: mitochondrion (GO:0005739);;	--|1e-118|sly:109121102|hypothetical protein	[R]	General function prediction only	Reverse transcriptase (RNA-dependent DNA polymerase)	Uncharacterized mitochondrial protein AtMg00810 OS=Arabidopsis thaliana OX=3702 GN=AtMg00810 PE=4 SV=1	PREDICTED: uncharacterized protein LOC109121102 [Solanum lycopersicum]
Solyc01g020372.1	--	--	--	--|0.0|sly:101262696|hypothetical protein	--	--	MULE transposase domain;; Transposase, Mutator family	--	PREDICTED: uncharacterized protein LOC101262696 [Solanum lycopersicum]
Solyc11g006240.2	--	--	--	--|6e-15|cpap:110807772|hypothetical protein	--	--	--	--	hypothetical protein T459_29810 [Capsicum annuum]
Solyc01g087870.4	[M]	Cell wall/membrane/envelope biogenesis	Molecular Function: glutamine-fructose-6-phosphate transaminase (isomerizing) activity (GO:0004360);; Biological Process: glutamine metabolic process (GO:0006541);; Cellular Component: chloroplast (GO:0009507);; Molecular Function: carbohydrate derivative binding (GO:0097367);; Biological Process: carbohydrate derivative biosynthetic process (GO:1901137);;	K00820|0.0|sly:101258487|K00820 glmS; glutamine---fructose-6-phosphate transaminase (isomerizing) [EC:2.6.1.16]	[M]	Cell wall/membrane/envelope biogenesis	SIS domain;; Glutamine amidotransferase domain;; Glutamine amidotransferase domain	Glutamine--fructose-6-phosphate aminotransferase [isomerizing] OS=Cyanidium caldarium OX=2771 GN=glmS PE=3 SV=3	PREDICTED: glutamine--fructose-6-phosphate aminotransferase [isomerizing] 2 [Solanum lycopersicum]
Solyc10g011750.3	--	--	--	--|1e-174|sly:101260577|hypothetical protein	--	--	--	NDR1/HIN1-like protein 6 OS=Arabidopsis thaliana OX=3702 GN=NHL6 PE=1 SV=1	PREDICTED: uncharacterized protein LOC101260577 [Solanum lycopersicum]
Solyc06g063130.3	--	--	--	--|0.0|sly:101249930|hypothetical protein	[S]	Function unknown	Mitochondrial K+-H+ exchange-related	--	PREDICTED: uncharacterized protein LOC101249930 [Solanum lycopersicum]
Solyc01g079370.4	--	--	Molecular Function: transcription factor activity, transcription factor binding (GO:0000989);; Cellular Component: nucleus (GO:0005634);; Biological Process: transcription, DNA-templated (GO:0006351);; Biological Process: regulation of transcription, DNA-templated (GO:0006355);; Biological Process: gibberellic acid mediated signaling pathway (GO:0009740);;	--|0.0|sly:101268028|hypothetical protein	--	--	GRAS domain family	DELLA protein GAIP OS=Cucurbita maxima OX=3661 GN=GAIP PE=2 SV=1	PREDICTED: DELLA protein RGL1-like [Solanum lycopersicum]
Solyc12g019917.1	--	--	--	--|4e-62|sot:107063410|hypothetical protein	[R]	General function prediction only	--	Retrovirus-related Pol polyprotein from transposon RE1 OS=Arabidopsis thaliana OX=3702 GN=RE1 PE=2 SV=1	PREDICTED: uncharacterized protein LOC109119795 [Solanum lycopersicum]
Solyc00g500326.1	[C]	Energy production and conversion	Cellular Component: chloroplast (GO:0009507);;	--|6e-29|sly:LyesC2p005|hypothetical protein	--	--	Chloroplast protein precursor Ycf15 putative	Putative uncharacterized protein ycf15 OS=Solanum lycopersicum OX=4081 GN=ycf15-A PE=5 SV=1	Ycf15 (chloroplast) [Helwingia himalaica]
Solyc03g058940.4	[O]	Posttranslational modification, protein turnover, chaperones	--	--|3e-41|sly:101254574|hypothetical protein	[C]	Energy production and conversion	SPFH domain / Band 7 family	Hypersensitive-induced response protein-like protein 2 OS=Oryza sativa subsp. japonica OX=39947 GN=HIRL2 PE=3 SV=1	PREDICTED: hypersensitive-induced response protein 2-like isoform X2 [Solanum lycopersicum]
Solyc11g013580.1	--	--	Cellular Component: nucleosome (GO:0000786);; Cellular Component: nucleolus (GO:0005730);; Biological Process: nucleosome assembly (GO:0006334);; Biological Process: regulation of transcription, DNA-templated (GO:0006355);; Molecular Function: sequence-specific DNA binding (GO:0043565);; Biological Process: regulation of endosperm development (GO:2000014);;	--|1e-157|sly:104644546|hypothetical protein	--	--	linker histone H1 and H5 family	HMG-Y-related protein A OS=Zea mays OX=4577 GN=HMGIY2 PE=1 SV=1	PREDICTED: HMG-Y-related protein A-like [Solanum lycopersicum]
Solyc04g081410.3	[U]	Intracellular trafficking, secretion, and vesicular transport	Cellular Component: plasma membrane (GO:0005886);; Cellular Component: clathrin-coated pit (GO:0005905);; Biological Process: endocytosis (GO:0006897);; Molecular Function: protein transporter activity (GO:0008565);;	K11827|3e-99|spen:107015778|K11827 AP2S1; AP-2 complex subunit sigma-1	[U]	Intracellular trafficking, secretion, and vesicular transport	Clathrin adaptor complex small chain	AP-2 complex subunit sigma OS=Arabidopsis thaliana OX=3702 GN=AP17 PE=2 SV=1	PREDICTED: AP-2 complex subunit sigma [Solanum lycopersicum]
Solyc02g092360.3	--	--	--	--|0.0|sly:101262370|hypothetical protein	--	--	Glycosyl hydrolases family 43	--	PREDICTED: uncharacterized protein LOC101262370 isoform X1 [Solanum lycopersicum]
Solyc08g016190.4	--	--	Molecular Function: structural constituent of ribosome (GO:0003735);; Cellular Component: ribosome (GO:0005840);; Biological Process: translation (GO:0006412);;	--|5e-98|sly:101264350|hypothetical protein	--	--	--	60S ribosomal protein L18a-like protein OS=Arabidopsis thaliana OX=3702 GN=At1g29970 PE=2 SV=2	PREDICTED: 60S ribosomal protein L18a-like protein [Solanum lycopersicum]
Solyc10g047767.1	--	--	Cellular Component: mitochondrion (GO:0005739);;	--|4e-38|sly:109120875|hypothetical protein	[R]	General function prediction only	Reverse transcriptase (RNA-dependent DNA polymerase)	Uncharacterized mitochondrial protein AtMg00810 OS=Arabidopsis thaliana OX=3702 GN=AtMg00810 PE=4 SV=1	PREDICTED: uncharacterized protein LOC109120675 [Solanum lycopersicum]
Solyc01g009770.3	--	--	--	--|1e-151|sly:101266440|hypothetical protein	--	--	--	--	PREDICTED: uncharacterized protein LOC101266440 [Solanum lycopersicum]
Solyc05g012745.1	--	--	Molecular Function: ATP binding (GO:0005524);; Cellular Component: cytoplasm (GO:0005737);; Biological Process: plant-type hypersensitive response (GO:0009626);; Cellular Component: membrane (GO:0016020);; Molecular Function: ADP binding (GO:0043531);;	--|1e-102|spen:107019156|hypothetical protein	--	--	--	Putative late blight resistance protein homolog R1B-16 OS=Solanum demissum OX=50514 GN=R1B-16 PE=3 SV=1	PREDICTED: putative late blight resistance protein homolog R1B-16 [Solanum lycopersicum]
Solyc09g061290.3	[T]	Signal transduction mechanisms	Biological Process: response to hypoxia (GO:0001666);; Cellular Component: nucleus (GO:0005634);; Biological Process: transcription, DNA-templated (GO:0006351);; Biological Process: cellular response to DNA damage stimulus (GO:0006974);; Biological Process: response to oxidative stress (GO:0006979);; Biological Process: response to water deprivation (GO:0009414);; Biological Process: response to …	--|0.0|sly:101257211|hypothetical protein	[R]	General function prediction only	WD domain, G-beta repeat;; Anaphase-promoting complex subunit 4 WD40 domain;; LisH	Transcriptional corepressor LEUNIG_HOMOLOG OS=Arabidopsis thaliana OX=3702 GN=LUH PE=1 SV=1	PREDICTED: transcriptional corepressor LEUNIG_HOMOLOG-like [Solanum lycopersicum]
Solyc10g050840.3	[E]	Amino acid transport and metabolism	Cellular Component: nucleus (GO:0005634);; Cellular Component: cytoplasm (GO:0005737);; Cellular Component: vacuole (GO:0005773);; Biological Process: proteolysis (GO:0006508);; Cellular Component: chloroplast (GO:0009507);; Biological Process: protein homotetramerization (GO:0051289);; Molecular Function: serine-type aminopeptidase activity (GO:0070009);;	--|0.0|sly:101248248|hypothetical protein	[O]	Posttranslational modification, protein turnover, chaperones	Prolyl oligopeptidase family;; Dienelactone hydrolase family;; X-Pro dipeptidyl-peptidase (S15 family);; alpha/beta hydrolase fold	Acylamino-acid-releasing enzyme OS=Arabidopsis thaliana OX=3702 GN=AARE PE=1 SV=1	PREDICTED: uncharacterized protein LOC101248248 [Solanum lycopersicum]
Solyc02g065114.1	--	--	Molecular Function: phosphoprotein phosphatase activity (GO:0004721);; Cellular Component: nucleus (GO:0005634);; Molecular Function: metal ion binding (GO:0046872);;	--|1e-145|spen:107004261|hypothetical protein	--	--	Plant mobile domain	Serine/threonine-protein phosphatase 7 long form homolog OS=Arabidopsis thaliana OX=3702 GN=MAIL3 PE=2 SV=1	PREDICTED: serine/threonine-protein phosphatase 7 long form homolog [Solanum pennellii]
Solyc12g010230.2	--	--	--	--|0.0|sly:101246218|hypothetical protein	[V]	Defense mechanisms	--	--	PREDICTED: uncharacterized protein LOC101246218 [Solanum lycopersicum]
Solyc01g005770.3	--	--	--	--|8e-15|nsy:104242904|hypothetical protein	--	--	--	--	hypothetical protein CQW23_01587 [Capsicum baccatum]
Solyc02g011760.1	[C]	Energy production and conversion	Molecular Function: electron transfer activity (GO:0009055);; Cellular Component: photosystem I (GO:0009522);; Cellular Component: chloroplast thylakoid membrane (GO:0009535);; Biological Process: photosynthetic electron transport in photosystem I (GO:0009773);; Molecular Function: oxidoreductase activity (GO:0016491);; Molecular Function: metal ion binding (GO:0046872);; Molecular Function: 4 ir…	--|4e-25|vvi:ViviCp075|hypothetical protein	--	--	4Fe-4S binding domain	Photosystem I iron-sulfur center OS=Vitis vinifera OX=29760 GN=psaC PE=3 SV=1	photosystem I subunit VII (chloroplast) [Viscum minimum]
Solyc08g007380.4	[FGR]	--	Molecular Function: nucleotide binding (GO:0000166);; Molecular Function: sulfate adenylyltransferase (ADP) activity (GO:0004780);; Cellular Component: peroxisome (GO:0005777);; Biological Process: sulfur compound metabolic process (GO:0006790);; Biological Process: purine ribonucleotide metabolic process (GO:0009150);; Molecular Function: adenylylsulfatase activity (GO:0047627);;	K22966|1e-117|spen:107027177|K22966 HINT4; sulfate adenylyltransferase (ADP) / adenylylsulfatase [EC:2.7.7.5 3.6.2.1]	[R]	General function prediction only	Scavenger mRNA decapping enzyme C-term binding;; HIT domain	Bifunctional adenosine 5&apos;-phosphosulfate phosphorylase/adenylylsulfatase HINT4 OS=Arabidopsis thaliana OX=3702 GN=HINT4 PE=1 SV=1	PREDICTED: bifunctional adenosine 5&apos;-phosphosulfate phosphorylase/adenylylsulfatase HINT4 [Solanum lycopersicum]
Solyc07g022880.3	[I]	Lipid transport and metabolism	Molecular Function: 3-hydroxyisobutyryl-CoA hydrolase activity (GO:0003860);; Cellular Component: mitochondrion (GO:0005739);; Cellular Component: membrane (GO:0016020);;	K05605|7e-91|spen:107026342|K05605 HIBCH; 3-hydroxyisobutyryl-CoA hydrolase [EC:3.1.2.4]	[I]	Lipid transport and metabolism	Enoyl-CoA hydratase/isomerase;; Enoyl-CoA hydratase/isomerase	3-hydroxyisobutyryl-CoA hydrolase-like protein 4, mitochondrial OS=Arabidopsis thaliana OX=3702 GN=At3g24360 PE=2 SV=1	PREDICTED: 3-hydroxyisobutyryl-CoA hydrolase-like protein 3, mitochondrial [Solanum pennellii]
Solyc01g060370.2	--	--	Molecular Function: DNA binding (GO:0003677);; Cellular Component: nucleus (GO:0005634);; Biological Process: transcription, DNA-templated (GO:0006351);; Biological Process: regulation of transcription, DNA-templated (GO:0006355);;	--|2e-35|sly:109119615|hypothetical protein	--	--	--	B3 domain-containing protein Os06g0112300 OS=Oryza sativa subsp. japonica OX=39947 GN=Os06g0112300 PE=2 SV=1	PREDICTED: B3 domain-containing protein Os04g0386900-like [Solanum lycopersicum]
Solyc05g010240.4	[O]	Posttranslational modification, protein turnover, chaperones	Molecular Function: ATP binding (GO:0005524);; Cellular Component: cytosol (GO:0005829);; Biological Process: protein folding (GO:0006457);; Biological Process: 'de novo' protein folding (GO:0006458);; Cellular Component: chloroplast (GO:0009507);; Cellular Component: chloroplast stroma (GO:0009570);; Cellular Component: chloroplast envelope (GO:0009941);; Biological Process: protein refolding (G…	K04077|0.0|sly:101250405|K04077 groEL; chaperonin GroEL	[O]	Posttranslational modification, protein turnover, chaperones	TCP-1/cpn60 chaperonin family	Chaperonin 60 subunit beta 4, chloroplastic OS=Arabidopsis thaliana OX=3702 GN=CPN60B4 PE=1 SV=1	PREDICTED: ruBisCO large subunit-binding protein subunit beta, chloroplastic isoform X2 [Solanum lycopersicum]
Solyc05g007760.2	[R]	General function prediction only	--	--|0.0|sly:101244286|hypothetical protein	[B]	Chromatin structure and dynamics	SET domain;; Tetratricopeptide repeat;; Tetratricopeptide repeat	--	PREDICTED: uncharacterized protein LOC101244286 [Solanum lycopersicum]
Solyc09g055755.1	[D]	Cell cycle control, cell division, chromosome partitioning	Molecular Function: DNA binding (GO:0003677);; Cellular Component: chloroplast (GO:0009507);; Cellular Component: chloroplast thylakoid (GO:0009534);; Cellular Component: chloroplast thylakoid membrane (GO:0009535);; Cellular Component: nuclear matrix (GO:0016363);; Cellular Component: plastid nucleoid (GO:0042646);;	--|0.0|sly:101253716|hypothetical protein	--	--	--	MAR-binding filament-like protein 1 OS=Arabidopsis thaliana OX=3702 GN=MFP1 PE=2 SV=2	PREDICTED: girdin isoform X1 [Solanum lycopersicum]
Solyc01g099070.1	--	--	Cellular Component: extracellular region (GO:0005576);; Biological Process: lipid catabolic process (GO:0016042);; Molecular Function: hydrolase activity, acting on ester bonds (GO:0016788);;	--|3e-25|sot:102586242|hypothetical protein	--	--	--	GDSL esterase/lipase At5g03980 OS=Arabidopsis thaliana OX=3702 GN=At5g03980 PE=2 SV=1	PREDICTED: acetylajmalan esterase-like isoform X2 [Solanum tuberosum]
Solyc05g010360.2	--	--	--	--|1e-162|sly:101250990|hypothetical protein	--	--	F-box domain	F-box/FBD/LRR-repeat protein At1g13570 OS=Arabidopsis thaliana OX=3702 GN=At1g13570 PE=2 SV=1	PREDICTED: F-box/FBD/LRR-repeat protein At1g13570-like [Solanum lycopersicum]
Solyc04g080730.3	[RTKL]	--	Molecular Function: MAP kinase activity (GO:0004707);; Molecular Function: ATP binding (GO:0005524);; Cellular Component: intracellular (GO:0005622);;	K20535|0.0|spen:107017974|K20535 MPK1_2; mitogen-activated protein kinase 1/2 [EC:2.7.11.24]	[T]	Signal transduction mechanisms	Protein kinase domain;; Protein tyrosine kinase;; Lipopolysaccharide kinase (Kdo/WaaP) family	Mitogen-activated protein kinase homolog NTF3 OS=Nicotiana tabacum OX=4097 GN=NTF3 PE=1 SV=1	mitogen-activated protein kinase 9 [Solanum lycopersicum]
Solyc00g500119.1	--	--	Molecular Function: cytochrome-c oxidase activity (GO:0004129);; Molecular Function: copper ion binding (GO:0005507);; Cellular Component: mitochondrial inner membrane (GO:0005743);; Cellular Component: integral component of membrane (GO:0016021);; Biological Process: electron transport chain (GO:0022900);; Cellular Component: respiratory chain (GO:0070469);;	K02261|8e-75|sly:101264997|K02261 COX2; cytochrome c oxidase subunit 2	[C]	Energy production and conversion	--	Cytochrome c oxidase subunit 2 OS=Beta vulgaris OX=161934 GN=COX2 PE=2 SV=1	PREDICTED: uncharacterized protein LOC101264997, partial [Solanum lycopersicum]
Solyc06g068900.4	[LR]	--	Cellular Component: nucleus (GO:0005634);; Cellular Component: cytoplasm (GO:0005737);; Cellular Component: mitochondrion (GO:0005739);; Biological Process: nucleoside catabolic process (GO:0009164);; Molecular Function: hydrolase activity, acting on acid anhydrides, in phosphorus-containing anhydrides (GO:0016818);; Molecular Function: metal ion binding (GO:0046872);;	K07766|0.0|sly:101251482|K07766 E3.6.1.52; diphosphoinositol-polyphosphate diphosphatase [EC:3.6.1.52]	[T]	Signal transduction mechanisms	NUDIX domain	Nudix hydrolase 17, mitochondrial OS=Arabidopsis thaliana OX=3702 GN=NUDT17 PE=2 SV=1	PREDICTED: nudix hydrolase 18, mitochondrial-like [Solanum lycopersicum]
Solyc03g123780.4	[S]	Function unknown	Molecular Function: peptide receptor activity (GO:0001653);; Molecular Function: protein serine/threonine kinase activity (GO:0004674);; Molecular Function: transmembrane signaling receptor activity (GO:0004888);; Molecular Function: ATP binding (GO:0005524);; Cellular Component: plasma membrane (GO:0005886);; Biological Process: unidimensional cell growth (GO:0009826);; Cellular Component: integ…	--|0.0|sot:102582476|hypothetical protein	--	--	Leucine rich repeat;; Protein tyrosine kinase;; Protein kinase domain;; Leucine Rich repeats (2 copies);; Leucine Rich Repeat;; Leucine rich repeat N-terminal domain	Tyrosine-sulfated glycopeptide receptor 1 OS=Arabidopsis thaliana OX=3702 GN=PSY1R PE=1 SV=1	PREDICTED: tyrosine-sulfated glycopeptide receptor 1 [Solanum tuberosum]
Solyc01g097720.1	[K]	Transcription	Molecular Function: structural constituent of cell wall (GO:0005199);; Cellular Component: extracellular region (GO:0005576);; Cellular Component: primary cell wall (GO:0009530);; Biological Process: plant-type cell wall organization (GO:0009664);;	--|0.0|sly:101255443|hypothetical protein	--	--	--	Extensin-3 OS=Arabidopsis thaliana OX=3702 GN=EXT3 PE=1 SV=3	PREDICTED: extensin-3-like [Solanum lycopersicum]
Solyc01g079710.3	[S]	Function unknown	--	K09142|0.0|sly:101249013|K09142 K09142; uncharacterized protein	[S]	Function unknown	Putative RNA methyltransferase	--	PREDICTED: putative methyltransferase C9orf114 isoform X1 [Solanum lycopersicum]
Solyc01g110600.2	--	--	Biological Process: auxin-activated signaling pathway (GO:0009734);; Biological Process: regulation of growth (GO:0040008);;	K14488|1e-11|spen:107027324|K14488 SAUR; SAUR family protein	--	--	--	Auxin-responsive protein SAUR50 OS=Arabidopsis thaliana OX=3702 GN=SAUR50 PE=1 SV=1	PREDICTED: auxin-induced protein 15A-like [Solanum pennellii]
Solyc06g036555.1	--	--	--	--|2e-66|nsy:104239151|hypothetical protein	--	--	Domain of unknown function (DUF4283);; MULE transposase domain	--	PREDICTED: uncharacterized protein LOC104239151 [Nicotiana sylvestris]
Solyc05g043230.1	--	--	--	--|1e-34|spen:114078341|hypothetical protein	--	--	--	--	--
Solyc07g065530.1	--	--	Cellular Component: plasma membrane (GO:0005886);; Cellular Component: anchored component of membrane (GO:0031225);;	--|1e-131|sly:101258472|hypothetical protein	--	--	--	Classical arabinogalactan protein 9 OS=Arabidopsis thaliana OX=3702 GN=AGP9 PE=1 SV=2	PREDICTED: flocculation protein FLO11-like [Solanum lycopersicum]
Solyc01g150165.1	--	--	--	--|2e-20|cann:107839999|hypothetical protein	--	--	--	--	PREDICTED: uncharacterized protein LOC107839999 [Capsicum annuum]
Solyc03g031650.4	--	--	Cellular Component: autophagosome membrane (GO:0000421);; Cellular Component: microtubule (GO:0005874);; Biological Process: autophagy (GO:0006914);; Biological Process: protein transport (GO:0015031);; Cellular Component: cytoplasmic vesicle (GO:0031410);;	K08341|1e-82|sly:101253062|K08341 GABARAP; GABA(A) receptor-associated protein	[Z]	Cytoskeleton	Autophagy protein Atg8 ubiquitin like	Autophagy-related protein 8C OS=Oryza sativa subsp. japonica OX=39947 GN=ATG8C PE=2 SV=1	PREDICTED: autophagy-related protein 8C isoform X2 [Solanum lycopersicum]
Solyc02g070690.1	--	--	--	--|1e-136|spen:107010708|hypothetical protein	--	--	C2 domain	--	PREDICTED: uncharacterized protein LOC107010708 [Solanum pennellii]
Solyc06g034055.1	[LKJ]	--	Molecular Function: RNA binding (GO:0003723);; Molecular Function: ATP-dependent RNA helicase activity (GO:0004004);; Molecular Function: ATP binding (GO:0005524);; Cellular Component: nucleolus (GO:0005730);; Cellular Component: cytosol (GO:0005829);; Biological Process: rRNA processing (GO:0006364);; Biological Process: RNA secondary structure unwinding (GO:0010501);;	K14811|6e-28|spen:107028535|K14811 DBP3; ATP-dependent RNA helicase DBP3 [EC:3.6.4.13]	[A]	RNA processing and modification	Helicase conserved C-terminal domain	DEAD-box ATP-dependent RNA helicase 5 OS=Oryza sativa subsp. japonica OX=39947 GN=Os07g0301200 PE=2 SV=1	PREDICTED: DEAD-box ATP-dependent RNA helicase 5 isoform X1 [Solanum pennellii]
Solyc12g035380.1	--	--	--	--|2e-58|spen:114074905|hypothetical protein	--	--	--	--	PREDICTED: uncharacterized protein DDB_G0290301-like [Solanum pennellii]
Solyc05g055190.1	[S]	Function unknown	--	--|0.0|spen:107019781|hypothetical protein	[R]	General function prediction only	Leucine rich repeat;; Leucine Rich repeats (2 copies);; Leucine Rich Repeat;; Leucine rich repeat N-terminal domain;; Leucine Rich repeat	Receptor-like protein EIX1 OS=Solanum lycopersicum OX=4081 GN=EIX1 PE=2 SV=2	PREDICTED: LRR receptor-like serine/threonine-protein kinase FLS2 [Solanum pennellii]
Solyc02g150131.1	--	--	Molecular Function: DNA-binding transcription factor activity (GO:0003700);; Cellular Component: nucleus (GO:0005634);; Biological Process: transcription, DNA-templated (GO:0006351);; Biological Process: regulation of transcription, DNA-templated (GO:0006355);; Biological Process: multicellular organism development (GO:0007275);; Biological Process: cell differentiation (GO:0030154);; Molecular F…	--|1e-172|spen:107010820|hypothetical protein	--	--	--	Probable transcription factor KAN3 OS=Arabidopsis thaliana OX=3702 GN=KAN3 PE=2 SV=1	PREDICTED: uncharacterized protein LOC107010733 [Solanum pennellii]
Solyc06g068640.3	--	--	Molecular Function: nucleic acid binding (GO:0003676);; Molecular Function: ATP-dependent RNA helicase activity (GO:0004004);; Molecular Function: ATP binding (GO:0005524);; Cellular Component: nucleolus (GO:0005730);; Cellular Component: cytoplasm (GO:0005737);; Biological Process: RNA processing (GO:0006396);; Molecular Function: zinc ion binding (GO:0008270);; Cellular Component: chloroplast (…	K11975|0.0|sly:101265447|K11975 RNF144; E3 ubiquitin-protein ligase RNF144 [EC:2.3.2.31]	[O]	Posttranslational modification, protein turnover, chaperones	IBR domain, a half RING-finger domain	ATP-dependent RNA helicase DEAH12, chloroplastic OS=Arabidopsis thaliana OX=3702 GN=At5g10370 PE=3 SV=1	PREDICTED: E3 ubiquitin-protein ligase RNF144B-like [Solanum lycopersicum]
Solyc09g010170.3	--	--	Cellular Component: endosome (GO:0005768);; Cellular Component: vacuole (GO:0005773);; Cellular Component: endosome membrane (GO:0010008);; Biological Process: protein transport (GO:0015031);; Cellular Component: integral component of membrane (GO:0016021);; Biological Process: late endosome to vacuole transport via multivesicular body sorting pathway (GO:0032511);; Biological Process: negative r…	--|6e-80|spen:107029445|hypothetical protein	[T]	Signal transduction mechanisms	Vacuolar protein sorting 55	Vacuolar protein sorting-associated protein 55 homolog OS=Arabidopsis thaliana OX=3702 GN=At1g32410 PE=2 SV=1	PREDICTED: vacuolar protein sorting-associated protein 55 homolog [Solanum lycopersicum]
Solyc06g068220.3	[R]	General function prediction only	--	--|0.0|sly:101262019|hypothetical protein	[R]	General function prediction only	alpha/beta hydrolase fold;; Alpha/beta hydrolase family;; Serine aminopeptidase, S33	--	PREDICTED: uncharacterized protein LOC101262019 [Solanum lycopersicum]
MSTRG.5054	--	--	Cellular Component: cytosol (GO:0005829);; Biological Process: single fertilization (GO:0007338);; Biological Process: pollen germination (GO:0009846);; Biological Process: pollen tube growth (GO:0009860);; Molecular Function: transferase activity (GO:0016740);;	--|6e-14|spen:107014457|hypothetical protein	--	--	--	Protein CDI OS=Arabidopsis thaliana OX=3702 GN=CDI PE=2 SV=1	PREDICTED: protein CDI-like [Solanum pennellii]
Solyc04g150171.1	--	--	Molecular Function: serine-type endopeptidase inhibitor activity (GO:0004867);; Cellular Component: extracellular space (GO:0005615);;	--|9e-45|sot:102586630|hypothetical protein	[V]	Defense mechanisms	Serpin (serine protease inhibitor)	Serpin-Z10 OS=Arabidopsis thaliana OX=3702 GN=At2g25240 PE=2 SV=1	PREDICTED: serpin-ZX-like [Solanum tuberosum]
Solyc07g055670.1	[RTKL]	--	Molecular Function: protein kinase activity (GO:0004672);; Molecular Function: protein serine/threonine kinase activity (GO:0004674);; Molecular Function: calmodulin binding (GO:0005516);; Molecular Function: ATP binding (GO:0005524);; Cellular Component: plasma membrane (GO:0005886);; Cellular Component: integral component of membrane (GO:0016021);; Molecular Function: carbohydrate binding (GO:0…	--|1e-163|sly:101260740|hypothetical protein	--	--	Protein kinase domain;; Protein tyrosine kinase	G-type lectin S-receptor-like serine/threonine-protein kinase SD2-5 OS=Arabidopsis thaliana OX=3702 GN=SD25 PE=1 SV=1	PREDICTED: G-type lectin S-receptor-like serine/threonine-protein kinase SD2-5 [Solanum lycopersicum]
Solyc10g009630.1	--	--	--	--|5e-45|spen:114074396|hypothetical protein	--	--	--	--	PREDICTED: uncharacterized protein LOC107060384 [Solanum tuberosum]
Solyc10g080788.1	--	--	Molecular Function: enzyme inhibitor activity (GO:0004857);;	--|0.0|sly:104646776|hypothetical protein	--	--	MuDR family transposase	Pectinesterase inhibitor 10 OS=Arabidopsis thaliana OX=3702 GN=PMEI10 PE=2 SV=1	PREDICTED: uncharacterized protein LOC104646776 [Solanum lycopersicum]
Solyc09g013150.4	[GEPR]	--	Molecular Function: inorganic phosphate transmembrane transporter activity (GO:0005315);; Cellular Component: plastid (GO:0009536);; Cellular Component: integral component of membrane (GO:0016021);; Cellular Component: chloroplast membrane (GO:0031969);; Biological Process: anion transmembrane transport (GO:0098656);;	K08193|0.0|sly:101254229|K08193 SLC17A; MFS transporter, ACS family, solute carrier family 17 (sodium-dependent inorganic phosphate cotransporter), other	[G]	Carbohydrate transport and metabolism	Major Facilitator Superfamily;; Sugar (and other) transporter	Probable anion transporter 3, chloroplastic OS=Arabidopsis thaliana OX=3702 GN=ANTR3 PE=2 SV=2	PREDICTED: probable anion transporter 3, chloroplastic [Solanum lycopersicum]
Solyc03g007590.4	--	--	Molecular Function: FMN binding (GO:0010181);; Molecular Function: oxidoreductase activity (GO:0016491);;	--|0.0|sly:101257144|hypothetical protein	[R]	General function prediction only	--	Uncharacterized protein At3g49140 OS=Arabidopsis thaliana OX=3702 GN=At3g49140 PE=1 SV=2	PREDICTED: uncharacterized protein At3g49140-like [Solanum lycopersicum]
Solyc10g086630.2	--	--	--	--|1e-33|sot:102595547|hypothetical protein	--	--	--	--	PREDICTED: uncharacterized protein LOC102595547 [Solanum tuberosum]
Solyc04g077990.3	--	--	--	--|1e-153|sly:101261022|hypothetical protein	--	--	Lateral organ boundaries (LOB) domain	LOB domain-containing protein 38 OS=Arabidopsis thaliana OX=3702 GN=LBD38 PE=1 SV=1	PREDICTED: LOB domain-containing protein 38-like [Solanum lycopersicum]
Solyc03g034055.1	--	--	--	--|2e-80|sly:104649108|hypothetical protein	[R]	General function prediction only	Reverse transcriptase (RNA-dependent DNA polymerase)	Retrovirus-related Pol polyprotein from transposon RE2 OS=Arabidopsis thaliana OX=3702 GN=RE2 PE=4 SV=1	PREDICTED: uncharacterized protein LOC104649108 [Solanum lycopersicum]
Solyc00g500072.1	--	--	Cellular Component: photosystem II (GO:0009523);; Cellular Component: chloroplast thylakoid membrane (GO:0009535);; Biological Process: photosynthesis (GO:0015979);; Cellular Component: integral component of membrane (GO:0016021);; Molecular Function: phosphate ion binding (GO:0042301);; Biological Process: protein stabilization (GO:0050821);;	--|7e-30|sot:SotuCp051|hypothetical protein	--	--	Photosystem II 10 kDa phosphoprotein	Photosystem II reaction center protein H OS=Nicotiana tabacum OX=4097 GN=psbH PE=3 SV=2	photosystem II protein H [Nicotiana tabacum]
Solyc03g082610.1	--	--	--	--|1e-152|sly:104646389|hypothetical protein	--	--	Senescence regulator	--	PREDICTED: uncharacterized protein LOC104646389 [Solanum lycopersicum]
Solyc10g062010.1	--	--	--	--	--	--	--	--	hypothetical protein VITISV_038986 [Vitis vinifera]
Solyc10g150114.1	--	--	--	--|9e-47|sly:101244754|hypothetical protein	--	--	--	--	PREDICTED: myosin-2 heavy chain [Solanum lycopersicum]
Solyc03g118090.3	--	--	Cellular Component: mitochondrial inner membrane (GO:0005743);; Biological Process: mitochondrial transport (GO:0006839);; Cellular Component: integral component of membrane (GO:0016021);; Biological Process: transmembrane transport (GO:0055085);;	K14684|0.0|sly:101244269|K14684 SLC25A23S; solute carrier family 25 (mitochondrial phosphate transporter), member 23/24/25/41	[F]	Nucleotide transport and metabolism	Mitochondrial carrier protein;; EF hand;; EF-hand domain pair;; EF-hand domain;; EF-hand domain pair;; EF hand	Mitochondrial adenine nucleotide transporter ADNT1 OS=Arabidopsis thaliana OX=3702 GN=ADNT1 PE=1 SV=1	PREDICTED: calcium-binding mitochondrial carrier protein SCaMC-1-like [Solanum lycopersicum]
Solyc01g097530.3	--	--	Cellular Component: photosystem II (GO:0009523);; Biological Process: response to herbicide (GO:0009635);; Biological Process: photosynthetic electron transport in photosystem II (GO:0009772);; Cellular Component: integral component of membrane (GO:0016021);; Molecular Function: chlorophyll binding (GO:0016168);; Molecular Function: oxidoreductase activity (GO:0016491);; Biological Process: prote…	K02703|7e-27|mtr:MTR_3g088450|K02703 psbA; photosystem II P680 reaction center D1 protein [EC:1.10.3.9]	--	--	--	Photosystem II protein D1 OS=Cuscuta obtusiflora OX=437280 GN=psbA PE=3 SV=1	putative photosynthetic reaction centre, L/M [Helianthus annuus]
Solyc11g020503.1	--	--	--	K10760|3e-24|sly:101246596|K10760 IPT; adenylate dimethylallyltransferase (cytokinin synthase) [EC:2.5.1.27 2.5.1.112]	--	--	--	--	PREDICTED: adenylate isopentenyltransferase 5, chloroplastic-like [Solanum lycopersicum]
Solyc03g097760.2	--	--	--	--|1e-160|sly:101263296|hypothetical protein	[A]	RNA processing and modification	--	--	PREDICTED: uncharacterized protein LOC101263296 [Solanum lycopersicum]
Solyc10g076390.2	--	--	Molecular Function: DNA binding (GO:0003677);; Molecular Function: DNA-binding transcription factor activity (GO:0003700);; Cellular Component: nucleus (GO:0005634);; Cellular Component: cytoplasm (GO:0005737);; Biological Process: transcription, DNA-templated (GO:0006351);; Biological Process: brassinosteroid mediated signaling pathway (GO:0009742);; Biological Process: cellular response to bras…	--|1e-133|sly:104649830|hypothetical protein	--	--	BES1/BZR1 plant transcription factor, N-terminal	Protein BRASSINAZOLE-RESISTANT 2 OS=Arabidopsis thaliana OX=3702 GN=BZR2 PE=1 SV=1	PREDICTED: protein BRASSINAZOLE-RESISTANT 2-like [Solanum lycopersicum]
Solyc09g018600.1	--	--	Molecular Function: peroxidase activity (GO:0004601);; Cellular Component: extracellular region (GO:0005576);; Biological Process: response to oxidative stress (GO:0006979);; Molecular Function: heme binding (GO:0020037);; Biological Process: hydrogen peroxide catabolic process (GO:0042744);; Molecular Function: metal ion binding (GO:0046872);;	K00430|3e-63|ghi:107904435|K00430 E1.11.1.7; peroxidase [EC:1.11.1.7]	--	--	Peroxidase	Cationic peroxidase 1 OS=Arachis hypogaea OX=3818 GN=PNC1 PE=1 SV=2	PREDICTED: peroxidase 52-like [Gossypium hirsutum]
Solyc07g044810.3	--	--	Molecular Function: protein disulfide isomerase activity (GO:0003756);; Cellular Component: cell (GO:0005623);; Cellular Component: integral component of membrane (GO:0016021);; Biological Process: cell redox homeostasis (GO:0045454);;	--|0.0|sly:101249102|hypothetical protein	[U]	Intracellular trafficking, secretion, and vesicular transport	Endoplasmic reticulum vesicle transporter;; Endoplasmic Reticulum-Golgi Intermediate Compartment (ERGIC)	Protein disulfide-isomerase 5-3 OS=Arabidopsis thaliana OX=3702 GN=PDIL5-3 PE=2 SV=1	PREDICTED: endoplasmic reticulum-Golgi intermediate compartment protein 3 [Solanum lycopersicum]
Solyc01g088260.3	--	--	Cellular Component: cell wall (GO:0005618);; Molecular Function: manganese ion binding (GO:0030145);; Molecular Function: nutrient reservoir activity (GO:0045735);; Cellular Component: apoplast (GO:0048046);;	--|3e-87|spen:107027780|hypothetical protein	--	--	Cupin;; Cupin domain	Germin-like protein 8-2 OS=Oryza sativa subsp. japonica OX=39947 GN=GER3 PE=2 SV=1	PREDICTED: germin-like protein subfamily 1 member 17 [Solanum pennellii]
Solyc05g048750.3	--	--	--	--|1e-131|sly:101259937|hypothetical protein	--	--	--	--	PREDICTED: uncharacterized protein LOC101259937 [Solanum lycopersicum]
Solyc01g006730.4	[RTKL]	--	Molecular Function: calmodulin-dependent protein kinase activity (GO:0004683);; Molecular Function: calcium ion binding (GO:0005509);; Molecular Function: calmodulin binding (GO:0005516);; Molecular Function: ATP binding (GO:0005524);; Cellular Component: nucleus (GO:0005634);; Cellular Component: cytoplasm (GO:0005737);; Biological Process: abscisic acid-activated signaling pathway (GO:0009738);…	K13412|0.0|sly:101250538|K13412 CPK; calcium-dependent protein kinase [EC:2.7.11.1]	[T]	Signal transduction mechanisms	Protein kinase domain;; EF hand;; EF-hand domain pair;; Protein tyrosine kinase;; EF-hand domain;; EF-hand domain pair;; EF hand;; Lipopolysaccharide kinase (Kdo/WaaP) family;; Cytoskeletal-regulatory complex EF hand;; Secreted protein acidic and rich in cysteine Ca binding region	Calcium-dependent protein kinase 20 OS=Arabidopsis thaliana OX=3702 GN=CPK20 PE=3 SV=1	PREDICTED: calcium-dependent protein kinase 20-like [Solanum lycopersicum]
Solyc11g008670.2	--	--	Biological Process: double-strand break repair via homologous recombination (GO:0000724);; Cellular Component: nucleus (GO:0005634);; Biological Process: DNA replication (GO:0006260);; Biological Process: DNA recombination (GO:0006310);; Biological Process: chromatin organization (GO:0006325);; Biological Process: nucleosome assembly (GO:0006334);; Biological Process: transcription, DNA-templated…	K10750|0.0|sly:101250265|K10750 CHAF1A; chromatin assembly factor 1 subunit A	[B]	Chromatin structure and dynamics	Chromatin assembly factor 1 subunit A	Chromatin assembly factor 1 subunit FAS1 OS=Arabidopsis thaliana OX=3702 GN=FAS1 PE=1 SV=1	PREDICTED: chromatin assembly factor 1 subunit FAS1 [Solanum lycopersicum]
Solyc04g005120.3	--	--	--	--|1e-125|sly:101257460|hypothetical protein	--	--	--	Protein SHORT HYPOCOTYL IN WHITE LIGHT 1 OS=Arabidopsis thaliana OX=3702 GN=SHW1 PE=1 SV=1	PREDICTED: uncharacterized protein LOC101257460 [Solanum lycopersicum]
Solyc02g068880.2	[RTKL]	--	Molecular Function: protein serine/threonine kinase activity (GO:0004674);; Molecular Function: ATP binding (GO:0005524);; Cellular Component: plasma membrane (GO:0005886);; Cellular Component: integral component of membrane (GO:0016021);;	--|1e-155|sot:107057923|hypothetical protein	--	--	Protein kinase domain;; Protein tyrosine kinase	Probable LRR receptor-like serine/threonine-protein kinase At3g47570 OS=Arabidopsis thaliana OX=3702 GN=At3g47570 PE=2 SV=1	PREDICTED: probable LRR receptor-like serine/threonine-protein kinase At3g47570 [Solanum lycopersicum]
Solyc02g086990.4	--	--	Molecular Function: voltage-gated potassium channel activity (GO:0005249);; Molecular Function: calcium channel activity (GO:0005262);; Cellular Component: integral component of plasma membrane (GO:0005887);; Biological Process: cellular calcium ion homeostasis (GO:0006874);; Biological Process: pollen tube growth (GO:0009860);; Cellular Component: apical plasma membrane (GO:0016324);; Molecular …	K05391|0.0|sly:101248443|K05391 CNGC; cyclic nucleotide gated channel, plant	[PT]	--	Ion transport protein	Cyclic nucleotide-gated ion channel 18 OS=Arabidopsis thaliana OX=3702 GN=CNGC18 PE=1 SV=1	PREDICTED: cyclic nucleotide-gated ion channel 18 [Solanum lycopersicum]
Solyc03g013305.1	--	--	--	--|0.0|sly:112941073|hypothetical protein	--	--	Domain of unknown function (DUF4218)	--	PREDICTED: uncharacterized protein LOC104226462 [Nicotiana sylvestris]
Solyc04g074800.3	--	--	--	--|0.0|sly:101268178|hypothetical protein	[S]	Function unknown	Bucentaur or craniofacial development	--	PREDICTED: craniofacial development protein 1 [Solanum lycopersicum]
Solyc09g006005.1	[S]	Function unknown	Cellular Component: extracellular region (GO:0005576);; Biological Process: defense response (GO:0006952);; Biological Process: response to biotic stimulus (GO:0009607);;	K13449|1e-117|sly:101265854|K13449 PR1; pathogenesis-related protein 1	[S]	Function unknown	Cysteine-rich secretory protein family	Pathogenesis-related leaf protein 4 OS=Solanum lycopersicum OX=4081 PE=2 SV=1	PREDICTED: pathogenesis-related leaf protein 4-like [Solanum lycopersicum]
Solyc05g053640.1	--	--	--	--|4e-09|nto:104090545|hypothetical protein	--	--	--	--	hypothetical protein A4A49_54813 [Nicotiana attenuata]
Solyc03g098750.3	--	--	--	--|8e-16|jcu:105632565|hypothetical protein	--	--	--	--	hypothetical protein BC332_09754 [Capsicum chinense]
Solyc09g084440.2	--	--	Molecular Function: serine-type endopeptidase inhibitor activity (GO:0004867);; Cellular Component: extracellular region (GO:0005576);; Biological Process: response to wounding (GO:0009611);;	--|4e-73|sly:101248138|hypothetical protein	--	--	Potato inhibitor I family	Wound-induced proteinase inhibitor 1 OS=Solanum peruvianum OX=4082 PE=3 SV=1	PREDICTED: wound-induced proteinase inhibitor 1 [Solanum lycopersicum]
Solyc08g016801.1	[R]	General function prediction only	Cellular Component: nuclear envelope (GO:0005635);; Cellular Component: nuclear pore (GO:0005643);; Cellular Component: endoplasmic reticulum (GO:0005783);; Biological Process: protein transport (GO:0015031);; Biological Process: mRNA transport (GO:0051028);;	K14320|0.0|spen:107028912|K14320 AAAS; aladin	[R]	General function prediction only	Anaphase-promoting complex subunit 4 WD40 domain;; WD domain, G-beta repeat	Aladin OS=Arabidopsis thaliana OX=3702 GN=AAAS PE=1 SV=1	PREDICTED: aladin [Solanum pennellii]
Solyc01g015010.1	--	--	--	--|4e-07|sly:104646484|hypothetical protein	--	--	--	--	PREDICTED: uncharacterized protein LOC104646484 [Solanum lycopersicum]
Solyc12g006710.3	--	--	Molecular Function: DNA binding (GO:0003677);; Molecular Function: helicase activity (GO:0004386);; Molecular Function: ATP binding (GO:0005524);; Cellular Component: nucleus (GO:0005634);; Cellular Component: cytosol (GO:0005829);; Biological Process: transcription, DNA-templated (GO:0006351);; Biological Process: regulation of transcription, DNA-templated (GO:0006355);; Biological Process: defe…	K18404|0.0|sly:101267092|K18404 TDRD3; tudor domain-containing protein 3	[S]	Function unknown	RecQ mediated genome instability protein	Chromatin structure-remodeling complex protein SYD OS=Arabidopsis thaliana OX=3702 GN=SYD PE=1 SV=1	PREDICTED: tudor domain-containing protein 3 [Solanum lycopersicum]
Solyc04g072070.3	--	--	Molecular Function: DNA-binding transcription factor activity (GO:0003700);; Cellular Component: nucleus (GO:0005634);; Biological Process: transcription, DNA-templated (GO:0006351);; Biological Process: jasmonic acid mediated signaling pathway (GO:0009867);; Biological Process: defense response to bacterium (GO:0042742);; Molecular Function: sequence-specific DNA binding (GO:0043565);; Biologica…	--|1e-172|sly:101258252|hypothetical protein	--	--	WRKY DNA -binding domain	Probable WRKY transcription factor 51 OS=Arabidopsis thaliana OX=3702 GN=WRKY51 PE=1 SV=1	PREDICTED: probable WRKY transcription factor 51 [Solanum lycopersicum]
Solyc01g108412.1	--	--	--	--|1e-12|spen:107003581|hypothetical protein	--	--	--	--	PREDICTED: uncharacterized protein LOC107003581 [Solanum pennellii]
Solyc02g068590.3	[P]	Inorganic ion transport and metabolism	Cellular Component: plasma membrane (GO:0005886);; Molecular Function: potassium ion transmembrane transporter activity (GO:0015079);; Cellular Component: integral component of membrane (GO:0016021);;	K03549|0.0|sly:101261576|K03549 kup; KUP system potassium uptake protein	--	--	K+ potassium transporter	Potassium transporter 11 OS=Arabidopsis thaliana OX=3702 GN=POT11 PE=2 SV=1	PREDICTED: potassium transporter 11-like [Solanum lycopersicum]
Solyc07g049350.3	--	--	--	--|0.0|sly:101243727|hypothetical protein	--	--	--	--	PREDICTED: uncharacterized protein LOC101243727 [Solanum lycopersicum]
Solyc04g050407.1	[J]	Translation, ribosomal structure and biogenesis	Biological Process: ribosomal large subunit assembly (GO:0000027);; Molecular Function: structural constituent of ribosome (GO:0003735);; Cellular Component: nucleus (GO:0005634);; Cellular Component: nucleolus (GO:0005730);; Cellular Component: vacuole (GO:0005773);; Cellular Component: cytosol (GO:0005829);; Biological Process: translation (GO:0006412);; Molecular Function: zinc ion binding (GO…	K02870|1e-50|spen:107016801|K02870 RP-L12e; large subunit ribosomal protein L12e	[J]	Translation, ribosomal structure and biogenesis	Ribosomal protein L11, RNA binding domain	60S ribosomal protein L12-1 OS=Arabidopsis thaliana OX=3702 GN=RPL12A PE=2 SV=2	PREDICTED: 60S ribosomal protein L12-3-like [Solanum pennellii]
Solyc12g006293.1	[M]	Cell wall/membrane/envelope biogenesis	Molecular Function: polygalacturonase activity (GO:0004650);; Cellular Component: extracellular region (GO:0005576);; Cellular Component: cell wall (GO:0005618);; Biological Process: carbohydrate metabolic process (GO:0005975);; Biological Process: cell wall organization (GO:0071555);;	K01213|0.0|sly:101249539|K01213 E3.2.1.67; galacturan 1,4-alpha-galacturonidase [EC:3.2.1.67]	--	--	Glycosyl hydrolases family 28;; Pectate lyase superfamily protein	Polygalacturonase OS=Nicotiana tabacum OX=4097 GN=PG1 PE=2 SV=1	PREDICTED: polygalacturonase-like [Solanum lycopersicum]
Solyc06g064730.1	--	--	Molecular Function: structural constituent of cell wall (GO:0005199);; Cellular Component: extracellular region (GO:0005576);; Cellular Component: primary cell wall (GO:0009530);; Biological Process: plant-type cell wall modification (GO:0009827);; Biological Process: seed germination (GO:0009845);;	--|0.0|sly:104648108|hypothetical protein	--	--	--	Proline-rich extensin-like protein EPR1 OS=Arabidopsis thaliana OX=3702 GN=EPR1 PE=2 SV=1	PREDICTED: proline-rich extensin-like protein EPR1 [Solanum lycopersicum]
Solyc01g034070.2	--	--	--	--|1e-93|spen:107011547|hypothetical protein	--	--	--	--	PREDICTED: uncharacterized protein LOC107011547 [Solanum pennellii]
Solyc06g062560.2	--	--	Molecular Function: inorganic diphosphatase activity (GO:0004427);; Biological Process: cellular response to phosphate starvation (GO:0016036);; Molecular Function: pyrophosphatase activity (GO:0016462);; Molecular Function: phosphatase activity (GO:0016791);; Molecular Function: metal ion binding (GO:0046872);; Biological Process: protein tetramerization (GO:0051262);;	K13248|0.0|sly:543790|K13248 PHOSPHO2; pyridoxal phosphate phosphatase PHOSPHO2 [EC:3.1.3.74]	[R]	General function prediction only	Putative Phosphatase;; haloacid dehalogenase-like hydrolase	Inorganic pyrophosphatase 1 OS=Arabidopsis thaliana OX=3702 GN=PS2 PE=1 SV=1	psi14B protein [Solanum lycopersicum]
Solyc09g016955.1	--	--	--	--|1e-08|sly:104649111|hypothetical protein	--	--	--	--	PREDICTED: ubiquitin carboxyl-terminal hydrolase 20-like [Solanum lycopersicum]
Solyc09g055470.1	[K]	Transcription	Molecular Function: transcription coactivator activity (GO:0003713);; Cellular Component: nucleus (GO:0005634);; Cellular Component: nucleolus (GO:0005730);; Cellular Component: cytoplasm (GO:0005737);; Biological Process: transcription, DNA-templated (GO:0006351);; Molecular Function: sequence-specific DNA binding (GO:0043565);; Biological Process: positive regulation of transcription, DNA-templ…	K03627|1e-91|sly:101251415|K03627 MBF1; putative transcription factor	[K]	Transcription	Multiprotein bridging factor 1;; Helix-turn-helix	Multiprotein-bridging factor 1b OS=Arabidopsis thaliana OX=3702 GN=MBF1B PE=2 SV=1	PREDICTED: multiprotein-bridging factor 1b-like [Solanum lycopersicum]
Solyc07g064520.3	[LKJ]	--	Molecular Function: RNA binding (GO:0003723);; Molecular Function: ATP-dependent RNA helicase activity (GO:0004004);; Molecular Function: ATP binding (GO:0005524);; Cellular Component: nucleolus (GO:0005730);; Biological Process: RNA secondary structure unwinding (GO:0010501);;	K14776|0.0|sly:101249838|K14776 DDX10; ATP-dependent RNA helicase DDX10/DBP4 [EC:3.6.4.13]	[A]	RNA processing and modification	DEAD/DEAH box helicase;; Helicase conserved C-terminal domain;; Domain of unknown function (DUF4217);; Type III restriction enzyme, res subunit	DEAD-box ATP-dependent RNA helicase 32 OS=Arabidopsis thaliana OX=3702 GN=RH32 PE=2 SV=1	PREDICTED: DEAD-box ATP-dependent RNA helicase 32 [Solanum lycopersicum]
Solyc03g071820.2	--	--	Cellular Component: DNA-directed RNA polymerase V complex (GO:0000419);; Biological Process: DNA methylation (GO:0006306);; Biological Process: gene silencing by RNA (GO:0031047);; Molecular Function: protein homodimerization activity (GO:0042803);; Biological Process: regulation of production of siRNA involved in chromatin silencing by small RNA (GO:0070921);; Biological Process: RNA-directed DN…	--|3e-76|sot:102601162|hypothetical protein	--	--	--	Protein DEFECTIVE IN MERISTEM SILENCING 3 OS=Arabidopsis thaliana OX=3702 GN=DMS3 PE=1 SV=1	PREDICTED: protein DEFECTIVE IN MERISTEM SILENCING 3-like isoform X4 [Solanum tuberosum]
Solyc03g112060.3	[R]	General function prediction only	Molecular Function: enzyme activator activity (GO:0008047);; Molecular Function: quinolinate synthetase A activity (GO:0008987);; Biological Process: aerobic respiration (GO:0009060);; Biological Process: NAD biosynthetic process (GO:0009435);; Cellular Component: chloroplast (GO:0009507);; Biological Process: iron-sulfur cluster assembly (GO:0016226);; Molecular Function: transferase activity (G…	K03517|0.0|sly:101246910|K03517 nadA; quinolinate synthase [EC:2.5.1.72]	--	--	Quinolinate synthetase A protein;; Fe-S metabolism associated domain	Quinolinate synthase, chloroplastic OS=Arabidopsis thaliana OX=3702 GN=QS PE=1 SV=1	PREDICTED: quinolinate synthase, chloroplastic [Solanum lycopersicum]
Solyc05g005890.2	--	--	--	--|1e-105|sly:101259841|hypothetical protein	--	--	Acetyltransferase (GNAT) family	--	PREDICTED: uncharacterized protein LOC101259841 [Solanum lycopersicum]
Solyc12g013895.1	--	--	Molecular Function: obsolete signal transducer activity (GO:0004871);; Molecular Function: hormone activity (GO:0005179);; Cellular Component: intracellular (GO:0005622);; Biological Process: cell-cell signaling (GO:0007267);; Cellular Component: plasmodesma (GO:0009506);; Biological Process: calcium-mediated signaling (GO:0019722);; Cellular Component: apoplast (GO:0048046);;	--|2e-84|sly:104644916|hypothetical protein	--	--	Rapid ALkalinization Factor (RALF)	Protein RALF-like 22 OS=Arabidopsis thaliana OX=3702 GN=RALFL22 PE=3 SV=1	PREDICTED: protein RALF-like 22 [Solanum lycopersicum]
Solyc02g082020.3	--	--	--	--|1e-72|sly:101249230|hypothetical protein	--	--	--	--	PREDICTED: uncharacterized protein LOC101249230 [Solanum lycopersicum]
Solyc04g005370.2	[Q]	Secondary metabolites biosynthesis, transport and catabolism	Molecular Function: monooxygenase activity (GO:0004497);; Molecular Function: iron ion binding (GO:0005506);; Cellular Component: endoplasmic reticulum (GO:0005783);; Cellular Component: integral component of membrane (GO:0016021);; Biological Process: cyanogenic glycoside biosynthetic process (GO:0019756);; Molecular Function: heme binding (GO:0020037);; Cellular Component: organelle membrane (G…	K12153|0.0|sly:101243884|K12153 CYP79A2; phenylalanine N-monooxygenase [EC:1.14.14.40]	[Q]	Secondary metabolites biosynthesis, transport and catabolism	Cytochrome P450	Isoleucine N-monooxygenase 1 OS=Lotus japonicus OX=34305 GN=CYP79D3 PE=1 SV=1	PREDICTED: isoleucine N-monooxygenase 1-like [Solanum lycopersicum]
Solyc10g083530.2	--	--	Cellular Component: cytosol (GO:0005829);; Cellular Component: plasma membrane (GO:0005886);; Biological Process: lipid metabolic process (GO:0006629);; Cellular Component: plastid (GO:0009536);; Biological Process: response to brassinosteroid (GO:0009741);; Biological Process: brassinosteroid mediated signaling pathway (GO:0009742);; Molecular Function: kinase inhibitor activity (GO:0019210);;	--|0.0|sly:104644378|hypothetical protein	--	--	--	Probable membrane-associated kinase regulator 1 OS=Arabidopsis thaliana OX=3702 GN=MAKR1 PE=1 SV=1	PREDICTED: uncharacterized protein LOC104644378 [Solanum lycopersicum]
Solyc12g150104.1	[C]	Energy production and conversion	Molecular Function: lipid binding (GO:0008289);; Cellular Component: chloroplast thylakoid membrane (GO:0009535);; Biological Process: ATP synthesis coupled proton transport (GO:0015986);; Biological Process: ATP hydrolysis coupled proton transport (GO:0015991);; Cellular Component: integral component of membrane (GO:0016021);; Cellular Component: proton-transporting ATP synthase complex, couplin…	--|7e-30|vvi:ViviCp008|hypothetical protein	[C]	Energy production and conversion	ATP synthase subunit C	ATP synthase subunit c, chloroplastic OS=Vitis vinifera OX=29760 GN=atpH PE=3 SV=1	hypothetical protein POPTR_017G074500v3 [Populus trichocarpa]
Solyc02g080170.1	--	--	Molecular Function: RNA binding (GO:0003723);; Molecular Function: endonuclease activity (GO:0004519);; Biological Process: RNA modification (GO:0009451);; Cellular Component: intracellular membrane-bounded organelle (GO:0043231);;	--|0.0|sly:101258435|hypothetical protein	[R]	General function prediction only	PPR repeat family;; PPR repeat;; PPR repeat;; Pentatricopeptide repeat domain;; Pentacotripeptide-repeat region of PRORP	Pentatricopeptide repeat-containing protein At4g21170 OS=Arabidopsis thaliana OX=3702 GN=At4g21170 PE=3 SV=2	PREDICTED: pentatricopeptide repeat-containing protein At4g21170 [Solanum lycopersicum]
Solyc04g057920.1	--	--	Molecular Function: metal ion binding (GO:0046872);;	--|1e-175|sly:112941288|hypothetical protein	--	--	--	Protein yippee-like At4g27740 OS=Arabidopsis thaliana OX=3702 GN=At4g27740 PE=3 SV=1	PREDICTED: uncharacterized protein LOC102598872 [Solanum tuberosum]
Solyc04g150144.1	--	--	--	--|4e-23|spen:107001242|hypothetical protein	--	--	--	--	PREDICTED: putative per-hexamer repeat protein 5 [Solanum pennellii]
Solyc09g018250.2	--	--	--	--|7e-58|spen:107014456|hypothetical protein	--	--	--	--	PREDICTED: uncharacterized protein LOC107014456 isoform X2 [Solanum pennellii]
Solyc04g077690.3	--	--	--	--|1e-141|sly:101256378|hypothetical protein	--	--	--	--	PREDICTED: uncharacterized protein LOC101256378 [Solanum lycopersicum]
Solyc02g078760.1	--	--	--	--|0.0|sly:101262169|hypothetical protein	--	--	--	--	PREDICTED: uncharacterized protein LOC101262169 [Solanum lycopersicum]
Solyc06g065640.3	[T]	Signal transduction mechanisms	Biological Process: response to hypoxia (GO:0001666);; Cellular Component: nucleus (GO:0005634);; Biological Process: transcription, DNA-templated (GO:0006351);; Biological Process: cellular response to DNA damage stimulus (GO:0006974);; Biological Process: response to oxidative stress (GO:0006979);; Biological Process: response to water deprivation (GO:0009414);; Biological Process: response to …	--|0.0|sly:101244675|hypothetical protein	[R]	General function prediction only	WD domain, G-beta repeat;; Anaphase-promoting complex subunit 4 WD40 domain;; LisH	Transcriptional corepressor LEUNIG OS=Arabidopsis thaliana OX=3702 GN=LUG PE=1 SV=2	PREDICTED: transcriptional corepressor LEUNIG isoform X4 [Solanum lycopersicum]
Solyc06g068830.2	--	--	Molecular Function: DNA-binding transcription factor activity (GO:0003700);; Cellular Component: nucleus (GO:0005634);; Biological Process: transcription, DNA-templated (GO:0006351);; Biological Process: multicellular organism development (GO:0007275);; Biological Process: ethylene-activated signaling pathway (GO:0009873);; Molecular Function: sequence-specific DNA binding (GO:0043565);; Biologic…	--|0.0|sly:101264530|hypothetical protein	--	--	AP2 domain	Ethylene-responsive transcription factor ERF114 OS=Arabidopsis thaliana OX=3702 GN=ERF114 PE=1 SV=1	PREDICTED: ethylene-responsive transcription factor ERF114-like [Solanum lycopersicum]
Solyc08g041690.1	--	--	--	--|2e-16|sot:102581175|hypothetical protein	--	--	--	--	PREDICTED: uncharacterized protein LOC102581175 [Solanum tuberosum]
Solyc08g006590.2	--	--	Cellular Component: endoplasmic reticulum membrane (GO:0005789);; Cellular Component: plasma membrane (GO:0005886);; Biological Process: plant-type hypersensitive response (GO:0009626);; Biological Process: response to ethylene (GO:0009723);; Biological Process: response to salicylic acid (GO:0009751);; Biological Process: ethylene-activated signaling pathway (GO:0009873);; Cellular Component: en…	--|0.0|spen:107026780|hypothetical protein	--	--	Protein of unknown function (DUF1336)	Protein ENHANCED DISEASE RESISTANCE 2 OS=Arabidopsis thaliana OX=3702 GN=EDR2 PE=2 SV=1	PREDICTED: protein ENHANCED DISEASE RESISTANCE 2-like [Solanum pennellii]
Solyc10g006270.4	--	--	Cellular Component: autophagosome membrane (GO:0000421);; Cellular Component: microtubule (GO:0005874);; Biological Process: autophagy (GO:0006914);; Biological Process: protein transport (GO:0015031);; Cellular Component: cytoplasmic vesicle (GO:0031410);;	K08341|1e-79|spen:107032079|K08341 GABARAP; GABA(A) receptor-associated protein	[Z]	Cytoskeleton	Autophagy protein Atg8 ubiquitin like;; Ubiquitin-like autophagy protein Apg12	Autophagy-related protein 8C OS=Oryza sativa subsp. japonica OX=39947 GN=ATG8C PE=2 SV=1	PREDICTED: autophagy-related protein 8C [Solanum lycopersicum]
MSTRG.21206	--	--	--	K22736|7e-08|spen:107029233|K22736 VIT; vacuolar iron transporter family protein	--	--	--	--	PREDICTED: vacuolar iron transporter homolog 4-like [Solanum pennellii]
Solyc06g065980.3	--	--	Molecular Function: nucleic acid binding (GO:0003676);; Cellular Component: cytosol (GO:0005829);;	--|6e-85|sly:101263420|hypothetical protein	--	--	Alba	Uncharacterized protein At2g34160 OS=Arabidopsis thaliana OX=3702 GN=At2g34160 PE=1 SV=1	PREDICTED: uncharacterized protein At2g34160 [Solanum lycopersicum]
Solyc09g092200.3	--	--	Cellular Component: cytoplasm (GO:0005737);; Biological Process: protein folding (GO:0006457);; Biological Process: multicellular organism development (GO:0007275);; Molecular Function: unfolded protein binding (GO:0051082);;	--|1e-125|sly:101247962|hypothetical protein	[T]	Signal transduction mechanisms	CS domain	Protein BOBBER 2 OS=Arabidopsis thaliana OX=3702 GN=BOB2 PE=2 SV=1	PREDICTED: protein BOBBER 2-like [Solanum lycopersicum]
Solyc11g044480.2	--	--	--	K21842|0.0|sly:101250362|K21842 EFR3; protein EFR3	[R]	General function prediction only	--	--	PREDICTED: uncharacterized protein LOC101250362 isoform X2 [Solanum lycopersicum]
Solyc05g050500.1	[C]	Energy production and conversion	Cellular Component: chloroplast thylakoid membrane (GO:0009535);; Biological Process: ATP synthesis coupled proton transport (GO:0015986);; Cellular Component: proton-transporting ATP synthase complex, catalytic core F(1) (GO:0045261);; Molecular Function: proton-transporting ATP synthase activity, rotational mechanism (GO:0046933);;	--|1e-168|spen:107020682|hypothetical protein	[C]	Energy production and conversion	ATP synthase delta (OSCP) subunit	ATP synthase delta chain, chloroplastic OS=Spinacia oleracea OX=3562 GN=ATPD PE=1 SV=2	PREDICTED: ATP synthase subunit delta, chloroplastic [Solanum pennellii]
Solyc03g006750.1	--	--	Molecular Function: ATP binding (GO:0005524);; Biological Process: defense response (GO:0006952);; Molecular Function: ADP binding (GO:0043531);;	--|1e-142|sot:102584239|hypothetical protein	[T]	Signal transduction mechanisms	NB-ARC domain	Putative disease resistance protein RGA4 OS=Solanum bulbocastanum OX=147425 GN=RGA4 PE=2 SV=1	PREDICTED: putative disease resistance RPP13-like protein 1 [Solanum tuberosum]
Solyc12g097010.1	[S]	Function unknown	Molecular Function: ATP binding (GO:0005524);; Cellular Component: cytoplasm (GO:0005737);; Biological Process: signal transduction (GO:0007165);; Biological Process: plant-type hypersensitive response (GO:0009626);; Molecular Function: ADP binding (GO:0043531);;	--|0.0|sly:104648396|hypothetical protein	--	--	Leucine Rich repeats (2 copies);; Leucine rich repeat;; Leucine Rich Repeat	TMV resistance protein N OS=Nicotiana glutinosa OX=35889 GN=N PE=1 SV=1	PREDICTED: TMV resistance protein N-like [Solanum lycopersicum]
Solyc02g069730.3	--	--	Cellular Component: plasma membrane (GO:0005886);; Cellular Component: integral component of membrane (GO:0016021);;	--|1e-139|sly:101264693|hypothetical protein	--	--	Domain of unknown function (DUF588)	CASP-like protein 1B2 OS=Populus trichocarpa OX=3694 GN=POPTRDRAFT_798217 PE=3 SV=3	PREDICTED: CASP-like protein 1B2 [Solanum lycopersicum]
Solyc00g500353.1	[E]	Amino acid transport and metabolism	Cellular Component: cytoplasm (GO:0005737);; Biological Process: L-phenylalanine catabolic process (GO:0006559);; Biological Process: cinnamic acid biosynthetic process (GO:0009800);; Cellular Component: protein-containing complex (GO:0043234);; Molecular Function: phenylalanine ammonia-lyase activity (GO:0045548);;	K10775|0.0|sly:112941051|K10775 PAL; phenylalanine ammonia-lyase [EC:4.3.1.24]	[Q]	Secondary metabolites biosynthesis, transport and catabolism	Aromatic amino acid lyase	Phenylalanine ammonia-lyase OS=Solanum lycopersicum OX=4081 GN=PAL PE=2 SV=1	PREDICTED: phenylalanine ammonia-lyase [Solanum pennellii]
Solyc04g079210.3	[R]	General function prediction only	Molecular Function: phospholipase activity (GO:0004620);; Cellular Component: cytoplasm (GO:0005737);; Biological Process: defense response (GO:0006952);; Biological Process: response to abscisic acid (GO:0009737);; Cellular Component: membrane (GO:0016020);; Biological Process: lipid catabolic process (GO:0016042);; Molecular Function: acylglycerol lipase activity (GO:0047372);;	--|1e-162|spen:107016177|hypothetical protein	[I]	Lipid transport and metabolism	--	Patatin-like protein 3 OS=Arabidopsis thaliana OX=3702 GN=PLP3 PE=2 SV=2	PREDICTED: patatin-like protein 2 [Solanum pennellii]
Solyc04g072033.1	[IQR]	--	Cellular Component: plasma membrane (GO:0005886);; Cellular Component: chloroplast (GO:0009507);; Cellular Component: chloroplast inner membrane (GO:0009706);; Cellular Component: chloroplast envelope (GO:0009941);; Biological Process: protein transport (GO:0015031);; Molecular Function: oxidoreductase activity (GO:0016491);;	K11168|0.0|spen:107015692|K11168 DHRS12; dehydrogenase/reductase SDR family member 12 [EC:1.1.-.-]	[Q]	Secondary metabolites biosynthesis, transport and catabolism	short chain dehydrogenase;; Enoyl-(Acyl carrier protein) reductase;; KR domain;; NAD dependent epimerase/dehydratase family	Short-chain dehydrogenase TIC 32, chloroplastic OS=Arabidopsis thaliana OX=3702 GN=TIC32 PE=2 SV=1	PREDICTED: dehydrogenase/reductase SDR family member 12 [Solanum lycopersicum]
Solyc02g087820.1	[G]	Carbohydrate transport and metabolism	--	K01785|1e-121|nau:109206650|K01785 galM; aldose 1-epimerase [EC:5.1.3.3]	[G]	Carbohydrate transport and metabolism	Aldose 1-epimerase	--	PREDICTED: aldose 1-epimerase-like [Nicotiana attenuata]
Solyc09g062970.1	--	--	--	--|1e-62|spen:107029404|hypothetical protein	--	--	--	Sulfated surface glycoprotein 185 OS=Volvox carteri OX=3067 PE=1 SV=1	PREDICTED: glycine-rich cell wall structural protein-like [Solanum pennellii]
Solyc06g007470.3	[J]	Translation, ribosomal structure and biogenesis	Molecular Function: mRNA binding (GO:0003729);; Molecular Function: structural constituent of ribosome (GO:0003735);; Biological Process: translation (GO:0006412);; Cellular Component: membrane (GO:0016020);; Cellular Component: cytosolic ribosome (GO:0022626);; Cellular Component: cytosolic small ribosomal subunit (GO:0022627);;	K02976|4e-93|spen:107023849|K02976 RP-S26e; small subunit ribosomal protein S26e	[J]	Translation, ribosomal structure and biogenesis	Ribosomal protein S26e	40S ribosomal protein S26-3 OS=Arabidopsis thaliana OX=3702 GN=RPS26C PE=2 SV=1	PREDICTED: 40S ribosomal protein S26-3 [Solanum lycopersicum]
Solyc10g018320.1	--	--	Molecular Function: enzyme inhibitor activity (GO:0004857);;	--|1e-147|sly:104649551|hypothetical protein	--	--	Plant invertase/pectin methylesterase inhibitor	21 kDa protein OS=Daucus carota OX=4039 PE=2 SV=1	PREDICTED: 21 kDa protein-like [Solanum lycopersicum]
Solyc03g123520.3	--	--	Cellular Component: vacuolar membrane (GO:0005774);; Biological Process: vacuole organization (GO:0007033);; Biological Process: phosphatidylinositol-3-phosphate biosynthetic process (GO:0036092);; Molecular Function: phosphoric ester hydrolase activity (GO:0042578);;	K22913|0.0|sly:101248857|K22913 FIG4; phosphatidylinositol 3,5-bisphosphate 5-phosphatase [EC:3.1.3.-]	[I]	Lipid transport and metabolism	SacI homology domain	Phosphoinositide phosphatase SAC2 OS=Arabidopsis thaliana OX=3702 GN=SAC2 PE=2 SV=1	PREDICTED: phosphoinositide phosphatase SAC2 [Solanum lycopersicum]
Solyc06g082630.4	[O]	Posttranslational modification, protein turnover, chaperones	Cellular Component: proteasome complex (GO:0000502);; Molecular Function: ATP binding (GO:0005524);; Cellular Component: nucleus (GO:0005634);; Cellular Component: cytoplasm (GO:0005737);; Molecular Function: hydrolase activity (GO:0016787);; Biological Process: protein catabolic process (GO:0030163);;	K03063|0.0|spen:107023439|K03063 PSMC4; 26S proteasome regulatory subunit T3	[O]	Posttranslational modification, protein turnover, chaperones	ATPase family associated with various cellular activities (AAA);; AAA domain (dynein-related subfamily);; AAA domain (Cdc48 subfamily);; Holliday junction DNA helicase ruvB N-terminus	26S proteasome regulatory subunit 6B homolog OS=Solanum tuberosum OX=4113 PE=2 SV=1	PREDICTED: 26S protease regulatory subunit 6B homolog [Solanum lycopersicum]
Solyc02g030500.1	--	--	Molecular Function: calcium-transporting ATPase activity (GO:0005388);; Molecular Function: ATP binding (GO:0005524);; Cellular Component: integral component of plasma membrane (GO:0005887);; Cellular Component: intracellular membrane-bounded organelle (GO:0043231);; Molecular Function: metal ion binding (GO:0046872);;	K01537|4e-37|spen:107002558|K01537 ATP2C; P-type Ca2+ transporter type 2C [EC:7.2.2.10]	[P]	Inorganic ion transport and metabolism	--	Probable calcium-transporting ATPase 8, plasma membrane-type OS=Oryza sativa subsp. japonica OX=39947 GN=ACA8 PE=3 SV=1	PREDICTED: putative calcium-transporting ATPase 11, plasma membrane-type [Solanum pennellii]
Solyc11g007260.1	--	--	Cellular Component: DNA-directed RNA polymerase complex (GO:0000428);; Molecular Function: DNA binding (GO:0003677);; Molecular Function: DNA-directed 5'-3' RNA polymerase activity (GO:0003899);; Biological Process: transcription, DNA-templated (GO:0006351);; Cellular Component: chloroplast (GO:0009507);;	--|8e-17|sly:LyesC2p079|hypothetical protein	--	--	--	DNA-directed RNA polymerase subunit beta&apos;&apos; OS=Solanum lycopersicum OX=4081 GN=rpoC2 PE=3 SV=1	RNA polymerase beta&apos; subunit, partial (chloroplast) [Coffea leroyi]
Solyc03g113230.3	--	--	Molecular Function: polygalacturonase activity (GO:0004650);; Cellular Component: extracellular region (GO:0005576);; Biological Process: carbohydrate metabolic process (GO:0005975);; Cellular Component: plant-type cell wall (GO:0009505);; Biological Process: cell wall organization (GO:0071555);;	K01184|0.0|sly:101251766|K01184 E3.2.1.15; polygalacturonase [EC:3.2.1.15]	--	--	Glycosyl hydrolases family 28;; Pectate lyase superfamily protein	Probable polygalacturonase At1g80170 OS=Arabidopsis thaliana OX=3702 GN=At1g80170 PE=1 SV=1	PREDICTED: probable polygalacturonase At1g80170 [Solanum lycopersicum]
Solyc05g015160.3	--	--	Molecular Function: hydrolase activity, hydrolyzing O-glycosyl compounds (GO:0004553);; Cellular Component: extracellular region (GO:0005576);; Cellular Component: cell wall (GO:0005618);; Cellular Component: plasma membrane (GO:0005886);; Biological Process: carbohydrate metabolic process (GO:0005975);; Biological Process: defense response (GO:0006952);; Cellular Component: plasmodesma (GO:00095…	--|0.0|sly:101266218|hypothetical protein	--	--	Glycosyl hydrolases family 17;; X8 domain	Glucan endo-1,3-beta-glucosidase 8 OS=Arabidopsis thaliana OX=3702 GN=At1g64760 PE=1 SV=2	PREDICTED: glucan endo-1,3-beta-glucosidase 8-like [Solanum lycopersicum]
Solyc12g056615.1	--	--	--	--	--	--	--	--	hypothetical protein A4A49_64225 [Nicotiana attenuata]
Solyc02g032020.3	--	--	--	--|1e-07|sot:107063323|hypothetical protein	--	--	--	--	PREDICTED: uncharacterized protein LOC107063323 isoform X4 [Solanum tuberosum]
Solyc10g018250.2	[J]	Translation, ribosomal structure and biogenesis	Molecular Function: structural constituent of ribosome (GO:0003735);; Cellular Component: nucleolus (GO:0005730);; Biological Process: translation (GO:0006412);; Cellular Component: cytosolic small ribosomal subunit (GO:0022627);; Molecular Function: small ribosomal subunit rRNA binding (GO:0070181);;	K02953|1e-105|spen:107004452|K02953 RP-S13e; small subunit ribosomal protein S13e	[J]	Translation, ribosomal structure and biogenesis	Ribosomal S13/S15 N-terminal domain;; Ribosomal protein S15	40S ribosomal protein S13 OS=Glycine max OX=3847 GN=RPS13 PE=2 SV=1	40S ribosomal protein S13-like [Solanum tuberosum]
Solyc10g048050.1	[R]	General function prediction only	Molecular Function: GTPase activity (GO:0003924);; Molecular Function: GTP binding (GO:0005525);; Molecular Function: GDP binding (GO:0019003);; Cellular Component: cytoplasmic vesicle (GO:0031410);; Molecular Function: phosphatidic acid binding (GO:0070300);;	K06944|3e-36|pop:7478357|K06944 K06944; uncharacterized protein	[T]	Signal transduction mechanisms	TGS domain	Developmentally-regulated G-protein 1 OS=Arabidopsis thaliana OX=3702 GN=DRG1 PE=1 SV=1	hypothetical protein POPTR_003G063500v3 [Populus trichocarpa]
Solyc06g066680.3	--	--	Molecular Function: L-ornithine transmembrane transporter activity (GO:0000064);; Molecular Function: L-histidine transmembrane transporter activity (GO:0005290);; Cellular Component: mitochondrion (GO:0005739);; Cellular Component: mitochondrial inner membrane (GO:0005743);; Biological Process: proline biosynthetic process (GO:0006561);; Biological Process: mitochondrial transport (GO:0006839);;…	K15109|0.0|sly:101247830|K15109 SLC25A20_29; solute carrier family 25 (mitochondrial carnitine/acylcarnitine transporter), member 20/29	[C]	Energy production and conversion	Mitochondrial carrier protein	Mitochondrial arginine transporter BAC2 OS=Arabidopsis thaliana OX=3702 GN=BAC2 PE=1 SV=1	PREDICTED: mitochondrial arginine transporter BAC2-like [Solanum lycopersicum]
Solyc11g062430.2	[O]	Posttranslational modification, protein turnover, chaperones	Molecular Function: transcription corepressor activity (GO:0003714);; Cellular Component: nucleus (GO:0005634);; Cellular Component: cytosol (GO:0005829);; Biological Process: multicellular organism development (GO:0007275);; Cellular Component: COP9 signalosome (GO:0008180);; Biological Process: red, far-red light phototransduction (GO:0009585);; Biological Process: protein catabolic process (GO…	K12176|0.0|sly:101258618|K12176 COPS2; COP9 signalosome complex subunit 2	[OT]	--	PCI domain	COP9 signalosome complex subunit 2 OS=Arabidopsis thaliana OX=3702 GN=CSN2 PE=1 SV=1	PREDICTED: COP9 signalosome complex subunit 2 isoform X1 [Solanum lycopersicum]
Solyc04g009220.2	--	--	Molecular Function: RNA binding (GO:0003723);; Molecular Function: endonuclease activity (GO:0004519);; Cellular Component: mitochondrion (GO:0005739);; Biological Process: RNA modification (GO:0009451);; Cellular Component: intracellular membrane-bounded organelle (GO:0043231);;	--|0.0|sly:101249544|hypothetical protein	[R]	General function prediction only	PPR repeat family;; PPR repeat;; PPR repeat;; Pentatricopeptide repeat domain;; Pentacotripeptide-repeat region of PRORP;; Mitochondrial 28S ribosomal protein S27;; Tetratricopeptide repeat	Putative pentatricopeptide repeat-containing protein At5g08310, mitochondrial OS=Arabidopsis thaliana OX=3702 GN=At5g08310 PE=3 SV=1	PREDICTED: putative pentatricopeptide repeat-containing protein At5g08310, mitochondrial [Solanum lycopersicum]
Solyc09g050050.2	--	--	--	--|8e-76|sly:104644731|hypothetical protein	--	--	--	--	PREDICTED: uncharacterized protein LOC104644731 [Solanum lycopersicum]
Solyc05g015380.2	--	--	Cellular Component: chromatin (GO:0000785);; Cellular Component: condensed nuclear chromosome (GO:0000794);; Cellular Component: nucleoplasm (GO:0005654);; Cellular Component: chromosome (GO:0005694);; Biological Process: synapsis (GO:0007129);; Biological Process: chiasma assembly (GO:0051026);;	--|5e-70|sot:102591362|hypothetical protein	[B]	Chromatin structure and dynamics	--	Meiosis-specific protein ASY1 OS=Arabidopsis thaliana OX=3702 GN=ASY1 PE=1 SV=1	hypothetical protein T459_14480 [Capsicum annuum]
Solyc06g060230.3	--	--	Molecular Function: DNA binding (GO:0003677);; Molecular Function: DNA-binding transcription factor activity (GO:0003700);; Cellular Component: nucleus (GO:0005634);; Biological Process: transcription, DNA-templated (GO:0006351);; Biological Process: response to wounding (GO:0009611);; Biological Process: negative regulation of abscisic acid-activated signaling pathway (GO:0009788);;	--|0.0|sly:100301926|hypothetical protein	--	--	No apical meristem (NAM) protein	NAC domain-containing protein 2 OS=Arabidopsis thaliana OX=3702 GN=NAC002 PE=2 SV=2	Nam-like protein 1 [Solanum lycopersicum]
Solyc09g066180.2	--	--	Molecular Function: phosphoprotein phosphatase activity (GO:0004721);; Cellular Component: nucleus (GO:0005634);; Molecular Function: metal ion binding (GO:0046872);;	--|2e-70|sot:107063338|hypothetical protein	--	--	Plant mobile domain	Serine/threonine-protein phosphatase 7 long form homolog OS=Arabidopsis thaliana OX=3702 GN=MAIL3 PE=2 SV=1	PREDICTED: serine/threonine-protein phosphatase 7 long form homolog [Solanum pennellii]
Solyc11g011030.2	--	--	Molecular Function: transcription corepressor activity (GO:0003714);; Cellular Component: nucleus (GO:0005634);; Biological Process: transcription, DNA-templated (GO:0006351);; Biological Process: regulation of transcription, DNA-templated (GO:0006355);; Biological Process: defense response (GO:0006952);; Biological Process: response to wounding (GO:0009611);; Biological Process: response to jasm…	K13464|1e-165|sly:543601|K13464 JAZ; jasmonate ZIM domain-containing protein	--	--	tify domain;; Divergent CCT motif	Protein TIFY 10B OS=Arabidopsis thaliana OX=3702 GN=TIFY10B PE=1 SV=1	Pto-responsive gene 1 protein [Solanum lycopersicum]
Solyc10g005540.4	[QR]	--	--	--|0.0|sly:101265175|hypothetical protein	--	--	Putative rRNA methylase	--	PREDICTED: uncharacterized protein LOC101265175 [Solanum lycopersicum]
Solyc02g079370.3	--	--	Cellular Component: nucleus (GO:0005634);; Biological Process: cell cycle (GO:0007049);; Biological Process: cell division (GO:0051301);; Biological Process: regulation of cell cycle (GO:0051726);;	K18812|0.0|sly:101265894|K18812 CYCD6; cyclin D6, plant	[D]	Cell cycle control, cell division, chromosome partitioning	Cyclin, N-terminal domain;; Cyclin, C-terminal domain	Putative cyclin-D6-1 OS=Arabidopsis thaliana OX=3702 GN=CYCD6-1 PE=3 SV=1	PREDICTED: putative cyclin-D6-1 isoform X1 [Solanum lycopersicum]
Solyc04g077050.3	--	--	Cellular Component: plasma membrane (GO:0005886);; Molecular Function: acidic amino acid transmembrane transporter activity (GO:0015172);; Molecular Function: neutral amino acid transmembrane transporter activity (GO:0015175);; Molecular Function: symporter activity (GO:0015293);; Biological Process: aspartate transmembrane transport (GO:0015810);; Biological Process: tryptophan transport (GO:001…	--|0.0|sly:101245454|hypothetical protein	[E]	Amino acid transport and metabolism	Transmembrane amino acid transporter protein	Amino acid permease 6 OS=Arabidopsis thaliana OX=3702 GN=AAP6 PE=1 SV=1	PREDICTED: amino acid permease 6 [Solanum lycopersicum]
Solyc03g063150.3	[Q]	Secondary metabolites biosynthesis, transport and catabolism	Molecular Function: copper ion binding (GO:0005507);; Cellular Component: extracellular region (GO:0005576);; Molecular Function: oxidoreductase activity (GO:0016491);;	K00423|0.0|sly:101266911|K00423 E1.10.3.3; L-ascorbate oxidase [EC:1.10.3.3]	[Q]	Secondary metabolites biosynthesis, transport and catabolism	Multicopper oxidase;; Multicopper oxidase;; Multicopper oxidase	L-ascorbate oxidase homolog OS=Brassica napus OX=3708 GN=Bp10 PE=2 SV=1	PREDICTED: L-ascorbate oxidase homolog [Solanum lycopersicum]
Solyc02g090970.1	[RTKL]	--	--	--|0.0|sly:101266471|hypothetical protein	[T]	Signal transduction mechanisms	Protein kinase domain;; Protein tyrosine kinase	Mitogen-activated protein kinase kinase kinase 17 OS=Arabidopsis thaliana OX=3702 GN=MAPKKK17 PE=1 SV=1	PREDICTED: mitogen-activated protein kinase kinase kinase NPK1-like [Solanum lycopersicum]
Solyc02g062330.3	[Z]	Cytoskeleton	Molecular Function: microtubule motor activity (GO:0003777);; Molecular Function: ATP binding (GO:0005524);; Cellular Component: kinesin complex (GO:0005871);; Cellular Component: microtubule (GO:0005874);; Biological Process: microtubule-based movement (GO:0007018);; Molecular Function: ATPase activity (GO:0016887);;	K11498|0.0|sly:101251548|K11498 CENPE; centromeric protein E	[Z]	Cytoskeleton	Kinesin motor domain;; Domain of unknown function (DUF3490);; Microtubule binding	Kinesin-like protein KIN-7G OS=Arabidopsis thaliana OX=3702 GN=KIN7G PE=2 SV=1	PREDICTED: kinesin-like protein KIN-7E isoform X1 [Solanum lycopersicum]
Solyc06g051120.4	--	--	Molecular Function: DNA-binding transcription factor activity (GO:0003700);; Cellular Component: nucleus (GO:0005634);; Cellular Component: nucleolus (GO:0005730);; Biological Process: transcription, DNA-templated (GO:0006351);; Biological Process: regulation of transcription, DNA-templated (GO:0006355);; Biological Process: response to auxin (GO:0009733);; Biological Process: embryo development …	--|0.0|sly:101246435|hypothetical protein	[K]	Transcription	Myb/SANT-like DNA-binding domain;; Myb/SANT-like DNA-binding domain	Trihelix transcription factor ASIL1 OS=Arabidopsis thaliana OX=3702 GN=ASIL1 PE=1 SV=1	PREDICTED: trihelix transcription factor ASIL2 [Solanum lycopersicum]
Solyc10g081760.3	--	--	Molecular Function: DNA binding (GO:0003677);; Molecular Function: RNA binding (GO:0003723);; Molecular Function: endonuclease activity (GO:0004519);; Molecular Function: ATP binding (GO:0005524);; Cellular Component: nucleus (GO:0005634);; Cellular Component: nucleoplasm (GO:0005654);; Biological Process: DNA repair (GO:0006281);; Biological Process: regulation of DNA repair (GO:0006282);; Biolo…	--|0.0|sly:101265386|hypothetical protein	[D]	Cell cycle control, cell division, chromosome partitioning	Histidine kinase-, DNA gyrase B-, and HSP90-like ATPase;; Histidine kinase-, DNA gyrase B-, and HSP90-like ATPase	Protein MICRORCHIDIA 7 OS=Arabidopsis thaliana OX=3702 GN=MORC7 PE=1 SV=1	PREDICTED: protein MICRORCHIDIA 7-like [Solanum lycopersicum]
Solyc01g108350.4	--	--	--	--|1e-133|sly:101245101|hypothetical protein	--	--	--	--	PREDICTED: uncharacterized protein LOC101245101 isoform X1 [Solanum lycopersicum]
Solyc12g038240.3	--	--	--	--|1e-124|sot:102602371|hypothetical protein	--	--	--	Protein PELPK1 OS=Arabidopsis thaliana OX=3702 GN=PELPK1 PE=2 SV=1	PREDICTED: periaxin-like [Solanum tuberosum]
Solyc08g005337.1	--	--	--	--|1e-176|sly:104648594|hypothetical protein	--	--	--	F-box/LRR-repeat protein At3g03360 OS=Arabidopsis thaliana OX=3702 GN=At3g03360 PE=2 SV=2	PREDICTED: F-box protein At5g03100-like [Solanum lycopersicum]
Solyc07g052400.3	[E]	Amino acid transport and metabolism	Molecular Function: ionotropic glutamate receptor activity (GO:0004970);; Molecular Function: calcium channel activity (GO:0005262);; Cellular Component: plasma membrane (GO:0005886);; Biological Process: calcium ion transport (GO:0006816);; Molecular Function: glutamate receptor activity (GO:0008066);; Cellular Component: chloroplast (GO:0009507);; Cellular Component: plastid (GO:0009536);; Biol…	K05387|0.0|sly:101252791|K05387 GRIP; glutamate receptor, ionotropic, plant	[PET]	--	Receptor family ligand binding region;; Ligand-gated ion channel;; Bacterial extracellular solute-binding proteins, family 3;; Periplasmic binding protein;; Ligated ion channel L-glutamate- and glycine-binding site	Glutamate receptor 3.4 OS=Arabidopsis thaliana OX=3702 GN=GLR3.4 PE=2 SV=2	PREDICTED: glutamate receptor 3.4 isoform X1 [Solanum lycopersicum]
Solyc05g023750.3	[U]	Intracellular trafficking, secretion, and vesicular transport	Molecular Function: GTPase activator activity (GO:0005096);; Cellular Component: cytosol (GO:0005829);; Cellular Component: plasma membrane (GO:0005886);; Biological Process: endocytosis (GO:0006897);; Biological Process: response to auxin (GO:0009733);; Biological Process: leaf morphogenesis (GO:0009965);; Biological Process: xylem and phloem pattern formation (GO:0010051);; Biological Process: …	K12489|0.0|sly:104647411|K12489 ACAP; Arf-GAP with coiled-coil, ANK repeat and PH domain-containing protein	[T]	Signal transduction mechanisms	BAR domain of APPL family;; Putative GTPase activating protein for Arf;; Ankyrin repeats (many copies);; BAR domain;; PH domain;; Ankyrin repeat;; Ankyrin repeats (many copies);; Ankyrin repeats (3 copies);; Ankyrin repeat	ADP-ribosylation factor GTPase-activating protein AGD3 OS=Arabidopsis thaliana OX=3702 GN=AGD3 PE=1 SV=1	PREDICTED: ADP-ribosylation factor GTPase-activating protein AGD3 isoform X1 [Solanum lycopersicum]
Solyc10g012420.3	--	--	Cellular Component: endoplasmic reticulum (GO:0005783);; Cellular Component: endoplasmic reticulum membrane (GO:0005789);; Cellular Component: cytosol (GO:0005829);; Cellular Component: chloroplast stroma (GO:0009570);; Cellular Component: integral component of membrane (GO:0016021);; Cellular Component: chloroplast membrane (GO:0031969);; Cellular Component: intracellular membrane-bounded organe…	--|0.0|sly:101253026|hypothetical protein	[R]	General function prediction only	--	ATG8-interacting protein 1 OS=Arabidopsis thaliana OX=3702 GN=ATI1 PE=1 SV=2	PREDICTED: ATG8-interacting protein 1-like [Solanum lycopersicum]
Solyc11g018625.1	--	--	--	--	--	--	--	--	hypothetical protein A4A49_53646 [Nicotiana attenuata]
MSTRG.14052	--	--	Molecular Function: GTP binding (GO:0005525);; Biological Process: regulation of transcription, DNA-templated (GO:0006355);; Biological Process: response to light stimulus (GO:0009416);; Cellular Component: chloroplast (GO:0009507);; Cellular Component: chloroplast stroma (GO:0009570);; Biological Process: response to absence of light (GO:0009646);; Biological Process: chloroplast organization (G…	--|6e-30|sly:101262407|hypothetical protein	[R]	General function prediction only	--	GTP-binding protein BRASSINAZOLE INSENSITIVE PALE GREEN 2, chloroplastic OS=Arabidopsis thaliana OX=3702 GN=BPG2 PE=1 SV=1	PREDICTED: GTP-binding protein BRASSINAZOLE INSENSITIVE PALE GREEN 2, chloroplastic [Solanum lycopersicum]
Solyc05g018840.1	--	--	--	K23222|1e-68|gab:108485079|K23222 HARBI1; nuclease HARBI1 [EC:3.1.-.-]	[L]	Replication, recombination and repair	DDE superfamily endonuclease	--	PREDICTED: uncharacterized protein LOC107010012 [Solanum pennellii]
Solyc10g007280.4	[O]	Posttranslational modification, protein turnover, chaperones	Biological Process: response to molecule of bacterial origin (GO:0002237);; Molecular Function: ATP binding (GO:0005524);; Cellular Component: mitochondrion (GO:0005739);; Cellular Component: mitochondrial envelope (GO:0005740);; Cellular Component: mitochondrial outer membrane (GO:0005741);; Biological Process: cell death (GO:0008219);; Biological Process: response to UV (GO:0009411);; Biologica…	K08900|0.0|sly:101261461|K08900 BCS1; mitochondrial chaperone BCS1	[O]	Posttranslational modification, protein turnover, chaperones	Domain associated at C-terminal with AAA;; ATPase family associated with various cellular activities (AAA);; RNA helicase;; Protein of unknown function (DUF815);; Holliday junction DNA helicase ruvB N-terminus	Protein HYPER-SENSITIVITY-RELATED 4 OS=Arabidopsis thaliana OX=3702 GN=HSR4 PE=2 SV=1	PREDICTED: AAA-ATPase At3g50940-like [Solanum lycopersicum]
Solyc11g006020.2	--	--	Cellular Component: plasma membrane (GO:0005886);; Biological Process: transport (GO:0006810);; Cellular Component: chloroplast (GO:0009507);; Cellular Component: chloroplast thylakoid membrane (GO:0009535);; Biological Process: NADH dehydrogenase complex (plastoquinone) assembly (GO:0010258);; Cellular Component: NAD(P)H dehydrogenase complex (plastoquinone) (GO:0010598);; Molecular Function: ox…	--|1e-113|sly:101250560|hypothetical protein	--	--	Cyanobacterial and plant NDH-1 subunit O	NAD(P)H-quinone oxidoreductase subunit O, chloroplastic OS=Arabidopsis thaliana OX=3702 GN=ndhO PE=2 SV=1	PREDICTED: NAD(P)H-quinone oxidoreductase subunit O, chloroplastic isoform X2 [Solanum lycopersicum]
Solyc10g054440.3	[E]	Amino acid transport and metabolism	Biological Process: arginine catabolic process (GO:0006527);; Biological Process: polyamine biosynthetic process (GO:0006596);; Biological Process: response to osmotic stress (GO:0006970);; Biological Process: response to oxidative stress (GO:0006979);; Biological Process: spermidine biosynthetic process (GO:0008295);; Molecular Function: arginine decarboxylase activity (GO:0008792);; Biological …	K01583|0.0|spen:107002170|K01583 E4.1.1.19; arginine decarboxylase [EC:4.1.1.19]	--	--	Pyridoxal-dependent decarboxylase, pyridoxal binding domain	Arginine decarboxylase 2 OS=Arabidopsis thaliana OX=3702 GN=ADC2 PE=1 SV=1	arginine decarboxylase [Solanum lycopersicum]
Solyc08g079550.1	--	--	--	--|0.0|sly:101245086|hypothetical protein	--	--	Protein of unknown function (DUF 659)	--	PREDICTED: uncharacterized protein LOC101245086 [Solanum lycopersicum]
Solyc10g050980.1	--	--	--	--	--	--	--	--	hypothetical protein T459_35480 [Capsicum annuum]
Solyc10g044900.3	[P]	Inorganic ion transport and metabolism	Biological Process: potassium ion transport (GO:0006813);; Molecular Function: cation transmembrane transporter activity (GO:0008324);; Cellular Component: integral component of membrane (GO:0016021);; Cellular Component: nuclear membrane (GO:0031965);; Biological Process: ion transmembrane transport (GO:0034220);; Molecular Function: identical protein binding (GO:0042802);; Biological Process: i…	K21866|0.0|sly:101257908|K21866 POLLUX; ion channel POLLUX/CASTOR	--	--	Castor and Pollux, part of voltage-gated ion channel	Probable ion channel SYM8 OS=Pisum sativum OX=3888 GN=SYM8 PE=1 SV=3	PREDICTED: probable ion channel POLLUX isoform X1 [Solanum lycopersicum]
Solyc04g016490.4	[R]	General function prediction only	Molecular Function: acid phosphatase activity (GO:0003993);; Cellular Component: extracellular region (GO:0005576);; Cellular Component: membrane (GO:0016020);; Molecular Function: metal ion binding (GO:0046872);;	--|0.0|sly:101256761|hypothetical protein	[R]	General function prediction only	Calcineurin-like phosphoesterase	Probable inactive purple acid phosphatase 16 OS=Arabidopsis thaliana OX=3702 GN=PAP16 PE=2 SV=1	PREDICTED: probable inactive purple acid phosphatase 16 [Solanum lycopersicum]
Solyc01g059760.3	--	--	--	--|9e-79|spen:107024627|hypothetical protein	--	--	Ulp1 protease family, C-terminal catalytic domain	--	PREDICTED: uncharacterized protein LOC107006462 [Solanum pennellii]
Solyc01g109580.4	--	--	Cellular Component: cytosol (GO:0005829);; Biological Process: establishment or maintenance of cell polarity (GO:0007163);; Biological Process: signal transduction (GO:0007165);; Biological Process: actin polymerization or depolymerization (GO:0008154);; Molecular Function: adenylate cyclase binding (GO:0008179);; Biological Process: unidimensional cell growth (GO:0009826);; Biological Process: a…	K17261|0.0|sly:101245702|K17261 CAP1_2; adenylyl cyclase-associated protein	[ZT]	--	Adenylate cyclase associated (CAP) N terminal;; Adenylate cyclase associated (CAP) C terminal	Cyclase-associated protein 1 OS=Arabidopsis thaliana OX=3702 GN=CAP1 PE=2 SV=1	PREDICTED: cyclase-associated protein 1 [Solanum lycopersicum]
Solyc11g011870.3	[RTKL]	--	Molecular Function: protein serine/threonine kinase activity (GO:0004674);; Molecular Function: ATP binding (GO:0005524);; Cellular Component: plasma membrane (GO:0005886);; Cellular Component: integral component of membrane (GO:0016021);;	--|0.0|sot:102579873|hypothetical protein	--	--	Protein kinase domain;; Protein tyrosine kinase;; Salt stress response/antifungal	Cysteine-rich receptor-like protein kinase 3 OS=Arabidopsis thaliana OX=3702 GN=CRK3 PE=2 SV=1	PREDICTED: cysteine-rich receptor-like protein kinase 3 isoform X2 [Solanum tuberosum]
Solyc06g073400.3	[L]	Replication, recombination and repair	Molecular Function: oxidized pyrimidine nucleobase lesion DNA N-glycosylase activity (GO:0000703);; Molecular Function: DNA binding (GO:0003677);; Molecular Function: DNA-(apurinic or apyrimidinic site) endonuclease activity (GO:0003906);; Cellular Component: nucleus (GO:0005634);; Biological Process: base-excision repair (GO:0006284);; Biological Process: base-excision repair, AP site formation …	K10773|0.0|sly:101248783|K10773 NTH; endonuclease III [EC:4.2.99.18]	[L]	Replication, recombination and repair	HhH-GPD superfamily base excision DNA repair protein;; Helix-hairpin-helix motif	Endonuclease III homolog 1, chloroplastic OS=Arabidopsis thaliana OX=3702 GN=NTH1 PE=2 SV=2	PREDICTED: endonuclease III homolog 1, chloroplastic [Solanum lycopersicum]
Solyc06g061090.3	--	--	--	--|1e-177|sly:101244088|hypothetical protein	--	--	TLD	--	PREDICTED: uncharacterized protein LOC101244088 [Solanum lycopersicum]
Solyc07g043700.3	--	--	Biological Process: sucrose metabolic process (GO:0005985);; Molecular Function: transferase activity, transferring acyl groups (GO:0016746);; Molecular Function: transferase activity, transferring acyl groups other than amino-acyl groups (GO:0016747);;	K13065|0.0|sly:101245674|K13065 E2.3.1.133; shikimate O-hydroxycinnamoyltransferase [EC:2.3.1.133]	--	--	Transferase family	Acylsugar acyltransferase 3 OS=Solanum lycopersicum OX=4081 GN=ASAT3 PE=2 SV=1	PREDICTED: acylsugar acyltransferase 3-like [Solanum lycopersicum]
Solyc04g016130.3	[S]	Function unknown	--	--|0.0|sly:101264813|hypothetical protein	--	--	FIST N domain;; FIST C domain;; F-box domain	F-box/LRR-repeat protein At5g63520 OS=Arabidopsis thaliana OX=3702 GN=At5g63520 PE=2 SV=1	PREDICTED: F-box/LRR-repeat protein At5g63520 isoform X4 [Solanum lycopersicum]
Solyc09g066140.3	--	--	Cellular Component: integral component of membrane (GO:0016021);; Molecular Function: myosin binding (GO:0017022);; Cellular Component: transport vesicle (GO:0030133);;	--|0.0|sly:101245695|hypothetical protein	--	--	Zein-binding;; Protein of unknown function (DUF3760)	Myosin-binding protein 1 OS=Arabidopsis thaliana OX=3702 GN=MYOB1 PE=1 SV=1	PREDICTED: probable myosin-binding protein 4 [Solanum lycopersicum]
Solyc01g109320.4	[V]	Defense mechanisms	Cellular Component: vacuolar membrane (GO:0005774);; Molecular Function: drug transmembrane transporter activity (GO:0015238);; Molecular Function: antiporter activity (GO:0015297);; Cellular Component: integral component of membrane (GO:0016021);;	K03327|0.0|sly:101244238|K03327 TC.MATE; multidrug resistance protein, MATE family	[R]	General function prediction only	MatE	Protein DETOXIFICATION 33 OS=Arabidopsis thaliana OX=3702 GN=DTX33 PE=2 SV=1	PREDICTED: protein DETOXIFICATION 33-like [Solanum lycopersicum]
Solyc04g074340.3	--	--	Molecular Function: UDP-glucosyltransferase activity (GO:0035251);; Biological Process: (-)-secologanin biosynthetic process (GO:1900994);;	--|0.0|sly:101268469|hypothetical protein	[GC]	--	UDP-glucoronosyl and UDP-glucosyl transferase	7-deoxyloganetin glucosyltransferase OS=Catharanthus roseus OX=4058 GN=UGT85A23 PE=1 SV=1	PREDICTED: 7-deoxyloganetin glucosyltransferase-like [Solanum lycopersicum]
Solyc12g089205.1	--	--	Cellular Component: proteasome complex (GO:0000502);; Molecular Function: threonine-type endopeptidase activity (GO:0004298);; Cellular Component: nucleus (GO:0005634);; Cellular Component: cytosol (GO:0005829);; Cellular Component: plasma membrane (GO:0005886);; Biological Process: ubiquitin-dependent protein catabolic process (GO:0006511);; Cellular Component: plasmodesma (GO:0009506);; Cellula…	K02725|2e-12|sot:102592412|K02725 PSMA1; 20S proteasome subunit alpha 6 [EC:3.4.25.1]	[O]	Posttranslational modification, protein turnover, chaperones	--	Proteasome subunit alpha type-1-B OS=Arabidopsis thaliana OX=3702 GN=PAF2 PE=1 SV=2	PREDICTED: proteasome subunit alpha type-1-B-like [Solanum tuberosum]
Solyc09g065630.3	--	--	Molecular Function: transcription corepressor activity (GO:0003714);; Cellular Component: nucleus (GO:0005634);; Biological Process: response to wounding (GO:0009611);; Biological Process: regulation of defense response (GO:0031347);; Biological Process: leaf development (GO:0048366);; Biological Process: negative regulation of nucleic acid-templated transcription (GO:1903507);; Biological Proces…	--|0.0|sly:101265858|hypothetical protein	--	--	tify domain	Protein TIFY 4B OS=Arabidopsis thaliana OX=3702 GN=TIFY4B PE=1 SV=1	PREDICTED: protein TIFY 4B isoform X1 [Solanum lycopersicum]
Solyc12g044380.3	--	--	--	K18183|2e-91|spen:107005744|K18183 COX19; cytochrome c oxidase assembly protein subunit 19	[C]	Energy production and conversion	--	--	PREDICTED: cytochrome c oxidase assembly protein COX19-like isoform X1 [Solanum lycopersicum]
[truncated: 31,845 more rows]
