# Supplementary material for: Time-Course Transcriptome Profiling Reveals Differential Resistance Responses of Tomato to a Phytotoxic Effector of the Pathogenic Oomycete Phytophthora cactorum
Source: Plants (Basel). 2023 Feb 15;12(4):883. doi: 10.3390/plants12040883 (PMC9964705; doi:10.3390/plants12040883)
Supplement: Supplementary file 1 [file plants-12-00883-s001.zip › Table S4.xlsx]

## Sheet: Sheet1
Article title:
Time-course transcriptome profiling reveals differential resistance responses of tomato to a phytotoxic effector of the pathogenic oomycete Phytophthora cactorum
Journal name:
Plants
Author names:
Xue Zhou1, #, Ke Wen1, #, Shen-Xin Huang1,#, Yi Lu1, Yang Liu1, 2, Jing-Hao Jin1, 2, Shiv D. Kale3, Xiao-Ren Chen1, 2, *
Affiliations:
1 College of Plant Protection, Yangzhou University, 48 Eastern Wenhui Road, Yangzhou 225009, Jiangsu Province, China; 2 Joint International Research Laboratory of Agriculture and Agri-Product Safety of Ministry of Education of China, Yangzhou University, 48 Eastern Wenhui Road, Yangzhou 225009, Jiangsu Province, China; 3 Fralin Life Science Institute, Virginia Tech, Blacksburg, Virginia 24060, USA
Affiliation and e-mail address of the corresponding author (*):
1 College of Plant Protection, Yangzhou University, 48 Eastern Wenhui Road, Yangzhou 225009, Jiangsu Province, China; 2 Joint International Research Laboratory of Agriculture and Agri-Product Safety of Ministry of Education of China, Yangzhou University, 48 Eastern Wenhui Road, Yangzhou 225009, Jiangsu Province, China
Tel: +86-514-87971383; Fax: +86-514-87347537; E-mail: xrchen@yzu.edu.cn
Table S4 The co-upregulated DEGs in SCR96-treated tomato leaves
Gene Id	baseMeanA	baseMeanB	log2(SCR96/Control)	pvalue	padj	regulated	COG_class	COG_class_annotation	GO_annotation	KEGG_annotation	KOG_class	KOG_class_annotation	Pfam_annotation	Swissprot_annotation	nr_annotation
Solyc09g061280.4	209.034	940.687	2.17107	0.00160967	0.00424088	up	--	--	Molecular Function: cyclin-dependent protein serine/threonine kinase inhibitor activity (GO:0004861);; Cellular Component: nucleus (GO:0005634);; Biological Process: cell cycle arrest (GO:0007050);;	--|3e-39|sly:543785|hypothetical protein	--	--	--	Cyclin-dependent kinase inhibitor 5 OS=Oryza sativa subsp. japonica OX=39947 GN=KRP5 PE=2 SV=1	p27KIP1-related-protein 2 [Solanum lycopersicum]
Solyc06g073860.2	3025.63	6921.52	1.19348	6.07507e-07	3.14069e-06	up	[O]	Posttranslational modification, protein turnover, chaperones	Biological Process: protein polyubiquitination (GO:0000209);; Cellular Component: plasma membrane (GO:0005886);; Molecular Function: zinc ion binding (GO:0008270);; Biological Process: megagametogenesis (GO:0009561);; Biological Process: ubiquitin-dependent protein catabolic process (GO:0042787);; Biological Process: proteasome-mediated ubiquitin-dependent protein catabolic process (GO:0043161);;…	K19043|0.0|sly:101263219|K19043 RHF; E3 ubiquitin-protein ligase RHF [EC:2.3.2.27]	[O]	Posttranslational modification, protein turnover, chaperones	Ring finger domain;; Zinc finger, C3HC4 type (RING finger);; RING-like zinc finger;; RING-H2 zinc finger domain;; Zinc finger, C3HC4 type (RING finger);; RING-type zinc-finger;; Anaphase-promoting complex subunit 11 RING-H2 finger	E3 ubiquitin-protein ligase RHF2A OS=Arabidopsis thaliana OX=3702 GN=RHF2A PE=2 SV=1	PREDICTED: E3 ubiquitin-protein ligase RHF2A [Solanum lycopersicum]
Solyc02g069470.4	232.497	922.98	1.99039	2.93146e-21	1.22809e-19	up	[R]	General function prediction only	--	--|0.0|sly:101244547|hypothetical protein	--	--	von Willebrand factor type A domain;; VWA / Hh protein intein-like;; von Willebrand factor type A domain;; von Willebrand factor type A domain;; RING-like zinc finger;; Ring finger domain;; VWA domain containing CoxE-like protein;; Zinc finger, C3HC4 type (RING finger);; Zinc finger, C3HC4 type (RING finger)	E3 ubiquitin-protein ligase WAV3 OS=Arabidopsis thaliana OX=3702 GN=WAV3 PE=1 SV=1	PREDICTED: uncharacterized protein LOC101244547 [Solanum lycopersicum]
Solyc08g066067.1	2.9563	10.3513	1.69556	0.025509	0.0491571	up	--	--	Molecular Function: 6-phosphofructokinase activity (GO:0003872);; Molecular Function: ATP binding (GO:0005524);; Cellular Component: cytosol (GO:0005829);; Biological Process: fructose 6-phosphate metabolic process (GO:0006002);; Biological Process: glycolytic process (GO:0006096);; Biological Process: root epidermal cell differentiation (GO:0010053);; Molecular Function: metal ion binding (GO:00…	K00850|1e-16|sot:102595575|K00850 pfkA; 6-phosphofructokinase 1 [EC:2.7.1.11]	[G]	Carbohydrate transport and metabolism	--	ATP-dependent 6-phosphofructokinase 3 OS=Arabidopsis thaliana OX=3702 GN=PFK3 PE=1 SV=1	PREDICTED: ATP-dependent 6-phosphofructokinase 6 [Solanum tuberosum]
Solyc07g054440.3	506.27	1412.51	1.47924	2.63851e-12	3.23341e-11	up	--	--	Cellular Component: Golgi membrane (GO:0000139);; Cellular Component: Golgi apparatus (GO:0005794);; Molecular Function: acetylglucosaminyltransferase activity (GO:0008375);; Molecular Function: glucuronosyltransferase activity (GO:0015020);; Cellular Component: integral component of membrane (GO:0016021);; Biological Process: cell growth (GO:0016049);;	--|0.0|sly:101260550|hypothetical protein	[G]	Carbohydrate transport and metabolism	Core-2/I-Branching enzyme	Beta-glucuronosyltransferase GlcAT14A OS=Arabidopsis thaliana OX=3702 GN=GLCAT14A PE=2 SV=1	PREDICTED: beta-glucuronosyltransferase GlcAT14B [Solanum lycopersicum]
Solyc07g150149.1	0.658462	80.5655	6.66041	1.33336e-07	7.7984e-07	up	[Q]	Secondary metabolites biosynthesis, transport and catabolism	Molecular Function: monooxygenase activity (GO:0004497);; Molecular Function: iron ion binding (GO:0005506);; Cellular Component: integral component of membrane (GO:0016021);; Molecular Function: oxidoreductase activity, acting on paired donors, with incorporation or reduction of molecular oxygen (GO:0016705);; Molecular Function: heme binding (GO:0020037);;	--|5e-91|sot:102584173|hypothetical protein	[QI]	--	Cytochrome P450	Cytochrome P450 CYP72A219 OS=Panax ginseng OX=4054 PE=2 SV=1	PREDICTED: cytochrome P450 CYP72A219-like [Solanum tuberosum]
Solyc10g074690.2	4365.28	8747.25	1.00313	3.52247e-09	2.63888e-08	up	--	--	--	--|0.0|sly:101255446|hypothetical protein	--	--	--	--	PREDICTED: uncharacterized protein LOC101255446 [Solanum lycopersicum]
Solyc12g070100.2	1700.66	8868.33	2.38196	4.01554e-09	2.98713e-08	up	--	--	Molecular Function: DNA binding (GO:0003677);; Molecular Function: transcription coactivator activity (GO:0003713);; Cellular Component: nucleus (GO:0005634);; Biological Process: transcription, DNA-templated (GO:0006351);; Biological Process: red, far-red light phototransduction (GO:0009585);; Biological Process: jasmonic acid mediated signaling pathway (GO:0009867);; Biological Process: flower …	K15168|0.0|sly:101258928|K15168 MED25; mediator of RNA polymerase II transcription subunit 25	--	--	Mediator complex subunit 25 von Willebrand factor type A	Mediator of RNA polymerase II transcription subunit 25 OS=Arabidopsis thaliana OX=3702 GN=MED25 PE=1 SV=1	PREDICTED: mediator of RNA polymerase II transcription subunit 25-like [Solanum lycopersicum]
Solyc11g005830.2	8.12346	152	4.2426	7.75812e-08	4.71378e-07	up	[E]	Amino acid transport and metabolism	--	--|0.0|sly:101263966|hypothetical protein	[R]	General function prediction only	Aminotransferase class-V	--	PREDICTED: uncharacterized protein LOC101263966 [Solanum lycopersicum]
MSTRG.9172	701.098	2962.55	2.0789	0.0152746	0.0313768	up	--	--	--	--|6e-08|nau:109243563|hypothetical protein	--	--	--	--	hypothetical protein T459_12585 [Capsicum annuum]
MSTRG.17863	0	25.3943	6.73223	1.5025e-06	7.24124e-06	up	--	--	--	--|1e-58|pavi:110771407|hypothetical protein	[R]	General function prediction only	--	Retrovirus-related Pol polyprotein from transposon RE2 OS=Arabidopsis thaliana OX=3702 GN=RE2 PE=4 SV=1	PREDICTED: uncharacterized mitochondrial protein AtMg00810-like [Solanum pennellii]
Solyc12g057150.1	1709.22	3903.8	1.19154	0.00385011	0.00923167	up	[M]	Cell wall/membrane/envelope biogenesis	Cellular Component: plasma membrane (GO:0005886);; Cellular Component: anchored component of membrane (GO:0031225);;	--|2e-74|sly:101246324|hypothetical protein	--	--	--	Classical arabinogalactan protein 10 OS=Arabidopsis thaliana OX=3702 GN=AGP10 PE=1 SV=1	PREDICTED: classical arabinogalactan protein 5-like [Solanum lycopersicum]
Solyc09g089630.3	1624.59	6561.14	2.01412	6.20331e-13	8.37371e-12	up	--	--	Cellular Component: Golgi membrane (GO:0000139);; Molecular Function: SNAP receptor activity (GO:0005484);; Cellular Component: endoplasmic reticulum membrane (GO:0005789);; Biological Process: ER to Golgi vesicle-mediated transport (GO:0006888);; Biological Process: protein transport (GO:0015031);; Cellular Component: integral component of membrane (GO:0016021);;	K08504|1e-103|sly:101268613|K08504 BET1; blocked early in transport 1	[U]	Intracellular trafficking, secretion, and vesicular transport	--	Bet1-like SNARE 1-2 OS=Arabidopsis thaliana OX=3702 GN=BET12 PE=2 SV=4	PREDICTED: bet1-like SNARE 1-2 [Solanum lycopersicum]
Solyc12g005000.1	2.19036	108.717	5.53946	1.5147e-07	8.77515e-07	up	--	--	--	--|6e-24|nau:109209197|hypothetical protein	--	--	--	--	PREDICTED: uncharacterized protein LOC107006850 [Solanum pennellii]
Solyc06g063110.3	5.92451	288.013	5.52033	1.62113e-18	4.88717e-17	up	[O]	Posttranslational modification, protein turnover, chaperones	Molecular Function: zinc ion binding (GO:0008270);; Cellular Component: integral component of membrane (GO:0016021);; Biological Process: proteasome-mediated ubiquitin-dependent protein catabolic process (GO:0043161);; Molecular Function: ubiquitin protein ligase activity (GO:0061630);;	--|0.0|sly:101254104|hypothetical protein	[O]	Posttranslational modification, protein turnover, chaperones	Ring finger domain;; RING-like zinc finger;; RING-H2 zinc finger domain;; Zinc finger, C3HC4 type (RING finger);; Zinc finger, C3HC4 type (RING finger);; Anaphase-promoting complex subunit 11 RING-H2 finger	RING-H2 finger protein ATL3 OS=Arabidopsis thaliana OX=3702 GN=ATL3 PE=2 SV=1	PREDICTED: RING-H2 finger protein ATL3-like [Solanum lycopersicum]
Solyc03g121460.1	1278.53	4004.97	1.64758	0.00890196	0.0195187	up	[UT]	--	Cellular Component: endoplasmic reticulum (GO:0005783);; Cellular Component: endoplasmic reticulum membrane (GO:0005789);; Cellular Component: integral component of membrane (GO:0016021);; Biological Process: vesicle-mediated transport (GO:0016192);;	K20359|1e-124|sly:101244651|K20359 RABAC1; PRA1 family protein 1	[U]	Intracellular trafficking, secretion, and vesicular transport	PRA1 family protein	PRA1 family protein F3 OS=Arabidopsis thaliana OX=3702 GN=PRA1F3 PE=1 SV=1	PREDICTED: PRA1 family protein F3 [Solanum lycopersicum]
Solyc09g009690.3	1799.98	9368.11	2.37997	2.78593e-13	3.94444e-12	up	[F]	Nucleotide transport and metabolism	Cellular Component: cytosol (GO:0005829);; Biological Process: purine nucleoside catabolic process (GO:0006152);; Biological Process: uridine catabolic process (GO:0006218);; Molecular Function: uridine nucleosidase activity (GO:0045437);; Molecular Function: adenosine nucleosidase activity (GO:0047622);; Molecular Function: inosine nucleosidase activity (GO:0047724);; Molecular Function: xanthos…	K01240|0.0|sly:101257500|K01240 URH1; uridine nucleosidase [EC:3.2.2.3]	[F]	Nucleotide transport and metabolism	Inosine-uridine preferring nucleoside hydrolase	Uridine nucleosidase 1 OS=Arabidopsis thaliana OX=3702 GN=URH1 PE=1 SV=2	PREDICTED: probable uridine nucleosidase 1 [Solanum lycopersicum]
Solyc05g056160.3	8886.25	21158.9	1.25163	0.0150993	0.0310472	up	[O]	Posttranslational modification, protein turnover, chaperones	Molecular Function: threonine-type endopeptidase activity (GO:0004298);; Cellular Component: nucleus (GO:0005634);; Cellular Component: cytoplasm (GO:0005737);; Cellular Component: proteasome core complex (GO:0005839);; Biological Process: proteolysis involved in cellular protein catabolic process (GO:0051603);;	K02737|0.0|spen:107020554|K02737 PSMB5; 20S proteasome subunit beta 5 [EC:3.4.25.1]	[O]	Posttranslational modification, protein turnover, chaperones	Proteasome subunit	Proteasome subunit beta type-5 OS=Spinacia oleracea OX=3562 PE=2 SV=1	PREDICTED: proteasome subunit beta type-5 [Solanum lycopersicum]
Solyc04g009780.1	0	66.6622	8.12707	3.8061e-08	2.4323e-07	up	--	--	Molecular Function: zinc ion binding (GO:0008270);; Cellular Component: integral component of membrane (GO:0016021);; Biological Process: proteasome-mediated ubiquitin-dependent protein catabolic process (GO:0043161);; Molecular Function: ubiquitin protein ligase activity (GO:0061630);;	--|1e-139|sly:112941252|hypothetical protein	[O]	Posttranslational modification, protein turnover, chaperones	Ring finger domain;; RING-like zinc finger;; RING-H2 zinc finger domain;; Zinc finger, C3HC4 type (RING finger);; zinc-RING finger domain;; Zinc finger, C3HC4 type (RING finger);; RING-type zinc-finger;; Anaphase-promoting complex subunit 11 RING-H2 finger	Putative RING-H2 finger protein ATL71 OS=Arabidopsis thaliana OX=3702 GN=ATL71 PE=3 SV=1	PREDICTED: putative RING-H2 finger protein ATL71 [Solanum pennellii]
Solyc06g073510.3	306.818	650.192	1.08591	0.000389859	0.00117273	up	[L]	Replication, recombination and repair	Cellular Component: origin recognition complex (GO:0000808);; Molecular Function: DNA replication origin binding (GO:0003688);; Cellular Component: nuclear origin of replication recognition complex (GO:0005664);; Biological Process: DNA replication (GO:0006260);;	K02604|0.0|sly:101247031|K02604 ORC2; origin recognition complex subunit 2	[L]	Replication, recombination and repair	Origin recognition complex subunit 2	Origin of replication complex subunit 2 OS=Arabidopsis thaliana OX=3702 GN=ORC2 PE=1 SV=1	PREDICTED: origin of replication complex subunit 2 [Solanum lycopersicum]
Solyc05g053570.4	144.254	1718.54	3.57256	2.81329e-06	1.28605e-05	up	[V]	Defense mechanisms	Molecular Function: ATP binding (GO:0005524);; Biological Process: transport (GO:0006810);; Cellular Component: integral component of membrane (GO:0016021);; Molecular Function: ATPase activity (GO:0016887);;	--|0.0|sly:101261234|hypothetical protein	[Q]	Secondary metabolites biosynthesis, transport and catabolism	ABC-2 type transporter;; ABC transporter;; Plant PDR ABC transporter associated;; AAA domain, putative AbiEii toxin, Type IV TA system;; ABC-transporter extracellular N-terminal;; ATPase family associated with various cellular activities (AAA)	Pleiotropic drug resistance protein 1 OS=Nicotiana tabacum OX=4097 GN=PDR1 PE=2 SV=1	PREDICTED: pleiotropic drug resistance protein 1-like [Solanum lycopersicum]
MSTRG.22528	554.531	2148.54	1.95529	7.93255e-11	7.74789e-10	up	--	--	--	--|2e-07|sot:102596698|hypothetical protein	--	--	--	--	PREDICTED: uncharacterized protein LOC102596698 [Solanum tuberosum]
Solyc03g031790.1	1188.53	4015.91	1.75719	5.35451e-09	3.91545e-08	up	--	--	Cellular Component: endoplasmic reticulum (GO:0005783);; Cellular Component: plasma membrane (GO:0005886);; Biological Process: protein N-linked glycosylation (GO:0006487);; Cellular Component: oligosaccharyltransferase complex (GO:0008250);; Cellular Component: chloroplast (GO:0009507);; Biological Process: pollen tube reception (GO:0010483);; Cellular Component: integral component of membrane (…	K12669|0.0|sly:101256748|K12669 OST3; oligosaccharyltransferase complex subunit gamma	[O]	Posttranslational modification, protein turnover, chaperones	OST3 / OST6 family, transporter family	Probable dolichyl-diphosphooligosaccharide--protein glycosyltransferase subunit 3B OS=Arabidopsis thaliana OX=3702 GN=OST3B PE=2 SV=1	PREDICTED: probable dolichyl-diphosphooligosaccharide--protein glycosyltransferase subunit 3B [Solanum lycopersicum]
Solyc06g075100.3	5.93988	1777.3	8.26773	1.35836e-34	1.96777e-32	up	--	--	--	--|0.0|sly:101258666|hypothetical protein	--	--	--	--	PREDICTED: uncharacterized protein LOC101258666 [Solanum lycopersicum]
Solyc04g012020.1	2.42913	50.6393	4.3731	0.000968344	0.00267248	up	--	--	Biological Process: sucrose metabolic process (GO:0005985);; Molecular Function: transferase activity, transferring acyl groups (GO:0016746);; Molecular Function: transferase activity, transferring acyl groups other than amino-acyl groups (GO:0016747);;	--|0.0|sly:101264207|hypothetical protein	--	--	Transferase family	Acylsugar acyltransferase 3 OS=Solanum lycopersicum OX=4081 GN=ASAT3 PE=2 SV=1	acylsugar acyltransferase 2 [Solanum lycopersicum]
Solyc09g098150.3	2116.79	10962.3	2.37281	1.05573e-16	2.4439e-15	up	--	--	Molecular Function: cysteine-type endopeptidase activity (GO:0004197);; Cellular Component: cytoplasm (GO:0005737);; Cellular Component: cytosol (GO:0005829);; Cellular Component: plasma membrane (GO:0005886);; Biological Process: defense response (GO:0006952);; Molecular Function: cysteine-type peptidase activity (GO:0008234);; Cellular Component: plasmodesma (GO:0009506);; Biological Process: p…	--|0.0|sly:543845|hypothetical protein	[DO]	--	Caspase domain	Metacaspase-4 OS=Arabidopsis thaliana OX=3702 GN=AMC4 PE=1 SV=1	metacaspase 1 [Solanum lycopersicum]
Solyc08g008170.4	377.434	6298.35	4.05802	3.31044e-70	4.55582e-67	up	[RTKL]	--	Molecular Function: protein serine/threonine kinase activity (GO:0004674);; Molecular Function: calcium ion binding (GO:0005509);; Molecular Function: ATP binding (GO:0005524);; Cellular Component: membrane (GO:0016020);;	K13412|0.0|sly:101256200|K13412 CPK; calcium-dependent protein kinase [EC:2.7.11.1]	[T]	Signal transduction mechanisms	Protein kinase domain;; EF hand;; EF-hand domain pair;; Protein tyrosine kinase;; EF-hand domain;; EF hand;; EF-hand domain pair;; EF-hand domain;; Cytoskeletal-regulatory complex EF hand;; Secreted protein acidic and rich in cysteine Ca binding region;; Ca2+ insensitive EF hand	Calcium-dependent protein kinase 1 OS=Oryza sativa subsp. japonica OX=39947 GN=CPK1 PE=2 SV=1	PREDICTED: calcium-dependent protein kinase 1 [Solanum lycopersicum]
Solyc04g016280.3	0	7.59332	5.0006	0.0199065	0.0395707	up	--	--	Biological Process: carbohydrate transport (GO:0008643);; Cellular Component: integral component of membrane (GO:0016021);;	--|0.0|sly:101261802|hypothetical protein	[GE]	--	Triose-phosphate Transporter family;; UAA transporter family;; EamA-like transporter family	Probable sugar phosphate/phosphate translocator At3g10290 OS=Arabidopsis thaliana OX=3702 GN=At3g10290 PE=3 SV=1	PREDICTED: probable sugar phosphate/phosphate translocator At5g04160 [Solanum lycopersicum]
Solyc07g040710.3	52.0493	11394.8	7.76634	1.08434e-16	2.5008e-15	up	--	--	Cellular Component: nucleus (GO:0005634);; Cellular Component: cytoplasm (GO:0005737);;	--|0.0|sly:101265748|hypothetical protein	--	--	--	IQ domain-containing protein IQM4 OS=Arabidopsis thaliana OX=3702 GN=IQM4 PE=2 SV=1	PREDICTED: IQ domain-containing protein IQM4-like isoform X1 [Solanum lycopersicum]
Solyc03g078390.3	1088.43	2357.76	1.1144	0.00240803	0.00610526	up	[O]	Posttranslational modification, protein turnover, chaperones	Molecular Function: thiol-dependent ubiquitin-specific protease activity (GO:0004843);; Cellular Component: nucleolus (GO:0005730);; Biological Process: ubiquitin-dependent protein catabolic process (GO:0006511);; Biological Process: protein deubiquitination (GO:0016579);; Biological Process: seed development (GO:0048316);;	K11858|0.0|sly:101264903|K11858 USP48; ubiquitin carboxyl-terminal hydrolase 48 [EC:3.4.19.12]	[O]	Posttranslational modification, protein turnover, chaperones	Ubiquitin carboxyl-terminal hydrolase;; Ubiquitin carboxyl-terminal hydrolase;; DUSP domain	Ubiquitin carboxyl-terminal hydrolase 26 OS=Arabidopsis thaliana OX=3702 GN=UBP26 PE=1 SV=3	PREDICTED: ubiquitin carboxyl-terminal hydrolase 26 isoform X1 [Solanum lycopersicum]
Solyc09g074680.3	2060.03	5582.85	1.4376	3.34877e-09	2.51835e-08	up	[O]	Posttranslational modification, protein turnover, chaperones	Cellular Component: condensed nuclear chromosome (GO:0000794);; Cellular Component: nucleus (GO:0005634);; Cellular Component: cytoplasm (GO:0005737);; Cellular Component: spindle (GO:0005819);; Cellular Component: cytosol (GO:0005829);; Biological Process: cell cycle (GO:0007049);; Cellular Component: phragmoplast (GO:0009524);; Biological Process: response to auxin (GO:0009733);; Biological Pro…	K03347|0.0|sly:101255534|K03347 CUL1; cullin 1	[D]	Cell cycle control, cell division, chromosome partitioning	Cullin family;; Cullin protein neddylation domain	Cullin-1 OS=Arabidopsis thaliana OX=3702 GN=CUL1 PE=1 SV=1	PREDICTED: cullin-1 [Solanum lycopersicum]
Solyc06g052030.3	3407.83	8132.61	1.25473	3.51974e-08	2.26349e-07	up	[U]	Intracellular trafficking, secretion, and vesicular transport	Biological Process: obsolete protein import into nucleus, docking (GO:0000059);; Biological Process: protein import into nucleus, translocation (GO:0000060);; Cellular Component: nucleus (GO:0005634);; Cellular Component: cytoplasm (GO:0005737);; Biological Process: protein import into nucleus (GO:0006606);; Biological Process: NLS-bearing protein import into nucleus (GO:0006607);; Biological Pro…	K14293|0.0|spen:107023267|K14293 KPNB1; importin subunit beta-1	[YU]	--	HEAT repeat;; HEAT-like repeat;; HEAT repeats;; Vacuolar 14 Fab1-binding region	Importin subunit beta-1 OS=Arabidopsis thaliana OX=3702 GN=KPNB1 PE=1 SV=1	PREDICTED: importin subunit beta-1-like [Solanum lycopersicum]
Solyc04g076540.4	1951.65	8615.31	2.14187	0.00037058	0.00112135	up	--	--	Cellular Component: extracellular region (GO:0005576);; Cellular Component: Golgi apparatus (GO:0005794);; Biological Process: multicellular organism development (GO:0007275);; Biological Process: negative regulation of ethylene-activated signaling pathway (GO:0010105);; Biological Process: cellular response to phosphate starvation (GO:0016036);; Biological Process: positive regulation of cell gr…	--|0.0|sly:101260131|hypothetical protein	[S]	Function unknown	Golgi-body localisation protein domain;; RNA pol II promoter Fmp27 protein domain	Protein SABRE OS=Arabidopsis thaliana OX=3702 GN=SAB PE=1 SV=1	PREDICTED: protein SABRE isoform X2 [Solanum lycopersicum]
Solyc06g005690.3	1.11221	7.42665	2.98891	0.0212357	0.0418899	up	--	--	Molecular Function: RNA binding (GO:0003723);; Molecular Function: endonuclease activity (GO:0004519);; Biological Process: RNA modification (GO:0009451);; Cellular Component: intracellular membrane-bounded organelle (GO:0043231);;	--|0.0|sly:101256093|hypothetical protein	[R]	General function prediction only	PPR repeat family;; PPR repeat;; PPR repeat;; Pentatricopeptide repeat domain;; Pentacotripeptide-repeat region of PRORP;; Tetratricopeptide repeat	Pentatricopeptide repeat-containing protein At5g59600 OS=Arabidopsis thaliana OX=3702 GN=PCMP-E1 PE=2 SV=1	PREDICTED: pentatricopeptide repeat-containing protein At5g59600 [Solanum lycopersicum]
Solyc08g048450.4	1725.75	4324.85	1.32434	6.32893e-09	4.56134e-08	up	[E]	Amino acid transport and metabolism	Molecular Function: ornithine-oxo-acid transaminase activity (GO:0004587);; Cellular Component: mitochondrion (GO:0005739);; Cellular Component: mitochondrial matrix (GO:0005759);; Biological Process: proline biosynthetic process (GO:0006561);; Biological Process: ornithine catabolic process (GO:0006593);; Biological Process: response to oxidative stress (GO:0006979);; Molecular Function: zinc io…	K00819|0.0|sly:778331|K00819 rocD; ornithine--oxo-acid transaminase [EC:2.6.1.13]	[E]	Amino acid transport and metabolism	Aminotransferase class-III;; Aminotransferase class I and II	Ornithine aminotransferase, mitochondrial OS=Arabidopsis thaliana OX=3702 GN=DELTA-OAT PE=1 SV=1	ornithine aminotransferase [Solanum lycopersicum]
Solyc05g008140.4	450.144	1069.56	1.24927	0.0214679	0.0422905	up	--	--	--	--|8e-69|sly:101254383|hypothetical protein	--	--	--	--	PREDICTED: uncharacterized protein LOC101254383 [Solanum lycopersicum]
Solyc05g005780.3	3239.83	8098.82	1.32151	5.53176e-10	4.74762e-09	up	--	--	Cellular Component: Golgi apparatus (GO:0005794);; Biological Process: intracellular protein transport (GO:0006886);; Molecular Function: protein transporter activity (GO:0008565);; Biological Process: vesicle-mediated transport (GO:0016192);; Cellular Component: clathrin adaptor complex (GO:0030131);; Cellular Component: clathrin-coated vesicle membrane (GO:0030665);;	K12391|0.0|sly:101256586|K12391 AP1G1; AP-1 complex subunit gamma-1	[U]	Intracellular trafficking, secretion, and vesicular transport	Adaptin N terminal region;; Adaptin C-terminal domain;; non-SMC mitotic condensation complex subunit 1	AP-1 complex subunit gamma-2 OS=Arabidopsis thaliana OX=3702 GN=At1g60070 PE=1 SV=2	PREDICTED: AP-1 complex subunit gamma-2-like isoform X1 [Solanum lycopersicum]
Solyc05g052650.2	6.95816	184.196	4.7192	4.21682e-12	5.02223e-11	up	--	--	Molecular Function: transferase activity, transferring acyl groups other than amino-acyl groups (GO:0016747);;	--|2e-72|sly:101256490|hypothetical protein	--	--	Transferase family	Uncharacterized acetyltransferase At3g50280 OS=Arabidopsis thaliana OX=3702 GN=At3g50280 PE=3 SV=1	PREDICTED: BAHD acyltransferase DCR-like [Solanum lycopersicum]
Solyc09g007090.4	1342.48	4488.22	1.74063	2.04722e-08	1.36932e-07	up	--	--	Molecular Function: RNA binding (GO:0003723);; Cellular Component: nucleus (GO:0005634);; Cellular Component: nucleoplasm (GO:0005654);; Biological Process: poly(A)+ mRNA export from nucleus (GO:0016973);;	K18732|1e-139|sly:101264966|K18732 SARNP; SAP domain-containing ribonucleoprotein	--	--	--	Protein MODIFIER OF SNC1 11 OS=Arabidopsis thaliana OX=3702 GN=MOS11 PE=1 SV=1	PREDICTED: protein MODIFIER OF SNC1 11 [Solanum lycopersicum]
Solyc09g005690.3	28.7522	1899.81	6.05835	1.1051e-15	2.21374e-14	up	--	--	Molecular Function: hydrolase activity (GO:0016787);; Biological Process: phosphatidylinositol dephosphorylation (GO:0046856);;	K20279|0.0|sly:101247250|K20279 SYNJ; synaptojanin [EC:3.1.3.36]	[U]	Intracellular trafficking, secretion, and vesicular transport	Endonuclease/Exonuclease/phosphatase family	Type I inositol polyphosphate 5-phosphatase 8 OS=Arabidopsis thaliana OX=3702 GN=IP5P8 PE=2 SV=1	PREDICTED: type I inositol polyphosphate 5-phosphatase 8 isoform X1 [Solanum lycopersicum]
Solyc08g076420.3	9834.15	36835.2	1.90515	4.1815e-05	0.000153088	up	--	--	Biological Process: response to superoxide (GO:0000303);; Molecular Function: NAD+ ADP-ribosyltransferase activity (GO:0003950);; Cellular Component: nucleus (GO:0005634);; Cellular Component: cytoplasm (GO:0005737);; Biological Process: nitric oxide biosynthetic process (GO:0006809);; Biological Process: response to osmotic stress (GO:0006970);; Biological Process: response to water deprivation …	--|0.0|sly:101254819|hypothetical protein	--	--	RCD1-SRO-TAF4 (RST) plant domain;; Poly(ADP-ribose) polymerase catalytic domain	Inactive poly [ADP-ribose] polymerase RCD1 OS=Arabidopsis thaliana OX=3702 GN=RCD1 PE=1 SV=1	PREDICTED: inactive poly [ADP-ribose] polymerase RCD1 isoform X1 [Solanum lycopersicum]
Solyc06g005200.3	335.694	913.165	1.44088	1.09345e-07	6.48066e-07	up	[J]	Translation, ribosomal structure and biogenesis	--	K03539|0.0|sly:101253090|K03539 RPP1; ribonuclease P/MRP protein subunit RPP1 [EC:3.1.26.5]	[J]	Translation, ribosomal structure and biogenesis	RNase P subunit p30	--	PREDICTED: uncharacterized protein LOC101253090 isoform X2 [Solanum lycopersicum]
Solyc01g112220.4	368.116	13526.4	5.19838	3.19141e-10	2.84557e-09	up	[RTKL]	--	Molecular Function: transmembrane receptor protein serine/threonine kinase activity (GO:0004675);; Molecular Function: ATP binding (GO:0005524);; Cellular Component: nucleus (GO:0005634);; Cellular Component: plasma membrane (GO:0005886);; Biological Process: protein phosphorylation (GO:0006468);; Biological Process: defense response (GO:0006952);; Biological Process: cell surface receptor signal…	--|0.0|sly:101257025|hypothetical protein	[T]	Signal transduction mechanisms	Protein tyrosine kinase;; Protein kinase domain	Probable serine/threonine-protein kinase PIX13 OS=Arabidopsis thaliana OX=3702 GN=PIX13 PE=1 SV=2	PREDICTED: probable serine/threonine-protein kinase Cx32, chloroplastic [Solanum lycopersicum]
Solyc09g011510.2	9.71321	101.031	3.40933	4.89156e-05	0.000176224	up	[O]	Posttranslational modification, protein turnover, chaperones	Molecular Function: glutathione transferase activity (GO:0004364);; Biological Process: auxin-activated signaling pathway (GO:0009734);;	K00799|1e-111|sly:101267923|K00799 GST; glutathione S-transferase [EC:2.5.1.18]	[O]	Posttranslational modification, protein turnover, chaperones	Glutathione S-transferase, C-terminal domain;; Glutathione S-transferase, C-terminal domain;; Glutathione S-transferase, C-terminal domain	Probable glutathione S-transferase OS=Nicotiana tabacum OX=4097 PE=2 SV=1	PREDICTED: LOW QUALITY PROTEIN: probable glutathione S-transferase [Solanum lycopersicum]
Solyc06g060660.1	0	5.40956	4.50858	0.00318629	0.00781566	up	--	--	--	--|0.0|sly:104648117|hypothetical protein	--	--	--	--	PREDICTED: uncharacterized protein LOC104648117 [Solanum lycopersicum]
Solyc06g034160.3	4776.99	10936.6	1.19498	1.67637e-05	6.62588e-05	up	--	--	Biological Process: autophagosome assembly (GO:0000045);; Cellular Component: cytoplasmic ubiquitin ligase complex (GO:0000153);; Biological Process: autophagy of mitochondrion (GO:0000422);; Cellular Component: cytosol (GO:0005829);; Biological Process: protein transport (GO:0015031);; Molecular Function: Atg8 ligase activity (GO:0019776);; Biological Process: autophagy of nucleus (GO:0044804);;	K08343|0.0|sly:101249556|K08343 ATG3; ubiquitin-like-conjugating enzyme ATG3	[R]	General function prediction only	Autophagocytosis associated protein (Atg3), N-terminal domain;; Autophagocytosis associated protein, active-site domain;; Autophagocytosis associated protein C-terminal	Autophagy-related protein 3 OS=Arabidopsis thaliana OX=3702 GN=ATG3 PE=1 SV=2	PREDICTED: autophagy-related protein 3 [Solanum lycopersicum]
Solyc12g007045.1	4289.66	99252.9	4.53217	1.48207e-09	1.18e-08	up	--	--	--	--|1e-14|cpap:110823186|hypothetical protein	--	--	Arabinogalactan peptide	Arabinogalactan protein 41 OS=Arabidopsis thaliana OX=3702 GN=AGP41 PE=1 SV=1	Arabinogalactan peptide 22 [Capsicum annuum]
Solyc09g014320.4	1326.43	3022.12	1.18772	0.0030088	0.00742994	up	[J]	Translation, ribosomal structure and biogenesis	--	K14864|0.0|sly:101251806|K14864 FTSJ1; tRNA (cytidine32/guanosine34-2'-O)-methyltransferase [EC:2.1.1.205]	[DR]	--	FtsJ-like methyltransferase	--	PREDICTED: putative tRNA (cytidine(32)/guanosine(34)-2&apos;-O)-methyltransferase [Solanum lycopersicum]
Solyc11g005970.1	4.59568	34.7936	2.87279	0.000382378	0.00115275	up	--	--	Molecular Function: RNA binding (GO:0003723);; Molecular Function: endonuclease activity (GO:0004519);; Cellular Component: mitochondrion (GO:0005739);; Molecular Function: zinc ion binding (GO:0008270);; Biological Process: RNA modification (GO:0009451);; Cellular Component: intracellular membrane-bounded organelle (GO:0043231);;	--|0.0|sly:101265195|hypothetical protein	[R]	General function prediction only	PPR repeat family;; PPR repeat;; DYW family of nucleic acid deaminases;; PPR repeat;; Pentatricopeptide repeat domain;; Pentacotripeptide-repeat region of PRORP	Pentatricopeptide repeat-containing protein At3g24000, mitochondrial OS=Arabidopsis thaliana OX=3702 GN=PCMP-H87 PE=3 SV=1	PREDICTED: pentatricopeptide repeat-containing protein At3g24000, mitochondrial [Solanum lycopersicum]
Solyc12g036300.3	522.6	1345.76	1.36294	1.08478e-06	5.35562e-06	up	--	--	--	--|0.0|sly:101255967|hypothetical protein	--	--	--	COP1-interactive protein 1 OS=Arabidopsis thaliana OX=3702 GN=CIP1 PE=1 SV=1	PREDICTED: uncharacterized protein LOC101255967 isoform X3 [Solanum lycopersicum]
Solyc08g015860.3	5254.11	23834.4	2.18158	2.26511e-17	5.82663e-16	up	[O]	Posttranslational modification, protein turnover, chaperones	Molecular Function: Rab GDP-dissociation inhibitor activity (GO:0005093);; Molecular Function: GTPase activator activity (GO:0005096);; Cellular Component: cytosol (GO:0005829);; Biological Process: small GTPase mediated signal transduction (GO:0007264);; Cellular Component: plasmodesma (GO:0009506);; Biological Process: protein transport (GO:0015031);; Molecular Function: oxidoreductase activity…	K17255|0.0|sly:101261051|K17255 GDI1_2; Rab GDP dissociation inhibitor	[O]	Posttranslational modification, protein turnover, chaperones	GDP dissociation inhibitor;; Flavin containing amine oxidoreductase	Guanosine nucleotide diphosphate dissociation inhibitor 2 OS=Arabidopsis thaliana OX=3702 GN=GDI2 PE=2 SV=1	PREDICTED: guanosine nucleotide diphosphate dissociation inhibitor 2 [Solanum lycopersicum]
Solyc03g043895.1	3.27876	561.328	7.38745	5.85531e-22	2.66824e-20	up	--	--	Molecular Function: DNA-binding transcription factor activity (GO:0003700);; Cellular Component: nucleus (GO:0005634);; Biological Process: transcription, DNA-templated (GO:0006351);; Molecular Function: sequence-specific DNA binding (GO:0043565);; Molecular Function: protein heterodimerization activity (GO:0046982);;	--|1e-149|sly:101263881|hypothetical protein	--	--	bZIP transcription factor;; Basic region leucine zipper	bZIP transcription factor 2 OS=Arabidopsis thaliana OX=3702 GN=BZIP2 PE=1 SV=1	PREDICTED: bZIP transcription factor 11-like [Solanum lycopersicum]
Solyc01g090470.3	1852.15	4574.59	1.30416	0.000571238	0.00165695	up	--	--	Molecular Function: transcription factor activity, core RNA polymerase II binding (GO:0000991);; Molecular Function: DNA binding (GO:0003677);; Molecular Function: DNA-binding transcription factor activity (GO:0003700);; Molecular Function: translation elongation factor activity (GO:0003746);; Cellular Component: cytosol (GO:0005829);; Biological Process: chromatin silencing (GO:0006342);; Biolog…	K14782|0.0|sly:101261363|K14782 AATF; protein AATF/BFR2	[KU]	--	Apoptosis antagonizing transcription factor;; Apoptosis-antagonizing transcription factor, C-terminal	Transcription elongation factor SPT6 homolog OS=Arabidopsis thaliana OX=3702 GN=SPT6 PE=1 SV=1	PREDICTED: putative uncharacterized protein DDB_G0270496 [Solanum lycopersicum]
Solyc08g008410.3	547.495	4285.91	2.96733	7.0295e-09	5.03967e-08	up	--	--	Molecular Function: DNA binding (GO:0003677);; Molecular Function: DNA-binding transcription factor activity (GO:0003700);; Cellular Component: nucleus (GO:0005634);; Biological Process: transcription, DNA-templated (GO:0006351);; Biological Process: response to water deprivation (GO:0009414);; Biological Process: stomatal movement (GO:0010118);; Biological Process: response to nitrate (GO:001016…	--|0.0|sly:101261639|hypothetical protein	--	--	RWP-RK domain;; PB1 domain	Protein NLP7 OS=Arabidopsis thaliana OX=3702 GN=NLP7 PE=1 SV=2	PREDICTED: protein NLP6-like isoform X1 [Solanum lycopersicum]
Solyc02g068630.1	9.91793	44.3504	2.21763	1.79289e-06	8.52311e-06	up	--	--	Molecular Function: RNA binding (GO:0003723);; Molecular Function: endonuclease activity (GO:0004519);; Biological Process: RNA modification (GO:0009451);; Cellular Component: intracellular membrane-bounded organelle (GO:0043231);;	--|0.0|sly:101247291|hypothetical protein	[R]	General function prediction only	PPR repeat family;; PPR repeat;; PPR repeat;; Pentatricopeptide repeat domain;; Pentacotripeptide-repeat region of PRORP	Putative pentatricopeptide repeat-containing protein At3g47840 OS=Arabidopsis thaliana OX=3702 GN=PCMP-E43 PE=3 SV=1	PREDICTED: putative pentatricopeptide repeat-containing protein At3g47840 [Solanum lycopersicum]
Solyc05g006430.3	35.8982	351.677	3.29064	0.000217744	0.000691495	up	--	--	Cellular Component: plasma membrane (GO:0005886);; Cellular Component: integral component of membrane (GO:0016021);;	--|0.0|sly:101252878|hypothetical protein	[TZ]	--	Formin Homology 2 Domain	Formin-like protein 4 OS=Arabidopsis thaliana OX=3702 GN=FH4 PE=1 SV=2	PREDICTED: formin-like protein 4 [Solanum lycopersicum]
MSTRG.629	0.658462	31.321	5.34449	0.000314521	0.000966493	up	--	--	--	--|0.0|spen:107013503|hypothetical protein	--	--	Plant mobile domain	--	PREDICTED: uncharacterized protein LOC107013503 [Solanum pennellii]
Solyc02g090740.3	662.308	1874.85	1.5007	0.0002619	0.00081906	up	[V]	Defense mechanisms	Cellular Component: Golgi membrane (GO:0000139);; Cellular Component: late endosome (GO:0005770);; Cellular Component: Golgi apparatus (GO:0005794);; Biological Process: transport (GO:0006810);; Biological Process: drug transmembrane transport (GO:0006855);; Biological Process: response to osmotic stress (GO:0006970);; Biological Process: response to heat (GO:0009408);; Biological Process: respon…	K03327|0.0|sly:101245013|K03327 TC.MATE; multidrug resistance protein, MATE family	[R]	General function prediction only	MatE	Protein DETOXIFICATION 48 OS=Arabidopsis thaliana OX=3702 GN=DTX48 PE=2 SV=1	PREDICTED: protein DETOXIFICATION 49 isoform X1 [Solanum lycopersicum]
Solyc10g077030.2	2684.39	8361.17	1.6391	0.00845236	0.0186218	up	[O]	Posttranslational modification, protein turnover, chaperones	Molecular Function: threonine-type endopeptidase activity (GO:0004298);; Cellular Component: nucleus (GO:0005634);; Cellular Component: cytoplasm (GO:0005737);; Biological Process: ubiquitin-dependent protein catabolic process (GO:0006511);; Cellular Component: proteasome core complex, alpha-subunit complex (GO:0019773);;	K02727|1e-180|spen:107032102|K02727 PSMA3; 20S proteasome subunit alpha 7 [EC:3.4.25.1]	[O]	Posttranslational modification, protein turnover, chaperones	Proteasome subunit;; Proteasome subunit A N-terminal signature	Proteasome subunit alpha type-3 OS=Spinacia oleracea OX=3562 GN=PAG1 PE=2 SV=1	PREDICTED: proteasome subunit alpha type-3 [Solanum lycopersicum]
Solyc11g072960.1	0	9.65798	5.3464	0.00815787	0.0180293	up	[R]	General function prediction only	Cellular Component: endoplasmic reticulum (GO:0005783);; Cellular Component: plasma membrane (GO:0005886);; Cellular Component: integral component of membrane (GO:0016021);;	--|0.0|sly:101259311|hypothetical protein	[R]	General function prediction only	Ankyrin repeats (3 copies);; Ankyrin repeats (many copies);; Ankyrin repeats (many copies);; Ankyrin repeat;; Ankyrin repeat;; Domain of unknown function	Ankyrin repeat-containing protein At5g02620 OS=Arabidopsis thaliana OX=3702 GN=At5g02620 PE=1 SV=1	PREDICTED: ankyrin repeat-containing protein At5g02620-like [Solanum lycopersicum]
Solyc03g113380.4	1394.44	8737.52	2.64728	9.42501e-05	0.000322133	up	--	--	Molecular Function: RNA binding (GO:0003723);; Molecular Function: endonuclease activity (GO:0004519);; Biological Process: RNA modification (GO:0009451);; Cellular Component: intracellular membrane-bounded organelle (GO:0043231);;	--|0.0|sly:101268561|hypothetical protein	[R]	General function prediction only	PPR repeat family;; PPR repeat;; PPR repeat;; Pentatricopeptide repeat domain;; Pentacotripeptide-repeat region of PRORP	Pentatricopeptide repeat-containing protein At1g74750 OS=Arabidopsis thaliana OX=3702 GN=At1g74750 PE=2 SV=1	PREDICTED: pentatricopeptide repeat-containing protein At1g74750-like [Solanum lycopersicum]
Solyc01g014480.3	1670.5	5171.08	1.62969	1.43242e-09	1.14311e-08	up	--	--	Molecular Function: DNA binding (GO:0003677);; Molecular Function: DNA-binding transcription factor activity (GO:0003700);; Cellular Component: nucleus (GO:0005634);; Biological Process: transcription, DNA-templated (GO:0006351);; Biological Process: regulation of transcription, DNA-templated (GO:0006355);; Biological Process: ethylene-activated signaling pathway (GO:0009873);; Biological Process…	K14514|0.0|sly:101264242|K14514 EIN3; ethylene-insensitive protein 3	--	--	Ethylene insensitive 3	ETHYLENE INSENSITIVE 3-like 3 protein OS=Arabidopsis thaliana OX=3702 GN=EIL3 PE=1 SV=1	PREDICTED: ETHYLENE INSENSITIVE 3-like 3 protein isoform X2 [Solanum lycopersicum]
Solyc12g010960.2	569.34	4571.51	3.00569	0.000209479	0.000667634	up	[R]	General function prediction only	Molecular Function: oxidoreductase activity (GO:0016491);;	--|0.0|sly:101260309|hypothetical protein	[R]	General function prediction only	N-terminal domain of oxidoreductase;; Zinc-binding dehydrogenase	2-alkenal reductase (NADP(+)-dependent) OS=Nicotiana tabacum OX=4097 GN=DBR PE=1 SV=1	PREDICTED: 2-alkenal reductase (NADP(+)-dependent)-like [Solanum lycopersicum]
Solyc12g099080.3	3603.34	8417.43	1.22416	0.00963378	0.0209447	up	[R]	General function prediction only	Molecular Function: GTP binding (GO:0005525);; Cellular Component: Golgi apparatus (GO:0005794);; Biological Process: protein ADP-ribosylation (GO:0006471);; Biological Process: intracellular protein transport (GO:0006886);; Biological Process: small GTPase mediated signal transduction (GO:0007264);; Biological Process: vesicle-mediated transport (GO:0016192);;	K07937|1e-114|sly:101246230|K07937 ARF1; ADP-ribosylation factor 1	[U]	Intracellular trafficking, secretion, and vesicular transport	ADP-ribosylation factor family;; Ras of Complex, Roc, domain of DAPkinase;; Ras family;; Gtr1/RagA G protein conserved region;; Signal recognition particle receptor beta subunit;; ADP-ribosylation factor family	ADP-ribosylation factor 2 OS=Oryza sativa subsp. japonica OX=39947 GN=ARF PE=2 SV=2	adp-ribosylation factor 2 [Quercus suber]
Solyc04g076330.3	21.2588	117.501	2.45064	1.05891e-05	4.3546e-05	up	--	--	Molecular Function: RNA binding (GO:0003723);; Molecular Function: endonuclease activity (GO:0004519);; Molecular Function: zinc ion binding (GO:0008270);; Biological Process: RNA modification (GO:0009451);; Cellular Component: chloroplast (GO:0009507);; Biological Process: chloroplast RNA processing (GO:0031425);;	--|0.0|sly:101246712|hypothetical protein	[R]	General function prediction only	PPR repeat family;; PPR repeat;; PPR repeat;; Pentatricopeptide repeat domain;; Pentacotripeptide-repeat region of PRORP	Pentatricopeptide repeat-containing protein At2g29760, chloroplastic OS=Arabidopsis thaliana OX=3702 GN=PCMP-H33 PE=2 SV=1	PREDICTED: pentatricopeptide repeat-containing protein At2g29760, chloroplastic-like [Solanum lycopersicum]
Solyc08g077030.4	849.316	2600.32	1.61362	2.01489e-06	9.47999e-06	up	--	--	Molecular Function: DNA binding (GO:0003677);; Cellular Component: nucleus (GO:0005634);; Cellular Component: cytosol (GO:0005829);; Biological Process: transcription, DNA-templated (GO:0006351);; Biological Process: regulation of transcription, DNA-templated (GO:0006355);;	--|0.0|sly:101266661|hypothetical protein	--	--	Domain of unknown function (DUF296)	AT-hook motif nuclear-localized protein 13 OS=Arabidopsis thaliana OX=3702 GN=AHL13 PE=1 SV=1	PREDICTED: AT-hook motif nuclear-localized protein 10 [Solanum lycopersicum]
Solyc03g006130.3	2154.33	4918.17	1.19059	0.00630532	0.0143333	up	[RTKL]	--	Molecular Function: transmembrane receptor protein serine/threonine kinase activity (GO:0004675);; Molecular Function: ATP binding (GO:0005524);; Cellular Component: plasma membrane (GO:0005886);; Biological Process: protein phosphorylation (GO:0006468);; Cellular Component: endomembrane system (GO:0012505);; Cellular Component: integral component of membrane (GO:0016021);;	--|0.0|sly:101251153|hypothetical protein	--	--	Protein tyrosine kinase;; Protein kinase domain;; Leucine rich repeat N-terminal domain;; Leucine rich repeat;; Leucine Rich repeats (2 copies);; Leucine Rich Repeat	Protein MALE DISCOVERER 1 OS=Arabidopsis thaliana OX=3702 GN=MDIS1 PE=1 SV=1	PREDICTED: protein MALE DISCOVERER 2-like [Solanum lycopersicum]
Solyc08g076360.4	6527.31	14294.7	1.13093	0.0183602	0.0369054	up	[QR]	--	Cellular Component: chloroplast (GO:0009507);; Biological Process: vitamin E biosynthetic process (GO:0010189);; Molecular Function: tocopherol O-methyltransferase activity (GO:0050342);; Molecular Function: 2-methyl-6-phytyl-1,4-benzoquinone methyltransferase activity (GO:0051741);;	K05928|0.0|sly:778248|K05928 E2.1.1.95; tocopherol O-methyltransferase [EC:2.1.1.95]	[IR]	--	Methyltransferase domain;; Methyltransferase domain;; Methyltransferase domain;; Methyltransferase domain;; Mycolic acid cyclopropane synthetase;; Methyltransferase domain;; ubiE/COQ5 methyltransferase family	Probable tocopherol O-methyltransferase, chloroplastic OS=Oryza sativa subsp. japonica OX=39947 GN=VTE4 PE=2 SV=1	gamma-tocopherol methyltransferase 2 [Solanum lycopersicum]
Solyc06g052020.2	139.458	1412.85	3.34291	0.000317908	0.000975268	up	--	--	--	--|2e-20|nau:109231779|hypothetical protein	--	--	--	--	hypothetical protein CQW23_15311 [Capsicum baccatum]
Solyc08g006960.3	2590.61	6533.61	1.33412	4.49016e-11	4.55705e-10	up	--	--	Cellular Component: Golgi apparatus (GO:0005794);; Cellular Component: plasma membrane (GO:0005886);; Cellular Component: clathrin-coated pit (GO:0005905);; Biological Process: intracellular protein transport (GO:0006886);; Biological Process: endocytosis (GO:0006897);; Molecular Function: lipid binding (GO:0008289);; Cellular Component: clathrin adaptor complex (GO:0030131);;	K11826|0.0|spen:107029037|K11826 AP2M1; AP-2 complex subunit mu-1	[U]	Intracellular trafficking, secretion, and vesicular transport	Adaptor complexes medium subunit family	AP-2 complex subunit mu OS=Arabidopsis thaliana OX=3702 GN=AP2M PE=1 SV=1	adaptor protein-2 mu-adaptin [Solanum lycopersicum]
Solyc01g109895.1	0	4.17241	4.12167	0.0239111	0.0464813	up	--	--	--	--|4e-54|sly:101246971|hypothetical protein	--	--	--	Protein CASPARIAN STRIP INTEGRITY FACTOR 1 OS=Arabidopsis thaliana OX=3702 GN=CIF1 PE=1 SV=1	PREDICTED: uncharacterized protein LOC101246971 isoform X1 [Solanum lycopersicum]
Solyc07g041740.1	3.7325	30.9212	3.09187	0.0011167	0.00303685	up	--	--	--	--|8e-24|nta:107815630|hypothetical protein	--	--	Reverse transcriptase-like	--	hypothetical protein CQW23_01621 [Capsicum baccatum]
Solyc03g112970.1	56.8174	967.688	4.07812	1.87205e-16	4.17556e-15	up	--	--	Cellular Component: Golgi membrane (GO:0000139);; Cellular Component: extracellular region (GO:0005576);; Cellular Component: cell wall (GO:0005618);; Cellular Component: endosome (GO:0005768);; Cellular Component: vacuolar membrane (GO:0005774);; Cellular Component: Golgi apparatus (GO:0005794);; Cellular Component: trans-Golgi network (GO:0005802);; Cellular Component: plasma membrane (GO:00058…	--|0.0|sly:101250877|hypothetical protein	--	--	Plant invertase/pectin methylesterase inhibitor	Pectinesterase 1 OS=Arabidopsis thaliana OX=3702 GN=PME1 PE=1 SV=1	PREDICTED: uncharacterized protein LOC101250877 [Solanum lycopersicum]
Solyc04g077620.1	870.971	9949.47	3.51322	3.14677e-11	3.2696e-10	up	--	--	--	--|2e-82|sly:104647238|hypothetical protein	--	--	--	--	PREDICTED: uncharacterized protein LOC104647238 [Solanum lycopersicum]
Solyc08g066980.4	1124.37	10317.3	3.19827	2.99766e-29	2.97862e-27	up	--	--	--	K15281|1e-120|spen:107029091|K15281 SLC35D; solute carrier family 35	[GOU]	--	--	Nucleotide-sugar uncharacterized transporter 3 OS=Arabidopsis thaliana OX=3702 GN=At4g32272 PE=2 SV=1	PREDICTED: UDP-N-acetylglucosamine/UDP-glucose/GDP-mannose transporter [Solanum lycopersicum]
Solyc06g069180.3	2158.53	4935.29	1.19283	2.76153e-09	2.10084e-08	up	--	--	Cellular Component: cytosol (GO:0005829);; Cellular Component: plasma membrane (GO:0005886);; Biological Process: regulation of phosphorylation (GO:0042325);; Biological Process: response to cadmium ion (GO:0046686);;	K03456|0.0|sly:101267244|K03456 PPP2R1; serine/threonine-protein phosphatase 2A regulatory subunit A	[T]	Signal transduction mechanisms	HEAT repeat;; HEAT repeats;; HEAT-like repeat;; Vacuolar 14 Fab1-binding region;; CLASP N terminal;; Required for nuclear transport of RNA pol II C-terminus 1;; non-SMC mitotic condensation complex subunit 1	Serine/threonine-protein phosphatase 2A 65 kDa regulatory subunit A beta isoform OS=Arabidopsis thaliana OX=3702 GN=PP2AA2 PE=1 SV=2	protein phosphatase 2A subunit A [Solanum lycopersicum]
Solyc01g067070.3	1107.26	10021.1	3.17823	1.80355e-19	6.24414e-18	up	--	--	--	K15108|0.0|sly:101250334|K15108 SLC25A19; solute carrier family 25 (mitochondrial thiamine pyrophosphate transporter), member 19	[C]	Energy production and conversion	Mitochondrial carrier protein	Mitochondrial thiamine diphosphate carrier 2 OS=Arabidopsis thaliana OX=3702 GN=At5g48970 PE=2 SV=1	PREDICTED: mitochondrial thiamine pyrophosphate carrier [Solanum lycopersicum]
Solyc06g074650.3	2969.89	14861.8	2.32281	2.17985e-09	1.68677e-08	up	--	--	Cellular Component: plasma membrane (GO:0005886);; Cellular Component: clathrin-coated pit (GO:0005905);; Biological Process: intracellular protein transport (GO:0006886);; Biological Process: endocytosis (GO:0006897);; Molecular Function: lipid binding (GO:0008289);; Molecular Function: protein transporter activity (GO:0008565);; Cellular Component: membrane (GO:0016020);; Cellular Component: cl…	K11824|0.0|sly:101246147|K11824 AP2A; AP-2 complex subunit alpha	[U]	Intracellular trafficking, secretion, and vesicular transport	Adaptin N terminal region;; Alpha adaptin AP2, C-terminal domain;; Adaptin C-terminal domain;; non-SMC mitotic condensation complex subunit 1	AP-2 complex subunit alpha-1 OS=Arabidopsis thaliana OX=3702 GN=ALPHA-ADR PE=1 SV=1	PREDICTED: AP-2 complex subunit alpha-1-like [Solanum lycopersicum]
Solyc03g096180.4	3.52431	164.704	5.51621	5.99804e-08	3.7149e-07	up	--	--	--	--|9e-22|sot:102581706|hypothetical protein	--	--	--	--	PREDICTED: LOW QUALITY PROTEIN: mucin-5B-like [Solanum tuberosum]
Solyc09g008070.4	18.9454	242.266	3.68015	0.00025232	0.000792019	up	[O]	Posttranslational modification, protein turnover, chaperones	Molecular Function: ATP binding (GO:0005524);; Cellular Component: plasma membrane (GO:0005886);; Biological Process: cell cycle (GO:0007049);; Molecular Function: hydrolase activity (GO:0016787);;	K13525|0.0|sly:101266255|K13525 VCP; transitional endoplasmic reticulum ATPase	[O]	Posttranslational modification, protein turnover, chaperones	ATPase family associated with various cellular activities (AAA);; Cell division protein 48 (CDC48), N-terminal domain;; Holliday junction DNA helicase ruvB N-terminus;; AAA domain (Cdc48 subfamily);; AAA ATPase domain;; Cell division protein 48 (CDC48), domain 2;; AAA domain;; AAA domain;; AAA domain (dynein-related subfamily);; AAA domain;; TIP49 C-terminus;; AAA domain;; RNA helicase;; Magnesiu…	Cell division cycle protein 48 homolog OS=Glycine max OX=3847 GN=CDC48 PE=2 SV=1	PREDICTED: cell division cycle protein 48 homolog [Solanum lycopersicum]
Solyc10g078790.1	749.712	2297.34	1.61493	1.92595e-09	1.50382e-08	up	--	--	Cellular Component: extracellular region (GO:0005576);; Cellular Component: primary cell wall (GO:0009530);; Biological Process: cell wall organization (GO:0071555);;	--|0.0|sly:101253335|hypothetical protein	[D]	Cell cycle control, cell division, chromosome partitioning	Muniscin C-terminal mu homology domain	Extensin OS=Nicotiana tabacum OX=4097 GN=HRGPNT3 PE=2 SV=1	PREDICTED: uncharacterized protein LOC101253335 [Solanum lycopersicum]
Solyc10g049420.2	3.08759	233.536	6.16755	9.23578e-19	2.86914e-17	up	--	--	--	--	--	--	--	--	hypothetical protein A4A49_43190 [Nicotiana attenuata]
Solyc07g009233.1	6.01331	811.627	5.49195	3.11259e-06	1.40977e-05	up	--	--	--	--|1e-06|nta:107790571|hypothetical protein	--	--	--	--	PREDICTED: defensin-like protein 1 [Nicotiana sylvestris]
Solyc07g150113.1	0	8.37334	5.12875	0.0233076	0.0454592	up	--	--	--	--|3e-40|sot:107063016|hypothetical protein	--	--	--	--	PREDICTED: F-box protein CPR30-like [Solanum tuberosum]
Solyc00g020020.2	32.3944	105.529	1.6919	0.0258057	0.0496643	up	--	--	--	--|2e-43|cann:KY47_p072|hypothetical protein	--	--	--	--	orf103 (mitochondrion) [Solanum commersonii]
Solyc05g046280.3	56.6824	259.795	2.18829	2.00088e-06	9.42215e-06	up	--	--	Molecular Function: RNA binding (GO:0003723);; Molecular Function: endonuclease activity (GO:0004519);; Biological Process: RNA modification (GO:0009451);; Cellular Component: intracellular membrane-bounded organelle (GO:0043231);;	--|0.0|sly:101252589|hypothetical protein	[R]	General function prediction only	PPR repeat family;; PPR repeat;; PPR repeat;; Pentatricopeptide repeat domain;; Pentacotripeptide-repeat region of PRORP	Pentatricopeptide repeat-containing protein At3g49740 OS=Arabidopsis thaliana OX=3702 GN=PCMP-E84 PE=2 SV=1	PREDICTED: pentatricopeptide repeat-containing protein At3g49740 [Solanum lycopersicum]
Solyc04g016010.4	171.617	783.309	2.1874	1.27542e-06	6.22364e-06	up	[O]	Posttranslational modification, protein turnover, chaperones	Molecular Function: thioredoxin-disulfide reductase activity (GO:0004791);; Cellular Component: chloroplast (GO:0009507);; Molecular Function: oxidoreductase activity, acting on a sulfur group of donors, disulfide as acceptor (GO:0016671);; Biological Process: removal of superoxide radicals (GO:0019430);; Biological Process: hydrogen peroxide catabolic process (GO:0042744);; Molecular Function: i…	K00384|0.0|sly:101266017|K00384 trxB; thioredoxin reductase (NADPH) [EC:1.8.1.9]	[O]	Posttranslational modification, protein turnover, chaperones	Pyridine nucleotide-disulphide oxidoreductase;; Pyridine nucleotide-disulphide oxidoreductase;; Pyridine nucleotide-disulphide oxidoreductase;; Glucose inhibited division protein A;; FAD binding domain	Thioredoxin reductase NTRC OS=Oryza sativa subsp. japonica OX=39947 GN=Os07g0657900 PE=1 SV=2	PREDICTED: LOW QUALITY PROTEIN: thioredoxin reductase NTRC [Solanum lycopersicum]
Solyc04g051860.3	5408.84	25131.4	2.21609	0.000294048	0.000909266	up	[E]	Amino acid transport and metabolism	Molecular Function: magnesium ion binding (GO:0000287);; Molecular Function: shikimate kinase activity (GO:0004765);; Molecular Function: ATP binding (GO:0005524);; Biological Process: aromatic amino acid family biosynthetic process (GO:0009073);; Biological Process: chorismate biosynthetic process (GO:0009423);; Cellular Component: chloroplast (GO:0009507);; Biological Process: shikimate metabol…	K00891|0.0|sly:544078|K00891 E2.7.1.71; shikimate kinase [EC:2.7.1.71]	--	--	Shikimate kinase;; AAA domain;; ATPase family associated with various cellular activities (AAA)	Shikimate kinase, chloroplastic OS=Solanum lycopersicum OX=4081 GN=SK PE=1 SV=1	shikimate kinase, chloroplastic [Solanum lycopersicum]
Solyc08g061610.4	8206.52	23364.2	1.50939	6.05482e-06	2.61119e-05	up	[P]	Inorganic ion transport and metabolism	Molecular Function: copper-exporting ATPase activity (GO:0004008);; Molecular Function: copper ion transmembrane transporter activity (GO:0005375);; Molecular Function: ATP binding (GO:0005524);; Biological Process: copper ion transport (GO:0006825);; Cellular Component: chloroplast thylakoid membrane (GO:0009535);; Cellular Component: integral component of membrane (GO:0016021);; Molecular Funct…	K17686|0.0|sly:101267332|K17686 copA; P-type Cu+ transporter [EC:7.2.2.8]	[P]	Inorganic ion transport and metabolism	E1-E2 ATPase;; haloacid dehalogenase-like hydrolase;; Heavy-metal-associated domain	Copper-transporting ATPase PAA2, chloroplastic OS=Arabidopsis thaliana OX=3702 GN=PAA2 PE=1 SV=1	PREDICTED: copper-transporting ATPase PAA2, chloroplastic [Solanum lycopersicum]
Solyc05g012180.3	40.2703	4301.56	6.72858	2.32709e-33	3.17083e-31	up	[R]	General function prediction only	Cellular Component: chloroplast (GO:0009507);; Molecular Function: hydrolase activity (GO:0016787);;	--|0.0|sly:101265824|hypothetical protein	--	--	Alpha/beta hydrolase family;; alpha/beta hydrolase fold;; Serine aminopeptidase, S33	Putative methylesterase 11, chloroplastic OS=Arabidopsis thaliana OX=3702 GN=MES11 PE=2 SV=1	PREDICTED: putative methylesterase 11, chloroplastic [Solanum lycopersicum]
Solyc01g014230.4	911.758	3907.9	2.09946	5.57887e-07	2.9071e-06	up	--	--	Molecular Function: ubiquitin-protein transferase activity (GO:0004842);; Cellular Component: nucleus (GO:0005634);;	--|0.0|sly:101265159|hypothetical protein	[S]	Function unknown	Armadillo/beta-catenin-like repeat;; U-box domain	U-box domain-containing protein 4 OS=Arabidopsis thaliana OX=3702 GN=PUB4 PE=1 SV=3	PREDICTED: U-box domain-containing protein 4-like [Solanum lycopersicum]
Solyc02g085010.1	1907.99	6645.46	1.80015	0.0035748	0.00864536	up	--	--	--	--|5e-79|sly:101264778|hypothetical protein	--	--	--	--	PREDICTED: uncharacterized protein LOC101264778 [Solanum lycopersicum]
Solyc09g018030.4	320.487	1024.04	1.67445	0.000484229	0.00142865	up	--	--	Biological Process: immune response (GO:0006955);; Biological Process: cell death (GO:0008219);; Biological Process: plant-type hypersensitive response (GO:0009626);; Biological Process: regulation of salicylic acid metabolic process (GO:0010337);;	--|0.0|sly:101249850|hypothetical protein	--	--	MAC/Perforin domain	MACPF domain-containing protein CAD1 OS=Arabidopsis thaliana OX=3702 GN=CAD1 PE=2 SV=1	PREDICTED: MACPF domain-containing protein CAD1-like isoform X2 [Solanum lycopersicum]
Solyc12g010570.1	58.0677	3111.93	5.73828	2.90069e-16	6.31136e-15	up	--	--	Cellular Component: Golgi apparatus (GO:0005794);; Cellular Component: plasma membrane (GO:0005886);; Cellular Component: plasmodesma (GO:0009506);; Cellular Component: membrane (GO:0016020);; Cellular Component: integral component of membrane (GO:0016021);; Biological Process: defense response to Gram-negative bacterium (GO:0050829);;	--|0.0|sly:101252464|hypothetical protein	--	--	Tetraspanin family	Tetraspanin-8 OS=Arabidopsis thaliana OX=3702 GN=TET8 PE=2 SV=1	PREDICTED: tetraspanin-8-like [Solanum lycopersicum]
Solyc02g084300.1	2.31487	18.9095	3.07472	0.0121629	0.0256727	up	[F]	Nucleotide transport and metabolism	--	K01937|4e-42|sly:101258021|K01937 pyrG; CTP synthase [EC:6.3.4.2]	[F]	Nucleotide transport and metabolism	Glutamine amidotransferase class-I	--	PREDICTED: CTP synthase 2 isoform X4 [Solanum lycopersicum]
Solyc01g080270.3	2306.21	6569.04	1.50977	0.000109158	0.000367517	up	[R]	General function prediction only	--	--|0.0|sly:101262250|hypothetical protein	[R]	General function prediction only	Serine aminopeptidase, S33;; alpha/beta hydrolase fold	--	PREDICTED: uncharacterized protein LOC101262250 isoform X1 [Solanum lycopersicum]
MSTRG.14208	0	651.683	11.4205	1.52644e-15	2.99457e-14	up	--	--	Molecular Function: nucleic acid binding (GO:0003676);; Molecular Function: RNA-directed DNA polymerase activity (GO:0003964);; Molecular Function: aspartic-type endopeptidase activity (GO:0004190);; Molecular Function: endonuclease activity (GO:0004519);; Molecular Function: zinc ion binding (GO:0008270);; Biological Process: DNA integration (GO:0015074);;	--|0.0|spen:114075238|hypothetical protein	[R]	General function prediction only	Reverse transcriptase (RNA-dependent DNA polymerase);; gag-polypeptide of LTR copia-type;; GAG-pre-integrase domain;; gag-polypeptide of LTR copia-type	Retrovirus-related Pol polyprotein from transposon TNT 1-94 OS=Nicotiana tabacum OX=4097 PE=2 SV=1	unnamed protein product [Nicotiana tabacum]
Solyc01g104750.4	305.935	985.248	1.68716	0.000593905	0.00171654	up	[GER]	--	Cellular Component: plasma membrane (GO:0005886);; Biological Process: transport (GO:0006810);; Cellular Component: integral component of membrane (GO:0016021);; Molecular Function: transmembrane transporter activity (GO:0022857);;	--|0.0|sly:101257712|hypothetical protein	--	--	EamA-like transporter family	WAT1-related protein At1g68170 OS=Arabidopsis thaliana OX=3702 GN=At1g68170 PE=3 SV=1	PREDICTED: WAT1-related protein At1g68170-like [Solanum lycopersicum]
Solyc01g090850.3	602.221	1729.82	1.52176	8.61232e-11	8.35845e-10	up	--	--	Molecular Function: nutrient reservoir activity (GO:0045735);;	--|0.0|sly:101243826|hypothetical protein	[K]	Transcription	Zinc-finger of C2H2 type;; Zinc-finger double-stranded RNA-binding;; U1 zinc finger	Gamma-gliadin (Fragment) OS=Triticum aestivum OX=4565 PE=1 SV=1	PREDICTED: uncharacterized protein LOC101243826 [Solanum lycopersicum]
Solyc05g010550.1	0	85.894	8.49593	5.92389e-08	3.67145e-07	up	--	--	--	--|7e-10|jcu:105628281|hypothetical protein	--	--	--	--	probable calcium-binding protein CML23 [Jatropha curcas]
Solyc01g107820.2	5722.5	31200.4	2.44663	1.07003e-07	6.35278e-07	up	[GC]	--	Biological Process: metabolic process (GO:0008152);; Molecular Function: identical protein binding (GO:0042802);; Molecular Function: scopoletin glucosyltransferase activity (GO:0050275);;	K23260|0.0|sly:544103|K23260 TOGT1; scopoletin glucosyltransferase [EC:2.4.1.128]	[GC]	--	UDP-glucoronosyl and UDP-glucosyl transferase	Scopoletin glucosyltransferase OS=Nicotiana tabacum OX=4097 GN=TOGT1 PE=1 SV=1	scopoletin glucosyltransferase [Solanum lycopersicum]
Solyc11g007550.1	7.50236	47.4852	2.66061	2.96068e-06	1.34671e-05	up	--	--	--	--|0.0|sly:101252545|hypothetical protein	[E]	Amino acid transport and metabolism	--	--	PREDICTED: methyltransferase-like protein 13 [Solanum lycopersicum]
Solyc08g083280.3	2773.47	22688.4	3.03228	6.56544e-07	3.37324e-06	up	[C]	Energy production and conversion	Molecular Function: alcohol dehydrogenase (NAD) activity (GO:0004022);; Cellular Component: cytoplasm (GO:0005737);; Molecular Function: zinc ion binding (GO:0008270);;	K00001|0.0|sly:101260960|K00001 E1.1.1.1; alcohol dehydrogenase [EC:1.1.1.1]	[Q]	Secondary metabolites biosynthesis, transport and catabolism	Alcohol dehydrogenase GroES-like domain;; Zinc-binding dehydrogenase	Alcohol dehydrogenase-like 3 OS=Arabidopsis thaliana OX=3702 GN=At1g32780 PE=2 SV=1	PREDICTED: alcohol dehydrogenase-like 4 [Solanum lycopersicum]
Solyc02g076930.2	16.6271	543.844	5.01998	3.78075e-21	1.56401e-19	up	--	--	Molecular Function: ubiquitin-protein transferase activity (GO:0004842);; Biological Process: protein ubiquitination (GO:0016567);; Molecular Function: transmembrane receptor protein serine/threonine kinase binding (GO:0070696);;	--|0.0|sly:101253254|hypothetical protein	[S]	Function unknown	Armadillo/beta-catenin-like repeat	U-box domain-containing protein 45 OS=Arabidopsis thaliana OX=3702 GN=PUB45 PE=1 SV=1	PREDICTED: U-box domain-containing protein 7 [Solanum lycopersicum]
Solyc04g079440.3	1971.74	4801.07	1.28336	2.51766e-08	1.66178e-07	up	[O]	Posttranslational modification, protein turnover, chaperones	Molecular Function: serine-type endopeptidase inhibitor activity (GO:0004867);; Molecular Function: cysteine-type endopeptidase inhibitor activity (GO:0004869);; Cellular Component: extracellular space (GO:0005615);; Cellular Component: cytoplasm (GO:0005737);; Cellular Component: apoplast (GO:0048046);;	K13963|0.0|sly:112940027|K13963 SERPINB; serpin B	[V]	Defense mechanisms	Serpin (serine protease inhibitor)	Serpin-ZX OS=Arabidopsis thaliana OX=3702 GN=At1g47710 PE=1 SV=1	PREDICTED: serpin-ZX-like isoform X1 [Solanum lycopersicum]
Solyc02g094030.3	2039.04	7863.46	1.94678	7.23132e-08	4.41515e-07	up	--	--	Cellular Component: plasma membrane (GO:0005886);;	--|1e-172|sly:101245413|hypothetical protein	--	--	--	Uncharacterized protein At3g27210 OS=Arabidopsis thaliana OX=3702 GN=Y-2 PE=1 SV=1	PREDICTED: uncharacterized protein At3g27210 [Solanum lycopersicum]
Solyc08g077900.3	3.53456	8014.35	11.1861	5.57033e-15	1.00833e-13	up	--	--	Cellular Component: extracellular region (GO:0005576);; Biological Process: sexual reproduction (GO:0019953);;	--|0.0|sly:101247647|hypothetical protein	--	--	Pollen allergen;; Lytic transglycolase	Expansin-like B1 OS=Arabidopsis thaliana OX=3702 GN=EXLB1 PE=2 SV=2	PREDICTED: expansin-like B1 [Solanum lycopersicum]
Solyc05g056040.3	1665.43	5469.4	1.71522	0.016209	0.0330344	up	--	--	Molecular Function: DNA binding (GO:0003677);; Molecular Function: DNA-binding transcription factor activity (GO:0003700);; Cellular Component: nucleus (GO:0005634);; Biological Process: transcription, DNA-templated (GO:0006351);; Cellular Component: plasmodesma (GO:0009506);; Biological Process: auxin-activated signaling pathway (GO:0009734);;	--|0.0|sly:100750255|hypothetical protein	--	--	B3 DNA binding domain;; Auxin response factor	Auxin response factor 11 OS=Arabidopsis thaliana OX=3702 GN=ARF11 PE=2 SV=3	auxin response factor 13 isoform 1 [Solanum lycopersicum]
Solyc03g119660.2	13.2564	4730.13	8.4447	9.43795e-27	7.27647e-25	up	--	--	Cellular Component: integral component of membrane (GO:0016021);;	--|0.0|sly:101265423|hypothetical protein	--	--	PLAC8 family	Protein PLANT CADMIUM RESISTANCE 6 OS=Arabidopsis thaliana OX=3702 GN=PCR6 PE=2 SV=1	PREDICTED: pollen-specific leucine-rich repeat extensin-like protein 2 [Solanum lycopersicum]
Solyc11g011350.3	216.877	606.299	1.48015	0.000657743	0.00188345	up	--	--	Molecular Function: ATP binding (GO:0005524);; Cellular Component: cytoplasm (GO:0005737);; Biological Process: signal transduction (GO:0007165);; Biological Process: plant-type hypersensitive response (GO:0009626);; Molecular Function: ADP binding (GO:0043531);;	--|0.0|sly:101267766|hypothetical protein	--	--	TIR domain;; NB-ARC domain;; Leucine rich repeat;; Leucine Rich repeats (2 copies);; TIR domain	TMV resistance protein N OS=Nicotiana glutinosa OX=35889 GN=N PE=1 SV=1	PREDICTED: TMV resistance protein N-like isoform X1 [Solanum lycopersicum]
Solyc02g076860.3	0	6.03923	4.66112	0.0127022	0.0267025	up	--	--	Cellular Component: extracellular space (GO:0005615);;	--|1e-126|sly:101257429|hypothetical protein	--	--	Pollen proteins Ole e I like	Pollen-specific protein-like At4g18596 OS=Arabidopsis thaliana OX=3702 GN=At4g18596 PE=2 SV=1	PREDICTED: major pollen allergen Lig v 1-like [Solanum lycopersicum]
Solyc03g112700.1	1014.12	5787.72	2.51184	4.89576e-09	3.60008e-08	up	--	--	--	--|0.0|sly:101256758|hypothetical protein	--	--	Protein of unknown function (DUF1645)	--	PREDICTED: uncharacterized protein LOC101256758 [Solanum lycopersicum]
Solyc09g075330.4	21.3965	718.78	5.06611	6.74609e-08	4.13908e-07	up	--	--	Cellular Component: extracellular region (GO:0005576);; Cellular Component: cell wall (GO:0005618);; Molecular Function: pectinesterase activity (GO:0030599);; Biological Process: cell wall modification (GO:0042545);; Molecular Function: aspartyl esterase activity (GO:0045330);; Biological Process: pectin catabolic process (GO:0045490);; Molecular Function: pectinesterase inhibitor activity (GO:0…	K01051|0.0|sly:101266973|K01051 E3.1.1.11; pectinesterase [EC:3.1.1.11]	--	--	Pectinesterase;; Plant invertase/pectin methylesterase inhibitor	Probable pectinesterase/pectinesterase inhibitor 7 OS=Arabidopsis thaliana OX=3702 GN=PME7 PE=2 SV=1	PREDICTED: probable pectinesterase/pectinesterase inhibitor 7 [Solanum lycopersicum]
Solyc03g115290.3	6.7007	32.2103	2.25645	6.64286e-05	0.000233808	up	--	--	--	--|5e-91|sly:109119862|hypothetical protein	--	--	--	--	PREDICTED: uncharacterized protein LOC107014156 [Solanum pennellii]
Solyc04g054690.3	2786.12	36167.4	3.69826	0.0003798	0.00114598	up	[Q]	Secondary metabolites biosynthesis, transport and catabolism	Molecular Function: copper ion binding (GO:0005507);; Cellular Component: extracellular region (GO:0005576);; Molecular Function: L-ascorbate oxidase activity (GO:0008447);;	--|0.0|sly:778230|hypothetical protein	[Q]	Secondary metabolites biosynthesis, transport and catabolism	Multicopper oxidase;; Multicopper oxidase;; Multicopper oxidase	L-ascorbate oxidase OS=Cucurbita maxima OX=3661 GN=AAO PE=1 SV=2	ascorbate oxidase precursor [Solanum lycopersicum]
MSTRG.6001	0	8.79364	5.19227	0.00145537	0.00386993	up	--	--	--	--|2e-11|cann:107849337|hypothetical protein	--	--	--	--	hypothetical protein CQW23_21697 [Capsicum baccatum]
Solyc02g086600.3	106.894	1271.09	3.56868	1.36333e-09	1.09369e-08	up	[J]	Translation, ribosomal structure and biogenesis	Molecular Function: 3'-5'-exoribonuclease activity (GO:0000175);; Biological Process: mitochondrial RNA catabolic process (GO:0000957);; Biological Process: mitochondrial RNA processing (GO:0000963);; Molecular Function: RNA binding (GO:0003723);; Molecular Function: polyribonucleotide nucleotidyltransferase activity (GO:0004654);; Cellular Component: mitochondrion (GO:0005739);; Biological Proce…	K00962|0.0|sly:101256146|K00962 pnp; polyribonucleotide nucleotidyltransferase [EC:2.7.7.8]	[R]	General function prediction only	3' exoribonuclease family, domain 1;; 3' exoribonuclease family, domain 2;; Polyribonucleotide nucleotidyltransferase, RNA binding domain;; S1 RNA binding domain;; KH domain	Polyribonucleotide nucleotidyltransferase 2, mitochondrial OS=Arabidopsis thaliana OX=3702 GN=PNP2 PE=2 SV=1	PREDICTED: polyribonucleotide nucleotidyltransferase 2, mitochondrial [Solanum lycopersicum]
Solyc03g006690.1	19.6771	79.3139	2.02506	0.0242368	0.0470446	up	[C]	Energy production and conversion	Cellular Component: extracellular region (GO:0005576);; Cellular Component: cell wall (GO:0005618);; Biological Process: response to oxidative stress (GO:0006979);; Cellular Component: plasmodesma (GO:0009506);; Molecular Function: oxidoreductase activity, acting on CH-OH group of donors (GO:0016614);; Molecular Function: flavin adenine dinucleotide binding (GO:0050660);;	--|9e-53|sot:107059843|hypothetical protein	--	--	Berberine and berberine like	Berberine bridge enzyme-like 24 OS=Arabidopsis thaliana OX=3702 GN=At5g44380 PE=2 SV=1	PREDICTED: tetrahydrocannabinolic acid synthase-like [Solanum tuberosum]
Solyc05g012320.1	0.885334	26.246	4.96256	1.25173e-05	5.08151e-05	up	--	--	Cellular Component: nuclear ubiquitin ligase complex (GO:0000152);; Molecular Function: ubiquitin-protein transferase activity (GO:0004842);; Cellular Component: nucleus (GO:0005634);; Cellular Component: cytoplasm (GO:0005737);; Biological Process: DNA repair (GO:0006281);; Molecular Function: zinc ion binding (GO:0008270);; Biological Process: red, far-red light phototransduction (GO:0009585);;…	K17868|1e-160|sly:101268472|K17868 DPH7; diphthine methyl ester acylhydrolase [EC:3.1.1.97]	[E]	Amino acid transport and metabolism	WD domain, G-beta repeat	E3 ubiquitin-protein ligase COP1 OS=Arabidopsis thaliana OX=3702 GN=COP1 PE=1 SV=2	PREDICTED: diphthine methyltransferase homolog isoform X2 [Solanum lycopersicum]
Solyc01g006680.4	249.404	3104.85	3.63759	9.63541e-07	4.80531e-06	up	--	--	Molecular Function: DNA-binding transcription factor activity (GO:0003700);; Cellular Component: nucleus (GO:0005634);; Cellular Component: cytoplasm (GO:0005737);; Biological Process: circadian rhythm (GO:0007623);; Biological Process: flower development (GO:0009908);; Biological Process: regulation of circadian rhythm (GO:0042752);; Molecular Function: metal ion binding (GO:0046872);; Molecular…	K10277|0.0|sly:101251119|K10277 KDM8; lysine-specific demethylase 8 [EC:1.14.11.27]	[BT]	--	Cupin-like domain;; Cupin superfamily protein;; JmjC domain, hydroxylase	Lysine-specific demethylase JMJ30 OS=Arabidopsis thaliana OX=3702 GN=JMJ30 PE=1 SV=1	JmjC-domain protein JMJ524 [Solanum lycopersicum]
Solyc02g067920.4	975.238	2105.16	1.11002	0.0109994	0.0235051	up	[R]	General function prediction only	--	K01076|0.0|sly:101253347|K01076 ABHD17; abhydrolase domain-containing protein 17 [EC:3.1.2.22]	[R]	General function prediction only	Serine aminopeptidase, S33;; alpha/beta hydrolase fold;; Prolyl oligopeptidase family;; Dienelactone hydrolase family;; Serine hydrolase (FSH1)	Alpha/beta hydrolase domain-containing protein WAV2 OS=Arabidopsis thaliana OX=3702 GN=WAV2 PE=2 SV=1	PREDICTED: protein ABHD17B [Solanum lycopersicum]
Solyc07g054460.4	585.574	5102.09	3.123	2.70504e-07	1.49145e-06	up	--	--	Cellular Component: Golgi membrane (GO:0000139);; Cellular Component: endoplasmic reticulum membrane (GO:0005789);; Cellular Component: cytosol (GO:0005829);; Biological Process: intracellular protein transport (GO:0006886);; Biological Process: ER to Golgi vesicle-mediated transport (GO:0006888);; Biological Process: response to oxidative stress (GO:0006979);; Molecular Function: zinc ion bindin…	K14763|0.0|sly:101262131|K14763 NAF1; H/ACA ribonucleoprotein complex non-core subunit NAF1	[S]	Function unknown	Gar1/Naf1 RNA binding region	Protein transport protein Sec24-like CEF OS=Arabidopsis thaliana OX=3702 GN=CEF PE=2 SV=3	PREDICTED: uncharacterized protein LOC101262131 isoform X1 [Solanum lycopersicum]
Solyc11g006240.2	0	1668.52	12.7767	8.80355e-16	1.80424e-14	up	--	--	--	--|6e-15|cpap:110807772|hypothetical protein	--	--	--	--	hypothetical protein T459_29810 [Capsicum annuum]
Solyc01g087870.4	340.739	2796.72	3.03685	1.10099e-29	1.12236e-27	up	[M]	Cell wall/membrane/envelope biogenesis	Molecular Function: glutamine-fructose-6-phosphate transaminase (isomerizing) activity (GO:0004360);; Biological Process: glutamine metabolic process (GO:0006541);; Cellular Component: chloroplast (GO:0009507);; Molecular Function: carbohydrate derivative binding (GO:0097367);; Biological Process: carbohydrate derivative biosynthetic process (GO:1901137);;	K00820|0.0|sly:101258487|K00820 glmS; glutamine---fructose-6-phosphate transaminase (isomerizing) [EC:2.6.1.16]	[M]	Cell wall/membrane/envelope biogenesis	SIS domain;; Glutamine amidotransferase domain;; Glutamine amidotransferase domain	Glutamine--fructose-6-phosphate aminotransferase [isomerizing] OS=Cyanidium caldarium OX=2771 GN=glmS PE=3 SV=3	PREDICTED: glutamine--fructose-6-phosphate aminotransferase [isomerizing] 2 [Solanum lycopersicum]
Solyc06g068900.4	0	869.551	11.8366	2.19336e-17	5.66855e-16	up	[LR]	--	Cellular Component: nucleus (GO:0005634);; Cellular Component: cytoplasm (GO:0005737);; Cellular Component: mitochondrion (GO:0005739);; Biological Process: nucleoside catabolic process (GO:0009164);; Molecular Function: hydrolase activity, acting on acid anhydrides, in phosphorus-containing anhydrides (GO:0016818);; Molecular Function: metal ion binding (GO:0046872);;	K07766|0.0|sly:101251482|K07766 E3.6.1.52; diphosphoinositol-polyphosphate diphosphatase [EC:3.6.1.52]	[T]	Signal transduction mechanisms	NUDIX domain	Nudix hydrolase 17, mitochondrial OS=Arabidopsis thaliana OX=3702 GN=NUDT17 PE=2 SV=1	PREDICTED: nudix hydrolase 18, mitochondrial-like [Solanum lycopersicum]
Solyc01g079710.3	1312.27	3837.18	1.54778	7.70017e-05	0.0002676	up	[S]	Function unknown	--	K09142|0.0|sly:101249013|K09142 K09142; uncharacterized protein	[S]	Function unknown	Putative RNA methyltransferase	--	PREDICTED: putative methyltransferase C9orf114 isoform X1 [Solanum lycopersicum]
Solyc01g150165.1	19.5251	288.431	3.90422	6.09676e-05	0.000215996	up	--	--	--	--|2e-20|cann:107839999|hypothetical protein	--	--	--	--	PREDICTED: uncharacterized protein LOC107839999 [Capsicum annuum]
Solyc02g070690.1	0	26.8635	6.81885	1.72806e-07	9.90071e-07	up	--	--	--	--|1e-136|spen:107010708|hypothetical protein	--	--	C2 domain	--	PREDICTED: uncharacterized protein LOC107010708 [Solanum pennellii]
Solyc07g055670.1	172.893	2277.32	3.71715	0.000345854	0.0010522	up	[RTKL]	--	Molecular Function: protein kinase activity (GO:0004672);; Molecular Function: protein serine/threonine kinase activity (GO:0004674);; Molecular Function: calmodulin binding (GO:0005516);; Molecular Function: ATP binding (GO:0005524);; Cellular Component: plasma membrane (GO:0005886);; Cellular Component: integral component of membrane (GO:0016021);; Molecular Function: carbohydrate binding (GO:0…	--|1e-163|sly:101260740|hypothetical protein	--	--	Protein kinase domain;; Protein tyrosine kinase	G-type lectin S-receptor-like serine/threonine-protein kinase SD2-5 OS=Arabidopsis thaliana OX=3702 GN=SD25 PE=1 SV=1	PREDICTED: G-type lectin S-receptor-like serine/threonine-protein kinase SD2-5 [Solanum lycopersicum]
Solyc09g013150.4	380.642	64439	7.40364	2.2996e-15	4.3863e-14	up	[GEPR]	--	Molecular Function: inorganic phosphate transmembrane transporter activity (GO:0005315);; Cellular Component: plastid (GO:0009536);; Cellular Component: integral component of membrane (GO:0016021);; Cellular Component: chloroplast membrane (GO:0031969);; Biological Process: anion transmembrane transport (GO:0098656);;	K08193|0.0|sly:101254229|K08193 SLC17A; MFS transporter, ACS family, solute carrier family 17 (sodium-dependent inorganic phosphate cotransporter), other	[G]	Carbohydrate transport and metabolism	Major Facilitator Superfamily;; Sugar (and other) transporter	Probable anion transporter 3, chloroplastic OS=Arabidopsis thaliana OX=3702 GN=ANTR3 PE=2 SV=2	PREDICTED: probable anion transporter 3, chloroplastic [Solanum lycopersicum]
Solyc07g044810.3	1424.17	5280.42	1.89061	3.70744e-13	5.16677e-12	up	--	--	Molecular Function: protein disulfide isomerase activity (GO:0003756);; Cellular Component: cell (GO:0005623);; Cellular Component: integral component of membrane (GO:0016021);; Biological Process: cell redox homeostasis (GO:0045454);;	--|0.0|sly:101249102|hypothetical protein	[U]	Intracellular trafficking, secretion, and vesicular transport	Endoplasmic reticulum vesicle transporter;; Endoplasmic Reticulum-Golgi Intermediate Compartment (ERGIC)	Protein disulfide-isomerase 5-3 OS=Arabidopsis thaliana OX=3702 GN=PDIL5-3 PE=2 SV=1	PREDICTED: endoplasmic reticulum-Golgi intermediate compartment protein 3 [Solanum lycopersicum]
Solyc09g006005.1	2202.31	36253.3	4.04106	0.0030439	0.00750788	up	[S]	Function unknown	Cellular Component: extracellular region (GO:0005576);; Biological Process: defense response (GO:0006952);; Biological Process: response to biotic stimulus (GO:0009607);;	K13449|1e-117|sly:101265854|K13449 PR1; pathogenesis-related protein 1	[S]	Function unknown	Cysteine-rich secretory protein family	Pathogenesis-related leaf protein 4 OS=Solanum lycopersicum OX=4081 PE=2 SV=1	PREDICTED: pathogenesis-related leaf protein 4-like [Solanum lycopersicum]
Solyc08g016801.1	311.38	830.607	1.41748	1.14574e-05	4.68439e-05	up	[R]	General function prediction only	Cellular Component: nuclear envelope (GO:0005635);; Cellular Component: nuclear pore (GO:0005643);; Cellular Component: endoplasmic reticulum (GO:0005783);; Biological Process: protein transport (GO:0015031);; Biological Process: mRNA transport (GO:0051028);;	K14320|0.0|spen:107028912|K14320 AAAS; aladin	[R]	General function prediction only	Anaphase-promoting complex subunit 4 WD40 domain;; WD domain, G-beta repeat	Aladin OS=Arabidopsis thaliana OX=3702 GN=AAAS PE=1 SV=1	PREDICTED: aladin [Solanum pennellii]
Solyc12g006710.3	188.156	397.468	1.07505	0.0019934	0.00514646	up	--	--	Molecular Function: DNA binding (GO:0003677);; Molecular Function: helicase activity (GO:0004386);; Molecular Function: ATP binding (GO:0005524);; Cellular Component: nucleus (GO:0005634);; Cellular Component: cytosol (GO:0005829);; Biological Process: transcription, DNA-templated (GO:0006351);; Biological Process: regulation of transcription, DNA-templated (GO:0006355);; Biological Process: defe…	K18404|0.0|sly:101267092|K18404 TDRD3; tudor domain-containing protein 3	[S]	Function unknown	RecQ mediated genome instability protein	Chromatin structure-remodeling complex protein SYD OS=Arabidopsis thaliana OX=3702 GN=SYD PE=1 SV=1	PREDICTED: tudor domain-containing protein 3 [Solanum lycopersicum]
Solyc04g072070.3	143.378	3081.41	4.42193	5.58803e-14	8.80395e-13	up	--	--	Molecular Function: DNA-binding transcription factor activity (GO:0003700);; Cellular Component: nucleus (GO:0005634);; Biological Process: transcription, DNA-templated (GO:0006351);; Biological Process: jasmonic acid mediated signaling pathway (GO:0009867);; Biological Process: defense response to bacterium (GO:0042742);; Molecular Function: sequence-specific DNA binding (GO:0043565);; Biologica…	--|1e-172|sly:101258252|hypothetical protein	--	--	WRKY DNA -binding domain	Probable WRKY transcription factor 51 OS=Arabidopsis thaliana OX=3702 GN=WRKY51 PE=1 SV=1	PREDICTED: probable WRKY transcription factor 51 [Solanum lycopersicum]
Solyc02g068590.3	442.889	1987.37	2.16196	9.31188e-13	1.22456e-11	up	[P]	Inorganic ion transport and metabolism	Cellular Component: plasma membrane (GO:0005886);; Molecular Function: potassium ion transmembrane transporter activity (GO:0015079);; Cellular Component: integral component of membrane (GO:0016021);;	K03549|0.0|sly:101261576|K03549 kup; KUP system potassium uptake protein	--	--	K+ potassium transporter	Potassium transporter 11 OS=Arabidopsis thaliana OX=3702 GN=POT11 PE=2 SV=1	PREDICTED: potassium transporter 11-like [Solanum lycopersicum]
Solyc07g049350.3	850.456	2380.7	1.48478	1.50712e-05	6.01364e-05	up	--	--	--	--|0.0|sly:101243727|hypothetical protein	--	--	--	--	PREDICTED: uncharacterized protein LOC101243727 [Solanum lycopersicum]
Solyc07g064520.3	518.234	1402.99	1.43606	0.00877235	0.0192621	up	[LKJ]	--	Molecular Function: RNA binding (GO:0003723);; Molecular Function: ATP-dependent RNA helicase activity (GO:0004004);; Molecular Function: ATP binding (GO:0005524);; Cellular Component: nucleolus (GO:0005730);; Biological Process: RNA secondary structure unwinding (GO:0010501);;	K14776|0.0|sly:101249838|K14776 DDX10; ATP-dependent RNA helicase DDX10/DBP4 [EC:3.6.4.13]	[A]	RNA processing and modification	DEAD/DEAH box helicase;; Helicase conserved C-terminal domain;; Domain of unknown function (DUF4217);; Type III restriction enzyme, res subunit	DEAD-box ATP-dependent RNA helicase 32 OS=Arabidopsis thaliana OX=3702 GN=RH32 PE=2 SV=1	PREDICTED: DEAD-box ATP-dependent RNA helicase 32 [Solanum lycopersicum]
Solyc02g082020.3	1489.93	3766.89	1.33826	0.0003479	0.00105784	up	--	--	--	--|1e-72|sly:101249230|hypothetical protein	--	--	--	--	PREDICTED: uncharacterized protein LOC101249230 [Solanum lycopersicum]
Solyc06g068830.2	3180.11	16800.3	2.40135	3.41751e-05	0.00012744	up	--	--	Molecular Function: DNA-binding transcription factor activity (GO:0003700);; Cellular Component: nucleus (GO:0005634);; Biological Process: transcription, DNA-templated (GO:0006351);; Biological Process: multicellular organism development (GO:0007275);; Biological Process: ethylene-activated signaling pathway (GO:0009873);; Molecular Function: sequence-specific DNA binding (GO:0043565);; Biologic…	--|0.0|sly:101264530|hypothetical protein	--	--	AP2 domain	Ethylene-responsive transcription factor ERF114 OS=Arabidopsis thaliana OX=3702 GN=ERF114 PE=1 SV=1	PREDICTED: ethylene-responsive transcription factor ERF114-like [Solanum lycopersicum]
Solyc11g044480.2	3266.54	6544.27	1.00207	0.00270821	0.0067672	up	--	--	--	K21842|0.0|sly:101250362|K21842 EFR3; protein EFR3	[R]	General function prediction only	--	--	PREDICTED: uncharacterized protein LOC101250362 isoform X2 [Solanum lycopersicum]
Solyc00g500353.1	0.658462	19.9451	4.65946	0.000377052	0.00113906	up	[E]	Amino acid transport and metabolism	Cellular Component: cytoplasm (GO:0005737);; Biological Process: L-phenylalanine catabolic process (GO:0006559);; Biological Process: cinnamic acid biosynthetic process (GO:0009800);; Cellular Component: protein-containing complex (GO:0043234);; Molecular Function: phenylalanine ammonia-lyase activity (GO:0045548);;	K10775|0.0|sly:112941051|K10775 PAL; phenylalanine ammonia-lyase [EC:4.3.1.24]	[Q]	Secondary metabolites biosynthesis, transport and catabolism	Aromatic amino acid lyase	Phenylalanine ammonia-lyase OS=Solanum lycopersicum OX=4081 GN=PAL PE=2 SV=1	PREDICTED: phenylalanine ammonia-lyase [Solanum pennellii]
Solyc10g018320.1	0	5.59216	4.53554	0.0230077	0.0449218	up	--	--	Molecular Function: enzyme inhibitor activity (GO:0004857);;	--|1e-147|sly:104649551|hypothetical protein	--	--	Plant invertase/pectin methylesterase inhibitor	21 kDa protein OS=Daucus carota OX=4039 PE=2 SV=1	PREDICTED: 21 kDa protein-like [Solanum lycopersicum]
Solyc02g032020.3	0	11.3383	5.56716	0.000676145	0.00193072	up	--	--	--	--|1e-07|sot:107063323|hypothetical protein	--	--	--	--	PREDICTED: uncharacterized protein LOC107063323 isoform X4 [Solanum tuberosum]
Solyc04g009220.2	13.7356	69.8048	2.29972	0.000444492	0.00132162	up	--	--	Molecular Function: RNA binding (GO:0003723);; Molecular Function: endonuclease activity (GO:0004519);; Cellular Component: mitochondrion (GO:0005739);; Biological Process: RNA modification (GO:0009451);; Cellular Component: intracellular membrane-bounded organelle (GO:0043231);;	--|0.0|sly:101249544|hypothetical protein	[R]	General function prediction only	PPR repeat family;; PPR repeat;; PPR repeat;; Pentatricopeptide repeat domain;; Pentacotripeptide-repeat region of PRORP;; Mitochondrial 28S ribosomal protein S27;; Tetratricopeptide repeat	Putative pentatricopeptide repeat-containing protein At5g08310, mitochondrial OS=Arabidopsis thaliana OX=3702 GN=At5g08310 PE=3 SV=1	PREDICTED: putative pentatricopeptide repeat-containing protein At5g08310, mitochondrial [Solanum lycopersicum]
Solyc06g060230.3	2687.19	11477.8	2.09416	3.48085e-11	3.59636e-10	up	--	--	Molecular Function: DNA binding (GO:0003677);; Molecular Function: DNA-binding transcription factor activity (GO:0003700);; Cellular Component: nucleus (GO:0005634);; Biological Process: transcription, DNA-templated (GO:0006351);; Biological Process: response to wounding (GO:0009611);; Biological Process: negative regulation of abscisic acid-activated signaling pathway (GO:0009788);;	--|0.0|sly:100301926|hypothetical protein	--	--	No apical meristem (NAM) protein	NAC domain-containing protein 2 OS=Arabidopsis thaliana OX=3702 GN=NAC002 PE=2 SV=2	Nam-like protein 1 [Solanum lycopersicum]
Solyc01g108350.4	23.5528	8922.94	8.58092	1.35232e-24	8.27137e-23	up	--	--	--	--|1e-133|sly:101245101|hypothetical protein	--	--	--	--	PREDICTED: uncharacterized protein LOC101245101 isoform X1 [Solanum lycopersicum]
Solyc10g007280.4	423.121	10682.3	4.65684	1.43786e-12	1.83902e-11	up	[O]	Posttranslational modification, protein turnover, chaperones	Biological Process: response to molecule of bacterial origin (GO:0002237);; Molecular Function: ATP binding (GO:0005524);; Cellular Component: mitochondrion (GO:0005739);; Cellular Component: mitochondrial envelope (GO:0005740);; Cellular Component: mitochondrial outer membrane (GO:0005741);; Biological Process: cell death (GO:0008219);; Biological Process: response to UV (GO:0009411);; Biologica…	K08900|0.0|sly:101261461|K08900 BCS1; mitochondrial chaperone BCS1	[O]	Posttranslational modification, protein turnover, chaperones	Domain associated at C-terminal with AAA;; ATPase family associated with various cellular activities (AAA);; RNA helicase;; Protein of unknown function (DUF815);; Holliday junction DNA helicase ruvB N-terminus	Protein HYPER-SENSITIVITY-RELATED 4 OS=Arabidopsis thaliana OX=3702 GN=HSR4 PE=2 SV=1	PREDICTED: AAA-ATPase At3g50940-like [Solanum lycopersicum]
Solyc01g109320.4	0	244.413	10.0059	1.93742e-08	1.29999e-07	up	[V]	Defense mechanisms	Cellular Component: vacuolar membrane (GO:0005774);; Molecular Function: drug transmembrane transporter activity (GO:0015238);; Molecular Function: antiporter activity (GO:0015297);; Cellular Component: integral component of membrane (GO:0016021);;	K03327|0.0|sly:101244238|K03327 TC.MATE; multidrug resistance protein, MATE family	[R]	General function prediction only	MatE	Protein DETOXIFICATION 33 OS=Arabidopsis thaliana OX=3702 GN=DTX33 PE=2 SV=1	PREDICTED: protein DETOXIFICATION 33-like [Solanum lycopersicum]
Solyc04g009990.3	1643.87	3721.12	1.17832	0.0203225	0.0403023	up	--	--	Molecular Function: DNA-binding transcription factor activity (GO:0003700);; Cellular Component: nucleus (GO:0005634);; Biological Process: transcription, DNA-templated (GO:0006351);; Biological Process: regulation of transcription, DNA-templated (GO:0006355);; Biological Process: covalent chromatin modification (GO:0016569);; Molecular Function: metal ion binding (GO:0046872);; Molecular Functio…	K11446|0.0|sly:101246913|K11446 KDM5; histone demethylase JARID1 [EC:1.14.11.-]	[R]	General function prediction only	JmjC domain, hydroxylase;; F/Y rich C-terminus;; jmjN domain;; C5HC2 zinc finger;; F/Y-rich N-terminus	Putative lysine-specific demethylase JMJ16 OS=Arabidopsis thaliana OX=3702 GN=JMJ16 PE=2 SV=1	PREDICTED: putative lysine-specific demethylase JMJ16 [Solanum lycopersicum]
Solyc02g021620.3	470.7	1367.82	1.53699	2.39458e-07	1.33635e-06	up	[E]	Amino acid transport and metabolism	Cellular Component: endosome (GO:0005768);; Cellular Component: Golgi apparatus (GO:0005794);; Cellular Component: trans-Golgi network (GO:0005802);; Cellular Component: plasma membrane (GO:0005886);; Biological Process: sodium ion transport (GO:0006814);; Molecular Function: sodium:potassium:chloride symporter activity (GO:0008511);; Molecular Function: potassium:chloride symporter activity (GO:…	--|0.0|sly:101263066|hypothetical protein	[P]	Inorganic ion transport and metabolism	Amino acid permease;; Solute carrier family 12;; Sodium:alanine symporter family	Cation-chloride cotransporter 1 OS=Arabidopsis thaliana OX=3702 GN=CCC1 PE=1 SV=1	PREDICTED: cation-chloride cotransporter 1 isoform X1 [Solanum lycopersicum]
Solyc07g052445.1	0	861.437	11.8232	1.28224e-15	2.5428e-14	up	--	--	Molecular Function: inorganic phosphate transmembrane transporter activity (GO:0005315);; Cellular Component: vacuolar membrane (GO:0005774);; Biological Process: response to nematode (GO:0009624);; Biological Process: photosynthetic acclimation (GO:0009643);; Biological Process: response to sucrose (GO:0009744);; Biological Process: response to glucose (GO:0009749);; Biological Process: regulati…	K15283|6e-09|sot:102582859|K15283 SLC35E1; solute carrier family 35, member E1	--	--	--	Glucose-6-phosphate/phosphate translocator 2, chloroplastic OS=Arabidopsis thaliana OX=3702 GN=GPT2 PE=2 SV=2	PREDICTED: glucose-6-phosphate/phosphate translocator 2, chloroplastic-like [Solanum pennellii]
Solyc07g056370.3	1186.1	3920.85	1.72562	2.18395e-12	2.7077e-11	up	--	--	Cellular Component: mitochondrion (GO:0005739);; Cellular Component: vacuolar membrane (GO:0005774);; Biological Process: mitochondrion organization (GO:0007005);; Cellular Component: plastid (GO:0009536);; Cellular Component: integral component of mitochondrial outer membrane (GO:0031307);;	--|0.0|sly:104644312|hypothetical protein	--	--	--	Peroxisomal and mitochondrial division factor 2 OS=Arabidopsis thaliana OX=3702 GN=PMD2 PE=1 SV=1	PREDICTED: peroxisomal and mitochondrial division factor 2-like [Solanum lycopersicum]
Solyc08g066970.2	1124.37	10317.3	3.19827	2.99766e-29	2.97862e-27	up	--	--	--	K15281|1e-118|spen:107029091|K15281 SLC35D; solute carrier family 35	[GOU]	--	--	Nucleotide-sugar uncharacterized transporter 3 OS=Arabidopsis thaliana OX=3702 GN=At4g32272 PE=2 SV=1	PREDICTED: UDP-N-acetylglucosamine/UDP-glucose/GDP-mannose transporter [Solanum lycopersicum]
Solyc01g109990.4	1312.39	3800.08	1.53341	0.00262083	0.00657992	up	[R]	General function prediction only	Molecular Function: nucleotide binding (GO:0000166);; Biological Process: mRNA splicing, via spliceosome (GO:0000398);; Molecular Function: RNA binding (GO:0003723);; Cellular Component: nucleus (GO:0005634);; Cellular Component: spliceosomal complex (GO:0005681);; Cellular Component: nuclear speck (GO:0016607);;	K14573|0.0|sly:101263645|K14573 NOP4; nucleolar protein 4	[A]	RNA processing and modification	RNA recognition motif. (a.k.a. RRM, RBD, or RNP domain)	Serine/arginine-rich SC35-like splicing factor SCL28 OS=Arabidopsis thaliana OX=3702 GN=SCL28 PE=1 SV=1	PREDICTED: RNA-binding protein 28 [Solanum lycopersicum]
Solyc03g007040.4	1295	6063.28	2.22692	4.69856e-16	1.00018e-14	up	[P]	Inorganic ion transport and metabolism	Biological Process: potassium ion transport (GO:0006813);; Molecular Function: solute:proton antiporter activity (GO:0015299);; Cellular Component: membrane (GO:0016020);; Cellular Component: integral component of membrane (GO:0016021);; Molecular Function: inorganic cation transmembrane transporter activity (GO:0022890);;	--|0.0|sly:101244343|hypothetical protein	[P]	Inorganic ion transport and metabolism	Sodium/hydrogen exchanger family	K(+) efflux antiporter 5 OS=Arabidopsis thaliana OX=3702 GN=KEA5 PE=2 SV=1	K(+) efflux antiporter 5 [Solanum lycopersicum]
Solyc12g088050.2	450.433	3305.7	2.87632	1.58359e-14	2.67404e-13	up	--	--	--	K18195|0.0|sly:101250582|K18195 RGL4; rhamnogalacturonan endolyase [EC:4.2.2.23]	--	--	Rhamnogalacturonate lyase family;; Polysaccharide lyase family 4, domain III;; Polysaccharide lyase family 4, domain II	--	PREDICTED: probable rhamnogalacturonate lyase B isoform X1 [Solanum lycopersicum]
Solyc01g101180.4	0.556103	1379.7	11.5409	8.20332e-16	1.6875e-14	up	--	--	Molecular Function: magnesium ion binding (GO:0000287);; Cellular Component: cytoplasm (GO:0005737);; Molecular Function: sesquiterpene synthase activity (GO:0010334);; Biological Process: terpenoid biosynthetic process (GO:0016114);; Molecular Function: carbon-oxygen lyase activity, acting on phosphates (GO:0016838);; Biological Process: farnesyl diphosphate catabolic process (GO:0045339);; Biol…	K18117|0.0|sly:101264071|K18117 TPS31; viridiflorene synthase [EC:4.2.3.88]	--	--	Terpene synthase family, metal binding domain;; Terpene synthase, N-terminal domain	Viridiflorene synthase OS=Solanum lycopersicum OX=4081 GN=TPS32 PE=1 SV=1	viridiflorene synthase [Solanum lycopersicum]
Solyc12g010010.2	3212.8	8949.34	1.47756	1.79145e-07	1.02362e-06	up	--	--	Molecular Function: intracellular cGMP activated cation channel activity (GO:0005223);; Molecular Function: voltage-gated potassium channel activity (GO:0005249);; Molecular Function: calcium channel activity (GO:0005262);; Cellular Component: plasma membrane (GO:0005886);; Cellular Component: integral component of plasma membrane (GO:0005887);; Cellular Component: membrane (GO:0016020);; Molecul…	K05391|0.0|sly:101267093|K05391 CNGC; cyclic nucleotide gated channel, plant	[PT]	--	Ion transport protein;; Cyclic nucleotide-binding domain	Probable cyclic nucleotide-gated ion channel 5 OS=Arabidopsis thaliana OX=3702 GN=CNGC5 PE=2 SV=1	PREDICTED: probable cyclic nucleotide-gated ion channel 5 [Solanum lycopersicum]
Solyc01g090630.4	2.42913	25.9913	3.39159	4.03632e-05	0.000148246	up	[R]	General function prediction only	Molecular Function: metal ion binding (GO:0046872);; Molecular Function: dioxygenase activity (GO:0051213);;	--|0.0|sly:101264554|hypothetical protein	[QR]	--	2OG-Fe(II) oxygenase superfamily;; non-haem dioxygenase in morphine synthesis N-terminal	Probable 2-oxoglutarate-dependent dioxygenase AOP1 (Fragment) OS=Arabidopsis thaliana OX=3702 GN=AOP1 PE=2 SV=1	PREDICTED: 2-oxoglutarate-dependent dioxygenase AOP2 [Solanum lycopersicum]
Solyc02g071360.4	113.313	519.959	2.1901	4.27823e-05	0.00015638	up	[R]	General function prediction only	Biological Process: leaf senescence (GO:0010150);; Molecular Function: oxidoreductase activity, acting on diphenols and related substances as donors, oxygen as acceptor (GO:0016682);; Molecular Function: metal ion binding (GO:0046872);;	--|0.0|sly:101261190|hypothetical protein	[QR]	--	2OG-Fe(II) oxygenase superfamily;; non-haem dioxygenase in morphine synthesis N-terminal	Protein SRG1 OS=Arabidopsis thaliana OX=3702 GN=SRG1 PE=2 SV=1	PREDICTED: protein SRG1 [Solanum lycopersicum]
Solyc05g008220.4	16.554	9133.84	9.10545	5.00648e-57	2.99562e-54	up	--	--	Cellular Component: plasma membrane (GO:0005886);;	--|1e-168|sly:101256484|hypothetical protein	--	--	Domain of unknown function (DUF4228)	Uncharacterized protein At1g66480 OS=Arabidopsis thaliana OX=3702 GN=At1g66480 PE=2 SV=1	PREDICTED: uncharacterized protein At1g66480-like [Solanum lycopersicum]
Solyc06g010000.3	847.581	2741.14	1.69217	3.52535e-05	0.000130947	up	--	--	Cellular Component: nucleus (GO:0005634);; Biological Process: defense response (GO:0006952);; Molecular Function: zinc ion binding (GO:0008270);; Biological Process: response to water deprivation (GO:0009414);; Biological Process: embryo sac development (GO:0009553);; Biological Process: regulation of abscisic acid-activated signaling pathway (GO:0009787);; Biological Process: flower development…	--|0.0|sly:101244877|hypothetical protein	[K]	Transcription	MIZ/SP-RING zinc finger;; PHD-finger;; SAP domain	E3 SUMO-protein ligase SIZ1 OS=Arabidopsis thaliana OX=3702 GN=SIZ1 PE=1 SV=2	PREDICTED: E3 SUMO-protein ligase SIZ1-like isoform X1 [Solanum lycopersicum]
Solyc02g071790.3	2704.36	8158.17	1.59281	0.00436528	0.0103382	up	--	--	--	--|9e-82|spen:107011163|hypothetical protein	[R]	General function prediction only	--	Receptor-like protein 38 OS=Arabidopsis thaliana OX=3702 GN=RLP38 PE=3 SV=1	PREDICTED: probable LRR receptor-like serine/threonine-protein kinase At1g53420 isoform X4 [Solanum lycopersicum]
Solyc09g013110.3	925.543	2835.57	1.61545	0.00316181	0.00776039	up	--	--	Cellular Component: endoplasmic reticulum membrane (GO:0005789);; Cellular Component: integral component of membrane (GO:0016021);;	--|1e-145|sly:101255422|hypothetical protein	[U]	Intracellular trafficking, secretion, and vesicular transport	Reticulon	Reticulon-like protein B12 OS=Arabidopsis thaliana OX=3702 GN=RTNLB12 PE=2 SV=1	PREDICTED: reticulon-like protein B12 [Solanum lycopersicum]
Solyc02g080950.3	25.4892	170.472	2.72728	7.08897e-09	5.0772e-08	up	--	--	Molecular Function: RNA binding (GO:0003723);; Molecular Function: endonuclease activity (GO:0004519);; Biological Process: RNA modification (GO:0009451);; Cellular Component: intracellular membrane-bounded organelle (GO:0043231);;	--|0.0|sly:101247088|hypothetical protein	[R]	General function prediction only	PPR repeat family;; PPR repeat;; PPR repeat;; Pentatricopeptide repeat domain;; Pentacotripeptide-repeat region of PRORP	Pentatricopeptide repeat-containing protein At4g04370 OS=Arabidopsis thaliana OX=3702 GN=PCMP-E99 PE=3 SV=1	PREDICTED: pentatricopeptide repeat-containing protein At4g04370 [Solanum lycopersicum]
Solyc10g085190.2	16.1585	219.458	3.76291	0.00213156	0.00546724	up	[R]	General function prediction only	Biological Process: flavonoid biosynthetic process (GO:0009813);; Molecular Function: metal ion binding (GO:0046872);; Molecular Function: dioxygenase activity (GO:0051213);;	--|0.0|sly:101246681|hypothetical protein	[QR]	--	non-haem dioxygenase in morphine synthesis N-terminal;; 2OG-Fe(II) oxygenase superfamily	Probable 2-oxoglutarate-dependent dioxygenase At3g111800 OS=Arabidopsis thaliana OX=3702 GN=At3g11180 PE=2 SV=1	PREDICTED: probable 2-oxoglutarate/Fe(II)-dependent dioxygenase [Solanum lycopersicum]
Solyc07g066330.3	54.9407	1334.05	4.58928	6.23982e-13	8.41474e-12	up	--	--	Molecular Function: DNA binding (GO:0003677);; Molecular Function: DNA-binding transcription factor activity (GO:0003700);; Cellular Component: nucleus (GO:0005634);; Biological Process: transcription, DNA-templated (GO:0006351);; Biological Process: auxin-activated signaling pathway (GO:0009734);; Biological Process: primary shoot apical meristem specification (GO:0010072);; Biological Process: …	--|0.0|sly:101261342|hypothetical protein	--	--	No apical meristem (NAM) protein	NAC domain-containing protein 21/22 OS=Arabidopsis thaliana OX=3702 GN=NAC021 PE=1 SV=2	PREDICTED: NAC domain-containing protein 21/22 isoform X1 [Solanum lycopersicum]
Solyc11g067300.2	56.7141	215.567	1.92749	0.0069868	0.0157073	up	[V]	Defense mechanisms	Molecular Function: ATP binding (GO:0005524);; Biological Process: basipetal auxin transport (GO:0010540);; Cellular Component: integral component of membrane (GO:0016021);; Molecular Function: ATPase activity, coupled to transmembrane movement of substances (GO:0042626);;	K05658|0.0|sly:101268549|K05658 ABCB1; ATP-binding cassette, subfamily B (MDR/TAP), member 1 [EC:7.6.2.2]	[Q]	Secondary metabolites biosynthesis, transport and catabolism	ABC transporter transmembrane region;; ABC transporter;; RecF/RecN/SMC N terminal domain;; AAA ATPase domain;; P-loop containing region of AAA domain;; Zeta toxin;; Predicted ATPase of the ABC class;; AAA domain;; AAA domain (dynein-related subfamily)	ABC transporter B family member 21 OS=Arabidopsis thaliana OX=3702 GN=ABCB21 PE=1 SV=2	PREDICTED: ABC transporter B family member 21-like isoform X1 [Solanum lycopersicum]
Solyc09g059960.3	706.44	1999.27	1.50026	1.83488e-12	2.30714e-11	up	--	--	--	K05292|0.0|sly:101254419|K05292 PIGT; GPI-anchor transamidase subunit T	[MO]	--	Gpi16 subunit, GPI transamidase component	--	PREDICTED: GPI transamidase component PIG-T [Solanum lycopersicum]
Solyc03g123800.3	1952.71	6068.53	1.63541	2.71949e-05	0.000103414	up	[RTKL]	--	Molecular Function: obsolete signal transducer, downstream of receptor, with serine/threonine kinase activity (GO:0004702);; Molecular Function: ATP binding (GO:0005524);; Cellular Component: cytoplasm (GO:0005737);; Biological Process: plant-type hypersensitive response (GO:0009626);; Biological Process: defense response, incompatible interaction (GO:0009814);; Biological Process: floral organ a…	K13413|0.0|sly:543946|K13413 MKK4_5; mitogen-activated protein kinase kinase 4/5 [EC:2.7.12.2]	[T]	Signal transduction mechanisms	Protein kinase domain;; Protein tyrosine kinase	Mitogen-activated protein kinase kinase 5 OS=Arabidopsis thaliana OX=3702 GN=MKK5 PE=1 SV=2	mitogen-activated protein kinase kinase 2 [Solanum lycopersicum]
Solyc07g049700.1	145.433	546.327	1.90591	0.000219507	0.000696372	up	--	--	Molecular Function: ATP binding (GO:0005524);; Cellular Component: cytoplasm (GO:0005737);; Biological Process: plant-type hypersensitive response (GO:0009626);; Cellular Component: membrane (GO:0016020);; Molecular Function: ADP binding (GO:0043531);;	--|0.0|sly:101261341|hypothetical protein	[T]	Signal transduction mechanisms	NB-ARC domain	Putative late blight resistance protein homolog R1B-16 OS=Solanum demissum OX=50514 GN=R1B-16 PE=3 SV=1	PREDICTED: putative late blight resistance protein homolog R1B-16 isoform X1 [Solanum lycopersicum]
Solyc06g007440.4	958.997	3442.17	1.84411	5.07858e-05	0.000182413	up	[RTKL]	--	Molecular Function: protein kinase activity (GO:0004672);; Molecular Function: protein serine/threonine kinase activity (GO:0004674);; Molecular Function: ATP binding (GO:0005524);; Cellular Component: intracellular (GO:0005622);; Biological Process: protein phosphorylation (GO:0006468);; Biological Process: response to pH (GO:0009268);; Biological Process: peptidyl-serine phosphorylation (GO:001…	--|0.0|sly:101247723|hypothetical protein	[T]	Signal transduction mechanisms	Protein kinase domain;; Protein tyrosine kinase;; NAF domain;; Kinase-like;; RIO1 family;; Lipopolysaccharide kinase (Kdo/WaaP) family	CBL-interacting serine/threonine-protein kinase 11 OS=Arabidopsis thaliana OX=3702 GN=CIPK11 PE=1 SV=1	PREDICTED: CBL-interacting serine/threonine-protein kinase 11-like [Solanum lycopersicum]
Solyc01g086870.3	4465.87	11118.4	1.3159	0.0201312	0.0399605	up	--	--	Molecular Function: core promoter sequence-specific DNA binding (GO:0001046);; Molecular Function: transcriptional activator activity, RNA polymerase II transcription regulatory region sequence-specific DNA binding (GO:0001228);; Molecular Function: DNA-binding transcription factor activity (GO:0003700);; Cellular Component: nucleus (GO:0005634);; Biological Process: regulation of transcription, …	--|0.0|sly:101265165|hypothetical protein	--	--	Helix-loop-helix DNA-binding domain	Transcription factor bHLH130 OS=Arabidopsis thaliana OX=3702 GN=BHLH130 PE=1 SV=1	PREDICTED: transcription factor bHLH130-like [Solanum lycopersicum]
Solyc06g053930.3	15.1446	582.843	5.23568	4.92884e-08	3.08953e-07	up	[TZDR]	--	Molecular Function: calcium ion binding (GO:0005509);; Biological Process: detection of calcium ion (GO:0005513);; Cellular Component: intracellular (GO:0005622);; Biological Process: calcium-mediated signaling (GO:0019722);;	K13448|1e-103|spen:107022582|K13448 CML; calcium-binding protein CML	[T]	Signal transduction mechanisms	EF hand;; EF-hand domain pair;; EF-hand domain pair;; EF-hand domain;; EF hand;; EF-hand domain;; Secreted protein acidic and rich in cysteine Ca binding region;; Cytoskeletal-regulatory complex EF hand;; Caleosin related protein;; EF-hand domain	Calmodulin-like protein 8 OS=Arabidopsis thaliana OX=3702 GN=CML8 PE=1 SV=1	PREDICTED: calmodulin-like protein 8 [Solanum lycopersicum]
MSTRG.17074	1.97539	23.4234	3.45868	0.0130603	0.0273653	up	--	--	--	--	--	--	--	--	hypothetical protein A4A49_33287 [Nicotiana attenuata]
Solyc01g107620.4	893.146	2744.07	1.61939	1.05054e-06	5.19776e-06	up	--	--	Cellular Component: endoplasmic reticulum membrane (GO:0005789);; Cellular Component: integral component of membrane (GO:0016021);;	K20723|1e-143|sot:102603492|K20723 RTN3; reticulon-3	[U]	Intracellular trafficking, secretion, and vesicular transport	Reticulon	Reticulon-like protein B11 OS=Arabidopsis thaliana OX=3702 GN=RTNLB11 PE=2 SV=1	PREDICTED: reticulon-like protein B11 [Solanum lycopersicum]
Solyc12g027870.1	1750.29	5230.15	1.57852	1.90644e-08	1.28045e-07	up	[RTKL]	--	Molecular Function: cyclin-dependent protein serine/threonine kinase activity (GO:0004693);; Molecular Function: ATP binding (GO:0005524);; Biological Process: protein phosphorylation (GO:0006468);; Biological Process: regulation of mitotic cell cycle (GO:0007346);; Molecular Function: RNA polymerase II carboxy-terminal domain kinase activity (GO:0008353);; Cellular Component: mediator complex (G…	K02208|0.0|sly:101261787|K02208 CDK8_11; cyclin-dependent kinase 8/11 [EC:2.7.11.22 2.7.11.23]	[K]	Transcription	Protein kinase domain;; Protein tyrosine kinase	Cyclin-dependent kinase E-1 OS=Oryza sativa subsp. japonica OX=39947 GN=CDKE-1 PE=2 SV=2	PREDICTED: cyclin-dependent kinase E-1 [Solanum lycopersicum]
Solyc06g066460.3	4556.32	15400.3	1.75693	0.015945	0.0325572	up	--	--	Molecular Function: RNA binding (GO:0003723);; Molecular Function: polynucleotide adenylyltransferase activity (GO:0004652);; Molecular Function: ATP binding (GO:0005524);; Cellular Component: nucleus (GO:0005634);; Biological Process: mRNA polyadenylation (GO:0006378);; Molecular Function: metal ion binding (GO:0046872);;	K14376|1e-162|spen:107023221|K14376 PAP; poly(A) polymerase [EC:2.7.7.19]	[A]	RNA processing and modification	--	Nuclear poly(A) polymerase 4 OS=Arabidopsis thaliana OX=3702 GN=PAPS4 PE=1 SV=1	PREDICTED: nuclear poly(A) polymerase 4-like isoform X1 [Solanum pennellii]
Solyc03g063690.1	40.521	464.743	3.51144	2.29605e-09	1.76774e-08	up	--	--	Molecular Function: RNA binding (GO:0003723);; Molecular Function: endonuclease activity (GO:0004519);; Molecular Function: zinc ion binding (GO:0008270);; Biological Process: cytidine to uridine editing (GO:0016554);; Cellular Component: intracellular membrane-bounded organelle (GO:0043231);;	--|0.0|sly:101247893|hypothetical protein	[R]	General function prediction only	PPR repeat;; DYW family of nucleic acid deaminases;; PPR repeat family;; PPR repeat;; Pentatricopeptide repeat domain;; Pentacotripeptide-repeat region of PRORP	Putative pentatricopeptide repeat-containing protein At5g52630 OS=Arabidopsis thaliana OX=3702 GN=PCMP-H52 PE=3 SV=1	PREDICTED: putative pentatricopeptide repeat-containing protein At5g52630 [Solanum lycopersicum]
MSTRG.22078	0	43.897	7.52494	2.06667e-07	1.16875e-06	up	--	--	--	--|3e-30|cann:107865557|hypothetical protein	[R]	General function prediction only	--	--	Putative gag and pol polyprotein, identical [Solanum demissum]
Solyc07g053210.3	27.5993	255.186	3.20578	2.04516e-05	7.92719e-05	up	[J]	Translation, ribosomal structure and biogenesis	Cellular Component: nuclear chromosome, telomeric region (GO:0000784);; Molecular Function: damaged DNA binding (GO:0003684);; Biological Process: DNA repair (GO:0006281);; Biological Process: double-strand break repair via nonhomologous end joining (GO:0006303);; Biological Process: protection from non-homologous end joining at telomere (GO:0031848);; Molecular Function: 5'-3' exodeoxyribonuclea…	K15341|0.0|sly:101262933|K15341 DCLRE1B; DNA cross-link repair 1B protein [EC:3.1.-.-]	[L]	Replication, recombination and repair	DNA repair metallo-beta-lactamase	DNA cross-link repair protein SNM1 OS=Arabidopsis thaliana OX=3702 GN=SNM1 PE=2 SV=1	PREDICTED: 5&apos; exonuclease Apollo isoform X1 [Solanum lycopersicum]
Solyc05g010780.1	622.61	1885.48	1.59808	0.0139561	0.0290011	up	--	--	Molecular Function: RNA binding (GO:0003723);; Molecular Function: endonuclease activity (GO:0004519);; Biological Process: RNA modification (GO:0009451);; Cellular Component: intracellular membrane-bounded organelle (GO:0043231);;	--|0.0|sly:101258153|hypothetical protein	[R]	General function prediction only	PPR repeat family;; PPR repeat;; PPR repeat;; Pentatricopeptide repeat domain;; Pentacotripeptide-repeat region of PRORP	Putative pentatricopeptide repeat-containing protein At1g13630 OS=Arabidopsis thaliana OX=3702 GN=At1g13630 PE=3 SV=3	PREDICTED: putative pentatricopeptide repeat-containing protein At1g13630 isoform X2 [Solanum lycopersicum]
MSTRG.10306	166.395	620.355	1.89411	0.000633314	0.00181842	up	--	--	Molecular Function: diacylglycerol cholinephosphotransferase activity (GO:0004142);; Molecular Function: ethanolaminephosphotransferase activity (GO:0004307);; Cellular Component: Golgi apparatus (GO:0005794);; Biological Process: phosphatidylethanolamine biosynthetic process (GO:0006646);; Cellular Component: integral component of membrane (GO:0016021);; Molecular Function: metal ion binding (GO…	K00993|4e-25|sly:101267794|K00993 EPT1; ethanolaminephosphotransferase [EC:2.7.8.1]	[I]	Lipid transport and metabolism	--	Choline/ethanolaminephosphotransferase 1 OS=Arabidopsis thaliana OX=3702 GN=AAPT1 PE=1 SV=1	PREDICTED: choline/ethanolaminephosphotransferase 1-like [Solanum lycopersicum]
Solyc03g113640.4	1128.71	2452.62	1.11912	0.00874701	0.0192098	up	--	--	--	--|0.0|sly:101249722|hypothetical protein	[S]	Function unknown	Putative serine esterase (DUF676);; Protein FAM135	--	PREDICTED: protein FAM135B-like [Solanum lycopersicum]
MSTRG.8703	147.564	657.424	1.56253	0.00964523	0.0209663	up	--	--	--	--|4e-23|sly:101261775|hypothetical protein	--	--	--	--	PREDICTED: uncharacterized protein LOC101261775 [Solanum lycopersicum]
Solyc06g035960.3	1338.94	98782.3	6.20462	1.73939e-36	3.17053e-34	up	[IQ]	--	Molecular Function: ATP binding (GO:0005524);; Cellular Component: cytoplasm (GO:0005737);; Cellular Component: plasmodesma (GO:0009506);; Cellular Component: chloroplast (GO:0009507);; Cellular Component: chloroplast stroma (GO:0009570);; Biological Process: response to cytokinin (GO:0009735);; Biological Process: positive regulation of seed germination (GO:0010030);; Biological Process: seed co…	K22133|0.0|sly:101265548|K22133 AAE3; oxalate---CoA ligase [EC:6.2.1.8]	[I]	Lipid transport and metabolism	AMP-binding enzyme;; AMP-binding enzyme C-terminal domain	Oxalate--CoA ligase OS=Arabidopsis thaliana OX=3702 GN=AAE3 PE=1 SV=1	PREDICTED: oxalate--CoA ligase isoform X1 [Solanum lycopersicum]
Solyc05g007030.4	1852.01	4954.7	1.4192	1.29848e-05	5.25349e-05	up	--	--	--	--|0.0|sly:101256773|hypothetical protein	--	--	--	--	PREDICTED: uncharacterized protein LOC101256773 [Solanum lycopersicum]
Solyc06g075320.3	0.658462	66.4717	6.34956	2.89006e-08	1.889e-07	up	--	--	Cellular Component: plasmodesma (GO:0009506);; Molecular Function: nutrient reservoir activity (GO:0045735);;	--|0.0|sly:101260540|hypothetical protein	--	--	Cupin;; Cupin domain	Vicilin-like seed storage protein At2g28490 OS=Arabidopsis thaliana OX=3702 GN=At2g28490 PE=2 SV=1	PREDICTED: vicilin-like seed storage protein At2g28490 [Solanum lycopersicum]
Solyc10g080900.3	743.649	3903.39	2.39171	0.000349754	0.00106289	up	[IQR]	--	Molecular Function: 3-oxoacyl-[acyl-carrier-protein] reductase (NADPH) activity (GO:0004316);; Biological Process: fatty acid biosynthetic process (GO:0006633);; Cellular Component: chloroplast (GO:0009507);; Molecular Function: NAD binding (GO:0051287);; Molecular Function: 3-oxo-pimeloyl-[acp] methyl ester reductase activity (GO:0102132);;	--|0.0|sly:101247770|hypothetical protein	[R]	General function prediction only	short chain dehydrogenase;; Enoyl-(Acyl carrier protein) reductase;; KR domain	3-oxoacyl-[acyl-carrier-protein] reductase, chloroplastic OS=Cuphea lanceolata OX=3930 GN=CLKR27 PE=2 SV=1	PREDICTED: uncharacterized protein LOC101247770 [Solanum lycopersicum]
Solyc09g082450.1	27.9593	126.941	2.1989	1.30077e-05	5.26197e-05	up	--	--	Molecular Function: RNA binding (GO:0003723);; Molecular Function: endonuclease activity (GO:0004519);; Molecular Function: zinc ion binding (GO:0008270);; Biological Process: RNA modification (GO:0009451);; Cellular Component: intracellular membrane-bounded organelle (GO:0043231);;	--|0.0|sly:101252818|hypothetical protein	[R]	General function prediction only	PPR repeat family;; PPR repeat;; PPR repeat;; Pentatricopeptide repeat domain;; DYW family of nucleic acid deaminases;; Pentacotripeptide-repeat region of PRORP;; Tetratricopeptide repeat	Pentatricopeptide repeat-containing protein At3g22690 OS=Arabidopsis thaliana OX=3702 GN=PCMP-H56 PE=3 SV=1	PREDICTED: pentatricopeptide repeat-containing protein At3g22690 [Solanum lycopersicum]
Solyc05g055500.1	0	6.97849	4.8749	0.0165243	0.0336128	up	--	--	Molecular Function: DNA-binding transcription factor activity (GO:0003700);; Cellular Component: nucleus (GO:0005634);; Biological Process: transcription, DNA-templated (GO:0006351);; Biological Process: regulation of transcription, DNA-templated (GO:0006355);; Molecular Function: sequence-specific DNA binding (GO:0043565);; Molecular Function: metal ion binding (GO:0046872);;	--|0.0|sly:101265240|hypothetical protein	[R]	General function prediction only	C2H2-type zinc finger;; C2H2-type zinc finger;; Zinc-finger double-stranded RNA-binding;; Zinc finger, C2H2 type	Zinc finger protein ZAT5 OS=Arabidopsis thaliana OX=3702 GN=ZAT5 PE=2 SV=1	PREDICTED: zinc finger protein ZAT5-like [Solanum lycopersicum]
Solyc10g084630.2	665.077	2044.7	1.6206	0.00365583	0.00881577	up	[R]	General function prediction only	--	--|7e-97|sly:101258712|hypothetical protein	[R]	General function prediction only	RNA recognition motif. (a.k.a. RRM, RBD, or RNP domain)	Organelle RRM domain-containing protein 2, mitochondrial OS=Arabidopsis thaliana OX=3702 GN=ORRM2 PE=1 SV=1	PREDICTED: glycine-rich RNA-binding protein 2, mitochondrial [Solanum lycopersicum]
Solyc02g084870.3	622.37	3025.33	2.28114	3.13012e-07	1.70838e-06	up	[RTKL]	--	Molecular Function: MAP kinase activity (GO:0004707);; Molecular Function: ATP binding (GO:0005524);; Cellular Component: nucleus (GO:0005634);; Cellular Component: cytoplasm (GO:0005737);; Biological Process: defense response (GO:0006952);; Biological Process: regulation of gene expression (GO:0010468);; Biological Process: intracellular signal transduction (GO:0035556);; Biological Process: res…	K20537|0.0|sly:100736510|K20537 MPK7_14; mitogen-activated protein kinase 7/14 [EC:2.7.11.24]	[T]	Signal transduction mechanisms	Protein kinase domain;; Protein tyrosine kinase;; Haspin like kinase domain;; Lipopolysaccharide kinase (Kdo/WaaP) family	Mitogen-activated protein kinase 7 OS=Arabidopsis thaliana OX=3702 GN=MPK7 PE=1 SV=2	mitogen-activated protein kinase 8 [Solanum lycopersicum]
Solyc07g055650.2	143.862	379.833	1.39675	0.00239077	0.00606484	up	[RTKL]	--	Molecular Function: protein kinase activity (GO:0004672);; Molecular Function: protein serine/threonine kinase activity (GO:0004674);; Molecular Function: calmodulin binding (GO:0005516);; Molecular Function: ATP binding (GO:0005524);; Cellular Component: plasma membrane (GO:0005886);; Cellular Component: integral component of membrane (GO:0016021);; Molecular Function: carbohydrate binding (GO:0…	--|0.0|sly:101261340|hypothetical protein	--	--	Protein kinase domain;; Protein tyrosine kinase;; D-mannose binding lectin	G-type lectin S-receptor-like serine/threonine-protein kinase SD2-5 OS=Arabidopsis thaliana OX=3702 GN=SD25 PE=1 SV=1	PREDICTED: G-type lectin S-receptor-like serine/threonine-protein kinase SD2-5 [Solanum lycopersicum]
MSTRG.22800	21.7292	7575.21	8.43533	2.22673e-09	1.71968e-08	up	--	--	Biological Process: catabolic process (GO:0009056);; Molecular Function: hydrolase activity (GO:0016787);;	--|1e-67|spen:107005812|hypothetical protein	[V]	Defense mechanisms	--	Probable carboxylesterase 120 OS=Arabidopsis thaliana OX=3702 GN=CXE20 PE=2 SV=1	PREDICTED: probable carboxylesterase 120 [Solanum pennellii]
MSTRG.22571	0	2484.47	13.3513	1.31313e-24	8.08558e-23	up	--	--	--	--	--	--	--	--	hypothetical protein PIROE2DRAFT_8232, partial [Piromyces sp. E2]
Solyc10g007390.3	4431.76	33347.2	2.91167	5.86304e-24	3.39021e-22	up	[U]	Intracellular trafficking, secretion, and vesicular transport	Cellular Component: endoplasmic reticulum membrane (GO:0005789);; Biological Process: protein transport (GO:0015031);; Cellular Component: integral component of membrane (GO:0016021);;	K10956|0.0|spen:107002532|K10956 SEC61A; protein transport protein SEC61 subunit alpha	[UO]	--	SecY translocase;; Plug domain of Sec61p	Protein transport protein Sec61 subunit alpha OS=Pyrenomonas salina OX=3034 PE=2 SV=1	PREDICTED: protein transport protein Sec61 subunit alpha [Solanum lycopersicum]
Solyc01g056720.4	1415.43	3090.67	1.12617	4.51367e-11	4.57584e-10	up	--	--	Cellular Component: endoplasmic reticulum membrane (GO:0005789);; Cellular Component: integral component of plasma membrane (GO:0005887);; Molecular Function: water channel activity (GO:0015250);; Biological Process: ion transmembrane transport (GO:0034220);;	K09875|1e-148|sly:101260078|K09875 SIP; aquaporin SIP	[G]	Carbohydrate transport and metabolism	Major intrinsic protein	Probable aquaporin SIP2-1 OS=Arabidopsis thaliana OX=3702 GN=SIP2-1 PE=2 SV=1	probable aquaporin SIP2-1 [Solanum lycopersicum]
Solyc01g099660.4	6.02687	174.193	4.76267	1.3866e-11	1.52598e-10	up	[O]	Posttranslational modification, protein turnover, chaperones	Molecular Function: ATP binding (GO:0005524);; Cellular Component: cell wall (GO:0005618);; Cellular Component: vacuole (GO:0005773);; Cellular Component: vacuolar membrane (GO:0005774);; Cellular Component: endoplasmic reticulum (GO:0005783);; Cellular Component: endoplasmic reticulum lumen (GO:0005788);; Cellular Component: Golgi apparatus (GO:0005794);; Cellular Component: cytosol (GO:0005829)…	K09490|0.0|sly:101252822|K09490 HSPA5; heat shock 70kDa protein 5	[O]	Posttranslational modification, protein turnover, chaperones	Hsp70 protein;; MreB/Mbl protein	Mediator of RNA polymerase II transcription subunit 37a OS=Arabidopsis thaliana OX=3702 GN=MED37A PE=1 SV=1	PREDICTED: mediator of RNA polymerase II transcription subunit 37a [Solanum lycopersicum]
Solyc12g056305.1	2.62029	208.882	6.31762	5.58434e-06	2.42587e-05	up	--	--	--	--|1e-132|sly:101260034|hypothetical protein	--	--	LURP-one-related	Protein LURP-one-related 11 OS=Arabidopsis thaliana OX=3702 GN=At3g14260 PE=2 SV=1	PREDICTED: protein LURP-one-related 11-like [Solanum lycopersicum]
Solyc04g079470.3	131.321	710.853	2.42877	8.60679e-07	4.3289e-06	up	[O]	Posttranslational modification, protein turnover, chaperones	Molecular Function: serine-type endopeptidase inhibitor activity (GO:0004867);; Molecular Function: cysteine-type endopeptidase inhibitor activity (GO:0004869);; Cellular Component: extracellular space (GO:0005615);; Cellular Component: cytoplasm (GO:0005737);; Cellular Component: apoplast (GO:0048046);;	K13963|0.0|sly:101265918|K13963 SERPINB; serpin B	[V]	Defense mechanisms	Serpin (serine protease inhibitor)	Serpin-ZX OS=Arabidopsis thaliana OX=3702 GN=At1g47710 PE=1 SV=1	PREDICTED: serpin-ZX-like isoform X2 [Solanum lycopersicum]
Solyc08g066700.3	588.076	1448.31	1.29964	0.00245993	0.00622434	up	[J]	Translation, ribosomal structure and biogenesis	Cellular Component: nuclear exosome (RNase complex) (GO:0000176);; Cellular Component: cytoplasmic exosome (RNase complex) (GO:0000177);; Molecular Function: double-stranded DNA binding (GO:0003690);; Molecular Function: single-stranded RNA binding (GO:0003727);; Molecular Function: exonuclease activity (GO:0004527);; Molecular Function: deoxyribonuclease activity (GO:0004536);; Molecular Functio…	K12590|1e-168|sly:101256312|K12590 RRP46; exosome complex component RRP46	[J]	Translation, ribosomal structure and biogenesis	3' exoribonuclease family, domain 1	Exosome complex exonuclease RRP46 homolog OS=Arabidopsis thaliana OX=3702 GN=RRP46 PE=2 SV=1	PREDICTED: exosome complex exonuclease RRP46 homolog [Solanum lycopersicum]
Solyc04g007220.4	2266.15	6830.2	1.5922	3.33119e-07	1.81165e-06	up	--	--	--	--|1e-127|sly:101263203|hypothetical protein	--	--	--	--	PREDICTED: uncharacterized protein LOC101263203 [Solanum lycopersicum]
MSTRG.17675	2.22441	98.3791	5.71379	4.92185e-10	4.26137e-09	up	--	--	Molecular Function: nucleic acid binding (GO:0003676);; Molecular Function: RNA-directed DNA polymerase activity (GO:0003964);; Molecular Function: aspartic-type endopeptidase activity (GO:0004190);; Molecular Function: endonuclease activity (GO:0004519);; Molecular Function: zinc ion binding (GO:0008270);; Biological Process: DNA integration (GO:0015074);;	--|5e-36|sly:104647090|hypothetical protein	[R]	General function prediction only	--	Retrovirus-related Pol polyprotein from transposon TNT 1-94 OS=Nicotiana tabacum OX=4097 PE=2 SV=1	PREDICTED: uncharacterized protein LOC104647090 [Solanum lycopersicum]
Solyc05g050560.1	375.085	2157.84	2.52297	1.08637e-07	6.44425e-07	up	--	--	Molecular Function: DNA-binding transcription factor activity (GO:0003700);; Cellular Component: nucleus (GO:0005634);; Cellular Component: cytoplasm (GO:0005737);; Biological Process: transcription, DNA-templated (GO:0006351);; Biological Process: regulation of transcription, DNA-templated (GO:0006355);; Molecular Function: transcription regulatory region DNA binding (GO:0044212);;	--|0.0|sly:101247327|hypothetical protein	--	--	bHLH-MYC and R2R3-MYB transcription factors N-terminal;; Helix-loop-helix DNA-binding domain	Transcription factor bHLH13 OS=Arabidopsis thaliana OX=3702 GN=BHLH13 PE=1 SV=1	PREDICTED: transcription factor bHLH13-like [Solanum lycopersicum]
Solyc04g076150.3	0	27.4593	5.03806	0.0156911	0.0321078	up	--	--	--	--|0.0|sly:101250984|hypothetical protein	--	--	--	--	PREDICTED: uncharacterized protein LOC101250984 [Solanum lycopersicum]
Solyc02g080560.1	121.619	518.932	2.09619	1.89977e-06	8.98594e-06	up	--	--	--	--|6e-48|cann:107861258|hypothetical protein	--	--	--	--	PREDICTED: uncharacterized protein LOC107861258 [Capsicum annuum]
MSTRG.20378	2.55364	38.0569	4.03327	2.33296e-05	8.96446e-05	up	--	--	Cellular Component: cytoplasm (GO:0005737);; Biological Process: metabolic process (GO:0008152);; Molecular Function: cyanidin-3-O-glucoside 2-O-glucuronosyltransferase activity (GO:0102160);;	--|1e-25|sly:101251640|hypothetical protein	--	--	--	Cyanidin-3-O-glucoside 2-O-glucuronosyltransferase OS=Bellis perennis OX=41492 GN=UGAT PE=1 SV=1	PREDICTED: beta-D-glucosyl crocetin beta-1,6-glucosyltransferase-like [Solanum lycopersicum]
Solyc07g005410.3	22.6642	409.432	4.17142	1.76467e-05	6.94859e-05	up	--	--	--	K18179|6e-86|sly:101263329|K18179 COA6; cytochrome c oxidase assembly factor 6	--	--	Cytochrome oxidase c subunit VIb	--	PREDICTED: uncharacterized protein LOC101263329 [Solanum lycopersicum]
Solyc03g114000.3	1106.18	8257.31	2.90026	3.17807e-08	2.06159e-07	up	--	--	Molecular Function: mRNA binding (GO:0003729);; Cellular Component: cytoplasm (GO:0005737);; Cellular Component: cytoskeleton (GO:0005856);; Cellular Component: plasma membrane (GO:0005886);; Molecular Function: zinc ion binding (GO:0008270);; Molecular Function: actin filament binding (GO:0051015);; Biological Process: actin filament bundle assembly (GO:0051017);;	K09377|1e-146|sly:101254468|K09377 CSRP; cysteine and glycine-rich protein	[TZ]	--	LIM domain	LIM domain-containing protein WLIM1 OS=Arabidopsis thaliana OX=3702 GN=WLIM1 PE=1 SV=1	PREDICTED: LIM domain-containing protein WLIM1 [Solanum lycopersicum]
Solyc04g074950.3	2851.65	11714.1	2.03824	0.000139185	0.000459178	up	--	--	--	--|1e-165|sly:101246341|hypothetical protein	[E]	Amino acid transport and metabolism	Serine hydrolase (FSH1)	Rhodanese-like domain-containing protein 6 OS=Arabidopsis thaliana OX=3702 GN=STR6 PE=2 SV=1	PREDICTED: esterase CG5412 isoform X3 [Solanum lycopersicum]
Solyc04g081550.3	1399.7	12350	3.14123	1.55074e-22	7.63554e-21	up	--	--	--	--|0.0|sly:101265231|hypothetical protein	--	--	Thaumatin family	Thaumatin-like protein 1 OS=Arabidopsis thaliana OX=3702 GN=TLP1 PE=2 SV=1	PREDICTED: thaumatin-like protein 1b [Solanum lycopersicum]
MSTRG.11922	0.329231	452.034	9.9309	6.07317e-09	4.39196e-08	up	--	--	--	--|4e-79|sly:101251785|hypothetical protein	--	--	--	--	PREDICTED: WRKY transcription factor 55 [Solanum lycopersicum]
Solyc03g116470.2	1687.45	5434.86	1.68728	0.014358	0.0297269	up	--	--	--	--|1e-141|spen:107014948|hypothetical protein	--	--	--	--	PREDICTED: uncharacterized protein LOC107014948 isoform X2 [Solanum pennellii]
Solyc07g066030.4	3365.34	20025.3	2.57269	1.8043e-08	1.21779e-07	up	--	--	Cellular Component: nucleus (GO:0005634);; Cellular Component: cytosol (GO:0005829);; Cellular Component: proteasome core complex (GO:0005839);; Biological Process: DNA repair (GO:0006281);; Biological Process: proteasomal ubiquitin-independent protein catabolic process (GO:0010499);; Molecular Function: peptidase activator activity (GO:0016504);; Molecular Function: lysine-acetylated histone bin…	K06699|0.0|sly:101266536|K06699 PSME4; proteasome activator subunit 4	[S]	Function unknown	Proteasome-substrate-size regulator, mid region;; Domain of unknown function (DUF3437);; HEAT repeat	Proteasome activator subunit 4 OS=Arabidopsis thaliana OX=3702 GN=PA200 PE=2 SV=2	PREDICTED: proteasome activator subunit 4 [Solanum lycopersicum]
MSTRG.2129	0	24.9364	6.7049	0.000157607	0.000514159	up	--	--	Molecular Function: zinc ion binding (GO:0008270);; Cellular Component: integral component of membrane (GO:0016021);; Cellular Component: anchored component of membrane (GO:0031225);; Biological Process: proteasome-mediated ubiquitin-dependent protein catabolic process (GO:0043161);; Molecular Function: ubiquitin protein ligase activity (GO:0061630);;	--|6e-43|nto:104094755|hypothetical protein	[O]	Posttranslational modification, protein turnover, chaperones	Ring finger domain;; RING-H2 zinc finger domain;; RING-like zinc finger;; Zinc finger, C3HC4 type (RING finger);; Anaphase-promoting complex subunit 11 RING-H2 finger	RING-H2 finger protein ATL18 OS=Arabidopsis thaliana OX=3702 GN=ATL18 PE=2 SV=1	ring-h2 finger protein atl18 [Nicotiana attenuata]
MSTRG.22847	0	2280.4	13.2276	2.55455e-27	2.08639e-25	up	--	--	Molecular Function: nucleic acid binding (GO:0003676);; Molecular Function: RNA-directed DNA polymerase activity (GO:0003964);; Molecular Function: aspartic-type endopeptidase activity (GO:0004190);; Molecular Function: endonuclease activity (GO:0004519);; Molecular Function: zinc ion binding (GO:0008270);; Biological Process: DNA integration (GO:0015074);;	--|0.0|spen:114075238|hypothetical protein	[R]	General function prediction only	gag-polypeptide of LTR copia-type;; Integrase core domain;; GAG-pre-integrase domain;; Reverse transcriptase (RNA-dependent DNA polymerase)	Retrovirus-related Pol polyprotein from transposon TNT 1-94 OS=Nicotiana tabacum OX=4097 PE=2 SV=1	hypothetical retrotransposon [Ipomoea batatas]
Solyc01g091620.3	5066.65	16334.3	1.68874	6.56331e-06	2.81516e-05	up	[RTKL]	--	Molecular Function: protein serine/threonine kinase activity (GO:0004674);; Molecular Function: ATP binding (GO:0005524);; Cellular Component: nucleus (GO:0005634);; Cellular Component: cytosol (GO:0005829);; Biological Process: response to brassinosteroid (GO:0009741);; Molecular Function: kinase activity (GO:0016301);; Biological Process: protein autophosphorylation (GO:0046777);;	--|0.0|sly:101258488|hypothetical protein	[G]	Carbohydrate transport and metabolism	Protein kinase domain;; Protein tyrosine kinase	Shaggy-related protein kinase theta OS=Arabidopsis thaliana OX=3702 GN=ASK8 PE=2 SV=3	PREDICTED: shaggy-related protein kinase epsilon [Solanum lycopersicum]
Solyc12g096740.1	0	595.577	22.6815	1.37978e-10	1.30237e-09	up	[M]	Cell wall/membrane/envelope biogenesis	Molecular Function: polygalacturonase activity (GO:0004650);; Cellular Component: extracellular region (GO:0005576);; Cellular Component: cell wall (GO:0005618);; Biological Process: carbohydrate metabolic process (GO:0005975);; Biological Process: fruit ripening (GO:0009835);; Biological Process: cell wall organization (GO:0071555);;	K01184|0.0|sly:101248658|K01184 E3.2.1.15; polygalacturonase [EC:3.2.1.15]	--	--	Glycosyl hydrolases family 28;; Pectate lyase superfamily protein	Polygalacturonase OS=Prunus persica OX=3760 PE=2 SV=1	polygalacturonase 5 precursor [Solanum lycopersicum]
Solyc04g074470.1	412.539	5349.59	3.69692	9.46868e-10	7.78422e-09	up	--	--	Cellular Component: extracellular space (GO:0005615);; Cellular Component: cell wall (GO:0005618);; Cellular Component: Golgi apparatus (GO:0005794);; Cellular Component: cytosol (GO:0005829);; Cellular Component: plant-type cell wall (GO:0009505);; Cellular Component: plasmodesma (GO:0009506);; Cellular Component: apoplast (GO:0048046);;	--|0.0|sly:101261513|hypothetical protein	--	--	Phosphate-induced protein 1 conserved region	Protein EXORDIUM-like 2 OS=Arabidopsis thaliana OX=3702 GN=EXL2 PE=2 SV=1	PREDICTED: protein EXORDIUM-like 2 [Solanum lycopersicum]
Solyc08g076860.3	6427.52	18901.4	1.5559	6.54571e-11	6.48773e-10	up	--	--	--	--|1e-172|sly:101260164|hypothetical protein	--	--	PLATZ transcription factor	--	PREDICTED: uncharacterized protein LOC101260164 [Solanum lycopersicum]
Solyc09g064930.3	12294	26957.7	1.13277	0.0026286	0.00659283	up	--	--	--	--|1e-180|sly:101252813|hypothetical protein	--	--	R3H-associated N-terminal domain;; R3H domain	--	PREDICTED: uncharacterized protein LOC101252813 isoform X2 [Solanum lycopersicum]
Solyc02g080010.2	1804.56	8008.87	2.14971	0.0133374	0.0278697	up	[RTKL]	--	Molecular Function: protein serine/threonine kinase activity (GO:0004674);; Molecular Function: ATP binding (GO:0005524);; Cellular Component: plasma membrane (GO:0005886);; Biological Process: protein phosphorylation (GO:0006468);; Cellular Component: integral component of membrane (GO:0016021);; Biological Process: defense response to bacterium (GO:0042742);;	--|0.0|sly:101259911|hypothetical protein	--	--	Protein tyrosine kinase;; Protein kinase domain;; Salt stress response/antifungal	Cysteine-rich receptor-like protein kinase 10 OS=Arabidopsis thaliana OX=3702 GN=CRK10 PE=1 SV=3	PREDICTED: putative receptor-like protein kinase At4g00960 isoform X1 [Solanum lycopersicum]
Solyc10g009410.1	406.351	2294.35	2.49572	1.74636e-08	1.18158e-07	up	--	--	Molecular Function: aspartic-type endopeptidase activity (GO:0004190);; Biological Process: proteolysis (GO:0006508);; Cellular Component: plant-type cell wall (GO:0009505);; Cellular Component: membrane (GO:0016020);; Biological Process: protein catabolic process (GO:0030163);; Biological Process: response to karrikin (GO:0080167);;	K22683|0.0|sly:101264466|K22683 APF2; aspartyl protease family protein [EC:3.4.23.-]	[O]	Posttranslational modification, protein turnover, chaperones	Xylanase inhibitor N-terminal;; Xylanase inhibitor C-terminal;; Eukaryotic aspartyl protease	Aspartyl protease family protein 2 OS=Arabidopsis thaliana OX=3702 GN=APF2 PE=2 SV=1	PREDICTED: aspartyl protease family protein 2 [Solanum lycopersicum]
Solyc04g039950.4	3554.04	10020.5	1.49524	0.0051328	0.0119502	up	--	--	Cellular Component: nucleus (GO:0005634);; Biological Process: transcription, DNA-templated (GO:0006351);; Biological Process: regulation of transcription, DNA-templated (GO:0006355);; Biological Process: multicellular organism development (GO:0007275);; Biological Process: carbohydrate transport (GO:0008643);; Cellular Component: integral component of membrane (GO:0016021);; Biological Process: …	K15164|0.0|sly:101261015|K15164 MED13; mediator of RNA polymerase II transcription subunit 13	[I]	Lipid transport and metabolism	Mediator complex subunit 13 C-terminal	Mediator of RNA polymerase II transcription subunit 13 OS=Arabidopsis thaliana OX=3702 GN=MED13 PE=1 SV=1	PREDICTED: mediator of RNA polymerase II transcription subunit 13 isoform X2 [Solanum lycopersicum]
Solyc08g082310.3	359.659	1148.54	1.67505	1.91296e-07	1.08651e-06	up	--	--	Molecular Function: zinc ion binding (GO:0008270);; Cellular Component: integral component of membrane (GO:0016021);; Molecular Function: polysaccharide binding (GO:0030247);; Biological Process: proteasome-mediated ubiquitin-dependent protein catabolic process (GO:0043161);; Molecular Function: ubiquitin protein ligase activity (GO:0061630);;	K19041|0.0|sly:101256794|K19041 RNF38_44; E3 ubiquitin-protein ligase RNF38/44 [EC:2.3.2.27]	[O]	Posttranslational modification, protein turnover, chaperones	Ring finger domain;; RING-H2 zinc finger domain;; RING-like zinc finger;; Zinc finger, C3HC4 type (RING finger);; Wall-associated receptor kinase galacturonan-binding;; Zinc finger, C3HC4 type (RING finger);; RING-type zinc-finger;; Anaphase-promoting complex subunit 11 RING-H2 finger	Putative RING-H2 finger protein ATL21A OS=Arabidopsis thaliana OX=3702 GN=ATL21A PE=3 SV=1	PREDICTED: putative RING-H2 finger protein ATL21A [Solanum lycopersicum]
Solyc06g076450.3	125.404	2274.2	4.17622	4.93151e-28	4.35047e-26	up	[R]	General function prediction only	Molecular Function: GTP binding (GO:0005525);; Cellular Component: intracellular (GO:0005622);; Cellular Component: plasma membrane (GO:0005886);; Biological Process: small GTPase mediated signal transduction (GO:0007264);;	K07904|1e-151|spen:107021689|K07904 RAB11A; Ras-related protein Rab-11A	[U]	Intracellular trafficking, secretion, and vesicular transport	Ras family;; Ras of Complex, Roc, domain of DAPkinase;; ADP-ribosylation factor family;; 50S ribosome-binding GTPase	Ras-related protein Rab11A OS=Nicotiana tabacum OX=4097 GN=RAB11A PE=2 SV=1	PREDICTED: ras-related protein Rab11A [Solanum lycopersicum]
Solyc08g074290.3	14627.2	40398.5	1.46561	6.27017e-07	3.23365e-06	up	[L]	Replication, recombination and repair	Molecular Function: microtubule motor activity (GO:0003777);; Molecular Function: ATP binding (GO:0005524);; Cellular Component: kinesin complex (GO:0005871);; Cellular Component: microtubule (GO:0005874);; Biological Process: microtubule-based movement (GO:0007018);; Molecular Function: ATPase activity (GO:0016887);;	--|0.0|sly:101247450|hypothetical protein	--	--	--	Kinesin-like protein KIN-7O OS=Arabidopsis thaliana OX=3702 GN=KIN7O PE=3 SV=1	PREDICTED: coiled-coil domain-containing protein 18 [Solanum lycopersicum]
Solyc12g026470.2	11.617	35.6769	1.53089	0.00442802	0.0104723	up	--	--	--	--|4e-07|spen:107031890|hypothetical protein	--	--	--	--	PREDICTED: uncharacterized protein LOC104646718 [Solanum lycopersicum]
Solyc01g100580.3	212.199	650.8	1.61729	0.0006883	0.00196197	up	--	--	Molecular Function: RNA binding (GO:0003723);; Molecular Function: endonuclease activity (GO:0004519);; Cellular Component: mitochondrion (GO:0005739);; Biological Process: RNA modification (GO:0009451);; Cellular Component: intracellular membrane-bounded organelle (GO:0043231);;	--|0.0|sly:101250841|hypothetical protein	[R]	General function prediction only	PPR repeat family;; PPR repeat;; Pentatricopeptide repeat domain;; Pentacotripeptide-repeat region of PRORP;; PPR repeat	Pentatricopeptide repeat-containing protein At4g01990, mitochondrial OS=Arabidopsis thaliana OX=3702 GN=At4g01990 PE=2 SV=1	PREDICTED: pentatricopeptide repeat-containing protein At4g01990, mitochondrial-like [Solanum lycopersicum]
Solyc05g009390.3	608.977	2348.63	1.94752	0.0154399	0.0316762	up	[I]	Lipid transport and metabolism	Molecular Function: 2-acylglycerol O-acyltransferase activity (GO:0003846);; Molecular Function: lysophospholipase activity (GO:0004622);; Cellular Component: endoplasmic reticulum (GO:0005783);; Cellular Component: Golgi apparatus (GO:0005794);; Cellular Component: plasma membrane (GO:0005886);; Biological Process: lipid metabolic process (GO:0006629);; Biological Process: response to oxidative …	K01054|0.0|sly:101255589|K01054 MGLL; acylglycerol lipase [EC:3.1.1.23]	[I]	Lipid transport and metabolism	Serine aminopeptidase, S33;; alpha/beta hydrolase fold;; Alpha/beta hydrolase family;; Phospholipase/Carboxylesterase	Caffeoylshikimate esterase OS=Arabidopsis thaliana OX=3702 GN=CSE PE=1 SV=1	PREDICTED: caffeoylshikimate esterase [Solanum lycopersicum]
Solyc11g006500.2	2546.1	14491.5	2.50875	2.50841e-05	9.59177e-05	up	--	--	--	K12198|1e-165|spen:107004824|K12198 CHMP5; charged multivesicular body protein 5	[U]	Intracellular trafficking, secretion, and vesicular transport	Snf7	Vacuolar protein sorting-associated protein 60.1 OS=Arabidopsis thaliana OX=3702 GN=VPS60-1 PE=1 SV=1	PREDICTED: charged multivesicular body protein 5 [Solanum lycopersicum]
Solyc08g007930.2	0	483.032	10.9885	1.28287e-06	6.25505e-06	up	--	--	Cellular Component: cytosol (GO:0005829);; Cellular Component: microtubule associated complex (GO:0005875);; Cellular Component: plasma membrane (GO:0005886);;	--|1e-163|sly:101261345|hypothetical protein	--	--	IQ calmodulin-binding motif;; Protein of unknown function (DUF4005)	Protein IQ-DOMAIN 31 OS=Arabidopsis thaliana OX=3702 GN=IQD31 PE=1 SV=1	PREDICTED: uncharacterized protein LOC101261345 [Solanum lycopersicum]
Solyc06g064470.4	9867	21691.3	1.13645	0.00307322	0.00756932	up	[J]	Translation, ribosomal structure and biogenesis	Biological Process: maturation of LSU-rRNA (GO:0000470);; Molecular Function: RNA binding (GO:0003723);; Cellular Component: vacuolar membrane (GO:0005774);; Cellular Component: cytosol (GO:0005829);; Biological Process: translation (GO:0006412);; Cellular Component: membrane (GO:0016020);; Cellular Component: cytosolic large ribosomal subunit (GO:0022625);; Cellular Component: cytosolic ribosome…	K02936|0.0|spen:107023264|K02936 RP-L7Ae; large subunit ribosomal protein L7Ae	[J]	Translation, ribosomal structure and biogenesis	Ribosomal protein L7Ae/L30e/S12e/Gadd45 family	60S ribosomal protein L7a-2 OS=Arabidopsis thaliana OX=3702 GN=RPL7AB PE=2 SV=1	PREDICTED: 60S ribosomal protein L7a-2 [Solanum lycopersicum]
Solyc07g042430.1	12.6644	339.106	4.75655	1.98213e-16	4.39614e-15	up	[P]	Inorganic ion transport and metabolism	Molecular Function: monooxygenase activity (GO:0004497);; Molecular Function: N,N-dimethylaniline monooxygenase activity (GO:0004499);; Biological Process: plant-type hypersensitive response (GO:0009626);; Biological Process: systemic acquired resistance (GO:0009627);; Biological Process: defense response signaling pathway, resistance gene-dependent (GO:0009870);; Biological Process: defense resp…	--|0.0|sly:101258974|hypothetical protein	[Q]	Secondary metabolites biosynthesis, transport and catabolism	Flavin-binding monooxygenase-like;; Pyridine nucleotide-disulphide oxidoreductase;; Pyridine nucleotide-disulphide oxidoreductase;; L-lysine 6-monooxygenase (NADPH-requiring);; NAD(P)-binding Rossmann-like domain	Probable flavin-containing monooxygenase 1 OS=Arabidopsis thaliana OX=3702 GN=FMO1 PE=2 SV=1	PREDICTED: probable flavin-containing monooxygenase 1 [Solanum lycopersicum]
Solyc06g073990.2	91.9751	2826.07	4.27727	2.29593e-13	3.28788e-12	up	--	--	--	--|9e-56|nto:104087782|hypothetical protein	--	--	--	--	PREDICTED: uncharacterized protein LOC104087782 [Nicotiana tomentosiformis]
Solyc05g012690.4	1305.91	2778.34	1.08784	6.88432e-05	0.000241293	up	[S]	Function unknown	--	--|0.0|sly:101252584|hypothetical protein	[S]	Function unknown	Uncharacterised ACR, YagE family COG1723	--	PREDICTED: uncharacterized protein LOC101252584 [Solanum lycopersicum]
Solyc08g014150.4	593.492	13446.8	4.50097	1.85396e-31	2.1807e-29	up	--	--	Cellular Component: integral component of membrane (GO:0016021);; Biological Process: defense response to fungus (GO:0050832);;	--|0.0|sly:101252204|hypothetical protein	[S]	Function unknown	Domain of unknown function (DUF4782);; C2 domain;; GRAM domain	BAG-associated GRAM protein 1 OS=Arabidopsis thaliana OX=3702 GN=BAGP1 PE=1 SV=1	PREDICTED: BAG-associated GRAM protein 1-like isoform X1 [Solanum lycopersicum]
Solyc03g123650.3	2.4121	29.6719	3.51848	0.00179999	0.00469824	up	--	--	--	--|2e-53|spen:107014788|hypothetical protein	--	--	--	--	PREDICTED: uncharacterized protein LOC107014788 [Solanum pennellii]
Solyc02g092770.3	56.5713	177.198	1.64253	0.0102797	0.0221616	up	[R]	General function prediction only	Cellular Component: nucleus (GO:0005634);; Cellular Component: cytosol (GO:0005829);; Biological Process: photomorphogenesis (GO:0009640);; Biological Process: de-etiolation (GO:0009704);; Biological Process: secondary shoot formation (GO:0010223);; Molecular Function: hydrolase activity (GO:0016787);; Biological Process: response to karrikin (GO:0080167);; Biological Process: strigolactone biosy…	--|0.0|sly:101252734|hypothetical protein	--	--	alpha/beta hydrolase fold;; Alpha/beta hydrolase family;; Serine aminopeptidase, S33	Probable esterase KAI2 OS=Arabidopsis thaliana OX=3702 GN=KAI2 PE=1 SV=1	PREDICTED: probable esterase KAI2 [Solanum lycopersicum]
Solyc03g116170.3	1831.65	6074.49	1.72973	0.000336129	0.00102556	up	--	--	Biological Process: double-strand break repair via homologous recombination (GO:0000724);; Cellular Component: nucleus (GO:0005634);; Cellular Component: cytoplasm (GO:0005737);; Biological Process: nucleosome assembly (GO:0006334);; Biological Process: somatic cell DNA recombination (GO:0016444);;	K11290|0.0|sly:101266922|K11290 SET; template-activating factor I	[L]	Replication, recombination and repair	Nucleosome assembly protein (NAP)	NAP1-related protein 2 OS=Arabidopsis thaliana OX=3702 GN=NRP2 PE=1 SV=2	PREDICTED: NAP1-related protein 2 [Solanum lycopersicum]
Solyc10g074437.1	0	22.4729	6.55486	0.000117499	0.000392672	up	--	--	--	--|2e-36|sot:107058930|hypothetical protein	--	--	--	--	PREDICTED: uncharacterized protein LOC107058930 [Solanum tuberosum]
Solyc08g036503.1	62.7926	716.059	3.50315	4.10995e-13	5.69886e-12	up	--	--	--	--|6e-09|sot:102584631|hypothetical protein	--	--	--	--	PREDICTED: uncharacterized protein LOC102584631 [Solanum tuberosum]
Solyc12g042590.2	1.97539	130.003	5.82494	1.29242e-11	1.43091e-10	up	--	--	Biological Process: response to molecule of bacterial origin (GO:0002237);; Molecular Function: DNA-binding transcription factor activity (GO:0003700);; Cellular Component: nucleus (GO:0005634);; Biological Process: transcription, DNA-templated (GO:0006351);; Biological Process: response to wounding (GO:0009611);; Biological Process: response to salicylic acid (GO:0009751);; Biological Process: r…	--|0.0|sly:101246806|hypothetical protein	--	--	WRKY DNA -binding domain	Probable WRKY transcription factor 40 OS=Arabidopsis thaliana OX=3702 GN=WRKY40 PE=1 SV=1	PREDICTED: probable WRKY transcription factor 40 [Solanum lycopersicum]
Solyc01g098370.1	7.89477	49.6439	2.57412	0.000548278	0.00159734	up	[S]	Function unknown	--	--|0.0|sly:101260486|hypothetical protein	[R]	General function prediction only	Leucine rich repeat;; Leucine Rich repeats (2 copies);; Leucine Rich Repeat;; Leucine Rich repeat;; Leucine rich repeat N-terminal domain	Receptor-like protein 6 OS=Arabidopsis thaliana OX=3702 GN=RLP6 PE=3 SV=1	PREDICTED: receptor-like protein 12 [Solanum lycopersicum]
Solyc06g072610.3	1317.76	6861.2	2.38068	2.09157e-12	2.59902e-11	up	--	--	Cellular Component: plasma membrane (GO:0005886);; Cellular Component: integral component of membrane (GO:0016021);; Molecular Function: protein-cysteine S-palmitoyltransferase activity (GO:0019706);;	--|0.0|sly:101265832|hypothetical protein	[R]	General function prediction only	DHHC palmitoyltransferase	Probable protein S-acyltransferase 7 OS=Arabidopsis thaliana OX=3702 GN=PAT07 PE=1 SV=1	PREDICTED: probable protein S-acyltransferase 7 [Solanum lycopersicum]
Solyc06g066080.1	9.01045	48.6293	2.42418	6.57963e-05	0.00023179	up	--	--	Molecular Function: RNA binding (GO:0003723);; Molecular Function: endonuclease activity (GO:0004519);; Molecular Function: zinc ion binding (GO:0008270);; Biological Process: RNA modification (GO:0009451);; Cellular Component: intracellular membrane-bounded organelle (GO:0043231);;	--|0.0|sly:101261037|hypothetical protein	[R]	General function prediction only	PPR repeat family;; DYW family of nucleic acid deaminases;; PPR repeat;; PPR repeat;; Pentatricopeptide repeat domain	Pentatricopeptide repeat-containing protein At4g21065 OS=Arabidopsis thaliana OX=3702 GN=PCMP-H28 PE=2 SV=2	PREDICTED: pentatricopeptide repeat-containing protein At4g21065-like [Solanum lycopersicum]
Solyc12g089090.2	1644.41	4095.41	1.31589	0.00083714	0.0023428	up	[T]	Signal transduction mechanisms	Molecular Function: phosphoprotein phosphatase activity (GO:0004721);; Biological Process: protein dephosphorylation (GO:0006470);; Molecular Function: metal ion binding (GO:0046872);;	K17508|0.0|sly:101244356|K17508 PTC7; protein phosphatase PTC7 [EC:3.1.3.16]	[T]	Signal transduction mechanisms	Stage II sporulation protein E (SpoIIE);; Protein phosphatase 2C	Probable protein phosphatase 2C 55 OS=Arabidopsis thaliana OX=3702 GN=At4g16580 PE=2 SV=2	PREDICTED: probable protein phosphatase 2C 55 [Solanum lycopersicum]
Solyc07g063000.4	531.689	1816.73	1.7713	4.69941e-05	0.000170193	up	[RTKL]	--	Molecular Function: peptide receptor activity (GO:0001653);; Molecular Function: protein serine/threonine kinase activity (GO:0004674);; Molecular Function: ATP binding (GO:0005524);; Cellular Component: plasma membrane (GO:0005886);; Cellular Component: chloroplast (GO:0009507);; Cellular Component: integral component of membrane (GO:0016021);;	--|0.0|sly:101258171|hypothetical protein	--	--	Protein kinase domain;; Protein tyrosine kinase;; Leucine rich repeat;; Leucine Rich repeats (2 copies);; Leucine Rich Repeat;; Leucine rich repeat N-terminal domain	Phytosulfokine receptor 2 OS=Arabidopsis thaliana OX=3702 GN=PSKR2 PE=2 SV=1	PREDICTED: phytosulfokine receptor 2 [Solanum lycopersicum]
Solyc04g051690.4	1488.47	7867.17	2.40194	0.00473162	0.0111158	up	--	--	Molecular Function: DNA-binding transcription factor activity (GO:0003700);; Cellular Component: nucleus (GO:0005634);; Biological Process: transcription, DNA-templated (GO:0006351);; Biological Process: jasmonic acid mediated signaling pathway (GO:0009867);; Biological Process: defense response to bacterium (GO:0042742);; Molecular Function: sequence-specific DNA binding (GO:0043565);; Biologica…	--|1e-131|sly:101258361|hypothetical protein	--	--	WRKY DNA -binding domain	Probable WRKY transcription factor 51 OS=Arabidopsis thaliana OX=3702 GN=WRKY51 PE=1 SV=1	PREDICTED: probable WRKY transcription factor 51 [Solanum lycopersicum]
Solyc03g052980.3	3822.04	9624.88	1.3322	1.14333e-06	5.62448e-06	up	[LKJ]	--	Molecular Function: RNA binding (GO:0003723);; Molecular Function: ATP-dependent RNA helicase activity (GO:0004004);; Molecular Function: ATP binding (GO:0005524);; Cellular Component: peroxisome (GO:0005777);; Biological Process: RNA secondary structure unwinding (GO:0010501);;	K11594|0.0|sly:101263192|K11594 DDX3X; ATP-dependent RNA helicase DDX3X [EC:3.6.4.13]	[A]	RNA processing and modification	DEAD/DEAH box helicase;; Helicase conserved C-terminal domain	DEAD-box ATP-dependent RNA helicase 37 OS=Arabidopsis thaliana OX=3702 GN=RH37 PE=2 SV=2	PREDICTED: DEAD-box ATP-dependent RNA helicase 37-like isoform X1 [Solanum lycopersicum]
Solyc03g150140.1	1.11221	362.73	8.5663	8.42596e-10	6.98753e-09	up	--	--	--	--|4e-62|spen:107027866|hypothetical protein	--	--	--	--	PREDICTED: uncharacterized protein LOC107027866 [Solanum pennellii]
Solyc10g011810.4	4002.48	22098.2	2.46505	2.44182e-12	3.00844e-11	up	[CI]	--	Cellular Component: endoplasmic reticulum (GO:0005783);; Cellular Component: endoplasmic reticulum membrane (GO:0005789);; Cellular Component: integral component of membrane (GO:0016021);; Biological Process: sphingolipid biosynthetic process (GO:0030148);; Molecular Function: metal ion binding (GO:0046872);; Molecular Function: sphingolipid delta-8 desaturase activity (GO:0052631);; Biological P…	K21734|0.0|sly:101259676|K21734 SLD; sphingolipid 8-(E/Z)-desaturase [EC:1.14.19.29]	[I]	Lipid transport and metabolism	Fatty acid desaturase;; Cytochrome b5-like Heme/Steroid binding domain	Delta(8)-fatty-acid desaturase 2 OS=Arabidopsis thaliana OX=3702 GN=SLD2 PE=1 SV=1	Delta(8)-fatty-acid desaturase [Capsicum chinense]
Solyc02g088220.3	898.622	4180.17	2.21773	0.00371328	0.00893628	up	[T]	Signal transduction mechanisms	Cellular Component: trans-Golgi network (GO:0005802);; Cellular Component: plasma membrane (GO:0005886);; Biological Process: phosphate ion transport (GO:0006817);; Cellular Component: integral component of membrane (GO:0016021);;	--|0.0|sly:101249227|hypothetical protein	[U]	Intracellular trafficking, secretion, and vesicular transport	EXS family;; SPX domain	Phosphate transporter PHO1 homolog 9 OS=Arabidopsis thaliana OX=3702 GN=PHO1-H9 PE=2 SV=1	PREDICTED: phosphate transporter PHO1 homolog 9 [Solanum lycopersicum]
Solyc09g089910.1	0	2578.28	13.4047	2.33822e-21	9.97786e-20	up	--	--	Molecular Function: DNA-binding transcription factor activity (GO:0003700);; Cellular Component: nucleus (GO:0005634);; Biological Process: transcription, DNA-templated (GO:0006351);; Biological Process: positive regulation of abscisic acid-activated signaling pathway (GO:0009789);; Biological Process: ethylene-activated signaling pathway (GO:0009873);; Biological Process: positive regulation of …	--|1e-100|sly:101260767|hypothetical protein	--	--	AP2 domain	Ethylene-responsive transcription factor ERF096 OS=Arabidopsis thaliana OX=3702 GN=ERF096 PE=1 SV=1	PREDICTED: ethylene-responsive transcription factor ERF096 [Solanum lycopersicum]
MSTRG.5733	0.658462	105.126	7.08551	1.006e-06	4.99536e-06	up	--	--	Cellular Component: integral component of membrane (GO:0016021);;	--|1e-124|sot:102578608|hypothetical protein	--	--	Late embryogenesis abundant protein	Late embryogenesis abundant protein At1g64065 OS=Arabidopsis thaliana OX=3702 GN=At1g64065 PE=2 SV=1	PREDICTED: uncharacterized protein LOC102578608 [Solanum tuberosum]
Solyc05g006310.3	0	18.1945	6.25973	0.000207202	0.000660685	up	--	--	Molecular Function: DNA-binding transcription factor activity (GO:0003700);; Cellular Component: nucleus (GO:0005634);; Biological Process: transcription, DNA-templated (GO:0006351);; Biological Process: regulation of transcription, DNA-templated (GO:0006355);; Biological Process: multicellular organism development (GO:0007275);; Biological Process: cytokinin-activated signaling pathway (GO:00097…	--|0.0|sly:101267308|hypothetical protein	--	--	C2H2-type zinc finger	Zinc finger protein 5 OS=Arabidopsis thaliana OX=3702 GN=ZFP5 PE=1 SV=1	PREDICTED: zinc finger protein 5-like [Solanum lycopersicum]
Solyc12g088000.2	0	29.4447	6.95521	1.35336e-05	5.45388e-05	up	[E]	Amino acid transport and metabolism	Molecular Function: L-tyrosine:2-oxoglutarate aminotransferase activity (GO:0004838);; Cellular Component: cytosol (GO:0005829);; Biological Process: tyrosine catabolic process (GO:0006572);; Biological Process: vitamin E biosynthetic process (GO:0010189);; Molecular Function: pyridoxal phosphate binding (GO:0030170);;	K00815|0.0|sly:101252470|K00815 TAT; tyrosine aminotransferase [EC:2.6.1.5]	[E]	Amino acid transport and metabolism	Aminotransferase class I and II	Probable aminotransferase TAT2 OS=Arabidopsis thaliana OX=3702 GN=At5g53970 PE=2 SV=1	PREDICTED: probable aminotransferase TAT2 [Solanum lycopersicum]
Solyc03g006770.4	1.97539	482.906	7.75893	4.43144e-15	8.12598e-14	up	[RTKL]	--	Molecular Function: protein serine/threonine kinase activity (GO:0004674);; Molecular Function: transmembrane receptor protein serine/threonine kinase activity (GO:0004675);; Molecular Function: ATP binding (GO:0005524);; Cellular Component: vacuole (GO:0005773);; Cellular Component: plasma membrane (GO:0005886);; Biological Process: protein phosphorylation (GO:0006468);; Cellular Component: plas…	--|0.0|sly:101252749|hypothetical protein	--	--	Protein tyrosine kinase;; Protein kinase domain;; S-locus glycoprotein domain;; D-mannose binding lectin;; PAN-like domain;; Domain of unknown function (DUF3403);; Receptor serine/threonine kinase	Receptor-like serine/threonine-protein kinase SD1-8 OS=Arabidopsis thaliana OX=3702 GN=SD18 PE=1 SV=1	PREDICTED: receptor-like serine/threonine-protein kinase SD1-8 [Solanum lycopersicum]
Solyc09g008913.1	0	62.4834	8.03606	1.51189e-05	6.03178e-05	up	[Q]	Secondary metabolites biosynthesis, transport and catabolism	Molecular Function: monooxygenase activity (GO:0004497);; Molecular Function: iron ion binding (GO:0005506);; Molecular Function: oxidoreductase activity, acting on paired donors, with incorporation or reduction of molecular oxygen (GO:0016705);; Molecular Function: heme binding (GO:0020037);;	K22983|0.0|sly:101246853|K22983 CYP76A; cytochrome P450 family 76 subfamily A	[Q]	Secondary metabolites biosynthesis, transport and catabolism	Cytochrome P450	Cytochrome P450 76A1 (Fragment) OS=Solanum melongena OX=4111 GN=CYP76A1 PE=2 SV=1	PREDICTED: LOW QUALITY PROTEIN: cytochrome P450 76A1-like [Solanum lycopersicum]
Solyc09g064330.2	0	21.3994	6.48104	4.76175e-05	0.000172134	up	[R]	General function prediction only	--	--|3e-78|sly:101243738|hypothetical protein	--	--	Protein of unknown function (DUF861)	--	PREDICTED: uncharacterized protein LOC101243738 [Solanum lycopersicum]
Solyc11g005630.1	1618.64	9120.14	2.49392	0.000163431	0.000531837	up	[RTKL]	--	Molecular Function: protein serine/threonine kinase activity (GO:0004674);; Molecular Function: ATP binding (GO:0005524);; Biological Process: defense response (GO:0006952);; Cellular Component: integral component of membrane (GO:0016021);; Molecular Function: carbohydrate binding (GO:0030246);;	--|0.0|sly:101267468|hypothetical protein	--	--	Protein kinase domain;; Protein tyrosine kinase;; D-mannose binding lectin;; S-locus glycoprotein domain;; PAN-like domain	G-type lectin S-receptor-like serine/threonine-protein kinase LECRK3 OS=Oryza sativa subsp. indica OX=39946 GN=LECRK3 PE=3 SV=2	PREDICTED: G-type lectin S-receptor-like serine/threonine-protein kinase LECRK3 [Solanum lycopersicum]
Solyc02g077360.1	1.74686	25.6799	3.88193	0.000766118	0.00216118	up	--	--	Molecular Function: DNA binding (GO:0003677);; Molecular Function: DNA-binding transcription factor activity (GO:0003700);; Cellular Component: nucleus (GO:0005634);; Biological Process: transcription, DNA-templated (GO:0006351);; Biological Process: ethylene-activated signaling pathway (GO:0009873);; Biological Process: response to chitin (GO:0010200);;	--|0.0|sly:101250863|hypothetical protein	--	--	AP2 domain	Ethylene-responsive transcription factor ERF091 OS=Arabidopsis thaliana OX=3702 GN=ERF091 PE=1 SV=1	PREDICTED: ethylene-responsive transcription factor 1B [Solanum lycopersicum]
Solyc09g042250.2	88.9644	224.989	1.33373	1.74419e-08	1.1807e-07	up	--	--	Molecular Function: RNA binding (GO:0003723);; Molecular Function: endonuclease activity (GO:0004519);; Cellular Component: mitochondrion (GO:0005739);; Biological Process: mRNA processing (GO:0006397);; Biological Process: mitochondrial mRNA modification (GO:0080156);;	--|0.0|sly:101257699|hypothetical protein	[R]	General function prediction only	PPR repeat family;; PPR repeat;; PPR repeat;; Pentatricopeptide repeat domain;; Pentacotripeptide-repeat region of PRORP	Pentatricopeptide repeat-containing protein At1g62680, mitochondrial OS=Arabidopsis thaliana OX=3702 GN=At1g62680 PE=2 SV=2	PREDICTED: pentatricopeptide repeat-containing protein At1g62670, mitochondrial-like [Solanum lycopersicum]
Solyc07g063410.3	683.69	5664.25	3.05001	1.18299e-08	8.21824e-08	up	--	--	Molecular Function: DNA binding (GO:0003677);; Cellular Component: nucleus (GO:0005634);; Biological Process: transcription, DNA-templated (GO:0006351);; Biological Process: regulation of transcription, DNA-templated (GO:0006355);;	--|0.0|sly:101248026|hypothetical protein	--	--	No apical meristem (NAM) protein	NAC domain-containing protein 72 OS=Arabidopsis thaliana OX=3702 GN=NAC072 PE=2 SV=1	JA2-like [Solanum lycopersicum]
Solyc12g088920.2	989.966	2388.71	1.26985	0.00031971	0.00098003	up	--	--	--	--|0.0|spen:107007496|hypothetical protein	--	--	Calcineurin-like phosphoesterase	--	PREDICTED: uncharacterized protein LOC101266203 [Solanum lycopersicum]
Solyc01g100430.3	658.701	1674.62	1.34617	0.00455023	0.0107322	up	[J]	Translation, ribosomal structure and biogenesis	Molecular Function: rRNA (adenine-N6,N6-)-dimethyltransferase activity (GO:0000179);; Biological Process: cell fate specification (GO:0001708);; Molecular Function: RNA binding (GO:0003723);; Cellular Component: nucleus (GO:0005634);; Cellular Component: nucleolus (GO:0005730);; Cellular Component: cytoplasm (GO:0005737);; Biological Process: cell division (GO:0051301);;	K14191|0.0|spen:107007888|K14191 DIM1; 18S rRNA (adenine1779-N6/adenine1780-N6)-dimethyltransferase [EC:2.1.1.183]	[A]	RNA processing and modification	Ribosomal RNA adenine dimethylase;; Methyltransferase domain;; Methyltransferase domain	Ribosomal RNA small subunit methyltransferase OS=Arabidopsis thaliana OX=3702 GN=DIM1A PE=1 SV=1	PREDICTED: ribosomal RNA small subunit methyltransferase [Solanum lycopersicum]
Solyc11g071770.1	403.775	1620.5	2.0042	3.93319e-05	0.000144768	up	[J]	Translation, ribosomal structure and biogenesis	Molecular Function: translation elongation factor activity (GO:0003746);; Molecular Function: GTPase activity (GO:0003924);; Molecular Function: GTP binding (GO:0005525);; Cellular Component: cytoplasm (GO:0005737);;	K14536|0.0|sly:101258526|K14536 RIA1; ribosome assembly protein 1 [EC:3.6.5.-]	[J]	Translation, ribosomal structure and biogenesis	Elongation factor Tu GTP binding domain;; Elongation factor G C-terminus;; Elongation factor Tu domain 2;; Elongation Factor G, domain II	Elongation factor 2 OS=Beta vulgaris OX=161934 PE=2 SV=1	PREDICTED: elongation factor-like GTPase 1 [Solanum lycopersicum]
Solyc06g009760.1	5.40081	31.7245	2.60278	0.00619236	0.0141068	up	[S]	Function unknown	Molecular Function: structural constituent of cell wall (GO:0005199);; Cellular Component: extracellular region (GO:0005576);; Cellular Component: cell wall (GO:0005618);; Cellular Component: plant-type cell wall (GO:0009505);; Cellular Component: plasmodesma (GO:0009506);; Biological Process: cell wall organization (GO:0071555);;	--|7e-84|nto:108945892|hypothetical protein	--	--	--	Leucine-rich repeat extensin-like protein 3 OS=Arabidopsis thaliana OX=3702 GN=LRX3 PE=1 SV=1	PREDICTED: leucine-rich repeat extensin-like protein 1 [Nicotiana tomentosiformis]
Solyc09g091560.3	894.511	2033.22	1.18369	0.000292982	0.000906683	up	--	--	--	K21437|0.0|sly:101258005|K21437 ANKRD13; ankyrin repeat domain-containing protein 13	[R]	General function prediction only	GPCR-chaperone	--	PREDICTED: ankyrin repeat domain-containing protein 13C-A-like [Solanum lycopersicum]
Solyc04g054258.1	20.1173	21200.5	10.014	9.11363e-93	4.18072e-89	up	[Q]	Secondary metabolites biosynthesis, transport and catabolism	Molecular Function: monooxygenase activity (GO:0004497);; Molecular Function: iron ion binding (GO:0005506);; Cellular Component: integral component of membrane (GO:0016021);; Molecular Function: oxidoreductase activity, acting on paired donors, with incorporation or reduction of molecular oxygen (GO:0016705);; Molecular Function: heme binding (GO:0020037);;	K20562|0.0|sly:112940639|K20562 CYP736A; biphenyl-4-hydroxylase	[Q]	Secondary metabolites biosynthesis, transport and catabolism	Cytochrome P450	Cytochrome P450 CYP736A12 OS=Panax ginseng OX=4054 PE=2 SV=1	PREDICTED: cytochrome P450 CYP736A12-like [Solanum lycopersicum]
Solyc10g011920.3	0	11.3757	5.56161	0.000698651	0.00198756	up	--	--	Cellular Component: cytoplasm (GO:0005737);; Biological Process: L-phenylalanine catabolic process (GO:0006559);; Biological Process: cinnamic acid biosynthetic process (GO:0009800);; Molecular Function: phenylalanine ammonia-lyase activity (GO:0045548);;	K10775|2e-80|sly:101247265|K10775 PAL; phenylalanine ammonia-lyase [EC:4.3.1.24]	[Q]	Secondary metabolites biosynthesis, transport and catabolism	Aromatic amino acid lyase	Phenylalanine ammonia-lyase 1 OS=Solanum tuberosum OX=4113 GN=PAL-1 PE=3 SV=1	PREDICTED: phenylalanine ammonia-lyase 1-like [Solanum lycopersicum]
Solyc01g005870.3	1170.31	4050.25	1.79104	0.00846522	0.0186472	up	[S]	Function unknown	--	--|0.0|sly:101247953|hypothetical protein	[R]	General function prediction only	Leucine rich repeat;; Leucine Rich repeats (2 copies);; Leucine Rich Repeat;; Leucine rich repeat N-terminal domain	Receptor-like protein Cf-9 OS=Solanum pimpinellifolium OX=4084 GN=CF-9 PE=1 SV=1	PREDICTED: receptor-like protein 12 [Solanum lycopersicum]
Solyc06g072520.2	39.0138	378.252	3.27575	0.00223083	0.00569911	up	--	--	Molecular Function: DNA binding (GO:0003677);; Molecular Function: DNA-binding transcription factor activity (GO:0003700);; Cellular Component: nucleus (GO:0005634);; Biological Process: transcription, DNA-templated (GO:0006351);; Biological Process: response to gibberellin (GO:0009739);;	--|0.0|sly:101248211|hypothetical protein	--	--	Helix-loop-helix DNA-binding domain	Transcription factor bHLH137 OS=Arabidopsis thaliana OX=3702 GN=BHLH137 PE=1 SV=1	PREDICTED: transcription factor bHLH137-like [Solanum lycopersicum]
Solyc09g090860.4	791.713	1668.98	1.07592	1.29749e-06	6.32183e-06	up	--	--	--	K08497|0.0|sly:101268430|K08497 SEC20; protein transport protein SEC20	--	--	Sec20	--	PREDICTED: uncharacterized protein LOC101268430 [Solanum lycopersicum]
Solyc04g007520.3	470.399	3064.54	2.70219	1.95435e-09	1.52471e-08	up	--	--	Molecular Function: CDP-diacylglycerol-serine O-phosphatidyltransferase activity (GO:0003882);; Cellular Component: endoplasmic reticulum membrane (GO:0005789);; Biological Process: phosphatidylethanolamine biosynthetic process (GO:0006646);; Biological Process: phosphatidylserine biosynthetic process (GO:0006659);; Biological Process: microsporogenesis (GO:0009556);; Cellular Component: integral…	K08730|0.0|sly:101251081|K08730 PTDSS2; phosphatidylserine synthase 2 [EC:2.7.8.29]	[I]	Lipid transport and metabolism	Phosphatidyl serine synthase	CDP-diacylglycerol--serine O-phosphatidyltransferase 1 OS=Arabidopsis thaliana OX=3702 GN=PSS1 PE=1 SV=1	PREDICTED: CDP-diacylglycerol--serine O-phosphatidyltransferase 1 [Solanum lycopersicum]
Solyc02g089090.3	3431.22	7920.14	1.2065	0.00242054	0.00613528	up	[RTKL]	--	Molecular Function: protein kinase activity (GO:0004672);; Molecular Function: protein serine/threonine kinase activity (GO:0004674);; Molecular Function: ATP binding (GO:0005524);; Cellular Component: intracellular (GO:0005622);; Cellular Component: plasma membrane (GO:0005886);; Biological Process: single fertilization (GO:0007338);; Cellular Component: plasmodesma (GO:0009506);; Biological Pro…	--|0.0|sly:101255255|hypothetical protein	[T]	Signal transduction mechanisms	Protein tyrosine kinase;; Carbohydrate-binding protein of the ER;; Protein kinase domain;; Di-glucose binding within endoplasmic reticulum	Receptor-like protein kinase FERONIA OS=Arabidopsis thaliana OX=3702 GN=FER PE=1 SV=1	PREDICTED: receptor-like protein kinase FERONIA [Solanum lycopersicum]
Solyc03g119240.3	95.0323	4479.54	5.55308	1.00341e-21	4.46169e-20	up	[RTKL]	--	Molecular Function: protein serine/threonine kinase activity (GO:0004674);; Molecular Function: ATP binding (GO:0005524);; Cellular Component: plasma membrane (GO:0005886);; Biological Process: cell surface receptor signaling pathway (GO:0007166);; Cellular Component: integral component of membrane (GO:0016021);; Molecular Function: polysaccharide binding (GO:0030247);; Biological Process: cellul…	--|0.0|sly:101247005|hypothetical protein	[T]	Signal transduction mechanisms	Protein kinase domain;; Protein tyrosine kinase;; Wall-associated receptor kinase galacturonan-binding;; Wall-associated receptor kinase C-terminal	LEAF RUST 10 DISEASE-RESISTANCE LOCUS RECEPTOR-LIKE PROTEIN KINASE-like 1.2 OS=Arabidopsis thaliana OX=3702 GN=LRK10L-1.2 PE=2 SV=3	PREDICTED: probable serine/threonine-protein kinase At1g18390 isoform X1 [Solanum tuberosum]
MSTRG.8241	3.29231	555.992	7.31615	9.95601e-10	8.16292e-09	up	--	--	--	--|2e-12|nta:107767412|hypothetical protein	--	--	VQ motif	--	hypothetical protein BC332_12740 [Capsicum chinense]
Solyc08g016804.1	15.7026	75.7174	2.24368	0.0005531	0.0016092	up	--	--	--	--|1e-155|sot:102606193|hypothetical protein	[GO]	--	--	Acidic leucine-rich nuclear phosphoprotein 32-related protein 2 OS=Oryza sativa subsp. japonica OX=39947 GN=Os03g0668900 PE=2 SV=1	PREDICTED: uncharacterized protein LOC102606193 [Solanum tuberosum]
Solyc03g097280.4	1428.28	3238.91	1.18086	0.00407097	0.00970713	up	--	--	Cellular Component: nucleus (GO:0005634);; Cellular Component: cytosol (GO:0005829);; Biological Process: transcription, DNA-templated (GO:0006351);; Biological Process: regulation of transcription, DNA-templated (GO:0006355);; Molecular Function: methyl-CpG binding (GO:0008327);;	K17583|0.0|sly:101247897|K17583 NOM1; nucleolar MIF4G domain-containing protein 1	[T]	Signal transduction mechanisms	MA3 domain;; MIF4G domain	Methyl-CpG-binding domain-containing protein 10 OS=Arabidopsis thaliana OX=3702 GN=MBD10 PE=1 SV=1	PREDICTED: nucleolar MIF4G domain-containing protein 1 [Solanum lycopersicum]
Solyc05g054180.3	731.933	2067.99	1.49761	0.00190484	0.00494146	up	--	--	Cellular Component: nucleus (GO:0005634);; Biological Process: multicellular organism development (GO:0007275);; Molecular Function: zinc ion binding (GO:0008270);; Biological Process: transport of virus in host, cell to cell (GO:0046740);;	--|0.0|sly:101247126|hypothetical protein	--	--	Coiled-coil region of Oberon;; PHD - plant homeodomain finger protein	OBERON-like protein OS=Nicotiana benthamiana OX=4100 GN=PVIP PE=1 SV=1	PREDICTED: OBERON-like protein [Solanum lycopersicum]
Solyc12g150125.1	59.0398	25302.3	8.73978	1.42666e-09	1.13917e-08	up	[I]	Lipid transport and metabolism	Biological Process: catabolic process (GO:0009056);; Molecular Function: hydrolase activity (GO:0016787);;	--|0.0|spen:107005767|hypothetical protein	[V]	Defense mechanisms	alpha/beta hydrolase fold;; Carboxylesterase family;; Steryl acetyl hydrolase	Probable carboxylesterase 120 OS=Arabidopsis thaliana OX=3702 GN=CXE20 PE=2 SV=1	PREDICTED: probable carboxylesterase 120 [Solanum pennellii]
Solyc01g005390.3	92.4043	486.839	1.57408	0.00935545	0.0203879	up	[LR]	--	Cellular Component: nucleus (GO:0005634);; Cellular Component: cytoplasm (GO:0005737);; Cellular Component: mitochondrion (GO:0005739);; Biological Process: nucleoside catabolic process (GO:0009164);; Molecular Function: hydrolase activity, acting on acid anhydrides, in phosphorus-containing anhydrides (GO:0016818);; Molecular Function: metal ion binding (GO:0046872);;	K07766|1e-116|sly:101248702|K07766 E3.6.1.52; diphosphoinositol-polyphosphate diphosphatase [EC:3.6.1.52]	[T]	Signal transduction mechanisms	NUDIX domain	Nudix hydrolase 18, mitochondrial OS=Arabidopsis thaliana OX=3702 GN=NUDT18 PE=2 SV=1	PREDICTED: nudix hydrolase 18, mitochondrial [Solanum lycopersicum]
Solyc02g079820.4	6.24183	88.134	3.73693	6.48958e-09	4.66856e-08	up	--	--	Molecular Function: RNA binding (GO:0003723);; Molecular Function: endonuclease activity (GO:0004519);; Cellular Component: mitochondrion (GO:0005739);; Biological Process: RNA modification (GO:0009451);; Cellular Component: membrane (GO:0016020);; Cellular Component: intracellular membrane-bounded organelle (GO:0043231);;	--|1e-172|sot:107058656|hypothetical protein	[R]	General function prediction only	PPR repeat family;; PPR repeat;; PPR repeat;; Pentatricopeptide repeat domain;; Pentacotripeptide-repeat region of PRORP	Pentatricopeptide repeat-containing protein At3g13160, mitochondrial OS=Arabidopsis thaliana OX=3702 GN=At3g13160 PE=1 SV=1	PREDICTED: pentatricopeptide repeat-containing protein At1g55890, mitochondrial-like [Solanum tuberosum]
Solyc06g062860.4	1664.29	4788.36	1.5242	3.48453e-05	0.000129588	up	--	--	Molecular Function: mRNA binding (GO:0003729);; Cellular Component: cytoplasmic stress granule (GO:0010494);; Biological Process: regulation of cytoplasmic mRNA processing body assembly (GO:0010603);; Biological Process: stress granule assembly (GO:0034063);;	--|0.0|sly:101261127|hypothetical protein	[A]	RNA processing and modification	Ataxin 2 SM domain;; LsmAD domain;; Ataxin-2 C-terminal region	Polyadenylate-binding protein-interacting protein 4 OS=Arabidopsis thaliana OX=3702 GN=CID4 PE=2 SV=1	PREDICTED: polyadenylate-binding protein-interacting protein 4-like isoform X2 [Solanum lycopersicum]
Solyc08g062910.4	39251.5	83063	1.08146	7.97142e-05	0.000276086	up	[J]	Translation, ribosomal structure and biogenesis	Molecular Function: mRNA binding (GO:0003729);; Molecular Function: translation elongation factor activity (GO:0003746);; Molecular Function: GTPase activity (GO:0003924);; Molecular Function: copper ion binding (GO:0005507);; Molecular Function: GTP binding (GO:0005525);; Cellular Component: nucleolus (GO:0005730);; Cellular Component: vacuolar membrane (GO:0005774);; Cellular Component: cytosol…	K03234|0.0|sly:101254320|K03234 EEF2; elongation factor 2	[J]	Translation, ribosomal structure and biogenesis	Elongation factor Tu GTP binding domain;; Elongation factor G, domain IV;; Elongation factor Tu domain 2;; Elongation Factor G, domain II;; Elongation factor G C-terminus	Elongation factor 2 OS=Arabidopsis thaliana OX=3702 GN=LOS1 PE=1 SV=1	hypothetical protein B456_013G178000 [Gossypium raimondii]
Solyc03g121490.4	1438.74	5995.92	2.05894	5.85951e-15	1.05617e-13	up	--	--	--	--|4e-38|sly:101268750|hypothetical protein	--	--	--	--	PREDICTED: protein FLX-like 3 isoform X1 [Solanum lycopersicum]
Solyc11g011060.3	2039.52	5593.44	1.45521	0.00845229	0.0186218	up	--	--	--	--|0.0|sly:101255156|hypothetical protein	--	--	--	--	PREDICTED: uncharacterized protein LOC101255156 isoform X1 [Solanum lycopersicum]
Solyc06g069100.3	0	14.8785	5.95987	5.54548e-05	0.000197917	up	--	--	Molecular Function: DNA binding (GO:0003677);; Molecular Function: DNA-binding transcription factor activity (GO:0003700);; Cellular Component: nucleus (GO:0005634);; Biological Process: transcription, DNA-templated (GO:0006351);;	--|0.0|sly:101263328|hypothetical protein	--	--	No apical meristem (NAM) protein;; VQ motif	NAC domain-containing protein 79 OS=Arabidopsis thaliana OX=3702 GN=NAC079 PE=2 SV=1	PREDICTED: NAC domain-containing protein 79 [Solanum lycopersicum]
Solyc09g005120.3	367.719	1350.39	1.39937	2.18613e-06	1.02228e-05	up	[O]	Posttranslational modification, protein turnover, chaperones	Cellular Component: endoplasmic reticulum lumen (GO:0005788);; Biological Process: response to heat (GO:0009408);; Cellular Component: plasmodesma (GO:0009506);; Biological Process: pollen tube growth (GO:0009860);; Molecular Function: oxidoreductase activity (GO:0016491);; Biological Process: cellular response to heat (GO:0034605);;	--|0.0|sly:101256620|hypothetical protein	[O]	Posttranslational modification, protein turnover, chaperones	DnaJ domain;; Thioredoxin-like domain	DnaJ protein ERDJ3A OS=Arabidopsis thaliana OX=3702 GN=ERDJ3A PE=1 SV=1	PREDICTED: dnaJ protein ERDJ3A [Solanum lycopersicum]
MSTRG.19882	19.0543	228.693	2.84428	0.000531587	0.00155405	up	--	--	--	--|8e-14|nto:104118045|hypothetical protein	--	--	--	--	hypothetical protein CQW23_24532 [Capsicum baccatum]
Solyc09g092240.3	513.593	3680.33	2.84052	8.91821e-06	3.71747e-05	up	--	--	--	K14772|0.0|sly:101248519|K14772 UTP20; U3 small nucleolar RNA-associated protein 20	[V]	Defense mechanisms	Down-regulated in metastasis	--	PREDICTED: small subunit processome component 20 homolog [Solanum lycopersicum]
MSTRG.15511	0	19.7399	6.37119	0.00093597	0.00259145	up	--	--	--	--|5e-06|nta:107770233|hypothetical protein	--	--	--	--	--
Solyc04g079820.3	32.1778	5834.8	7.48981	3.04331e-24	1.80075e-22	up	--	--	Molecular Function: phosphatidylinositol-4,5-bisphosphate 5-phosphatase activity (GO:0004439);; Cellular Component: plasma membrane (GO:0005886);; Biological Process: response to salt stress (GO:0009651);; Biological Process: response to auxin (GO:0009733);; Biological Process: response to abscisic acid (GO:0009737);; Biological Process: response to jasmonic acid (GO:0009753);; Molecular Function…	K01106|0.0|sly:101247013|K01106 E3.1.3.56; inositol-1,4,5-trisphosphate 5-phosphatase [EC:3.1.3.56]	[U]	Intracellular trafficking, secretion, and vesicular transport	Endonuclease/Exonuclease/phosphatase family	Type IV inositol polyphosphate 5-phosphatase 11 OS=Arabidopsis thaliana OX=3702 GN=IP5P11 PE=1 SV=1	PREDICTED: type IV inositol polyphosphate 5-phosphatase 11 [Solanum lycopersicum]
Solyc12g009340.2	532.257	2165.96	2.02457	3.41708e-09	2.56481e-08	up	[RTKL]	--	--	--|0.0|sly:101255467|hypothetical protein	[T]	Signal transduction mechanisms	Protein tyrosine kinase;; Protein kinase domain	Serine/threonine-protein kinase STY13 OS=Arabidopsis thaliana OX=3702 GN=STY13 PE=1 SV=2	PREDICTED: serine/threonine-protein kinase HT1-like [Solanum lycopersicum]
Solyc05g053470.3	4870.65	17765.6	1.86687	9.94151e-05	0.000337565	up	[O]	Posttranslational modification, protein turnover, chaperones	Molecular Function: ATP binding (GO:0005524);; Cellular Component: mitochondrion (GO:0005739);; Biological Process: protein refolding (GO:0042026);;	K04077|0.0|spen:107020422|K04077 groEL; chaperonin GroEL	[O]	Posttranslational modification, protein turnover, chaperones	TCP-1/cpn60 chaperonin family	Chaperonin CPN60-2, mitochondrial OS=Cucurbita maxima OX=3661 GN=CPN60-2 PE=1 SV=1	PREDICTED: chaperonin CPN60-2, mitochondrial [Solanum lycopersicum]
Solyc01g099100.4	3181.33	9753.02	1.616	0.000538152	0.00157074	up	[I]	Lipid transport and metabolism	Molecular Function: long-chain fatty acid-CoA ligase activity (GO:0004467);; Molecular Function: ATP binding (GO:0005524);; Cellular Component: peroxisome (GO:0005777);; Biological Process: fatty acid metabolic process (GO:0006631);; Biological Process: multicellular organism development (GO:0007275);; Cellular Component: glyoxysome (GO:0009514);; Biological Process: response to ozone (GO:0010193…	K01897|0.0|sly:101268145|K01897 ACSL; long-chain acyl-CoA synthetase [EC:6.2.1.3]	[I]	Lipid transport and metabolism	AMP-binding enzyme;; AMP-binding enzyme C-terminal domain	Long chain acyl-CoA synthetase 6, peroxisomal OS=Arabidopsis thaliana OX=3702 GN=LACS6 PE=1 SV=1	PREDICTED: long chain acyl-CoA synthetase 6, peroxisomal [Solanum lycopersicum]
Solyc04g015010.4	3.95077	36.146	3.1148	0.0052597	0.0122074	up	--	--	Cellular Component: cytoplasm (GO:0005737);; Cellular Component: microtubule (GO:0005874);; Biological Process: cytoskeleton organization (GO:0007010);; Molecular Function: microtubule binding (GO:0008017);; Biological Process: plant-type cell wall biogenesis (GO:0009832);; Biological Process: xylem and phloem pattern formation (GO:0010051);; Biological Process: cell wall organization (GO:0071555…	--|0.0|sly:101258246|hypothetical protein	--	--	Microtubule-associated protein 70	Microtubule-associated protein 70-5 OS=Arabidopsis thaliana OX=3702 GN=MAP70.5 PE=1 SV=1	PREDICTED: microtubule-associated protein 70-5-like [Solanum lycopersicum]
Solyc07g032100.3	2060	4895.54	1.2488	1.12931e-05	4.62478e-05	up	[R]	General function prediction only	Cellular Component: Golgi membrane (GO:0000139);; Molecular Function: structural molecule activity (GO:0005198);; Cellular Component: cytosol (GO:0005829);; Cellular Component: plasma membrane (GO:0005886);; Biological Process: intracellular protein transport (GO:0006886);; Biological Process: ER to Golgi vesicle-mediated transport (GO:0006888);; Biological Process: retrograde vesicle-mediated tr…	K05236|0.0|sly:101264027|K05236 COPA; coatomer subunit alpha	[U]	Intracellular trafficking, secretion, and vesicular transport	Coatomer (COPI) alpha subunit C-terminus;; Coatomer WD associated region;; WD domain, G-beta repeat;; Anaphase-promoting complex subunit 4 WD40 domain	Coatomer subunit alpha-1 OS=Arabidopsis thaliana OX=3702 GN=At1g62020 PE=2 SV=2	PREDICTED: coatomer subunit alpha-1-like [Solanum lycopersicum]
Solyc03g006930.3	0	175.048	9.52409	7.65733e-07	3.88498e-06	up	[T]	Signal transduction mechanisms	Molecular Function: protein serine/threonine phosphatase activity (GO:0004722);; Biological Process: response to abscisic acid (GO:0009737);; Molecular Function: metal ion binding (GO:0046872);;	K14497|0.0|sly:101253664|K14497 PP2C; protein phosphatase 2C [EC:3.1.3.16]	[T]	Signal transduction mechanisms	Protein phosphatase 2C	Probable protein phosphatase 2C 75 OS=Arabidopsis thaliana OX=3702 GN=AHG1 PE=1 SV=1	PREDICTED: probable protein phosphatase 2C 75 isoform X1 [Solanum lycopersicum]
Solyc05g054790.1	0.329231	36.7783	6.31399	1.5915e-06	7.63541e-06	up	--	--	--	--|3e-66|sly:101256879|hypothetical protein	--	--	--	--	PREDICTED: dirigent protein 24-like [Solanum lycopersicum]
Solyc01g096500.3	3735.81	9150.15	1.29226	0.000984901	0.00271328	up	[IR]	--	Molecular Function: ATP binding (GO:0005524);; Molecular Function: D-erythro-sphingosine kinase activity (GO:0017050);; Biological Process: sphingolipid biosynthetic process (GO:0030148);;	--|0.0|sly:101267846|hypothetical protein	[IT]	--	Diacylglycerol kinase catalytic domain	Sphingoid long-chain bases kinase 1 OS=Arabidopsis thaliana OX=3702 GN=LCBK1 PE=1 SV=1	PREDICTED: sphingoid long-chain bases kinase 1 [Solanum lycopersicum]
Solyc09g082540.3	1133.12	3185.69	1.49051	7.75704e-08	4.71378e-07	up	[R]	General function prediction only	Cellular Component: nucleus (GO:0005634);; Cellular Component: cytoplasm (GO:0005737);; Biological Process: response to unfolded protein (GO:0006986);; Biological Process: response to heat (GO:0009408);; Biological Process: response to wounding (GO:0009611);; Biological Process: cellular response to heat (GO:0034605);; Biological Process: chaperone-mediated protein complex assembly (GO:0051131);;…	--|0.0|sly:101253624|hypothetical protein	[EG]	--	Tetratricopeptide repeat;; Tetratricopeptide repeat;; TPR repeat;; Tetratricopeptide repeat	Hsp70-Hsp90 organizing protein 1 OS=Glycine max OX=3847 GN=HOP1 PE=1 SV=2	PREDICTED: E3 ubiquitin-protein ligase CHIP [Solanum lycopersicum]
Solyc07g063560.4	45.4631	528.431	3.53837	4.29122e-13	5.9293e-12	up	--	--	--	--|0.0|sly:101243730|hypothetical protein	--	--	Cotton fibre expressed protein;; Domain of unknown function (DUF4408)	--	PREDICTED: uncharacterized protein LOC101243730 [Solanum lycopersicum]
Solyc01g097240.3	584.829	129828	7.79416	2.28273e-11	2.42868e-10	up	--	--	Cellular Component: extracellular region (GO:0005576);; Cellular Component: cell wall (GO:0005618);; Biological Process: defense response to bacterium (GO:0042742);; Biological Process: defense response to fungus (GO:0050832);;	--|1e-107|sly:544069|hypothetical protein	[R]	General function prediction only	Barwin family	Pathogenesis-related protein P2 OS=Solanum lycopersicum OX=4081 PE=2 SV=1	pathogenesis-related protein P2 precursor [Solanum lycopersicum]
Solyc01g080250.3	2883.44	7110.79	1.30221	6.78607e-10	5.7312e-09	up	--	--	Cellular Component: nucleus (GO:0005634);; Biological Process: response to osmotic stress (GO:0006970);; Biological Process: protein ubiquitination (GO:0016567);; Biological Process: cellular response to water deprivation (GO:0042631);; Biological Process: cellular response to salt stress (GO:0071472);;	K10523|0.0|spen:107007886|K10523 SPOP; speckle-type POZ protein	[DR]	--	BTB/POZ domain	BTB/POZ and MATH domain-containing protein 2 OS=Arabidopsis thaliana OX=3702 GN=BPM2 PE=1 SV=1	PREDICTED: BTB/POZ and MATH domain-containing protein 2 [Solanum lycopersicum]
Solyc04g056570.3	18.8535	121.457	2.67259	3.31495e-06	1.49355e-05	up	[S]	Function unknown	Molecular Function: ATP binding (GO:0005524);; Cellular Component: cytoplasm (GO:0005737);; Biological Process: signal transduction (GO:0007165);; Biological Process: plant-type hypersensitive response (GO:0009626);; Molecular Function: ADP binding (GO:0043531);;	--|0.0|sly:101248007|hypothetical protein	--	--	TIR domain;; NB-ARC domain;; Leucine Rich repeats (2 copies);; TIR domain;; Leucine rich repeat	TMV resistance protein N OS=Nicotiana glutinosa OX=35889 GN=N PE=1 SV=1	PREDICTED: TMV resistance protein N-like [Solanum lycopersicum]
Solyc09g074950.3	4713.15	10308.6	1.12888	0.0072208	0.0161818	up	[O]	Posttranslational modification, protein turnover, chaperones	--	--|0.0|sly:101250339|hypothetical protein	[O]	Posttranslational modification, protein turnover, chaperones	ATPase family associated with various cellular activities (AAA);; Holliday junction DNA helicase ruvB N-terminus;; AAA domain (dynein-related subfamily);; FHA domain	ATPase family AAA domain-containing protein FIGL1 OS=Arabidopsis thaliana OX=3702 GN=FIGL1 PE=2 SV=2	PREDICTED: uncharacterized protein LOC101250339 isoform X2 [Solanum lycopersicum]
Solyc02g087100.1	1.11221	203.523	7.77758	8.09165e-10	6.72651e-09	up	--	--	Molecular Function: peroxidase activity (GO:0004601);; Biological Process: response to oxidative stress (GO:0006979);; Molecular Function: heme binding (GO:0020037);; Biological Process: oxylipin biosynthetic process (GO:0031408);; Molecular Function: metal ion binding (GO:0046872);; Molecular Function: dioxygenase activity (GO:0051213);;	K10529|5e-43|sot:102583448|K10529 DOX; alpha-dioxygenase [EC:1.14.99.-]	[R]	General function prediction only	Animal haem peroxidase	Alpha-dioxygenase 2 OS=Arabidopsis thaliana OX=3702 GN=DOX2 PE=2 SV=1	PREDICTED: alpha-dioxygenase 1-like [Solanum tuberosum]
Solyc08g006750.4	102.341	37374.9	8.51716	6.44092e-94	3.5456e-90	up	[E]	Amino acid transport and metabolism	Molecular Function: histidine decarboxylase activity (GO:0004398);; Biological Process: carboxylic acid metabolic process (GO:0019752);; Molecular Function: pyridoxal phosphate binding (GO:0030170);;	K22427|0.0|sly:101249664|K22427 AADC; phenylalanine decarboxylase [EC:4.1.1.53]	[E]	Amino acid transport and metabolism	Pyridoxal-dependent decarboxylase conserved domain	Histidine decarboxylase OS=Solanum lycopersicum OX=4081 GN=HDC PE=2 SV=1	PREDICTED: histidine decarboxylase [Solanum lycopersicum]
Solyc12g042300.2	37.4916	226.842	2.61223	1.39708e-06	6.76995e-06	up	[E]	Amino acid transport and metabolism	Cellular Component: plant-type vacuole (GO:0000325);; Cellular Component: vacuole (GO:0005773);; Cellular Component: vacuolar membrane (GO:0005774);; Cellular Component: Golgi apparatus (GO:0005794);; Cellular Component: plant-type vacuole membrane (GO:0009705);; Biological Process: protein transport (GO:0015031);; Molecular Function: peptide transmembrane transporter activity (GO:0015197);; Mole…	K14638|0.0|sly:101252061|K14638 SLC15A3_4; solute carrier family 15 (peptide/histidine transporter), member 3/4	[E]	Amino acid transport and metabolism	POT family	Protein NRT1/ PTR FAMILY 8.3 OS=Arabidopsis thaliana OX=3702 GN=NPF8.3 PE=1 SV=1	PREDICTED: protein NRT1/ PTR FAMILY 8.3-like isoform X1 [Solanum lycopersicum]
Solyc09g011060.2	275.345	624.368	1.17865	0.000199312	0.000637668	up	--	--	Molecular Function: protein serine/threonine kinase activity (GO:0004674);; Molecular Function: ATP binding (GO:0005524);; Cellular Component: plasma membrane (GO:0005886);; Biological Process: response to salicylic acid (GO:0009751);; Cellular Component: integral component of membrane (GO:0016021);; Molecular Function: carbohydrate binding (GO:0030246);;	--|0.0|sly:101250147|hypothetical protein	--	--	Legume lectin domain;; Protein kinase domain;; Protein tyrosine kinase;; Oligonucleotide/oligosaccharide-binding (OB)-fold	L-type lectin-domain containing receptor kinase IV.1 OS=Arabidopsis thaliana OX=3702 GN=LECRK41 PE=2 SV=1	clade IV lectin receptor kinase [Solanum lycopersicum]
MSTRG.1719	3.29231	51.7971	3.82192	5.16189e-06	2.25481e-05	up	--	--	--	--|1e-61|sot:107061963|hypothetical protein	--	--	--	--	PREDICTED: uncharacterized protein LOC107061963 [Solanum tuberosum]
Solyc09g082170.4	34.0699	191.865	2.49981	6.78685e-09	4.87095e-08	up	--	--	Molecular Function: RNA binding (GO:0003723);; Molecular Function: endonuclease activity (GO:0004519);; Molecular Function: zinc ion binding (GO:0008270);; Biological Process: RNA modification (GO:0009451);; Cellular Component: intracellular membrane-bounded organelle (GO:0043231);;	--|0.0|sly:101250159|hypothetical protein	[R]	General function prediction only	PPR repeat;; PPR repeat family;; DYW family of nucleic acid deaminases;; PPR repeat;; Pentatricopeptide repeat domain;; Pentacotripeptide-repeat region of PRORP;; Tetratricopeptide repeat	Pentatricopeptide repeat-containing protein At4g14820 OS=Arabidopsis thaliana OX=3702 GN=PCMP-H3 PE=2 SV=1	PREDICTED: pentatricopeptide repeat-containing protein At4g14820 [Solanum lycopersicum]
Solyc06g082380.3	276.49	943.845	1.77376	6.05637e-06	2.61119e-05	up	--	--	Cellular Component: plasma membrane (GO:0005886);;	--|1e-145|sly:101248788|hypothetical protein	--	--	LURP-one-related	Protein LURP-one-related 7 OS=Arabidopsis thaliana OX=3702 GN=At2g30270 PE=2 SV=1	PREDICTED: protein LURP-one-related 7 [Solanum lycopersicum]
Solyc12g009140.3	8188.19	27605.6	1.75338	6.49106e-05	0.000228816	up	[O]	Posttranslational modification, protein turnover, chaperones	Molecular Function: threonine-type endopeptidase activity (GO:0004298);; Cellular Component: nucleus (GO:0005634);; Cellular Component: cytoplasm (GO:0005737);; Biological Process: ubiquitin-dependent protein catabolic process (GO:0006511);; Cellular Component: proteasome core complex, alpha-subunit complex (GO:0019773);;	K02730|1e-176|sot:102582717|K02730 PSMA6; 20S proteasome subunit alpha 1 [EC:3.4.25.1]	[O]	Posttranslational modification, protein turnover, chaperones	Proteasome subunit;; Proteasome subunit A N-terminal signature	Proteasome subunit alpha type-6 OS=Nicotiana tabacum OX=4097 GN=PAA1 PE=2 SV=1	PREDICTED: proteasome subunit alpha type-6 [Solanum lycopersicum]
Solyc07g066520.3	937.224	1933.51	1.04397	1.56818e-05	6.23736e-05	up	--	--	Cellular Component: plasma membrane (GO:0005886);; Biological Process: transport (GO:0006810);; Cellular Component: integral component of membrane (GO:0016021);; Molecular Function: transmembrane transporter activity (GO:0022857);;	--|0.0|sly:101255902|hypothetical protein	--	--	--	Uncharacterized protein At4g15545 OS=Arabidopsis thaliana OX=3702 GN=At4g15545 PE=1 SV=1	PREDICTED: uncharacterized protein At4g15545 isoform X1 [Solanum lycopersicum]
Solyc08g076670.3	2100.68	6129.73	1.54532	6.24232e-05	0.00022084	up	[S]	Function unknown	Cellular Component: endoplasmic reticulum (GO:0005783);; Cellular Component: endoplasmic reticulum membrane (GO:0005789);; Cellular Component: integral component of membrane (GO:0016021);;	--|0.0|sly:101263342|hypothetical protein	[S]	Function unknown	SNARE associated Golgi protein	Uncharacterized membrane protein At4g09580 OS=Arabidopsis thaliana OX=3702 GN=At4g09580 PE=1 SV=1	PREDICTED: uncharacterized membrane protein At4g09580 [Solanum lycopersicum]
Solyc11g068440.2	1292.91	8333.29	2.68829	0.000275184	0.000857097	up	--	--	Molecular Function: hydrolase activity, hydrolyzing O-glycosyl compounds (GO:0004553);; Cellular Component: extracellular region (GO:0005576);; Cellular Component: cell wall (GO:0005618);; Cellular Component: nucleus (GO:0005634);; Cellular Component: cytoplasm (GO:0005737);; Biological Process: carbohydrate metabolic process (GO:0005975);; Biological Process: defense response (GO:0006952);; Mole…	--|0.0|sly:101259605|hypothetical protein	--	--	Glycosyl hydrolases family 17	Glucan endo-1,3-beta-glucosidase 14 OS=Arabidopsis thaliana OX=3702 GN=At2g27500 PE=1 SV=2	PREDICTED: glucan endo-1,3-beta-glucosidase 14 [Solanum lycopersicum]
Solyc10g079920.2	599.643	1975.23	1.7202	3.09119e-06	1.40099e-05	up	--	--	--	--|7e-56|spen:107031929|hypothetical protein	--	--	Phosphatidylinositol N-acetylglucosaminyltransferase subunit Y	--	hypothetical protein CQW23_24824 [Capsicum baccatum]
Solyc04g082340.3	934.757	1966.03	1.07261	0.0027512	0.00685595	up	--	--	--	--|0.0|sly:101256970|hypothetical protein	[S]	Function unknown	Zinc carboxypeptidase	--	PREDICTED: mast cell carboxypeptidase A [Solanum lycopersicum]
Solyc05g007580.1	382.862	1364.08	1.83351	0.00435374	0.0103135	up	--	--	Molecular Function: DNA binding (GO:0003677);; Cellular Component: nucleus (GO:0005634);; Biological Process: transcription, DNA-templated (GO:0006351);; Biological Process: regulation of transcription, DNA-templated (GO:0006355);; Biological Process: response to gibberellin (GO:0009739);; Biological Process: gibberellic acid mediated signaling pathway (GO:0009740);; Molecular Function: protein h…	--|0.0|sly:101267309|hypothetical protein	--	--	ZF-HD protein dimerisation region	Zinc-finger homeodomain protein 10 OS=Arabidopsis thaliana OX=3702 GN=ZHD10 PE=1 SV=1	PREDICTED: zinc-finger homeodomain protein 10-like [Solanum lycopersicum]
Solyc06g083280.2	44.9013	172.704	1.94758	0.00360013	0.00869821	up	[U]	Intracellular trafficking, secretion, and vesicular transport	Cellular Component: endoplasmic reticulum membrane (GO:0005789);; Biological Process: protein retention in ER lumen (GO:0006621);; Biological Process: protein transport (GO:0015031);; Cellular Component: integral component of membrane (GO:0016021);; Biological Process: vesicle-mediated transport (GO:0016192);; Molecular Function: ER retention sequence binding (GO:0046923);;	K10949|0.0|sly:101251998|K10949 KDELR; ER lumen protein retaining receptor	[U]	Intracellular trafficking, secretion, and vesicular transport	ER lumen protein retaining receptor	ER lumen protein-retaining receptor OS=Petunia hybrida OX=4102 GN=ERD2 PE=2 SV=1	PREDICTED: putative ER lumen protein-retaining receptor C28H8.4 [Solanum lycopersicum]
Solyc11g071920.3	2682.91	7742.12	1.52853	0.000260671	0.000815818	up	[T]	Signal transduction mechanisms	Molecular Function: phosphoprotein phosphatase activity (GO:0004721);; Cellular Component: nucleus (GO:0005634);; Cellular Component: cytosol (GO:0005829);; Cellular Component: plasma membrane (GO:0005886);; Biological Process: brassinosteroid mediated signaling pathway (GO:0009742);; Molecular Function: metal ion binding (GO:0046872);;	--|0.0|sly:101262078|hypothetical protein	[R]	General function prediction only	Calcineurin-like phosphoesterase;; Galactose oxidase, central domain;; Galactose oxidase, central domain;; Kelch motif;; Kelch motif;; Kelch motif;; Kelch motif	Serine/threonine-protein phosphatase BSL3 OS=Arabidopsis thaliana OX=3702 GN=BSL3 PE=1 SV=2	PREDICTED: serine/threonine-protein phosphatase BSL3-like isoform X2 [Solanum lycopersicum]
Solyc12g056230.2	4436.65	17575.9	1.98609	0.00355199	0.00859699	up	[O]	Posttranslational modification, protein turnover, chaperones	Molecular Function: peroxidase activity (GO:0004601);; Molecular Function: glutathione peroxidase activity (GO:0004602);; Cellular Component: nucleus (GO:0005634);; Cellular Component: cytosol (GO:0005829);; Biological Process: response to oxidative stress (GO:0006979);;	K00432|1e-124|sly:101267098|K00432 gpx; glutathione peroxidase [EC:1.11.1.9]	[O]	Posttranslational modification, protein turnover, chaperones	Glutathione peroxidase;; AhpC/TSA family;; Redoxin	Probable glutathione peroxidase 8 OS=Arabidopsis thaliana OX=3702 GN=GPX8 PE=2 SV=1	glutathione peroxidase [Solanum lycopersicum]
Solyc06g008890.4	812.482	1957.33	1.26829	0.011413	0.0242553	up	[RTKL]	--	Molecular Function: protein serine/threonine kinase activity (GO:0004674);; Molecular Function: ATP binding (GO:0005524);; Cellular Component: plasma membrane (GO:0005886);; Biological Process: protein phosphorylation (GO:0006468);; Cellular Component: integral component of membrane (GO:0016021);;	--|0.0|spen:107022042|hypothetical protein	[T]	Signal transduction mechanisms	Protein kinase domain;; Protein tyrosine kinase	Probable receptor-like protein kinase At5g20050 OS=Arabidopsis thaliana OX=3702 GN=At5g20050 PE=2 SV=1	PREDICTED: probable receptor-like protein kinase At5g20050 [Solanum lycopersicum]
Solyc01g104070.3	1706.09	9477.05	2.47366	2.58229e-05	9.84965e-05	up	--	--	Biological Process: obsolete protein import into nucleus, docking (GO:0000059);; Biological Process: protein import into nucleus, translocation (GO:0000060);; Cellular Component: nucleoplasm (GO:0005654);; Cellular Component: cytoplasm (GO:0005737);; Biological Process: NLS-bearing protein import into nucleus (GO:0006607);; Biological Process: ribosomal protein import into nucleus (GO:0006610);; …	K20221|0.0|sly:101252925|K20221 IPO4; importin-4	[YU]	--	HEAT repeat;; HEAT repeats;; HEAT-like repeat;; Importin-beta N-terminal domain;; Vacuolar 14 Fab1-binding region;; non-SMC mitotic condensation complex subunit 1;; RNAPII transcription regulator C-terminal;; Interferon-related developmental regulator (IFRD);; Domain of unknown function (DUF3385);; Parkin co-regulated protein;; rRNA processing/ribosome biogenesis	Transportin-1 OS=Arabidopsis thaliana OX=3702 GN=TRN1 PE=1 SV=1	PREDICTED: importin-4 [Solanum lycopersicum]
Solyc03g005990.3	1087.11	2287.48	1.07317	0.00285227	0.00708217	up	--	--	Molecular Function: DNA binding (GO:0003677);; Molecular Function: DNA-binding transcription factor activity (GO:0003700);; Biological Process: transcription, DNA-templated (GO:0006351);; Biological Process: regulation of transcription, DNA-templated (GO:0006355);; Biological Process: brassinosteroid mediated signaling pathway (GO:0009742);;	--|0.0|sot:102582327|hypothetical protein	--	--	BES1/BZR1 plant transcription factor, N-terminal	BES1/BZR1 homolog protein 4 OS=Arabidopsis thaliana OX=3702 GN=BEH4 PE=1 SV=1	PREDICTED: BES1/BZR1 homolog protein 4 isoform X1 [Solanum lycopersicum]
Solyc10g076250.2	257.427	2543.31	3.30475	1.13833e-07	6.7235e-07	up	[E]	Amino acid transport and metabolism	Cellular Component: mitochondrion (GO:0005739);; Molecular Function: alanine-glyoxylate transaminase activity (GO:0008453);; Biological Process: photorespiration (GO:0009853);; Molecular Function: pyridoxal phosphate binding (GO:0030170);; Molecular Function: identical protein binding (GO:0042802);; Biological Process: cellular response to nitrogen levels (GO:0043562);;	K00827|0.0|sly:101268729|K00827 AGXT2; alanine-glyoxylate transaminase / (R)-3-amino-2-methylpropionate-pyruvate transaminase [EC:2.6.1.44 2.6.1.40]	[E]	Amino acid transport and metabolism	Aminotransferase class-III	Alanine--glyoxylate aminotransferase 2 homolog 3, mitochondrial OS=Arabidopsis thaliana OX=3702 GN=At3g08860 PE=2 SV=1	PREDICTED: alanine--glyoxylate aminotransferase 2 homolog 2, mitochondrial-like [Solanum lycopersicum]
Solyc06g052050.4	14.8892	523.201	5.14235	1.43042e-11	1.56982e-10	up	[O]	Posttranslational modification, protein turnover, chaperones	Molecular Function: ATP binding (GO:0005524);; Cellular Component: endoplasmic reticulum lumen (GO:0005788);;	K09490|0.0|spen:107021803|K09490 HSPA5; heat shock 70kDa protein 5	[O]	Posttranslational modification, protein turnover, chaperones	Hsp70 protein;; MreB/Mbl protein;; NAD-specific glutamate dehydrogenase	Luminal-binding protein 4 OS=Nicotiana tabacum OX=4097 GN=BIP4 PE=2 SV=1	PREDICTED: luminal-binding protein 4-like [Solanum pennellii]
Solyc02g087290.3	637.902	2054.57	1.68665	1.83709e-06	8.71345e-06	up	[G]	Carbohydrate transport and metabolism	Cellular Component: Golgi membrane (GO:0000139);; Molecular Function: alpha-mannosidase activity (GO:0004559);; Molecular Function: mannosyl-oligosaccharide 1,3-1,6-alpha-mannosidase activity (GO:0004572);; Cellular Component: endosome (GO:0005768);; Cellular Component: Golgi apparatus (GO:0005794);; Cellular Component: trans-Golgi network (GO:0005802);; Biological Process: mannose metabolic proc…	K01231|0.0|sly:101266287|K01231 MAN2; alpha-mannosidase II [EC:3.2.1.114]	[G]	Carbohydrate transport and metabolism	Glycosyl hydrolases family 38 N-terminal domain;; Glycosyl hydrolases family 38 C-terminal domain;; Alpha mannosidase middle domain	Alpha-mannosidase 2 OS=Arabidopsis thaliana OX=3702 GN=GMII PE=1 SV=1	PREDICTED: alpha-mannosidase 2 [Solanum lycopersicum]
Solyc04g077600.3	619.877	1636.36	1.39852	6.85989e-16	1.42177e-14	up	--	--	--	--|0.0|sly:101253480|hypothetical protein	--	--	BSD domain	--	PREDICTED: uncharacterized protein LOC101253480 [Solanum lycopersicum]
Solyc05g053150.2	0.329231	768.071	10.6956	3.29398e-11	3.41353e-10	up	[KAD]	--	Molecular Function: RNA polymerase II transcription factor activity, sequence-specific DNA binding (GO:0000981);; Molecular Function: transcription factor activity, RNA polymerase II transcription factor recruiting (GO:0001135);; Molecular Function: DNA-binding transcription factor activity (GO:0003700);; Cellular Component: nucleus (GO:0005634);; Biological Process: transcription, DNA-templated …	K09422|1e-176|sly:101248880|K09422 MYBP; transcription factor MYB, plant	[K]	Transcription	Myb-like DNA-binding domain;; Myb-like DNA-binding domain	Transcription factor MYB59 OS=Arabidopsis thaliana OX=3702 GN=MYB59 PE=2 SV=2	PREDICTED: transcription factor MYB24-like [Solanum lycopersicum]
Solyc09g010070.1	5.25414	33.5862	2.61013	0.00030618	0.000943389	up	--	--	Molecular Function: RNA binding (GO:0003723);; Molecular Function: endonuclease activity (GO:0004519);; Molecular Function: zinc ion binding (GO:0008270);; Biological Process: RNA modification (GO:0009451);; Cellular Component: intracellular membrane-bounded organelle (GO:0043231);;	--|0.0|sly:101258097|hypothetical protein	[R]	General function prediction only	DYW family of nucleic acid deaminases;; PPR repeat;; PPR repeat family;; PPR repeat;; Pentatricopeptide repeat domain;; Pentacotripeptide-repeat region of PRORP	Pentatricopeptide repeat-containing protein At4g33990 OS=Arabidopsis thaliana OX=3702 GN=EMB2758 PE=3 SV=2	PREDICTED: pentatricopeptide repeat-containing protein At4g21065 [Solanum lycopersicum]
Solyc01g067740.3	25846.1	117057	2.17922	4.5047e-09	3.32673e-08	up	[P]	Inorganic ion transport and metabolism	Molecular Function: superoxide dismutase activity (GO:0004784);; Molecular Function: copper ion binding (GO:0005507);; Cellular Component: cytoplasm (GO:0005737);; Molecular Function: zinc ion binding (GO:0008270);; Biological Process: removal of superoxide radicals (GO:0019430);;	K04565|1e-110|spen:107007989|K04565 SOD1; superoxide dismutase, Cu-Zn family [EC:1.15.1.1]	[P]	Inorganic ion transport and metabolism	Copper/zinc superoxide dismutase (SODC)	Superoxide dismutase [Cu-Zn] 2 OS=Solanum lycopersicum OX=4081 GN=SODCC.5 PE=3 SV=3	superoxide dismutase [Cu-Zn] 2 [Solanum lycopersicum]
Solyc06g071280.4	1541.03	5189.12	1.75114	0.00261636	0.00657051	up	--	--	Biological Process: response to singlet oxygen (GO:0000304);; Biological Process: response to hypoxia (GO:0001666);; Cellular Component: nucleus (GO:0005634);; Cellular Component: cytoplasm (GO:0005737);; Cellular Component: endoplasmic reticulum (GO:0005783);; Biological Process: lipid metabolic process (GO:0006629);; Biological Process: plant-type hypersensitive response (GO:0009626);; Biologic…	K18875|0.0|sly:101256979|K18875 EDS1; enhanced disease susceptibility 1 protein	--	--	Lipase (class 3)	Protein EDS1 OS=Arabidopsis thaliana OX=3702 GN=EDS1 PE=1 SV=1	protein EDS1 [Solanum lycopersicum]
MSTRG.14904	16.0285	273.094	4.086	1.1617e-06	5.7067e-06	up	--	--	Cellular Component: mitochondrion (GO:0005739);; Molecular Function: 3-deoxy-manno-octulosonate cytidylyltransferase activity (GO:0008690);; Biological Process: pollen development (GO:0009555);; Biological Process: pollen tube growth (GO:0009860);; Cellular Component: integral component of mitochondrial outer membrane (GO:0031307);; Biological Process: CMP-keto-3-deoxy-D-manno-octulosonic acid bi…	--	--	--	--	3-deoxy-manno-octulosonate cytidylyltransferase, mitochondrial OS=Arabidopsis thaliana OX=3702 GN=KDSB PE=1 SV=1	3-deoxy-manno-octulosonate cytidylyltransferase, mitochondrial [Capsicum annuum]
Solyc04g071590.3	3.41005	6449.3	10.8901	1.0342e-29	1.06214e-27	up	--	--	Biological Process: response to stress (GO:0006950);;	--|1e-77|sly:101247212|hypothetical protein	--	--	ABA/WDS induced protein	Abscisic stress-ripening protein 3 OS=Solanum lycopersicum OX=4081 GN=ASR3 PE=4 SV=2	abscisic stress-ripening protein 3 [Solanum lycopersicum]
Solyc08g080670.1	8.2976	36906	12.1182	1.32769e-22	6.59629e-21	up	--	--	--	--|0.0|sly:543878|hypothetical protein	--	--	Thaumatin family	Osmotin-like protein OSML15 OS=Solanum commersonii OX=4109 PE=2 SV=1	PR5-like protein precursor [Solanum lycopersicum]
Solyc12g044740.2	5799.32	19456.6	1.7462	1.06537e-12	1.38907e-11	up	--	--	Molecular Function: calmodulin binding (GO:0005516);; Biological Process: ubiquitin-dependent protein catabolic process (GO:0006511);; Cellular Component: plasmodesma (GO:0009506);; Biological Process: protein deubiquitination (GO:0016579);; Molecular Function: thiol-dependent ubiquitinyl hydrolase activity (GO:0036459);;	K11843|0.0|spen:107007362|K11843 USP14; ubiquitin carboxyl-terminal hydrolase 14 [EC:3.4.19.12]	[O]	Posttranslational modification, protein turnover, chaperones	Ubiquitin carboxyl-terminal hydrolase;; Ubiquitin carboxyl-terminal hydrolase;; Ubiquitin family	Ubiquitin carboxyl-terminal hydrolase 6 OS=Arabidopsis thaliana OX=3702 GN=UBP6 PE=1 SV=1	PREDICTED: ubiquitin carboxyl-terminal hydrolase 6 [Solanum lycopersicum]
Solyc09g089640.2	1624.59	6561.14	2.01412	6.20331e-13	8.37371e-12	up	--	--	--	--|0.0|sly:101243639|hypothetical protein	--	--	Protein of unknown function (DUF668);; Domain of unknown function (DUF3475)	--	PREDICTED: uncharacterized protein LOC101243639 [Solanum lycopersicum]
Solyc03g025380.3	67.0083	6464.54	6.59927	8.03264e-41	1.93939e-38	up	--	--	Molecular Function: peroxidase activity (GO:0004601);; Cellular Component: cell wall (GO:0005618);; Cellular Component: Golgi apparatus (GO:0005794);; Cellular Component: cytosol (GO:0005829);; Biological Process: response to oxidative stress (GO:0006979);; Biological Process: lignin biosynthetic process (GO:0009809);; Biological Process: xylem development (GO:0010089);; Molecular Function: heme …	K00430|0.0|sly:101258529|K00430 E1.11.1.7; peroxidase [EC:1.11.1.7]	--	--	Peroxidase	Peroxidase 52 OS=Arabidopsis thaliana OX=3702 GN=PER52 PE=2 SV=1	PREDICTED: peroxidase P7-like [Solanum lycopersicum]
Solyc07g066080.3	1500.24	18419.7	3.61806	5.74909e-07	2.98788e-06	up	--	--	Molecular Function: ATP binding (GO:0005524);; Biological Process: protein ubiquitination (GO:0016567);; Molecular Function: transferase activity (GO:0016740);;	K06689|1e-109|sly:101264951|K06689 UBE2D; ubiquitin-conjugating enzyme E2 D [EC:2.3.2.23]	[O]	Posttranslational modification, protein turnover, chaperones	Ubiquitin-conjugating enzyme	Ubiquitin-conjugating enzyme E2 28 OS=Arabidopsis thaliana OX=3702 GN=UBC28 PE=1 SV=1	PREDICTED: ubiquitin-conjugating enzyme E2 28 [Solanum lycopersicum]
Solyc07g053440.4	1805.46	3788.36	1.06887	6.05498e-05	0.000214737	up	--	--	Molecular Function: structural constituent of nuclear pore (GO:0005487);; Molecular Function: phospholipid binding (GO:0005543);; Cellular Component: nuclear envelope (GO:0005635);; Cellular Component: cytosol (GO:0005829);; Biological Process: RNA export from nucleus (GO:0006405);; Biological Process: protein import into nucleus (GO:0006606);; Biological Process: negative regulation of auxin med…	--|0.0|sly:101258386|hypothetical protein	--	--	--	Nuclear pore complex protein NUP62 OS=Arabidopsis thaliana OX=3702 GN=NUP62 PE=1 SV=1	PREDICTED: uncharacterized protein LOC101258386 [Solanum lycopersicum]
Solyc01g095400.4	9994.71	24960.1	1.32042	3.36086e-11	3.4776e-10	up	--	--	Cellular Component: nucleus (GO:0005634);; Biological Process: response to red light (GO:0010114);; Biological Process: protein ubiquitination (GO:0016567);; Cellular Component: Cul3-RING ubiquitin ligase complex (GO:0031463);; Molecular Function: protein homodimerization activity (GO:0042803);; Molecular Function: protein heterodimerization activity (GO:0046982);;	--|0.0|sly:101266876|hypothetical protein	--	--	BTB/POZ domain;; BTB And C-terminal Kelch	BTB/POZ domain-containing protein POB1 OS=Arabidopsis thaliana OX=3702 GN=POB1 PE=1 SV=2	BTB/POZ domain-containing protein POB1 [Solanum lycopersicum]
Solyc01g105190.4	149.908	1762.19	3.55135	1.57493e-06	7.56122e-06	up	--	--	--	--|3e-51|sly:112940013|hypothetical protein	--	--	--	--	PREDICTED: protein DA1-related 1 isoform X1 [Solanum lycopersicum]
Solyc06g008600.3	583.421	3097.37	2.40807	1.70237e-09	1.33874e-08	up	--	--	Molecular Function: ubiquitin-protein transferase activity (GO:0004842);; Molecular Function: zinc ion binding (GO:0008270);; Biological Process: response to water deprivation (GO:0009414);; Biological Process: protein ubiquitination (GO:0016567);; Biological Process: protein autoubiquitination (GO:0051865);;	K16277|0.0|sly:101247223|K16277 DRIP; E3 ubiquitin-protein ligase DRIP [EC:2.3.2.27]	[S]	Function unknown	Zinc finger, C3HC4 type (RING finger);; RING-type zinc-finger;; Zinc finger, C3HC4 type (RING finger)	E3 ubiquitin protein ligase DRIP2 OS=Arabidopsis thaliana OX=3702 GN=DRIP2 PE=1 SV=1	PREDICTED: E3 ubiquitin protein ligase DRIP2-like isoform X1 [Solanum lycopersicum]
Solyc07g150145.1	2004.51	4034.76	1.00918	0.00184222	0.00479437	up	--	--	--	--|1e-171|sly:543591|hypothetical protein	--	--	--	--	uncharacterized LOC543591 [Solanum lycopersicum]
Solyc01g080570.4	0	17653.4	16.1802	3.36932e-35	5.23938e-33	up	[F]	Nucleotide transport and metabolism	Cellular Component: cytosol (GO:0005829);; Biological Process: purine nucleoside catabolic process (GO:0006152);; Biological Process: uridine catabolic process (GO:0006218);; Molecular Function: uridine nucleosidase activity (GO:0045437);; Molecular Function: adenosine nucleosidase activity (GO:0047622);; Molecular Function: inosine nucleosidase activity (GO:0047724);; Molecular Function: xanthos…	--|0.0|sly:101244900|hypothetical protein	[F]	Nucleotide transport and metabolism	Inosine-uridine preferring nucleoside hydrolase	Uridine nucleosidase 1 OS=Arabidopsis thaliana OX=3702 GN=URH1 PE=1 SV=2	PREDICTED: uncharacterized protein LOC101244900 [Solanum lycopersicum]
Solyc03g120410.3	461.176	1238.12	1.4253	0.00132467	0.00355294	up	--	--	Cellular Component: cytosol (GO:0005829);; Biological Process: single fertilization (GO:0007338);; Biological Process: pollen germination (GO:0009846);; Biological Process: pollen tube growth (GO:0009860);; Molecular Function: transferase activity (GO:0016740);;	--|1e-120|sly:101245338|hypothetical protein	--	--	--	Protein CDI OS=Arabidopsis thaliana OX=3702 GN=CDI PE=2 SV=1	PREDICTED: protein CDI-like [Solanum lycopersicum]
Solyc02g094440.4	6022.72	23656.8	1.97387	8.63593e-08	5.20919e-07	up	--	--	--	K13250|1e-133|spen:107011829|K13250 SSR2; translocon-associated protein subunit beta	[U]	Intracellular trafficking, secretion, and vesicular transport	Translocon-associated protein beta (TRAPB)	--	PREDICTED: translocon-associated protein subunit beta [Solanum lycopersicum]
Solyc07g016200.3	7322.61	20428.5	1.48017	0.00124177	0.00334558	up	[O]	Posttranslational modification, protein turnover, chaperones	Molecular Function: threonine-type endopeptidase activity (GO:0004298);; Cellular Component: nucleus (GO:0005634);; Cellular Component: cytoplasm (GO:0005737);; Cellular Component: proteasome core complex (GO:0005839);; Biological Process: proteolysis involved in cellular protein catabolic process (GO:0051603);;	K02738|1e-170|sly:101256394|K02738 PSMB6; 20S proteasome subunit beta 1 [EC:3.4.25.1]	[O]	Posttranslational modification, protein turnover, chaperones	Proteasome subunit	Proteasome subunit beta type-6 OS=Nicotiana tabacum OX=4097 PE=2 SV=1	PREDICTED: proteasome subunit beta type-6 [Solanum lycopersicum]
Solyc05g054460.3	1498.47	3481.83	1.21655	5.65914e-06	2.4545e-05	up	[M]	Cell wall/membrane/envelope biogenesis	--	K00729|0.0|spen:107018869|K00729 ALG5; dolichyl-phosphate beta-glucosyltransferase [EC:2.4.1.117]	[R]	General function prediction only	Glycosyl transferase family 2;; Glycosyltransferase like family 2	Dolichol-phosphate mannosyltransferase subunit 1 OS=Arabidopsis thaliana OX=3702 GN=DPMS1 PE=1 SV=1	PREDICTED: dolichyl-phosphate beta-glucosyltransferase [Solanum lycopersicum]
Solyc06g071210.3	1799.49	6457.24	1.84222	3.71489e-18	1.0662e-16	up	[RTKL]	--	Molecular Function: protein kinase activity (GO:0004672);; Molecular Function: protein serine/threonine kinase activity (GO:0004674);; Molecular Function: ATP binding (GO:0005524);; Cellular Component: nucleus (GO:0005634);; Cellular Component: cytoplasm (GO:0005737);; Biological Process: protein phosphorylation (GO:0006468);; Biological Process: response to osmotic stress (GO:0006970);; Biologic…	K04688|0.0|sly:101246352|K04688 RPS6KB; ribosomal protein S6 kinase beta [EC:2.7.11.1]	[RT]	--	Protein kinase domain;; Protein tyrosine kinase;; Kinase-like;; Protein kinase C terminal domain	Serine/threonine-protein kinase AtPK1/AtPK6 OS=Arabidopsis thaliana OX=3702 GN=ATPK1 PE=1 SV=1	serine/threonine-protein kinase AtPK1/AtPK6 [Solanum lycopersicum]
Solyc12g044800.3	2676.45	6273.81	1.22844	5.40714e-07	2.82832e-06	up	[T]	Signal transduction mechanisms	Cellular Component: protein phosphatase type 2A complex (GO:0000159);; Biological Process: mitotic cell cycle (GO:0000278);; Cellular Component: cytosol (GO:0005829);; Biological Process: protein dephosphorylation (GO:0006470);; Molecular Function: protein phosphatase regulator activity (GO:0019888);; Biological Process: developmental process (GO:0032502);; Biological Process: peptidyl-serine dep…	K04354|0.0|sly:101251957|K04354 PPP2R2; serine/threonine-protein phosphatase 2A regulatory subunit B	[T]	Signal transduction mechanisms	WD domain, G-beta repeat	Serine/threonine protein phosphatase 2A 55 kDa regulatory subunit B beta isoform OS=Arabidopsis thaliana OX=3702 GN=PP2AB2 PE=1 SV=1	PREDICTED: serine/threonine protein phosphatase 2A 55 kDa regulatory subunit B beta isoform-like isoform X2 [Solanum lycopersicum]
MSTRG.20623	1.42953	20.4021	3.93463	0.000329018	0.0010061	up	--	--	--	--|4e-23|sly:101258515|hypothetical protein	--	--	--	--	PREDICTED: uncharacterized protein LOC101258515 [Solanum lycopersicum]
Solyc04g007490.3	350.54	1503.83	2.09921	8.61224e-05	0.000296675	up	--	--	Molecular Function: ATP binding (GO:0005524);; Cellular Component: cytoplasm (GO:0005737);; Biological Process: plant-type hypersensitive response (GO:0009626);; Cellular Component: membrane (GO:0016020);; Molecular Function: ADP binding (GO:0043531);;	--|0.0|sly:101246620|hypothetical protein	[T]	Signal transduction mechanisms	NB-ARC domain;; Late blight resistance protein R1	Putative late blight resistance protein homolog R1B-16 OS=Solanum demissum OX=50514 GN=R1B-16 PE=3 SV=1	PREDICTED: putative late blight resistance protein homolog R1A-3 [Solanum lycopersicum]
Solyc02g065580.3	631.301	2708.88	2.10193	2.22702e-07	1.25175e-06	up	--	--	Cellular Component: Golgi apparatus (GO:0005794);; Cellular Component: integral component of membrane (GO:0016021);; Molecular Function: oxidoreductase activity (GO:0016491);; Molecular Function: metal ion binding (GO:0046872);; Biological Process: oxidation-reduction process (GO:0055114);;	K08360|1e-167|spen:107008946|K08360 CYB561; cytochrome b-561 [EC:7.2.1.3]	[C]	Energy production and conversion	Eukaryotic cytochrome b561	Probable transmembrane ascorbate ferrireductase 2 OS=Arabidopsis thaliana OX=3702 GN=CYB561B PE=1 SV=1	PREDICTED: probable transmembrane ascorbate ferrireductase 2 [Solanum lycopersicum]
Solyc08g082920.3	1272.44	2673.95	1.07159	0.00206677	0.00531692	up	[S]	Function unknown	--	--|1e-119|spen:107026923|hypothetical protein	[S]	Function unknown	ORMDL family	--	PREDICTED: ORM1-like protein 3 [Solanum lycopersicum]
Solyc08g007220.3	51995.3	116527	1.1642	0.00392767	0.00939147	up	[R]	General function prediction only	Molecular Function: RNA binding (GO:0003723);; Cellular Component: nucleus (GO:0005634);; Biological Process: response to light stimulus (GO:0009416);; Cellular Component: perinuclear region of cytoplasm (GO:0048471);;	K13199|0.0|spen:107028304|K13199 SERBP1; plasminogen activator inhibitor 1 RNA-binding protein	[R]	General function prediction only	Hyaluronan / mRNA binding family	RGG repeats nuclear RNA binding protein A (Fragment) OS=Nicotiana tabacum OX=4097 GN=RggA PE=2 SV=1	PREDICTED: plasminogen activator inhibitor 1 RNA-binding protein-like [Solanum pennellii]
Solyc11g020870.3	786.557	2417.21	1.62059	3.13557e-05	0.000117724	up	[S]	Function unknown	--	--|0.0|sly:101254260|hypothetical protein	[R]	General function prediction only	Uncharacterised protein family (UPF0160)	--	PREDICTED: UPF0160 protein [Solanum lycopersicum]
MSTRG.21153	3.7563	31.3277	3.10877	0.00118211	0.00319989	up	--	--	Molecular Function: nucleic acid binding (GO:0003676);; Molecular Function: RNA-directed DNA polymerase activity (GO:0003964);; Molecular Function: aspartic-type endopeptidase activity (GO:0004190);; Molecular Function: endonuclease activity (GO:0004519);; Molecular Function: zinc ion binding (GO:0008270);; Biological Process: DNA integration (GO:0015074);;	--|1e-104|sot:107062612|hypothetical protein	[R]	General function prediction only	gag-polypeptide of LTR copia-type	Retrovirus-related Pol polyprotein from transposon TNT 1-94 OS=Nicotiana tabacum OX=4097 PE=2 SV=1	PREDICTED: uncharacterized protein LOC107062612 [Solanum tuberosum]
Solyc06g076550.4	3.06379	62.7772	4.32719	0.0022876	0.00582461	up	--	--	Molecular Function: UDP-glucosyltransferase activity (GO:0035251);; Biological Process: (-)-secologanin biosynthetic process (GO:1900994);;	--|0.0|sly:101249182|hypothetical protein	[GC]	--	UDP-glucoronosyl and UDP-glucosyl transferase	UDP-glucose iridoid glucosyltransferase OS=Catharanthus roseus OX=4058 GN=UGT76A2 PE=1 SV=1	PREDICTED: UDP-glucose iridoid glucosyltransferase-like [Solanum lycopersicum]
Solyc11g021360.3	5.80347	25.802	2.13395	0.00290332	0.00719076	up	--	--	--	--|5e-16|sot:102599019|hypothetical protein	--	--	--	--	PREDICTED: ethylene-responsive transcription factor CRF2 [Solanum tuberosum]
Solyc01g096050.4	1496.27	4033.49	1.43028	0.000198115	0.000634281	up	--	--	Molecular Function: DNA-binding transcription factor activity (GO:0003700);; Cellular Component: nucleus (GO:0005634);; Cellular Component: cytoplasm (GO:0005737);; Biological Process: transcription, DNA-templated (GO:0006351);; Biological Process: regulation of transcription, DNA-templated (GO:0006355);; Molecular Function: transcription regulatory region DNA binding (GO:0044212);;	--|0.0|sly:101254734|hypothetical protein	--	--	bHLH-MYC and R2R3-MYB transcription factors N-terminal;; Helix-loop-helix DNA-binding domain	Transcription factor bHLH13 OS=Arabidopsis thaliana OX=3702 GN=BHLH13 PE=1 SV=1	PREDICTED: transcription factor bHLH13-like [Solanum lycopersicum]
Solyc12g049570.3	2786.19	6668.62	1.25882	0.00021553	0.000685413	up	--	--	Molecular Function: DNA binding (GO:0003677);; Cellular Component: nucleus (GO:0005634);; Biological Process: transcription, DNA-templated (GO:0006351);; Biological Process: regulation of transcription, DNA-templated (GO:0006355);; Molecular Function: zinc ion binding (GO:0008270);;	--|0.0|sly:101260515|hypothetical protein	--	--	ARID/BRIGHT DNA binding domain	AT-rich interactive domain-containing protein 4 OS=Arabidopsis thaliana OX=3702 GN=ARID4 PE=2 SV=1	PREDICTED: AT-rich interactive domain-containing protein 4 [Solanum lycopersicum]
Solyc04g009500.4	4597.22	24304.7	2.40244	4.62108e-14	7.37337e-13	up	--	--	Molecular Function: transcription coactivator activity (GO:0003713);; Cellular Component: nucleus (GO:0005634);; Biological Process: transcription, DNA-templated (GO:0006351);; Biological Process: regulation of transcription, DNA-templated (GO:0006355);; Biological Process: response to salicylic acid (GO:0009751);; Cellular Component: mediator complex (GO:0016592);; Molecular Function: chromatin …	K14972|0.0|sly:101257852|K14972 PAXIP1; PAX-interacting protein 1	--	--	--	Mediator of RNA polymerase II transcription subunit 15a OS=Arabidopsis thaliana OX=3702 GN=MED15A PE=1 SV=1	PREDICTED: mediator of RNA polymerase II transcription subunit 15a isoform X3 [Solanum lycopersicum]
Solyc11g150146.1	225795	611936	1.43837	1.59632e-05	6.33646e-05	up	[J]	Translation, ribosomal structure and biogenesis	Molecular Function: translation elongation factor activity (GO:0003746);; Molecular Function: GTPase activity (GO:0003924);; Molecular Function: GTP binding (GO:0005525);; Cellular Component: intracellular (GO:0005622);; Cellular Component: cytoplasm (GO:0005737);;	K03231|0.0|cann:107847369|K03231 EEF1A; elongation factor 1-alpha	[J]	Translation, ribosomal structure and biogenesis	Elongation factor Tu GTP binding domain;; Elongation factor Tu C-terminal domain;; Elongation factor Tu domain 2	Elongation factor 1-alpha OS=Solanum lycopersicum OX=4081 PE=2 SV=1	PREDICTED: elongation factor 1-alpha-like [Capsicum annuum]
MSTRG.13126	1.31692	137.718	6.55183	5.24363e-07	2.74801e-06	up	--	--	--	--|1e-13|sly:104648096|hypothetical protein	--	--	--	--	PREDICTED: protein yippee-like At3g08990 [Solanum lycopersicum]
MSTRG.13883	0	9.02436	5.25093	0.0168627	0.0342354	up	--	--	--	--|5e-09|oeu:111395500|hypothetical protein	--	--	--	--	uncharacterized protein LOC111395500 [Olea europaea var. sylvestris]
Solyc01g009030.4	663.919	3145.93	2.24417	7.76763e-13	1.03433e-11	up	--	--	Cellular Component: mitochondrion (GO:0005739);; Cellular Component: mitochondrial outer membrane (GO:0005741);; Cellular Component: integral component of membrane (GO:0016021);; Biological Process: galactolipid biosynthetic process (GO:0019375);; Cellular Component: protein-containing complex (GO:0043234);; Biological Process: hydrogen peroxide biosynthetic process (GO:0050665);;	K18158|0.0|sly:101253612|K18158 NCA2; nuclear control of ATPase protein 2	--	--	ATP synthase regulation protein NCA2	Protein DGS1, mitochondrial OS=Arabidopsis thaliana OX=3702 GN=DGS1 PE=1 SV=1	PREDICTED: protein DGS1, mitochondrial [Solanum lycopersicum]
Solyc11g007480.1	0	3.42513	3.84169	0.0183361	0.0368678	up	[GC]	--	Biological Process: metabolic process (GO:0008152);; Molecular Function: transferase activity, transferring hexosyl groups (GO:0016758);;	--|0.0|sly:101251348|hypothetical protein	[GC]	--	UDP-glucoronosyl and UDP-glucosyl transferase;; Glycosyltransferase family 28 C-terminal domain	Beta-D-glucosyl crocetin beta-1,6-glucosyltransferase OS=Gardenia jasminoides OX=114476 GN=UGT94E5 PE=1 SV=1	PREDICTED: beta-D-glucosyl crocetin beta-1,6-glucosyltransferase-like [Solanum lycopersicum]
Solyc04g082810.4	5.73169	185.47	5.00401	9.53364e-13	1.25133e-11	up	--	--	Molecular Function: AT DNA binding (GO:0003680);; Molecular Function: double-stranded DNA binding (GO:0003690);; Molecular Function: DNA-binding transcription factor activity (GO:0003700);; Cellular Component: nucleus (GO:0005634);; Biological Process: chromatin organization (GO:0006325);; Biological Process: transcription, DNA-templated (GO:0006351);; Biological Process: photomorphogenesis (GO:0…	--|1e-176|sly:101244283|hypothetical protein	--	--	Domain of unknown function (DUF296)	AT-hook motif nuclear-localized protein 27 OS=Arabidopsis thaliana OX=3702 GN=AHL27 PE=1 SV=1	PREDICTED: AT-hook motif nuclear-localized protein 27 isoform X1 [Solanum lycopersicum]
Solyc01g080850.4	1982.69	5019.77	1.33982	2.79863e-05	0.000106116	up	[U]	Intracellular trafficking, secretion, and vesicular transport	Molecular Function: phosphoprotein phosphatase activity (GO:0004721);;	--|0.0|sly:101250628|hypothetical protein	[U]	Intracellular trafficking, secretion, and vesicular transport	Sec23/Sec24 trunk domain;; Sec23/Sec24 zinc finger	Formin-like protein 6 OS=Oryza sativa subsp. japonica OX=39947 GN=FH6 PE=2 SV=2	PREDICTED: protein transport protein SEC23 [Solanum lycopersicum]
Solyc10g008140.3	5414.76	16851.4	1.63796	6.16165e-08	3.80705e-07	up	[O]	Posttranslational modification, protein turnover, chaperones	Cellular Component: mitochondrion (GO:0005739);; Cellular Component: mitochondrial respiratory chain complex I (GO:0005747);; Cellular Component: vacuolar membrane (GO:0005774);; Cellular Component: integral component of membrane (GO:0016021);;	K17081|0.0|spen:107002321|K17081 PHB2; prohibitin 2	[O]	Posttranslational modification, protein turnover, chaperones	SPFH domain / Band 7 family	Prohibitin-1, mitochondrial OS=Arabidopsis thaliana OX=3702 GN=PHB1 PE=1 SV=1	PREDICTED: prohibitin-1, mitochondrial [Solanum pennellii]
Solyc06g074550.3	66.8576	457.438	2.77416	5.70878e-06	2.47447e-05	up	--	--	--	--|1e-66|nsy:104218762|hypothetical protein	--	--	--	--	hypothetical protein A4A49_19283 [Nicotiana attenuata]
Solyc10g074980.2	16527.2	41037.7	1.31209	5.89291e-05	0.000209583	up	--	--	Cellular Component: Golgi membrane (GO:0000139);; Molecular Function: calcium ion binding (GO:0005509);; Cellular Component: late endosome (GO:0005770);; Cellular Component: endoplasmic reticulum (GO:0005783);; Cellular Component: Golgi apparatus (GO:0005794);; Cellular Component: trans-Golgi network (GO:0005802);; Cellular Component: plasma membrane (GO:0005886);; Biological Process: protein tar…	--|0.0|sly:101261176|hypothetical protein	--	--	PA domain	Vacuolar-sorting receptor 1 OS=Arabidopsis thaliana OX=3702 GN=VSR1 PE=1 SV=2	PREDICTED: vacuolar-sorting receptor 1-like isoform X2 [Solanum lycopersicum]
Solyc02g093020.3	231.144	1033.59	2.16184	1.55063e-12	1.97226e-11	up	--	--	Cellular Component: plasma membrane (GO:0005886);; Cellular Component: integral component of membrane (GO:0016021);;	--|0.0|sly:101246680|hypothetical protein	--	--	Plant protein of unknown function	UPF0481 protein At3g47200 OS=Arabidopsis thaliana OX=3702 GN=At3g47200 PE=2 SV=1	PREDICTED: UPF0481 protein At3g47200 [Solanum lycopersicum]
Solyc02g067630.3	0	804.734	23.3481	7.59072e-13	1.01372e-11	up	[M]	Cell wall/membrane/envelope biogenesis	Molecular Function: polygalacturonase activity (GO:0004650);; Cellular Component: extracellular region (GO:0005576);; Cellular Component: cell wall (GO:0005618);; Biological Process: carbohydrate metabolic process (GO:0005975);; Biological Process: fruit ripening (GO:0009835);; Biological Process: cell wall organization (GO:0071555);;	K01184|0.0|sly:544004|K01184 E3.2.1.15; polygalacturonase [EC:3.2.1.15]	--	--	Glycosyl hydrolases family 28;; Pectate lyase superfamily protein	Polygalacturonase OS=Prunus persica OX=3760 PE=2 SV=1	polygalacturonase 1 precursor [Solanum lycopersicum]
Solyc06g050720.3	1680.41	5331.45	1.66538	3.24396e-05	0.000121528	up	[L]	Replication, recombination and repair	Molecular Function: nucleic acid binding (GO:0003676);; Molecular Function: endonuclease activity (GO:0004519);;	--|0.0|sly:101265342|hypothetical protein	--	--	Staphylococcal nuclease homologue	Uncharacterized 38.1 kDa protein OS=Capnoides sempervirens OX=3464 PE=2 SV=1	PREDICTED: staphylococcal-like nuclease CAN2 [Solanum lycopersicum]
MSTRG.1270	0	428.573	10.816	1.93676e-13	2.80418e-12	up	--	--	--	--|0.0|spen:107024847|hypothetical protein	--	--	C1 domain;; PHD-finger	--	PREDICTED: uncharacterized protein LOC101255237 [Solanum lycopersicum]
Solyc03g113420.4	870.217	5337.23	2.61574	1.15347e-08	8.02935e-08	up	[E]	Amino acid transport and metabolism	Cellular Component: plasma membrane (GO:0005886);; Cellular Component: plasmodesma (GO:0009506);; Cellular Component: integral component of membrane (GO:0016021);; Biological Process: response to karrikin (GO:0080167);; Molecular Function: glucosinolate:proton symporter activity (GO:0090448);; Biological Process: phloem glucosinolate loading (GO:0090449);; Biological Process: glucosinolate transp…	--|0.0|sly:101267693|hypothetical protein	[E]	Amino acid transport and metabolism	POT family	Protein NRT1/ PTR FAMILY 2.11 OS=Arabidopsis thaliana OX=3702 GN=NPF2.11 PE=1 SV=1	protein NRT1/ PTR FAMILY 2.11-like [Solanum lycopersicum]
Solyc02g090120.1	6.4004	177.595	4.81852	9.21411e-08	5.53611e-07	up	--	--	--	--|2e-27|nsy:104237137|hypothetical protein	--	--	--	--	PREDICTED: uncharacterized protein LOC104237137 [Nicotiana sylvestris]
Solyc01g057445.1	682.802	7116	2.83746	0.000150632	0.000493629	up	--	--	Molecular Function: transcription coactivator activity (GO:0003713);; Cellular Component: nucleus (GO:0005634);; Biological Process: transcription, DNA-templated (GO:0006351);; Biological Process: regulation of transcription, DNA-templated (GO:0006355);; Biological Process: response to salicylic acid (GO:0009751);; Cellular Component: mediator complex (GO:0016592);; Molecular Function: chromatin …	--|2e-35|sly:101250919|hypothetical protein	--	--	KIX domain	Mediator of RNA polymerase II transcription subunit 15a OS=Arabidopsis thaliana OX=3702 GN=MED15A PE=1 SV=1	PREDICTED: mediator of RNA polymerase II transcription subunit 15a [Solanum lycopersicum]
Solyc09g011550.3	89.7624	11893.6	7.04683	6.36632e-37	1.20846e-34	up	[O]	Posttranslational modification, protein turnover, chaperones	Molecular Function: glutathione transferase activity (GO:0004364);; Biological Process: defense response (GO:0006952);; Biological Process: response to biotic stimulus (GO:0009607);;	K00799|1e-159|sly:101266149|K00799 GST; glutathione S-transferase [EC:2.5.1.18]	[O]	Posttranslational modification, protein turnover, chaperones	Glutathione S-transferase, N-terminal domain;; Glutathione S-transferase, N-terminal domain;; Glutathione S-transferase, C-terminal domain;; Glutathione S-transferase, N-terminal domain;; Glutathione S-transferase, C-terminal domain	Probable glutathione S-transferase OS=Solanum tuberosum OX=4113 GN=PRP1 PE=2 SV=1	PREDICTED: probable glutathione S-transferase [Solanum lycopersicum]
MSTRG.8927	1.31692	15.7724	3.39864	0.00609522	0.0139149	up	--	--	--	--|8e-12|sot:102594085|hypothetical protein	[S]	Function unknown	--	--	PREDICTED: vacuolar protein 8 [Solanum tuberosum]
Solyc12g013570.2	84.769	298.45	1.81997	0.015541	0.0318647	up	--	--	Biological Process: negative regulation of cell proliferation (GO:0008285);; Cellular Component: integral component of membrane (GO:0016021);; Biological Process: pollen sperm cell differentiation (GO:0048235);;	--|9e-85|cann:107868455|hypothetical protein	--	--	PLAC8 family	Cell number regulator 2 OS=Zea mays OX=4577 GN=CNR2 PE=2 SV=1	PREDICTED: cell number regulator 2-like [Solanum pennellii]
Solyc12g055855.2	1707.3	10157.6	2.01097	0.000826776	0.00231686	up	[S]	Function unknown	--	--|1e-117|sly:101248754|hypothetical protein	[S]	Function unknown	ORMDL family	--	PREDICTED: uncharacterized protein C119.09c [Solanum lycopersicum]
Solyc03g117350.1	288.13	1108.28	1.94223	1.48302e-07	8.6061e-07	up	--	--	--	--|0.0|sly:101261601|hypothetical protein	[E]	Amino acid transport and metabolism	Transmembrane amino acid transporter protein;; Tryptophan/tyrosine permease family	Amino acid transporter AVT6E OS=Arabidopsis thaliana OX=3702 GN=AVT6E PE=2 SV=1	PREDICTED: probable sodium-coupled neutral amino acid transporter 6 [Solanum lycopersicum]
Solyc11g069050.2	2681.67	5378.16	1.0038	0.00252628	0.00637394	up	[IQ]	--	Molecular Function: fatty-acyl-CoA synthase activity (GO:0004321);; Molecular Function: ATP binding (GO:0005524);; Cellular Component: peroxisome (GO:0005777);; Biological Process: jasmonic acid biosynthetic process (GO:0009695);; Molecular Function: ligase activity (GO:0016874);; Biological Process: oxylipin biosynthetic process (GO:0031408);;	K01904|0.0|sly:101249706|K01904 4CL; 4-coumarate--CoA ligase [EC:6.2.1.12]	[I]	Lipid transport and metabolism	AMP-binding enzyme;; AMP-binding enzyme C-terminal domain	4-coumarate--CoA ligase-like 7 OS=Arabidopsis thaliana OX=3702 GN=4CLL7 PE=1 SV=1	PREDICTED: 4-coumarate--CoA ligase-like 7 [Solanum lycopersicum]
Solyc05g012590.4	1053.61	2834.24	1.42709	0.000174988	0.000566165	up	[R]	General function prediction only	Molecular Function: acyl binding (GO:0000035);; Cellular Component: Golgi membrane (GO:0000139);; Cellular Component: endosome (GO:0005768);; Cellular Component: Golgi apparatus (GO:0005794);; Cellular Component: trans-Golgi network (GO:0005802);; Biological Process: cell tip growth (GO:0009932);; Cellular Component: integral component of membrane (GO:0016021);; Molecular Function: protein-cystei…	K06694|1e-166|sly:101250015|K06694 PSMD10; 26S proteasome non-ATPase regulatory subunit 10	[O]	Posttranslational modification, protein turnover, chaperones	Ankyrin repeats (3 copies);; Ankyrin repeats (many copies);; Ankyrin repeats (many copies);; Ankyrin repeat;; Ankyrin repeat	Protein S-acyltransferase 24 OS=Arabidopsis thaliana OX=3702 GN=PAT24 PE=2 SV=1	PREDICTED: 26S proteasome non-ATPase regulatory subunit 10 [Solanum lycopersicum]
Solyc03g031980.4	330.491	1774.64	2.4236	0.00183761	0.00478327	up	[RTKL]	--	Molecular Function: protein serine/threonine kinase activity (GO:0004674);; Molecular Function: ATP binding (GO:0005524);; Cellular Component: plasma membrane (GO:0005886);; Cellular Component: integral component of membrane (GO:0016021);; Molecular Function: carbohydrate binding (GO:0030246);;	--|0.0|sly:101260206|hypothetical protein	--	--	Legume lectin domain;; Protein tyrosine kinase;; Protein kinase domain	Probable L-type lectin-domain containing receptor kinase S.5 OS=Arabidopsis thaliana OX=3702 GN=LECRKS5 PE=2 SV=1	clade XVI lectin receptor kinase [Solanum lycopersicum]
Solyc12g009990.2	6399.28	31549.4	2.30154	1.32578e-15	2.6177e-14	up	[U]	Intracellular trafficking, secretion, and vesicular transport	Molecular Function: GTPase activity (GO:0003924);; Molecular Function: GTP binding (GO:0005525);; Cellular Component: signal recognition particle, endoplasmic reticulum targeting (GO:0005786);; Biological Process: SRP-dependent cotranslational protein targeting to membrane (GO:0006614);; Molecular Function: 7S RNA binding (GO:0008312);;	K13431|0.0|sly:101266797|K13431 SRPR; signal recognition particle receptor subunit alpha	[U]	Intracellular trafficking, secretion, and vesicular transport	Signal recognition particle, alpha subunit, N-terminal;; SRP54-type protein, GTPase domain;; SRP54-type protein, helical bundle domain	Signal recognition particle 54 kDa protein 1 OS=Solanum lycopersicum OX=4081 PE=3 SV=1	PREDICTED: signal recognition particle receptor subunit alpha [Solanum lycopersicum]
Solyc03g019800.4	683.711	2272.63	1.73193	0.000297027	0.000917962	up	--	--	Molecular Function: RNA polymerase II transcription factor activity, sequence-specific DNA binding (GO:0000981);; Molecular Function: transcription factor activity, RNA polymerase II transcription factor recruiting (GO:0001135);; Cellular Component: nucleus (GO:0005634);; Biological Process: transcription, DNA-templated (GO:0006351);; Biological Process: regulation of transcription by RNA polymer…	--|0.0|sly:101250866|hypothetical protein	[K]	Transcription	Myb-like DNA-binding domain;; Myb-like DNA-binding domain	Transcription factor MYB3R-1 OS=Arabidopsis thaliana OX=3702 GN=MYB3R1 PE=2 SV=1	PREDICTED: uncharacterized protein LOC101250866 [Solanum lycopersicum]
Solyc03g083540.3	1510.56	3137.32	1.05468	1.99801e-06	9.41505e-06	up	--	--	Biological Process: spliceosomal snRNP assembly (GO:0000387);; Cellular Component: nucleus (GO:0005634);; Cellular Component: cytosol (GO:0005829);; Cellular Component: plasma membrane (GO:0005886);; Biological Process: chloride transport (GO:0006821);; Biological Process: cell volume homeostasis (GO:0006884);; Cellular Component: methylosome (GO:0034709);; Cellular Component: pICln-Sm protein co…	K05019|1e-172|sly:101250971|K05019 CLNS1A; chloride channel, nucleotide-sensitive, 1A	[P]	Inorganic ion transport and metabolism	Regulator of volume decrease after cellular swelling	Chloride conductance regulatory protein ICln OS=Arabidopsis thaliana OX=3702 GN=At5g62290 PE=2 SV=1	PREDICTED: chloride conductance regulatory protein ICln [Solanum lycopersicum]
Solyc01g098760.4	3781.99	8680.65	1.19867	0.00371729	0.00894516	up	--	--	Cellular Component: cell wall (GO:0005618);; Cellular Component: cytoplasm (GO:0005737);; Biological Process: metal ion transport (GO:0030001);; Molecular Function: transition metal ion binding (GO:0046914);; Biological Process: cellular transition metal ion homeostasis (GO:0046916);;	--|0.0|sly:101260479|hypothetical protein	[P]	Inorganic ion transport and metabolism	Heavy-metal-associated domain	Heavy metal-associated isoprenylated plant protein 32 OS=Arabidopsis thaliana OX=3702 GN=HIPP32 PE=2 SV=1	PREDICTED: neurogenic protein mastermind [Solanum lycopersicum]
Solyc07g063520.3	2422.77	9386.51	1.95401	1.64129e-08	1.11488e-07	up	--	--	Molecular Function: transporter activity (GO:0005215);; Biological Process: transport (GO:0006810);; Cellular Component: integral component of membrane (GO:0016021);;	--|0.0|sly:101244889|hypothetical protein	[T]	Signal transduction mechanisms	Organic solute transporter Ostalpha	Protein LAZ1 homolog 1 OS=Arabidopsis thaliana OX=3702 GN=At1g77220 PE=2 SV=1	PREDICTED: transmembrane protein 184C [Solanum lycopersicum]
Solyc02g062100.4	798.496	2799.21	1.80894	1.86975e-07	1.06328e-06	up	--	--	Cellular Component: plasma membrane (GO:0005886);; Biological Process: circadian rhythm (GO:0007623);; Biological Process: response to cold (GO:0009409);; Biological Process: response to water deprivation (GO:0009414);; Cellular Component: chloroplast (GO:0009507);; Biological Process: response to high light intensity (GO:0009644);; Biological Process: response to salt stress (GO:0009651);; Biolo…	K19366|0.0|sly:101253155|K19366 SPG20; spartin	--	--	Senescence-associated protein	Protein EARLY-RESPONSIVE TO DEHYDRATION 7, chloroplastic OS=Arabidopsis thaliana OX=3702 GN=ERD7 PE=1 SV=1	PREDICTED: protein EARLY-RESPONSIVE TO DEHYDRATION 7, chloroplastic-like [Solanum lycopersicum]
Solyc08g080310.2	0	643.163	11.4012	1.14492e-16	2.62826e-15	up	[V]	Defense mechanisms	Molecular Function: drug transmembrane transporter activity (GO:0015238);; Molecular Function: antiporter activity (GO:0015297);; Cellular Component: integral component of membrane (GO:0016021);;	K03327|0.0|sly:101265948|K03327 TC.MATE; multidrug resistance protein, MATE family	[R]	General function prediction only	MatE	Protein DETOXIFICATION 49 OS=Arabidopsis thaliana OX=3702 GN=DTX49 PE=2 SV=1	PREDICTED: protein DETOXIFICATION 49-like [Solanum lycopersicum]
Solyc05g006800.2	69.8044	195.282	1.4958	3.20829e-06	1.44881e-05	up	--	--	Molecular Function: RNA binding (GO:0003723);; Molecular Function: endonuclease activity (GO:0004519);; Cellular Component: mitochondrion (GO:0005739);; Biological Process: mRNA processing (GO:0006397);; Molecular Function: zinc ion binding (GO:0008270);; Cellular Component: chloroplast (GO:0009507);; Biological Process: mRNA modification (GO:0016556);; Biological Process: chloroplast RNA process…	--|0.0|sly:101251285|hypothetical protein	[R]	General function prediction only	PPR repeat family;; PPR repeat;; PPR repeat;; Pentatricopeptide repeat domain;; Pentacotripeptide-repeat region of PRORP	Pentatricopeptide repeat-containing protein At1g59720, chloroplastic/mitochondrial OS=Arabidopsis thaliana OX=3702 GN=PCMP-H51 PE=1 SV=2	PREDICTED: pentatricopeptide repeat-containing protein At1g59720, chloroplastic/mitochondrial [Solanum lycopersicum]
MSTRG.10894	56.6456	657.166	3.5346	7.7079e-10	6.42691e-09	up	--	--	--	--|8e-09|nto:104092542|hypothetical protein	--	--	--	--	PREDICTED: uncharacterized protein LOC104092542 [Nicotiana tomentosiformis]
MSTRG.16136	14.104	119.932	3.06647	3.20491e-05	0.000120131	up	--	--	Molecular Function: nucleic acid binding (GO:0003676);; Molecular Function: RNA-directed DNA polymerase activity (GO:0003964);; Molecular Function: aspartic-type endopeptidase activity (GO:0004190);; Molecular Function: endonuclease activity (GO:0004519);; Molecular Function: zinc ion binding (GO:0008270);; Biological Process: DNA integration (GO:0015074);;	--|2e-83|ini:109168888|hypothetical protein	[R]	General function prediction only	Reverse transcriptase (RNA-dependent DNA polymerase);; Reverse transcriptase (RNA-dependent DNA polymerase)	Retrovirus-related Pol polyprotein from transposon TNT 1-94 OS=Nicotiana tabacum OX=4097 PE=2 SV=1	hypothetical protein CQW23_27307 [Capsicum baccatum]
Solyc06g007320.3	3455.34	14781.9	2.09659	3.19658e-15	5.98929e-14	up	[H]	Coenzyme transport and metabolism	Molecular Function: ubiquitin-protein transferase activity (GO:0004842);; Molecular Function: ATP binding (GO:0005524);; Cellular Component: cytosol (GO:0005829);; Cellular Component: plasma membrane (GO:0005886);; Molecular Function: ubiquitin-like modifier activating enzyme activity (GO:0008641);; Cellular Component: plasmodesma (GO:0009506);; Biological Process: protein ubiquitination (GO:0016…	K03178|0.0|sly:101245462|K03178 UBE1; ubiquitin-activating enzyme E1 [EC:6.2.1.45]	[O]	Posttranslational modification, protein turnover, chaperones	ThiF family;; Ubiquitin-activating enzyme active site;; Ubiquitin-activating enzyme E1 FCCH domain;; Ubiquitin fold domain;; Ubiquitin-activating enzyme E1 four-helix bundle	Ubiquitin-activating enzyme E1 1 OS=Arabidopsis thaliana OX=3702 GN=UBA1 PE=1 SV=1	PREDICTED: ubiquitin-activating enzyme E1 1 [Solanum lycopersicum]
Solyc06g071850.3	1049.01	3176.09	1.59737	4.38678e-05	0.000159944	up	[R]	General function prediction only	Cellular Component: nucleus (GO:0005634);; Cellular Component: cytoplasm (GO:0005737);; Cellular Component: cytosol (GO:0005829);; Biological Process: protein glycosylation (GO:0006486);; Biological Process: cytokinin-activated signaling pathway (GO:0009736);; Biological Process: gibberellic acid mediated signaling pathway (GO:0009740);; Biological Process: flower development (GO:0009908);; Biolo…	--|0.0|sly:101254102|hypothetical protein	--	--	Tetratricopeptide repeat;; Tetratricopeptide repeat;; Tetratricopeptide repeat;; Tetratricopeptide repeat;; TPR repeat;; Tetratricopeptide repeat;; Tetratricopeptide repeat;; Tetratricopeptide repeat;; Tetratricopeptide repeat;; Tetratricopeptide repeat;; Tetratricopeptide repeat;; Tetratricopeptide repeat;; Tetratricopeptide repeat;; Coatomer epsilon subunit	Probable UDP-N-acetylglucosamine--peptide N-acetylglucosaminyltransferase SPINDLY OS=Arabidopsis thaliana OX=3702 GN=SPY PE=1 SV=1	PREDICTED: probable UDP-N-acetylglucosamine--peptide N-acetylglucosaminyltransferase SPINDLY isoform X2 [Solanum lycopersicum]
Solyc02g069240.1	240.385	661.915	1.45968	2.75859e-09	2.09976e-08	up	--	--	--	--|0.0|sly:101249703|hypothetical protein	--	--	GDP-fucose protein O-fucosyltransferase	O-fucosyltransferase 23 OS=Arabidopsis thaliana OX=3702 GN=OFUT23 PE=2 SV=1	PREDICTED: uncharacterized protein LOC101249703 [Solanum lycopersicum]
Solyc08g023510.3	9.13826	12754.4	10.4009	6.20325e-49	2.37136e-46	up	--	--	--	--|1e-111|sly:101244211|hypothetical protein	--	--	--	--	PREDICTED: uncharacterized protein LOC101244211 [Solanum lycopersicum]
Solyc02g014180.2	2675.3	5444.72	1.0249	0.0185038	0.0371643	up	--	--	--	K17592|0.0|sly:101259792|K17592 SACS; sacsin	--	--	--	--	PREDICTED: sacsin [Solanum lycopersicum]
Solyc02g036220.1	0	17980.6	14.2769	7.97481e-21	3.1357e-19	up	--	--	--	--|1e-72|sly:104645568|hypothetical protein	--	--	Stigma-specific protein, Stig1	Stigma-specific STIG1-like protein 1 OS=Arabidopsis thaliana OX=3702 GN=At4g26880 PE=3 SV=1	PREDICTED: stigma-specific STIG1-like protein 1 [Nicotiana tomentosiformis]
Solyc02g084920.3	10330.2	20863.7	1.01414	0.016401	0.0333793	up	[O]	Posttranslational modification, protein turnover, chaperones	Molecular Function: threonine-type endopeptidase activity (GO:0004298);; Cellular Component: nucleus (GO:0005634);; Cellular Component: cytoplasm (GO:0005737);; Cellular Component: proteasome core complex (GO:0005839);; Biological Process: proteolysis involved in cellular protein catabolic process (GO:0051603);;	K02732|1e-162|spen:107011679|K02732 PSMB1; 20S proteasome subunit beta 6 [EC:3.4.25.1]	[O]	Posttranslational modification, protein turnover, chaperones	Proteasome subunit	Proteasome subunit beta type-1 OS=Petunia hybrida OX=4102 GN=PBF1 PE=2 SV=1	PREDICTED: proteasome subunit beta type-1 [Solanum lycopersicum]
Solyc04g072000.4	177.49	44301.5	7.96209	1.07033e-34	1.57538e-32	up	--	--	Biological Process: polysaccharide catabolic process (GO:0000272);; Molecular Function: chitinase activity (GO:0004568);; Cellular Component: cell wall (GO:0005618);; Biological Process: chitin catabolic process (GO:0006032);; Biological Process: defense response (GO:0006952);; Molecular Function: chitin binding (GO:0008061);; Biological Process: response to wounding (GO:0009611);; Biological Pro…	K01183|0.0|sly:101256086|K01183 E3.2.1.14; chitinase [EC:3.2.1.14]	[R]	General function prediction only	Chitinase class I;; Chitin recognition protein	Endochitinase EP3 OS=Arabidopsis thaliana OX=3702 GN=EP3 PE=1 SV=1	PREDICTED: endochitinase EP3 [Solanum lycopersicum]
Solyc05g052180.3	625.214	1325.81	1.08433	0.0111335	0.0237475	up	--	--	--	K15025|1e-120|sly:101267408|K15025 EIF1AD; probable RNA-binding protein EIF1AD	[J]	Translation, ribosomal structure and biogenesis	Translation initiation factor 1A / IF-1	F-box protein At2g40910 OS=Arabidopsis thaliana OX=3702 GN=At2g40910 PE=2 SV=1	PREDICTED: probable RNA-binding protein EIF1AD [Solanum lycopersicum]
Solyc07g053380.2	5.48267	46.3479	2.95916	1.09165e-05	4.4812e-05	up	--	--	Molecular Function: RNA binding (GO:0003723);; Molecular Function: endonuclease activity (GO:0004519);; Biological Process: RNA modification (GO:0009451);; Cellular Component: intracellular membrane-bounded organelle (GO:0043231);;	--|0.0|sly:101267541|hypothetical protein	[R]	General function prediction only	PPR repeat family;; PPR repeat;; PPR repeat;; Pentatricopeptide repeat domain;; Pentacotripeptide-repeat region of PRORP	Pentatricopeptide repeat-containing protein At3g58590 OS=Arabidopsis thaliana OX=3702 GN=At3g58590 PE=2 SV=2	PREDICTED: pentatricopeptide repeat-containing protein At3g58590 [Solanum lycopersicum]
Solyc02g090570.4	2508.58	7111.9	1.50306	0.000703235	0.00199998	up	--	--	--	--|0.0|sly:101247774|hypothetical protein	--	--	Coatomer WD associated region	--	PREDICTED: uncharacterized protein LOC101247774 [Solanum lycopersicum]
Solyc08g006500.4	52.7355	874.169	4.04873	1.84672e-07	1.05128e-06	up	[E]	Amino acid transport and metabolism	Molecular Function: ionotropic glutamate receptor activity (GO:0004970);; Molecular Function: calcium channel activity (GO:0005262);; Cellular Component: intracellular (GO:0005622);; Cellular Component: plasma membrane (GO:0005886);; Biological Process: calcium ion transport (GO:0006816);; Molecular Function: glutamate receptor activity (GO:0008066);; Cellular Component: integral component of mem…	K05387|0.0|sly:101267544|K05387 GRIP; glutamate receptor, ionotropic, plant	[PET]	--	Receptor family ligand binding region;; Ligand-gated ion channel;; Periplasmic binding protein;; Bacterial extracellular solute-binding proteins, family 3;; Ligated ion channel L-glutamate- and glycine-binding site	Glutamate receptor 2.8 OS=Arabidopsis thaliana OX=3702 GN=GLR2.8 PE=2 SV=2	PREDICTED: glutamate receptor 2.8 [Solanum lycopersicum]
Solyc08g076160.3	656.826	10882.8	4.04912	1.20029e-16	2.74848e-15	up	--	--	Molecular Function: G-protein coupled receptor binding (GO:0001664);; Molecular Function: GTPase activity (GO:0003924);; Molecular Function: obsolete signal transducer activity (GO:0004871);; Molecular Function: GTP binding (GO:0005525);; Cellular Component: nucleus (GO:0005634);; Cellular Component: heterotrimeric G-protein complex (GO:0005834);; Biological Process: adenylate cyclase-modulating …	--|0.0|sly:101250038|hypothetical protein	[DT]	--	G-protein alpha subunit	Extra-large guanine nucleotide-binding protein 3 OS=Arabidopsis thaliana OX=3702 GN=XLG3 PE=1 SV=1	PREDICTED: extra-large guanine nucleotide-binding protein 3 [Solanum lycopersicum]
Solyc11g044400.1	9.34298	299.544	4.93678	2.0499e-12	2.55416e-11	up	--	--	--	--|3e-39|sot:102592911|hypothetical protein	--	--	Thaumatin family	Osmotin-like protein OSML13 OS=Solanum commersonii OX=4109 PE=2 SV=1	osmotin-like protein [Solanum tuberosum]
Solyc05g018185.1	1.66831	53.5021	5.27645	1.71181e-07	9.82808e-07	up	--	--	Cellular Component: extracellular region (GO:0005576);; Biological Process: killing of cells of other organism (GO:0031640);; Biological Process: defense response to fungus (GO:0050832);;	--	--	--	--	Putative defensin-like protein 256 OS=Arabidopsis thaliana OX=3702 GN=At2g17723 PE=3 SV=1	hypothetical protein A4A49_32923 [Nicotiana attenuata]
Solyc02g072130.3	8496.14	51304.3	2.59417	1.09528e-17	2.95265e-16	up	[U]	Intracellular trafficking, secretion, and vesicular transport	Cellular Component: endoplasmic reticulum membrane (GO:0005789);; Biological Process: protein transport (GO:0015031);; Cellular Component: integral component of membrane (GO:0016021);;	K10956|0.0|spen:107011116|K10956 SEC61A; protein transport protein SEC61 subunit alpha	[UO]	--	SecY translocase;; Plug domain of Sec61p	Protein transport protein Sec61 subunit alpha OS=Pyrenomonas salina OX=3034 PE=2 SV=1	PREDICTED: protein transport protein Sec61 subunit alpha [Solanum lycopersicum]
Solyc12g007030.3	1151.27	27768	4.59118	4.74404e-80	1.18704e-76	up	[C]	Energy production and conversion	Molecular Function: aldehyde dehydrogenase (NAD) activity (GO:0004029);; Cellular Component: cytosol (GO:0005829);; Biological Process: phenylpropanoid biosynthetic process (GO:0009699);; Molecular Function: coniferyl-aldehyde dehydrogenase activity (GO:0050269);;	K12355|0.0|sly:101247788|K12355 REF1; coniferyl-aldehyde dehydrogenase [EC:1.2.1.68]	[C]	Energy production and conversion	Aldehyde dehydrogenase family	Aldehyde dehydrogenase family 2 member C4 OS=Arabidopsis thaliana OX=3702 GN=ALDH2C4 PE=1 SV=2	PREDICTED: aldehyde dehydrogenase family 2 member C4 [Solanum lycopersicum]
Solyc06g062690.4	20.3321	100.144	2.26882	0.0017566	0.00459674	up	--	--	Cellular Component: nucleus (GO:0005634);; Cellular Component: cytoplasm (GO:0005737);; Biological Process: nucleosome assembly (GO:0006334);;	K11279|0.0|sly:101267318|K11279 NAP1L1; nucleosome assembly protein 1-like 1	[BD]	--	Nucleosome assembly protein (NAP)	Nucleosome assembly protein 1;4 OS=Nicotiana tabacum OX=4097 GN=NAP1;4 PE=1 SV=1	PREDICTED: nucleosome assembly protein 1;4 [Solanum lycopersicum]
Solyc01g087070.4	44.1973	129.884	1.54378	0.00697203	0.0156792	up	--	--	Molecular Function: transporter activity (GO:0005215);; Cellular Component: mitochondrial inner membrane (GO:0005743);; Cellular Component: integral component of membrane (GO:0016021);; Biological Process: transmembrane transport (GO:0055085);;	K05863|0.0|sly:101243929|K05863 SLC25A4S; solute carrier family 25 (mitochondrial adenine nucleotide translocator), member 4/5/6/31	[C]	Energy production and conversion	Mitochondrial carrier protein	ADP,ATP carrier protein, mitochondrial OS=Solanum tuberosum OX=4113 GN=ANT PE=2 SV=1	PREDICTED: ADP,ATP carrier protein 1, mitochondrial [Solanum lycopersicum]
Solyc05g010660.4	742.572	4746.43	2.67561	9.9606e-06	4.11398e-05	up	[K]	Transcription	Molecular Function: DNA binding (GO:0003677);; Molecular Function: DNA-directed 5'-3' RNA polymerase activity (GO:0003899);; Cellular Component: mitochondrion (GO:0005739);; Biological Process: transcription, DNA-templated (GO:0006351);;	K10908|0.0|sly:101255094|K10908 POLRMT; DNA-directed RNA polymerase, mitochondrial [EC:2.7.7.6]	[KL]	--	DNA-dependent RNA polymerase;; DNA-directed RNA polymerase N-terminal	DNA-directed RNA polymerase 1, mitochondrial OS=Nicotiana sylvestris OX=4096 GN=RPOT1 PE=2 SV=1	PREDICTED: DNA-directed RNA polymerase 1, mitochondrial [Solanum lycopersicum]
Solyc03g117860.3	410.502	6659.98	4.0196	8.15466e-11	7.95353e-10	up	--	--	Molecular Function: nucleic acid binding (GO:0003676);; Molecular Function: ATP-dependent RNA helicase activity (GO:0004004);; Molecular Function: ATP binding (GO:0005524);; Cellular Component: nucleolus (GO:0005730);; Cellular Component: cytoplasm (GO:0005737);; Biological Process: RNA processing (GO:0006396);; Molecular Function: zinc ion binding (GO:0008270);; Cellular Component: chloroplast (…	--|1e-131|sly:101250202|hypothetical protein	[O]	Posttranslational modification, protein turnover, chaperones	IBR domain, a half RING-finger domain	ATP-dependent RNA helicase DEAH12, chloroplastic OS=Arabidopsis thaliana OX=3702 GN=At5g10370 PE=3 SV=1	PREDICTED: probable E3 ubiquitin-protein ligase RNF217 [Solanum lycopersicum]
Solyc11g072230.1	4.60923	38.8735	3.00008	0.00500438	0.0116789	up	--	--	Molecular Function: hydrolase activity, hydrolyzing O-glycosyl compounds (GO:0004553);; Cellular Component: plasma membrane (GO:0005886);; Biological Process: carbohydrate metabolic process (GO:0005975);; Biological Process: defense response (GO:0006952);; Molecular Function: polysaccharide binding (GO:0030247);; Cellular Component: anchored component of membrane (GO:0031225);; Molecular Function…	--|0.0|sly:101263377|hypothetical protein	--	--	Glycosyl hydrolases family 17	Glucan endo-1,3-beta-glucosidase 2 OS=Arabidopsis thaliana OX=3702 GN=At1g66250 PE=1 SV=2	PREDICTED: glucan endo-1,3-beta-glucosidase [Solanum lycopersicum]
Solyc10g074940.2	3068.56	7372.86	1.26442	7.21554e-05	0.000252031	up	[P]	Inorganic ion transport and metabolism	Molecular Function: magnesium ion binding (GO:0000287);; Molecular Function: phospholipid-translocating ATPase activity (GO:0004012);; Molecular Function: ATP binding (GO:0005524);; Cellular Component: endoplasmic reticulum membrane (GO:0005789);; Cellular Component: plasma membrane (GO:0005886);; Cellular Component: membrane (GO:0016020);; Cellular Component: integral component of membrane (GO:0…	K14802|0.0|sly:101260883|K14802 DRS2; phospholipid-transporting ATPase [EC:7.6.2.1]	[R]	General function prediction only	Phospholipid-translocating P-type ATPase C-terminal;; Phospholipid-translocating ATPase N-terminal;; haloacid dehalogenase-like hydrolase;; E1-E2 ATPase;; Cation transport ATPase (P-type);; haloacid dehalogenase-like hydrolase	Phospholipid-transporting ATPase 1 OS=Arabidopsis thaliana OX=3702 GN=ALA1 PE=2 SV=1	PREDICTED: phospholipid-transporting ATPase 1-like [Solanum lycopersicum]
Solyc03g122000.4	264.353	1036.84	1.97178	0.00918013	0.0200473	up	[C]	Energy production and conversion	Cellular Component: chloroplast thylakoid membrane (GO:0009535);; Biological Process: photosynthetic electron transport chain (GO:0009767);; Cellular Component: integral component of membrane (GO:0016021);; Molecular Function: oxidoreductase activity (GO:0016491);; Molecular Function: electron transporter, transferring electrons within the cyclic electron transport pathway of photosynthesis activ…	--|2e-64|vvi:ViviCp053|hypothetical protein	[C]	Energy production and conversion	Cytochrome b(C-terminal)/b6/petD	Cytochrome b6-f complex subunit 4 OS=Coffea arabica OX=13443 GN=petD PE=3 SV=1	cytochrome b6/f complex subunit IV (plastid) [Kuruna debilis]
Solyc04g054820.3	190.82	2720.94	3.82864	1.28504e-18	3.90392e-17	up	[G]	Carbohydrate transport and metabolism	--	K01834|0.0|sly:101265817|K01834 PGAM; 2,3-bisphosphoglycerate-dependent phosphoglycerate mutase [EC:5.4.2.11]	[G]	Carbohydrate transport and metabolism	Histidine phosphatase superfamily (branch 1)	--	PREDICTED: uncharacterized protein LOC101265817 isoform X3 [Solanum lycopersicum]
Solyc09g061620.3	3691.26	15972.6	2.11351	3.36737e-07	1.82952e-06	up	[U]	Intracellular trafficking, secretion, and vesicular transport	Molecular Function: SNARE binding (GO:0000149);; Molecular Function: SNAP receptor activity (GO:0005484);; Cellular Component: endosome (GO:0005768);; Cellular Component: plasma membrane (GO:0005886);; Biological Process: exocytosis (GO:0006887);; Biological Process: vesicle fusion (GO:0006906);; Biological Process: protein transport (GO:0015031);; Cellular Component: integral component of membra…	K08511|1e-156|spen:107029275|K08511 ATVAMP72; vesicle-associated membrane protein 72	[U]	Intracellular trafficking, secretion, and vesicular transport	Synaptobrevin;; Regulated-SNARE-like domain	Vesicle-associated membrane protein 725 OS=Arabidopsis thaliana OX=3702 GN=VAMP725 PE=2 SV=2	vesicle-associated membrane protein [Solanum lycopersicum]
Solyc03g034370.1	5524.82	39305.6	2.83077	0.00874783	0.0192098	up	--	--	Biological Process: lipid transport (GO:0006869);; Molecular Function: lipid binding (GO:0008289);;	--|2e-33|sly:101259614|hypothetical protein	--	--	Probable lipid transfer;; Protease inhibitor/seed storage/LTP family	Non-specific lipid-transfer protein 2 OS=Prunus armeniaca OX=36596 PE=1 SV=1	PREDICTED: non-specific lipid-transfer protein 2-like [Solanum lycopersicum]
Solyc08g006000.3	2708.39	14044.4	1.7339	0.00243042	0.00615861	up	--	--	--	--|1e-136|sly:101255903|hypothetical protein	--	--	Protein of unknown function (DUF1218)	--	PREDICTED: uncharacterized protein LOC101255903 [Solanum lycopersicum]
Solyc02g083600.4	156.13	594.141	1.92632	4.21785e-05	0.000154255	up	[L]	Replication, recombination and repair	Biological Process: DNA damage checkpoint (GO:0000077);; Cellular Component: nuclear chromatin (GO:0000790);; Molecular Function: chromatin binding (GO:0003682);; Molecular Function: ATP binding (GO:0005524);; Biological Process: DNA repair (GO:0006281);; Biological Process: regulation of DNA repair (GO:0006282);; Biological Process: defense response (GO:0006952);; Biological Process: regulation …	K06662|0.0|sly:101265192|K06662 HRAD17; cell cycle checkpoint protein	[DL]	--	Rad17 cell cycle checkpoint protein;; ATPase family associated with various cellular activities (AAA)	Cell cycle checkpoint protein RAD17 OS=Arabidopsis thaliana OX=3702 GN=RAD17 PE=1 SV=1	PREDICTED: cell cycle checkpoint protein RAD17 isoform X1 [Solanum lycopersicum]
Solyc02g092890.1	1.31692	8728.62	12.5149	8.10973e-26	5.55255e-24	up	--	--	--	--|1e-22|nsy:104232069|hypothetical protein	--	--	--	--	hypothetical protein A4A49_26459 [Nicotiana attenuata]
Solyc02g071180.3	2639.38	7996.55	1.59894	5.63673e-05	0.000200966	up	--	--	Cellular Component: nucleus (GO:0005634);;	--|0.0|sly:101252351|hypothetical protein	--	--	Protein of unknown function (DUF1296)	GBF-interacting protein 1-like OS=Arabidopsis thaliana OX=3702 GN=GIP1L PE=1 SV=1	PREDICTED: uncharacterized protein LOC101252351 [Solanum lycopersicum]
MSTRG.13567	7.24308	512.596	6.10738	9.68102e-07	4.82543e-06	up	--	--	--	--|0.0|sly:109120740|hypothetical protein	--	--	--	--	PREDICTED: uncharacterized protein LOC108947433 [Nicotiana tomentosiformis]
Solyc08g081150.4	1103.97	3608.16	1.70852	0.0041952	0.00997052	up	[F]	Nucleotide transport and metabolism	Biological Process: tryptophan biosynthetic process (GO:0000162);; Molecular Function: anthranilate synthase activity (GO:0004049);; Biological Process: glutamine metabolic process (GO:0006541);; Cellular Component: cyanelle (GO:0009842);;	K01951|0.0|sly:101256508|K01951 guaA; GMP synthase (glutamine-hydrolysing) [EC:6.3.5.2]	[F]	Nucleotide transport and metabolism	GMP synthase C terminal domain;; Glutamine amidotransferase class-I;; Peptidase C26;; NAD synthase	Anthranilate synthase component 2 OS=Cyanophora paradoxa OX=2762 GN=trpG PE=3 SV=1	PREDICTED: uncharacterized protein LOC101256508 [Solanum lycopersicum]
Solyc09g011500.3	1.97539	59.9222	4.78294	2.83108e-05	0.000107258	up	[O]	Posttranslational modification, protein turnover, chaperones	Molecular Function: glutathione transferase activity (GO:0004364);; Biological Process: auxin-activated signaling pathway (GO:0009734);;	K00799|1e-164|sly:101268216|K00799 GST; glutathione S-transferase [EC:2.5.1.18]	[O]	Posttranslational modification, protein turnover, chaperones	Glutathione S-transferase, N-terminal domain;; Glutathione S-transferase, N-terminal domain;; Glutathione S-transferase, C-terminal domain;; Glutathione S-transferase, N-terminal domain;; Glutathione S-transferase, C-terminal domain;; Glutathione S-transferase, C-terminal domain	Probable glutathione S-transferase OS=Nicotiana tabacum OX=4097 PE=2 SV=1	PREDICTED: probable glutathione S-transferase [Solanum lycopersicum]
Solyc12g089020.2	193.997	971.125	2.32162	0.00391354	0.00936175	up	[RTKL]	--	Molecular Function: transmembrane receptor protein serine/threonine kinase activity (GO:0004675);; Molecular Function: ATP binding (GO:0005524);; Cellular Component: plasma membrane (GO:0005886);; Biological Process: protein phosphorylation (GO:0006468);; Biological Process: cell surface receptor signaling pathway (GO:0007166);; Molecular Function: chitin binding (GO:0008061);; Cellular Component…	--|0.0|sly:101268749|hypothetical protein	--	--	Protein tyrosine kinase;; Protein kinase domain	Protein LYK5 OS=Arabidopsis thaliana OX=3702 GN=LYK5 PE=2 SV=1	PREDICTED: protein LYK5-like [Solanum lycopersicum]
Solyc06g051620.3	171.236	3483.43	4.35018	2.78836e-111	2.55823e-107	up	--	--	Molecular Function: phosphatidylinositol phospholipase C activity (GO:0004435);; Molecular Function: obsolete signal transducer activity (GO:0004871);; Cellular Component: intracellular (GO:0005622);; Cellular Component: plasma membrane (GO:0005886);; Biological Process: embryo sac development (GO:0009553);; Biological Process: microsporogenesis (GO:0009556);; Biological Process: positive regulat…	K05857|0.0|sly:100301922|K05857 PLCD; phosphatidylinositol phospholipase C, delta [EC:3.1.4.11]	[T]	Signal transduction mechanisms	Phosphatidylinositol-specific phospholipase C, X domain;; Phosphatidylinositol-specific phospholipase C, Y domain;; C2 domain;; Phosphoinositide-specific phospholipase C, efhand-like	Phosphoinositide phospholipase C 2 OS=Arabidopsis thaliana OX=3702 GN=PLC2 PE=1 SV=1	PI-phospholipase C PLC2 [Solanum lycopersicum]
MSTRG.3373	0	21.3371	6.47934	0.000411125	0.00123159	up	--	--	--	--|9e-18|sot:107059668|hypothetical protein	--	--	--	--	PREDICTED: flocculation protein FLO11-like [Solanum tuberosum]
Solyc01g107100.3	270.383	1040.33	1.94456	0.0129031	0.0270731	up	--	--	--	--|1e-51|cann:107840181|hypothetical protein	--	--	--	--	PREDICTED: uncharacterized protein LOC107840181 [Capsicum annuum]
Solyc11g010980.2	0	17.9093	6.23827	0.00949797	0.0206674	up	[R]	General function prediction only	Molecular Function: zinc ion binding (GO:0008270);; Molecular Function: oxidoreductase activity (GO:0016491);;	K23232|0.0|sly:101265396|K23232 10HGO; 8-hydroxygeraniol dehydrogenase [EC:1.1.1.324]	[Q]	Secondary metabolites biosynthesis, transport and catabolism	Alcohol dehydrogenase GroES-like domain;; Zinc-binding dehydrogenase	8-hydroxygeraniol dehydrogenase OS=Catharanthus roseus OX=4058 GN=10HGO PE=1 SV=1	PREDICTED: 8-hydroxygeraniol dehydrogenase-like [Solanum lycopersicum]
Solyc06g008200.3	1498.49	3015.03	1.0078	0.00163946	0.00431319	up	--	--	Molecular Function: DNA binding (GO:0003677);; Molecular Function: DNA-binding transcription factor activity (GO:0003700);; Cellular Component: nucleus (GO:0005634);; Biological Process: transcription, DNA-templated (GO:0006351);; Biological Process: regulation of transcription, DNA-templated (GO:0006355);; Biological Process: circadian rhythm (GO:0007623);; Biological Process: cellular response …	--|0.0|sly:101263818|hypothetical protein	--	--	MYB-CC type transfactor, LHEQLE motif;; Myb-like DNA-binding domain	Protein PHOSPHATE STARVATION RESPONSE 1 OS=Arabidopsis thaliana OX=3702 GN=PHR1 PE=1 SV=1	PREDICTED: protein PHOSPHATE STARVATION RESPONSE 1 isoform X1 [Solanum lycopersicum]
Solyc01g105370.4	1003.83	7153.26	2.83269	2.64262e-07	1.46082e-06	up	[R]	General function prediction only	Cellular Component: peroxisome (GO:0005777);; Biological Process: oxidative photosynthetic carbon pathway (GO:0009854);; Molecular Function: FMN binding (GO:0010181);; Biological Process: defense response signaling pathway, resistance gene-independent (GO:0010204);; Biological Process: defense response to bacterium (GO:0042742);; Biological Process: hydrogen peroxide biosynthetic process (GO:0050…	--|0.0|sly:101251627|hypothetical protein	--	--	Nitronate monooxygenase;; FMN-dependent dehydrogenase;; IMP dehydrogenase / GMP reductase domain	Peroxisomal (S)-2-hydroxy-acid oxidase GLO3 OS=Arabidopsis thaliana OX=3702 GN=GLO3 PE=2 SV=1	PREDICTED: uncharacterized protein LOC101251627 [Solanum lycopersicum]
MSTRG.10230	0	37.3411	7.29322	7.61357e-05	0.000264892	up	--	--	Molecular Function: ubiquitin-protein transferase activity (GO:0004842);; Biological Process: SCF-dependent proteasomal ubiquitin-dependent protein catabolic process (GO:0031146);;	--|1e-159|sot:107059317|hypothetical protein	--	--	--	F-box protein At3g17710 OS=Arabidopsis thaliana OX=3702 GN=At3g17710 PE=2 SV=1	PREDICTED: uncharacterized protein LOC104647452 [Solanum lycopersicum]
Solyc12g011360.2	2.22441	16.6168	3.10019	0.00293785	0.00727301	up	--	--	Cellular Component: nucleus (GO:0005634);; Cellular Component: plasma membrane (GO:0005886);; Cellular Component: pollen tube tip (GO:0090404);; Biological Process: regulation of auxin polar transport (GO:2000012);;	--|0.0|sly:101267384|hypothetical protein	--	--	--	Interactor of constitutive active ROPs 1 OS=Arabidopsis thaliana OX=3702 GN=ICR1 PE=1 SV=1	PREDICTED: interactor of constitutive active ROPs 4 [Solanum lycopersicum]
MSTRG.13089	9.22541	255.816	2.5517	0.0113839	0.0241974	up	--	--	--	--|1e-14|nsy:104234228|hypothetical protein	--	--	--	--	hypothetical protein BC332_17062 [Capsicum chinense]
Solyc01g008670.4	144.663	527.525	1.86887	1.77914e-05	6.99959e-05	up	[Q]	Secondary metabolites biosynthesis, transport and catabolism	Molecular Function: monooxygenase activity (GO:0004497);; Molecular Function: iron ion binding (GO:0005506);; Cellular Component: integral component of membrane (GO:0016021);; Molecular Function: oxidoreductase activity, acting on paired donors, with incorporation or reduction of molecular oxygen (GO:0016705);; Molecular Function: heme binding (GO:0020037);;	--|0.0|sly:101262143|hypothetical protein	[Q]	Secondary metabolites biosynthesis, transport and catabolism	Cytochrome P450	Premnaspirodiene oxygenase OS=Hyoscyamus muticus OX=35626 GN=CYP71D55 PE=1 SV=1	PREDICTED: premnaspirodiene oxygenase-like [Solanum lycopersicum]
Solyc11g068770.1	1108.63	5890.69	2.40975	0.0002835	0.000880707	up	[A]	RNA processing and modification	Molecular Function: 3'-5'-exoribonuclease activity (GO:0000175);; Biological Process: nuclear-transcribed mRNA poly(A) tail shortening (GO:0000289);; Molecular Function: RNA binding (GO:0003723);; Molecular Function: poly(A)-specific ribonuclease activity (GO:0004535);; Cellular Component: nucleus (GO:0005634);; Cellular Component: cytoplasm (GO:0005737);; Biological Process: transcription, DNA-t…	K12581|0.0|spen:107003238|K12581 CNOT7_8; CCR4-NOT transcription complex subunit 7/8	[A]	RNA processing and modification	CAF1 family ribonuclease	Probable CCR4-associated factor 1 homolog 11 OS=Arabidopsis thaliana OX=3702 GN=CAF1-11 PE=2 SV=1	PREDICTED: probable CCR4-associated factor 1 homolog 11 [Solanum lycopersicum]
Solyc12g005640.2	2.54174	3093.18	10.3793	4.25245e-28	3.78785e-26	up	[KAD]	--	Molecular Function: RNA polymerase II transcription factor activity, sequence-specific DNA binding (GO:0000981);; Molecular Function: transcription factor activity, RNA polymerase II transcription factor recruiting (GO:0001135);; Molecular Function: DNA-binding transcription factor activity (GO:0003700);; Cellular Component: nucleus (GO:0005634);; Biological Process: transcription, DNA-templated …	K09422|1e-180|sly:101255770|K09422 MYBP; transcription factor MYB, plant	[K]	Transcription	Myb-like DNA-binding domain;; Myb-like DNA-binding domain	Transcription factor MYB14 OS=Arabidopsis thaliana OX=3702 GN=MYB14 PE=2 SV=1	PREDICTED: myb-related protein Myb4-like [Solanum lycopersicum]
Solyc03g118000.1	67.2273	3633.12	5.75845	1.59215e-22	7.8254e-21	up	--	--	Molecular Function: inositol-1,4,5-trisphosphate 6-kinase activity (GO:0000823);; Molecular Function: inositol tetrakisphosphate 3-kinase activity (GO:0000824);; Molecular Function: ATP binding (GO:0005524);; Cellular Component: nucleus (GO:0005634);; Biological Process: regulation of transcription, DNA-templated (GO:0006355);; Molecular Function: inositol-1,4,5-trisphosphate 3-kinase activity (G…	K00915|0.0|sly:101247600|K00915 IPMK; inositol-polyphosphate multikinase [EC:2.7.1.140 2.7.1.151]	[KIT]	--	Inositol polyphosphate kinase	Inositol polyphosphate multikinase beta OS=Arabidopsis thaliana OX=3702 GN=IPK2b PE=1 SV=1	PREDICTED: inositol polyphosphate multikinase beta [Solanum lycopersicum]
Solyc09g150119.1	17.8689	115.594	2.69949	2.24876e-05	8.66755e-05	up	--	--	Molecular Function: iron ion binding (GO:0005506);; Cellular Component: endoplasmic reticulum membrane (GO:0005789);; Cellular Component: integral component of membrane (GO:0016021);; Molecular Function: heme binding (GO:0020037);; Molecular Function: isoflavone 3'-hydroxylase activity (GO:0048000);;	--|1e-107|sot:102585197|hypothetical protein	[Q]	Secondary metabolites biosynthesis, transport and catabolism	Cytochrome P450	Isoflavone 3&apos;-hydroxylase (Fragment) OS=Medicago truncatula OX=3880 GN=CYP81E9 PE=1 SV=1	PREDICTED: isoflavone 3&apos;-hydroxylase-like [Solanum tuberosum]
Solyc11g065660.2	910.373	9741.6	3.41951	6.78587e-09	4.87095e-08	up	[RTKL]	--	Molecular Function: calmodulin-dependent protein kinase activity (GO:0004683);; Molecular Function: calcium ion binding (GO:0005509);; Molecular Function: calmodulin binding (GO:0005516);; Molecular Function: ATP binding (GO:0005524);; Cellular Component: nucleus (GO:0005634);; Cellular Component: cytoplasm (GO:0005737);; Cellular Component: plasma membrane (GO:0005886);; Biological Process: absc…	K13412|0.0|spen:107002973|K13412 CPK; calcium-dependent protein kinase [EC:2.7.11.1]	[T]	Signal transduction mechanisms	Protein kinase domain;; Protein tyrosine kinase;; EF hand;; EF-hand domain pair;; EF-hand domain;; EF hand;; EF-hand domain pair;; Kinase-like;; Cytoskeletal-regulatory complex EF hand;; Lipopolysaccharide kinase (Kdo/WaaP) family	Calcium-dependent protein kinase 7 OS=Arabidopsis thaliana OX=3702 GN=CPK7 PE=2 SV=1	PREDICTED: calcium-dependent protein kinase 7 [Solanum lycopersicum]
Solyc09g011910.3	344.171	1158.6	1.75367	6.84869e-05	0.000240224	up	--	--	--	--|0.0|sly:101258777|hypothetical protein	--	--	Protein of unknown function (DUF674)	--	PREDICTED: uncharacterized protein LOC101258777 isoform X1 [Solanum lycopersicum]
Solyc12g057060.2	85.7763	5104.91	5.8932	1.14127e-23	6.41065e-22	up	--	--	Biological Process: metabolic process (GO:0008152);; Molecular Function: UDP-glucosyltransferase activity (GO:0035251);;	--|0.0|sly:101248655|hypothetical protein	[GC]	--	UDP-glucoronosyl and UDP-glucosyl transferase	7-deoxyloganetin glucosyltransferase OS=Gardenia jasminoides OX=114476 GN=UGT85A24 PE=1 SV=1	PREDICTED: 7-deoxyloganetin glucosyltransferase-like [Solanum lycopersicum]
Solyc04g056600.4	1726.26	6667.53	1.94913	4.13588e-08	2.62476e-07	up	[P]	Inorganic ion transport and metabolism	Cellular Component: endosome (GO:0005768);; Cellular Component: plasma membrane (GO:0005886);; Cellular Component: endosome membrane (GO:0010008);; Molecular Function: sodium:proton antiporter activity (GO:0015385);; Molecular Function: potassium:proton antiporter activity (GO:0015386);; Cellular Component: integral component of membrane (GO:0016021);; Cellular Component: Golgi cisterna membrane …	K14724|0.0|sly:544178|K14724 SLC9A8; solute carrier family 9 (sodium/hydrogen exchanger), member 8	[P]	Inorganic ion transport and metabolism	Sodium/hydrogen exchanger family	Sodium/hydrogen exchanger 6 OS=Arabidopsis thaliana OX=3702 GN=NHX6 PE=1 SV=3	Na+/H+ antiporter 2 [Solanum lycopersicum]
Solyc01g009690.3	243.703	2815.82	3.52814	4.74985e-06	2.08708e-05	up	[S]	Function unknown	--	--|0.0|sly:101267635|hypothetical protein	[R]	General function prediction only	Leucine rich repeat;; Leucine Rich repeats (2 copies);; Leucine Rich Repeat;; Leucine rich repeat N-terminal domain	Receptor-like protein Cf-9 homolog OS=Solanum lycopersicum OX=4081 GN=HCR9-0 PE=2 SV=2	PREDICTED: receptor-like protein 12 isoform X1 [Solanum lycopersicum]
Solyc02g091100.3	1432.51	15595.7	3.44422	8.2544e-17	1.94349e-15	up	[EH]	--	Molecular Function: magnesium ion binding (GO:0000287);; Cellular Component: cytosol (GO:0005829);; Molecular Function: carboxy-lyase activity (GO:0016831);; Molecular Function: thiamine pyrophosphate binding (GO:0030976);;	K12261|0.0|sly:101264774|K12261 HACL1; 2-hydroxyacyl-CoA lyase 1 [EC:4.1.-.-]	[EH]	--	Thiamine pyrophosphate enzyme, N-terminal TPP binding domain;; Thiamine pyrophosphate enzyme, central domain;; Thiamine pyrophosphate enzyme, C-terminal TPP binding domain	2-hydroxyacyl-CoA lyase OS=Arabidopsis thaliana OX=3702 GN=HACL PE=1 SV=1	PREDICTED: 2-hydroxyacyl-CoA lyase [Solanum lycopersicum]
Solyc07g042380.4	2325.45	9144.78	1.97533	7.82776e-05	0.000271589	up	--	--	--	K14794|0.0|sly:101244787|K14794 RRP12; ribosomal RNA-processing protein 12	[S]	Function unknown	NUC173 domain	--	PREDICTED: RRP12-like protein [Solanum lycopersicum]
MSTRG.1651	1502.89	7321.06	2.28402	3.92042e-06	1.74435e-05	up	[IQR]	--	Biological Process: defense response (GO:0006952);; Molecular Function: (+)-neomenthol dehydrogenase activity (GO:0047501);;	K15095|0.0|sly:104649154|K15095 E1.1.1.208; (+)-neomenthol dehydrogenase [EC:1.1.1.208]	[Q]	Secondary metabolites biosynthesis, transport and catabolism	short chain dehydrogenase;; Enoyl-(Acyl carrier protein) reductase;; KR domain	(+)-neomenthol dehydrogenase OS=Capsicum annuum OX=4072 GN=MNR1 PE=1 SV=1	PREDICTED: (+)-neomenthol dehydrogenase-like [Solanum lycopersicum]
Solyc07g016150.4	13865.6	31399.8	1.17928	0.00663982	0.0150193	up	[J]	Translation, ribosomal structure and biogenesis	Molecular Function: translation elongation factor activity (GO:0003746);; Cellular Component: eukaryotic translation elongation factor 1 complex (GO:0005853);;	K03232|1e-162|sly:543636|K03232 EEF1B; elongation factor 1-beta	[K]	Transcription	EF-1 guanine nucleotide exchange domain	Elongation factor 1-delta 1 OS=Arabidopsis thaliana OX=3702 GN=At1g30230 PE=1 SV=2	ripening regulated protein DDTFR10 [Solanum lycopersicum]
Solyc07g063310.3	180.273	475.457	1.39515	0.00642868	0.014592	up	[V]	Defense mechanisms	Cellular Component: plasma membrane (GO:0005886);; Biological Process: abscisic acid-activated signaling pathway (GO:0009738);; Biological Process: regulation of abscisic acid-activated signaling pathway (GO:0009787);; Biological Process: maintenance of seed dormancy (GO:0010231);; Molecular Function: abscisic acid binding (GO:0010427);; Cellular Component: extrinsic component of membrane (GO:001…	--|0.0|sly:101250137|hypothetical protein	[V]	Defense mechanisms	Lanthionine synthetase C-like protein	LanC-like protein GCR2 OS=Arabidopsis thaliana OX=3702 GN=GCR2 PE=1 SV=1	PREDICTED: lanC-like protein GCL2 [Solanum lycopersicum]
Solyc11g064920.2	901.423	2255.87	1.32248	0.000921738	0.00255513	up	[F]	Nucleotide transport and metabolism	Molecular Function: dihydropyrimidinase activity (GO:0004157);; Cellular Component: endoplasmic reticulum (GO:0005783);; Cellular Component: Golgi apparatus (GO:0005794);; Biological Process: uracil catabolic process (GO:0006212);; Cellular Component: endomembrane system (GO:0012505);; Biological Process: beta-alanine biosynthetic process (GO:0019483);; Biological Process: cellular response to ni…	K01464|0.0|sly:101261880|K01464 DPYS; dihydropyrimidinase [EC:3.5.2.2]	[F]	Nucleotide transport and metabolism	Amidohydrolase family;; Amidohydrolase family	Dihydropyrimidinase OS=Arabidopsis thaliana OX=3702 GN=PYD2 PE=1 SV=1	PREDICTED: dihydropyrimidinase isoform X1 [Solanum lycopersicum]
Solyc03g007840.1	4.37393	91.8367	4.34141	2.38859e-11	2.5362e-10	up	--	--	Molecular Function: RNA binding (GO:0003723);; Molecular Function: endonuclease activity (GO:0004519);; Molecular Function: zinc ion binding (GO:0008270);; Biological Process: RNA modification (GO:0009451);; Cellular Component: intracellular membrane-bounded organelle (GO:0043231);;	--|0.0|sly:101263284|hypothetical protein	[R]	General function prediction only	PPR repeat family;; PPR repeat;; DYW family of nucleic acid deaminases;; Pentatricopeptide repeat domain;; PPR repeat	Putative pentatricopeptide repeat-containing protein At3g49142 OS=Arabidopsis thaliana OX=3702 GN=PCMP-H77 PE=3 SV=1	PREDICTED: putative pentatricopeptide repeat-containing protein At3g49142 [Solanum lycopersicum]
Solyc10g078230.3	4.80387	376.112	6.29075	6.96119e-10	5.86829e-09	up	[Q]	Secondary metabolites biosynthesis, transport and catabolism	Molecular Function: iron ion binding (GO:0005506);; Biological Process: lignin biosynthetic process (GO:0009809);; Cellular Component: membrane (GO:0016020);; Cellular Component: integral component of membrane (GO:0016021);; Molecular Function: oxidoreductase activity, acting on paired donors, with incorporation or reduction of molecular oxygen, NAD(P)H as one donor, and incorporation of one atom…	K09754|0.0|sly:101262063|K09754 CYP98A; 5-O-(4-coumaroyl)-D-quinate 3'-monooxygenase [EC:1.14.14.96]	[Q]	Secondary metabolites biosynthesis, transport and catabolism	Cytochrome P450	Cytochrome P450 98A2 OS=Glycine max OX=3847 GN=CYP98A2 PE=2 SV=1	PREDICTED: cytochrome P450 98A2-like [Solanum lycopersicum]
Solyc12g005080.2	4501.6	27172.7	2.59349	3.82083e-25	2.48029e-23	up	[C]	Energy production and conversion	Molecular Function: dihydrolipoyllysine-residue succinyltransferase activity (GO:0004149);; Cellular Component: mitochondrion (GO:0005739);; Biological Process: tricarboxylic acid cycle (GO:0006099);; Biological Process: response to oxidative stress (GO:0006979);; Molecular Function: zinc ion binding (GO:0008270);; Cellular Component: cytosolic ribosome (GO:0022626);; Biological Process: L-lysine…	K00658|0.0|sly:101258624|K00658 DLST; 2-oxoglutarate dehydrogenase E2 component (dihydrolipoamide succinyltransferase) [EC:2.3.1.61]	[C]	Energy production and conversion	2-oxoacid dehydrogenases acyltransferase (catalytic domain);; Biotin-requiring enzyme	Dihydrolipoyllysine-residue succinyltransferase component of 2-oxoglutarate dehydrogenase complex 1, mitochondrial OS=Arabidopsis thaliana OX=3702 GN=At5g55070 PE=1 SV=1	alpha - ketoglutarate dehydrogenase subunit E2 [Solanum lycopersicum]
Solyc03g117170.1	8.97309	88.043	3.29902	0.00215997	0.00553495	up	--	--	--	--|1e-135|nsy:104224020|hypothetical protein	--	--	Domain of unknown function (DUF4228)	--	PREDICTED: uncharacterized protein LOC107013638 [Solanum pennellii]
Solyc01g058250.2	1.31692	658.93	8.80764	7.67964e-12	8.75619e-11	up	--	--	Biological Process: gibberellin biosynthetic process (GO:0009686);; Molecular Function: gibberellin 3-beta-dioxygenase activity (GO:0016707);; Molecular Function: metal ion binding (GO:0046872);;	K04124|0.0|sly:101257892|K04124 E1.14.11.15; gibberellin 3beta-dioxygenase [EC:1.14.11.15]	[QR]	--	2OG-Fe(II) oxygenase superfamily;; non-haem dioxygenase in morphine synthesis N-terminal	Gibberellin 3-beta-dioxygenase 1 OS=Pisum sativum OX=3888 GN=LE PE=1 SV=1	PREDICTED: gibberellin 3-beta-dioxygenase 1-like [Solanum lycopersicum]
Solyc00g500318.1	5.82215	26.7718	2.176	0.00752014	0.0167816	up	--	--	Cellular Component: integral component of membrane (GO:0016021);; Cellular Component: mitochondrial membrane (GO:0031966);; Biological Process: ATP synthesis coupled electron transport (GO:0042773);;	--|3e-43|cann:KY47_p163|hypothetical protein	--	--	--	Uncharacterized mitochondrial protein AtMg01280 OS=Arabidopsis thaliana OX=3702 GN=AtMg01280 PE=3 SV=1	hypothetical protein (mitochondrion) [Solanum tuberosum]
Solyc10g080620.1	8.58398	475.749	5.79846	2.21506e-05	8.54481e-05	up	--	--	--	--|2e-22|nta:107786773|hypothetical protein	--	--	--	--	hypothetical protein A4A49_39178 [Nicotiana attenuata]
Solyc12g005645.1	0	2595.63	11.8849	9.95476e-13	1.3035e-11	up	--	--	--	--|3e-59|cann:107841914|hypothetical protein	--	--	--	--	PREDICTED: uncharacterized protein LOC107841914 [Capsicum annuum]
Solyc12g088390.1	856.927	2648.7	1.62783	0.00153788	0.00406732	up	--	--	Molecular Function: DNA-binding transcription factor activity (GO:0003700);; Cellular Component: nucleus (GO:0005634);; Biological Process: transcription, DNA-templated (GO:0006351);; Biological Process: response to oxidative stress (GO:0006979);; Biological Process: response to cold (GO:0009409);; Biological Process: response to water deprivation (GO:0009414);; Biological Process: response to wo…	--|1e-147|sly:101254884|hypothetical protein	[R]	General function prediction only	C2H2-type zinc finger;; C2H2-type zinc finger	Zinc finger protein ZAT10 OS=Arabidopsis thaliana OX=3702 GN=ZAT10 PE=2 SV=1	PREDICTED: zinc finger protein ZAT10-like [Solanum lycopersicum]
Solyc04g015290.3	770.828	1909.79	1.307	2.39197e-08	1.58757e-07	up	--	--	Molecular Function: DNA binding (GO:0003677);; Cellular Component: nucleus (GO:0005634);; Biological Process: transcription, DNA-templated (GO:0006351);; Biological Process: regulation of transcription, DNA-templated (GO:0006355);;	--|0.0|sly:101251768|hypothetical protein	--	--	MYB-CC type transfactor, LHEQLE motif;; Myb-like DNA-binding domain	Protein PHR1-LIKE 3 OS=Arabidopsis thaliana OX=3702 GN=PHL3 PE=1 SV=1	PREDICTED: protein PHR1-LIKE 3 isoform X1 [Solanum lycopersicum]
Solyc10g080220.2	7.01803	74.762	3.39094	2.16717e-11	2.31288e-10	up	--	--	Molecular Function: RNA binding (GO:0003723);; Molecular Function: endonuclease activity (GO:0004519);; Molecular Function: zinc ion binding (GO:0008270);; Biological Process: RNA modification (GO:0009451);; Cellular Component: intracellular membrane-bounded organelle (GO:0043231);;	--|0.0|sly:101259694|hypothetical protein	[R]	General function prediction only	DYW family of nucleic acid deaminases;; PPR repeat;; PPR repeat family;; PPR repeat;; Pentatricopeptide repeat domain;; Pentacotripeptide-repeat region of PRORP	Putative pentatricopeptide repeat-containing protein At5g40405 OS=Arabidopsis thaliana OX=3702 GN=PCMP-H14 PE=3 SV=1	PREDICTED: putative pentatricopeptide repeat-containing protein At5g40405 [Solanum lycopersicum]
Solyc08g082290.4	937.486	2967.84	1.66169	9.34096e-08	5.60498e-07	up	[U]	Intracellular trafficking, secretion, and vesicular transport	Cellular Component: mitochondrion (GO:0005739);; Cellular Component: mitochondrial inner membrane (GO:0005743);; Cellular Component: integral component of membrane (GO:0016021);; Biological Process: protein insertion into membrane (GO:0051205);;	K03217|1e-172|spen:107029007|K03217 yidC; YidC/Oxa1 family membrane protein insertase	[OU]	--	60Kd inner membrane protein	Mitochondrial inner membrane protein OXA1 OS=Arabidopsis thaliana OX=3702 GN=OXA1 PE=2 SV=2	PREDICTED: mitochondrial inner membrane protein OXA1-like [Solanum pennellii]
Solyc03g031670.3	1788.79	12003.8	2.74606	1.32395e-13	1.97082e-12	up	[RTKL]	--	Molecular Function: protein kinase activity (GO:0004672);; Molecular Function: calmodulin-dependent protein kinase activity (GO:0004683);; Molecular Function: calcium ion binding (GO:0005509);; Molecular Function: calmodulin binding (GO:0005516);; Molecular Function: ATP binding (GO:0005524);; Cellular Component: nucleus (GO:0005634);; Cellular Component: cytoplasm (GO:0005737);; Cellular Compone…	K13412|0.0|sly:544243|K13412 CPK; calcium-dependent protein kinase [EC:2.7.11.1]	[T]	Signal transduction mechanisms	Protein kinase domain;; EF hand;; Protein tyrosine kinase;; EF-hand domain pair;; EF-hand domain;; EF hand;; EF-hand domain pair;; Cytoskeletal-regulatory complex EF hand;; Secreted protein acidic and rich in cysteine Ca binding region;; Kinase-like	Calcium-dependent protein kinase 21 OS=Arabidopsis thaliana OX=3702 GN=CPK21 PE=1 SV=1	calcium-dependent protein kinase [Solanum lycopersicum]
Solyc02g090110.3	304.216	9937.2	5.0299	7.74075e-70	9.68438e-67	up	[RTKL]	--	Molecular Function: protein serine/threonine kinase activity (GO:0004674);; Molecular Function: ATP binding (GO:0005524);; Cellular Component: plasma membrane (GO:0005886);; Biological Process: cell surface receptor signaling pathway (GO:0007166);; Cellular Component: integral component of membrane (GO:0016021);;	K04733|0.0|sly:543924|K04733 IRAK4; interleukin-1 receptor-associated kinase 4 [EC:2.7.11.1]	[T]	Signal transduction mechanisms	Protein kinase domain;; Protein tyrosine kinase	Wall-associated receptor kinase-like 14 OS=Arabidopsis thaliana OX=3702 GN=WAKL14 PE=2 SV=2	wall-associated receptor kinase-like 14 precursor [Solanum lycopersicum]
Solyc08g066200.3	4052.66	10635.5	1.39176	0.00174407	0.00456614	up	[A]	RNA processing and modification	Molecular Function: RNA binding (GO:0003723);; Molecular Function: polynucleotide adenylyltransferase activity (GO:0004652);; Molecular Function: ATP binding (GO:0005524);; Cellular Component: nucleus (GO:0005634);; Biological Process: mRNA polyadenylation (GO:0006378);; Molecular Function: metal ion binding (GO:0046872);;	K14376|0.0|sly:101247241|K14376 PAP; poly(A) polymerase [EC:2.7.7.19]	[A]	RNA processing and modification	Poly(A) polymerase central domain;; Poly(A) polymerase predicted RNA binding domain;; Nucleotidyltransferase domain	Nuclear poly(A) polymerase 4 OS=Arabidopsis thaliana OX=3702 GN=PAPS4 PE=1 SV=1	PREDICTED: nuclear poly(A) polymerase 4-like isoform X3 [Solanum lycopersicum]
Solyc08g077920.3	1591.64	8773.25	2.46276	4.26488e-22	1.98288e-20	up	[CE]	--	Molecular Function: magnesium ion binding (GO:0000287);; Molecular Function: 3-isopropylmalate dehydrogenase activity (GO:0003862);; Molecular Function: isocitrate dehydrogenase (NAD+) activity (GO:0004449);; Biological Process: tricarboxylic acid cycle (GO:0006099);; Biological Process: leucine biosynthetic process (GO:0009098);; Cellular Component: chloroplast (GO:0009507);; Molecular Function:…	K00030|0.0|sly:101246460|K00030 IDH3; isocitrate dehydrogenase (NAD+) [EC:1.1.1.41]	[E]	Amino acid transport and metabolism	Isocitrate/isopropylmalate dehydrogenase	3-isopropylmalate dehydrogenase, chloroplastic OS=Solanum tuberosum OX=4113 PE=2 SV=1	PREDICTED: 3-isopropylmalate dehydrogenase, chloroplastic-like isoform X1 [Solanum lycopersicum]
Solyc07g065950.4	3992.03	8746.06	1.13118	2.94461e-05	0.000111146	up	--	--	Cellular Component: P-body (GO:0000932);; Molecular Function: mRNA binding (GO:0003729);; Cellular Component: nucleus (GO:0005634);; Cellular Component: cytosol (GO:0005829);; Biological Process: mRNA processing (GO:0006397);; Biological Process: mRNA catabolic process (GO:0006402);; Biological Process: post-embryonic development (GO:0009791);; Biological Process: leaf morphogenesis (GO:0009965);…	K12616|0.0|sly:101268011|K12616 EDC4; enhancer of mRNA-decapping protein 4	[R]	General function prediction only	WD40 region of Ge1, enhancer of mRNA-decapping protein;; WD domain, G-beta repeat	Enhancer of mRNA-decapping protein 4 OS=Arabidopsis thaliana OX=3702 GN=VCS PE=1 SV=1	PREDICTED: enhancer of mRNA-decapping protein 4-like [Solanum lycopersicum]
Solyc04g082190.1	0	5.58372	4.54965	0.00491584	0.0114995	up	--	--	Cellular Component: extracellular region (GO:0005576);; Biological Process: sphingolipid metabolic process (GO:0006665);; Molecular Function: N-acylsphingosine amidohydrolase activity (GO:0017040);;	K12349|0.0|sot:102606157|K12349 ASAH2; neutral ceramidase [EC:3.5.1.23]	[T]	Signal transduction mechanisms	Neutral/alkaline non-lysosomal ceramidase, N-terminal;; Neutral/alkaline non-lysosomal ceramidase, C-terminal	Neutral ceramidase 2 OS=Arabidopsis thaliana OX=3702 GN=NCER2 PE=3 SV=1	PREDICTED: neutral ceramidase-like [Solanum tuberosum]
Solyc01g068380.3	274.891	3336.45	3.60068	9.35135e-12	1.0553e-10	up	[R]	General function prediction only	Molecular Function: acid phosphatase activity (GO:0003993);; Cellular Component: extracellular region (GO:0005576);; Molecular Function: metal ion binding (GO:0046872);;	K22390|0.0|sly:101255428|K22390 ACP7; acid phosphatase type 7	[G]	Carbohydrate transport and metabolism	Calcineurin-like phosphoesterase;; Purple acid Phosphatase, N-terminal domain;; Iron/zinc purple acid phosphatase-like protein C	Probable inactive purple acid phosphatase 27 OS=Arabidopsis thaliana OX=3702 GN=PAP27 PE=2 SV=1	PREDICTED: nucleotide pyrophosphatase/phosphodiesterase-like [Solanum lycopersicum]
Solyc05g055470.4	2319.26	9385.67	2.01645	1.45766e-07	8.47679e-07	up	--	--	Molecular Function: DNA binding (GO:0003677);; Molecular Function: DNA-binding transcription factor activity (GO:0003700);; Cellular Component: nucleus (GO:0005634);; Cellular Component: cytoplasm (GO:0005737);; Biological Process: transcription, DNA-templated (GO:0006351);; Biological Process: response to high light intensity (GO:0009644);; Biological Process: regulation of flavonoid biosyntheti…	--|0.0|sly:101265827|hypothetical protein	--	--	No apical meristem (NAM) protein	NAC domain-containing protein 78 OS=Arabidopsis thaliana OX=3702 GN=NAC078 PE=2 SV=2	PREDICTED: NAC domain-containing protein 78 [Solanum lycopersicum]
Solyc08g078780.2	556.154	1553.39	1.48077	0.00667941	0.0150952	up	--	--	--	--|0.0|sly:101253112|hypothetical protein	--	--	--	--	PREDICTED: uncharacterized protein LOC101253112 [Solanum lycopersicum]
Solyc08g006765.1	54.735	22020.4	8.65795	4.47467e-64	4.10536e-61	up	[KR]	--	Biological Process: ornithine metabolic process (GO:0006591);; Molecular Function: N-acetyltransferase activity (GO:0008080);; Cellular Component: chloroplast (GO:0009507);;	K22883|1e-159|sly:101252574|K22883 NATA1; L-ornithine N5-acetyltransferase [EC:2.3.1.-]	[E]	Amino acid transport and metabolism	Acetyltransferase (GNAT) family	Probable acetyltransferase NATA1-like OS=Arabidopsis thaliana OX=3702 GN=At2g39020 PE=2 SV=1	PREDICTED: probable acetyltransferase NATA1-like [Solanum lycopersicum]
Solyc05g012630.2	3.96102	48.5061	3.56446	3.20922e-08	2.07983e-07	up	--	--	Molecular Function: RNA binding (GO:0003723);; Molecular Function: endonuclease activity (GO:0004519);; Cellular Component: mitochondrion (GO:0005739);; Biological Process: RNA modification (GO:0009451);; Cellular Component: intracellular membrane-bounded organelle (GO:0043231);;	--|0.0|sly:101251378|hypothetical protein	[R]	General function prediction only	PPR repeat;; PPR repeat family;; PPR repeat;; Pentatricopeptide repeat domain	Putative pentatricopeptide repeat-containing protein At1g69350, mitochondrial OS=Arabidopsis thaliana OX=3702 GN=PCMP-E66 PE=3 SV=1	PREDICTED: putative pentatricopeptide repeat-containing protein At1g69350, mitochondrial [Solanum lycopersicum]
Solyc06g034230.2	414.753	1819.06	2.13254	4.57644e-08	2.88097e-07	up	--	--	--	--|1e-104|sly:101246929|hypothetical protein	--	--	Plant organelle RNA recognition domain	--	PREDICTED: uncharacterized protein LOC101246929 [Solanum lycopersicum]
Solyc01g108730.2	0	4.73127	4.28946	0.0104987	0.0225784	up	--	--	Biological Process: alkaloid metabolic process (GO:0009820);; Molecular Function: polyneuridine-aldehyde esterase activity (GO:0050529);;	--|1e-33|nta:107774158|hypothetical protein	--	--	--	Polyneuridine-aldehyde esterase OS=Rauvolfia serpentina OX=4060 GN=PNAE PE=1 SV=1	PREDICTED: salicylic acid-binding protein 2-like [Nicotiana sylvestris]
Solyc09g011890.1	0	7.70212	5.01444	0.00904452	0.0197855	up	--	--	--	--|3e-67|spen:107029859|hypothetical protein	--	--	Protein of unknown function (DUF674)	--	PREDICTED: uncharacterized protein LOC107029859 [Solanum pennellii]
Solyc01g104350.3	1152.53	2319.59	1.00895	0.00789879	0.0175215	up	--	--	--	--|0.0|sly:101259086|hypothetical protein	--	--	--	--	PREDICTED: uncharacterized protein LOC101259086 [Solanum lycopersicum]
Solyc01g009810.3	115.527	6891.97	5.89643	7.51079e-11	7.35683e-10	up	--	--	--	--|1e-139|sly:101265851|hypothetical protein	[R]	General function prediction only	Leucine rich repeat N-terminal domain;; Leucine rich repeat;; Leucine Rich Repeat	Leucine-rich repeat protein 1 OS=Capsicum annuum OX=4072 GN=LRR1 PE=1 SV=2	PREDICTED: somatic embryogenesis receptor kinase 2-like [Solanum lycopersicum]
Solyc12g014330.1	33.0804	96.2578	1.52126	3.70911e-07	1.9994e-06	up	--	--	Molecular Function: RNA binding (GO:0003723);; Molecular Function: endonuclease activity (GO:0004519);; Biological Process: RNA modification (GO:0009451);; Biological Process: embryo development ending in seed dormancy (GO:0009793);; Biological Process: fruit development (GO:0010154);; Cellular Component: intracellular membrane-bounded organelle (GO:0043231);; Biological Process: root development…	--|0.0|sly:101264899|hypothetical protein	[R]	General function prediction only	PPR repeat family;; PPR repeat;; PPR repeat;; Pentatricopeptide repeat domain;; Pentacotripeptide-repeat region of PRORP	Putative pentatricopeptide repeat-containing protein At1g53330 OS=Arabidopsis thaliana OX=3702 GN=At1g53330 PE=3 SV=1	PREDICTED: putative pentatricopeptide repeat-containing protein At1g53330 [Solanum lycopersicum]
Solyc01g060015.1	0	246.525	10.0175	8.5475e-11	8.30432e-10	up	--	--	Cellular Component: vacuole (GO:0005773);; Biological Process: carbohydrate metabolic process (GO:0005975);; Biological Process: defense response (GO:0006952);; Molecular Function: glucan endo-1,3-beta-D-glucosidase activity (GO:0042973);;	--|2e-22|sot:102581231|hypothetical protein	--	--	Glycosyl hydrolases family 17	Glucan endo-1,3-beta-glucosidase, basic vacuolar isoform OS=Nicotiana plumbaginifolia OX=4092 GN=GN2 PE=3 SV=1	PREDICTED: LOW QUALITY PROTEIN: glucan endo-1,3-beta-glucosidase, basic vacuolar isoform-like [Solanum tuberosum]
Solyc09g098080.4	20.4669	4124.86	7.63392	2.90665e-26	2.09431e-24	up	--	--	Biological Process: metabolic process (GO:0008152);; Molecular Function: transferase activity, transferring hexosyl groups (GO:0016758);;	--|0.0|sly:101265369|hypothetical protein	[GC]	--	UDP-glucoronosyl and UDP-glucosyl transferase	UDP-glycosyltransferase 71E1 OS=Stevia rebaudiana OX=55670 GN=UGT71E1 PE=2 SV=1	PREDICTED: anthocyanidin 3-O-glucosyltransferase 2-like [Solanum lycopersicum]
Solyc01g107860.3	2371.21	32515.7	3.77775	2.53607e-44	7.84299e-42	up	[R]	General function prediction only	Cellular Component: chloroplast (GO:0009507);; Biological Process: cell redox homeostasis (GO:0045454);;	--|1e-171|sly:101259199|hypothetical protein	--	--	CBS domain	CBS domain-containing protein CBSX1, chloroplastic OS=Arabidopsis thaliana OX=3702 GN=CBSX1 PE=1 SV=2	PREDICTED: CBS domain-containing protein CBSX1, chloroplastic [Solanum lycopersicum]
Solyc08g083040.4	3637.61	7467.49	1.0374	0.00220795	0.00564635	up	[RTKL]	--	Molecular Function: obsolete signal transducer, downstream of receptor, with serine/threonine kinase activity (GO:0004702);; Molecular Function: ATP binding (GO:0005524);; Cellular Component: cytosol (GO:0005829);; Molecular Function: metal ion binding (GO:0046872);; Biological Process: regulation of stomatal opening (GO:1902456);;	--|0.0|sly:101266247|hypothetical protein	[T]	Signal transduction mechanisms	Protein kinase domain;; Protein tyrosine kinase	Serine/threonine-protein kinase BLUS1 OS=Arabidopsis thaliana OX=3702 GN=BLUS1 PE=1 SV=1	PREDICTED: serine/threonine-protein kinase fray2 [Solanum lycopersicum]
Solyc12g009110.3	59.1666	2836.04	5.58985	1.34899e-16	3.05846e-15	up	[QR]	--	--	--|0.0|sly:101249609|hypothetical protein	[R]	General function prediction only	O-methyltransferase;; Dimerisation domain	Acetylserotonin O-methyltransferase OS=Arabidopsis thaliana OX=3702 GN=ASMT PE=1 SV=1	PREDICTED: 3&apos;-hydroxy-N-methyl-(S)-coclaurine 4&apos;-O-methyltransferase [Solanum lycopersicum]
Solyc09g090470.3	568.688	5894.2	3.37504	1.00481e-18	3.09227e-17	up	[E]	Amino acid transport and metabolism	Biological Process: response to wounding (GO:0009611);; Biological Process: response to abscisic acid (GO:0009737);; Biological Process: response to salicylic acid (GO:0009751);; Biological Process: response to jasmonic acid (GO:0009753);; Cellular Component: integral component of membrane (GO:0016021);; Biological Process: hyperosmotic salinity response (GO:0042538);; Biological Process: defense…	--|0.0|sly:101260176|hypothetical protein	[E]	Amino acid transport and metabolism	POT family	Protein NRT1/ PTR FAMILY 5.2 OS=Arabidopsis thaliana OX=3702 GN=NPF5.2 PE=2 SV=1	PREDICTED: protein NRT1/ PTR FAMILY 5.2-like isoform X1 [Solanum lycopersicum]
Solyc08g083260.3	948.071	2229.41	1.23316	0.000316909	0.000972636	up	--	--	--	K13151|0.0|sly:101261543|K13151 SNUPN; snurportin-1	[A]	RNA processing and modification	--	--	PREDICTED: snurportin-1 [Solanum lycopersicum]
Solyc11g005560.3	160.976	466.069	1.53359	0.00228677	0.00582302	up	[M]	Cell wall/membrane/envelope biogenesis	Cellular Component: Golgi apparatus (GO:0005794);; Cellular Component: plasma membrane (GO:0005886);; Molecular Function: zinc ion binding (GO:0008270);; Cellular Component: integral component of membrane (GO:0016021);; Molecular Function: cellulose synthase (UDP-forming) activity (GO:0016760);; Biological Process: cellulose biosynthetic process (GO:0030244);; Biological Process: cell wall organi…	K10999|0.0|sly:101265982|K10999 CESA; cellulose synthase A [EC:2.4.1.12]	--	--	Cellulose synthase;; Zinc-binding RING-finger;; Glycosyl transferase family group 2	Cellulose synthase A catalytic subunit 2 [UDP-forming] OS=Arabidopsis thaliana OX=3702 GN=CESA2 PE=1 SV=1	PREDICTED: cellulose synthase A catalytic subunit 5 [UDP-forming] [Solanum lycopersicum]
Solyc06g053670.1	1810.17	8690.86	2.26282	2.52357e-12	3.09945e-11	up	[I]	Lipid transport and metabolism	Molecular Function: dodecenoyl-CoA delta-isomerase activity (GO:0004165);; Cellular Component: peroxisome (GO:0005777);; Biological Process: fatty acid beta-oxidation (GO:0006635);; Biological Process: fatty acid catabolic process (GO:0009062);; Biological Process: root hair elongation (GO:0048767);; Biological Process: indolebutyric acid metabolic process (GO:0080024);; Biological Process: respo…	K07517|1e-166|sly:101250512|K07517 ECI1_2; Delta3-Delta2-enoyl-CoA isomerase [EC:5.3.3.8]	--	--	Enoyl-CoA hydratase/isomerase;; Enoyl-CoA hydratase/isomerase	Enoyl-CoA delta isomerase 2, peroxisomal OS=Arabidopsis thaliana OX=3702 GN=ECI2 PE=1 SV=1	PREDICTED: enoyl-CoA delta isomerase 2, peroxisomal-like [Solanum lycopersicum]
Solyc12g014110.2	260.551	565.157	1.11585	0.000553142	0.0016092	up	--	--	--	--|0.0|sly:101257045|hypothetical protein	--	--	Sodium/calcium exchanger protein;; EF-hand domain pair;; EF hand;; EF hand;; EF-hand domain	Sodium/calcium exchanger NCL OS=Arabidopsis thaliana OX=3702 GN=NCL PE=2 SV=1	PREDICTED: uncharacterized protein LOC101257045 [Solanum lycopersicum]
Solyc09g066350.1	0	1152.74	12.2433	1.54564e-15	3.02575e-14	up	--	--	Molecular Function: DNA binding (GO:0003677);; Molecular Function: DNA-binding transcription factor activity (GO:0003700);; Cellular Component: nucleus (GO:0005634);; Biological Process: transcription, DNA-templated (GO:0006351);; Biological Process: ethylene-activated signaling pathway (GO:0009873);; Biological Process: response to chitin (GO:0010200);;	--|1e-115|sly:101247159|hypothetical protein	--	--	AP2 domain	Ethylene-responsive transcription factor ERF098 OS=Arabidopsis thaliana OX=3702 GN=ERF098 PE=1 SV=1	PREDICTED: ethylene-responsive transcription factor ERF098-like [Solanum lycopersicum]
Solyc08g008150.1	16.0658	1370.84	6.40162	1.21709e-18	3.71799e-17	up	--	--	--	--|2e-54|sly:104648615|hypothetical protein	--	--	--	--	PREDICTED: uncharacterized protein LOC104648615 [Solanum lycopersicum]
Solyc01g100720.3	11546.4	29899.9	1.37271	0.00636779	0.0144622	up	[U]	Intracellular trafficking, secretion, and vesicular transport	Cellular Component: nuclear pore (GO:0005643);; Cellular Component: nucleoplasm (GO:0005654);; Cellular Component: cytosol (GO:0005829);; Biological Process: NLS-bearing protein import into nucleus (GO:0006607);; Molecular Function: nuclear localization sequence binding (GO:0008139);; Molecular Function: protein transporter activity (GO:0008565);; Biological Process: symbiont intracellular protei…	K15042|0.0|sly:101253727|K15042 KPNA1_5_6; importin subunit alpha-5/6/7	[U]	Intracellular trafficking, secretion, and vesicular transport	Armadillo/beta-catenin-like repeat;; Importin beta binding domain;; HEAT-like repeat;; Atypical Arm repeat;; HEAT repeats;; HEAT repeat;; Armadillo-like	Importin subunit alpha-4 OS=Arabidopsis thaliana OX=3702 GN=IMPA4 PE=1 SV=1	PREDICTED: importin subunit alpha-4 [Solanum lycopersicum]
Solyc09g061790.1	0.658462	11.5214	3.92801	0.0149346	0.0307657	up	--	--	Molecular Function: RNA binding (GO:0003723);; Molecular Function: endonuclease activity (GO:0004519);; Cellular Component: mitochondrion (GO:0005739);; Biological Process: RNA modification (GO:0009451);; Cellular Component: intracellular membrane-bounded organelle (GO:0043231);;	--|1e-112|sot:102590888|hypothetical protein	[R]	General function prediction only	PPR repeat;; PPR repeat family;; PPR repeat;; Pentatricopeptide repeat domain	Pentatricopeptide repeat-containing protein At2g17525, mitochondrial OS=Arabidopsis thaliana OX=3702 GN=At2g17525 PE=2 SV=2	PREDICTED: pentatricopeptide repeat-containing protein At2g17525, mitochondrial [Solanum tuberosum]
Solyc05g052640.3	623.931	1359.94	1.1233	0.000150603	0.000493593	up	--	--	Molecular Function: ATP transmembrane transporter activity (GO:0005347);; Cellular Component: mitochondrial inner membrane (GO:0005743);; Cellular Component: vacuolar membrane (GO:0005774);; Cellular Component: peroxisome (GO:0005777);; Cellular Component: integral component of peroxisomal membrane (GO:0005779);; Biological Process: mitochondrial transport (GO:0006839);; Cellular Component: glyox…	K13354|0.0|sly:101256779|K13354 SLC25A17; solute carrier family 25 (peroxisomal adenine nucleotide transporter), member 17	[C]	Energy production and conversion	Mitochondrial carrier protein	Peroxisomal nicotinamide adenine dinucleotide carrier OS=Arabidopsis thaliana OX=3702 GN=PXN PE=1 SV=1	PREDICTED: peroxisomal nicotinamide adenine dinucleotide carrier [Solanum lycopersicum]
Solyc01g107710.2	0	9.04408	5.25135	0.0154225	0.0316453	up	--	--	Biological Process: defense response (GO:0006952);; Molecular Function: chitin binding (GO:0008061);; Molecular Function: carbohydrate binding (GO:0030246);;	--|0.0|sly:101254643|hypothetical protein	--	--	Root cap	Chitin-binding lectin 1 OS=Solanum tuberosum OX=4113 PE=1 SV=2	PREDICTED: uncharacterized protein LOC101254643 [Solanum lycopersicum]
Solyc02g079560.1	31.7493	330.411	3.37217	2.40307e-06	1.11369e-05	up	--	--	Molecular Function: protein serine/threonine kinase activity (GO:0004674);; Molecular Function: calmodulin binding (GO:0005516);; Molecular Function: ATP binding (GO:0005524);; Cellular Component: plasma membrane (GO:0005886);; Biological Process: protein phosphorylation (GO:0006468);; Cellular Component: integral component of membrane (GO:0016021);; Molecular Function: carbohydrate binding (GO:0…	--|4e-90|spen:107010331|hypothetical protein	--	--	Protein tyrosine kinase	G-type lectin S-receptor-like serine/threonine-protein kinase At1g11330 OS=Arabidopsis thaliana OX=3702 GN=At1g11330 PE=1 SV=3	PREDICTED: G-type lectin S-receptor-like serine/threonine-protein kinase At1g11300 [Solanum lycopersicum]
Solyc03g020050.3	0	18836.8	16.2738	3.28366e-14	5.33747e-13	up	--	--	Molecular Function: serine-type endopeptidase inhibitor activity (GO:0004867);;	--|1e-161|sly:544108|hypothetical protein	[O]	Posttranslational modification, protein turnover, chaperones	Potato type II proteinase inhibitor family	Proteinase inhibitor type-2 CEVI57 OS=Solanum lycopersicum OX=4081 GN=CEVI57 PE=2 SV=1	proteinase inhibitor type-2 CEVI57 precursor [Solanum lycopersicum]
Solyc04g049660.3	373.151	1135.25	1.60517	0.000160772	0.000523865	up	--	--	Cellular Component: nuclear lamina (GO:0005652);; Cellular Component: nucleoplasm (GO:0005654);; Cellular Component: cytoplasm (GO:0005737);; Biological Process: nucleus organization (GO:0006997);; Cellular Component: nuclear membrane (GO:0031965);; Cellular Component: nuclear periphery (GO:0034399);; Biological Process: regulation of nucleus size (GO:0097298);;	--|1e-142|sly:101255088|hypothetical protein	--	--	Domain of unknown function (DUF4598)	Protein CROWDED NUCLEI 2 OS=Arabidopsis thaliana OX=3702 GN=CRWN2 PE=1 SV=1	PREDICTED: glutamic acid-rich protein [Solanum lycopersicum]
Solyc11g017420.2	994.387	3421.69	1.78294	4.78914e-19	1.55078e-17	up	--	--	--	--|0.0|sly:101266589|hypothetical protein	--	--	Protein of unknown function (DUF616)	--	PREDICTED: uncharacterized protein LOC101266589 [Solanum lycopersicum]
Solyc11g066320.2	384.997	5196.33	3.75551	1.79294e-06	8.52311e-06	up	--	--	Cellular Component: Golgi membrane (GO:0000139);; Cellular Component: Golgi apparatus (GO:0005794);; Biological Process: plant-type secondary cell wall biogenesis (GO:0009834);; Biological Process: glucuronoxylan biosynthetic process (GO:0010417);; Molecular Function: glucuronosyltransferase activity (GO:0015020);; Cellular Component: integral component of membrane (GO:0016021);; Biological Proce…	K20889|0.0|sly:101260603|K20889 IRX7; probable glucuronoxylan glucuronosyltransferase IRX7 [EC2.4.1.-]	[GMW]	--	Exostosin family	Probable glucuronoxylan glucuronosyltransferase IRX7 OS=Arabidopsis thaliana OX=3702 GN=IRX7 PE=2 SV=1	PREDICTED: probable glucuronoxylan glucuronosyltransferase IRX7 [Solanum lycopersicum]
Solyc12g014010.2	194.846	3841.38	4.29964	1.6163e-08	1.09916e-07	up	--	--	Biological Process: metabolic process (GO:0008152);; Molecular Function: flavonol 3-O-glucosyltransferase activity (GO:0047893);; Molecular Function: daphnetin 3-O-glucosyltransferase activity (GO:0102360);; Molecular Function: myricetin 3-O-glucosyltransferase activity (GO:0102425);;	--|0.0|sly:101253864|hypothetical protein	[GC]	--	UDP-glucoronosyl and UDP-glucosyl transferase	UDP-glucose flavonoid 3-O-glucosyltransferase 6 OS=Fragaria ananassa OX=3747 GN=GT6 PE=1 SV=1	PREDICTED: UDP-glucose flavonoid 3-O-glucosyltransferase 6-like [Solanum lycopersicum]
Solyc11g045610.2	45.3132	160.035	1.80031	0.000213683	0.000679932	up	[RTKL]	--	Molecular Function: cyclin-dependent protein serine/threonine kinase activity (GO:0004693);; Molecular Function: ATP binding (GO:0005524);; Cellular Component: nucleus (GO:0005634);; Biological Process: protein phosphorylation (GO:0006468);;	K08819|0.0|sly:101251148|K08819 CDK12_13; cyclin-dependent kinase 12/13 [EC:2.7.11.22 2.7.11.23]	[D]	Cell cycle control, cell division, chromosome partitioning	Protein kinase domain;; Protein tyrosine kinase	Probable serine/threonine-protein kinase At1g09600 OS=Arabidopsis thaliana OX=3702 GN=At1g09600 PE=3 SV=1	PREDICTED: probable serine/threonine-protein kinase At1g09600 [Solanum lycopersicum]
Solyc10g051120.3	24.5903	7958.22	6.13704	1.75307e-08	1.18583e-07	up	--	--	Cellular Component: mitochondrion (GO:0005739);; Cellular Component: vacuolar membrane (GO:0005774);; Cellular Component: plasma membrane (GO:0005886);; Biological Process: mitochondrial pyruvate transmembrane transport (GO:0006850);; Cellular Component: membrane (GO:0016020);; Cellular Component: integral component of mitochondrial inner membrane (GO:0031305);; Molecular Function: pyruvate trans…	K22138|3e-77|sly:101244623|K22138 MPC1; mitochondrial pyruvate carrier 1	[S]	Function unknown	Uncharacterised protein family (UPF0041)	Mitochondrial pyruvate carrier 1 OS=Arabidopsis thaliana OX=3702 GN=MPC1 PE=3 SV=1	mitochondrial pyruvate carrier 1-like [Solanum lycopersicum]
Solyc01g097330.3	1363.51	3834.52	1.49129	4.08666e-07	2.18538e-06	up	--	--	Molecular Function: DNA-binding transcription factor activity (GO:0003700);; Cellular Component: nucleus (GO:0005634);; Biological Process: transcription, DNA-templated (GO:0006351);; Molecular Function: sequence-specific DNA binding (GO:0043565);;	--|0.0|sly:101261751|hypothetical protein	--	--	Basic leucine-zipper C terminal;; bZIP transcription factor;; Basic region leucine zipper	Light-inducible protein CPRF2 OS=Petroselinum crispum OX=4043 GN=CPRF2 PE=2 SV=2	PREDICTED: light-inducible protein CPRF2 [Solanum lycopersicum]
Solyc04g054915.1	11.7875	33.3671	1.47773	0.0186261	0.0373788	up	--	--	--	--|1e-09|nau:109211846|hypothetical protein	[R]	General function prediction only	--	--	polypeptide with an integrase domain [Petunia x hybrida]
Solyc08g065320.3	359.446	1688.83	2.23213	4.36667e-07	2.32248e-06	up	--	--	Cellular Component: Golgi membrane (GO:0000139);; Cellular Component: endoplasmic reticulum (GO:0005783);; Cellular Component: endoplasmic reticulum membrane (GO:0005789);; Cellular Component: Golgi apparatus (GO:0005794);; Biological Process: response to ethylene (GO:0009723);; Biological Process: negative regulation of ethylene-activated signaling pathway (GO:0010105);; Cellular Component: inte…	K20726|0.0|sly:778264|K20726 TMEM222; transmembrane protein 222	[S]	Function unknown	Protein of unknown function (DUF778)	Protein REVERSION-TO-ETHYLENE SENSITIVITY1 OS=Arabidopsis thaliana OX=3702 GN=RTE1 PE=1 SV=1	green ripe-like 1 [Solanum lycopersicum]
Solyc12g042480.3	130.151	9956.2	6.25024	1.83195e-39	4.06634e-37	up	[Q]	Secondary metabolites biosynthesis, transport and catabolism	Molecular Function: monooxygenase activity (GO:0004497);; Molecular Function: iron ion binding (GO:0005506);; Cellular Component: integral component of membrane (GO:0016021);; Molecular Function: oxidoreductase activity, acting on paired donors, with incorporation or reduction of molecular oxygen (GO:0016705);; Molecular Function: heme binding (GO:0020037);;	K20562|0.0|sly:101254668|K20562 CYP736A; biphenyl-4-hydroxylase	[Q]	Secondary metabolites biosynthesis, transport and catabolism	Cytochrome P450	Cytochrome P450 CYP736A12 OS=Panax ginseng OX=4054 PE=2 SV=1	PREDICTED: cytochrome P450 CYP736A12-like [Solanum lycopersicum]
Solyc06g150133.1	196.348	6690.26	5.09057	0.000772993	0.00217879	up	--	--	Molecular Function: cysteine-type endopeptidase inhibitor activity (GO:0004869);;	--|0.0|sly:543570|hypothetical protein	--	--	Cystatin domain;; Aspartic acid proteinase inhibitor;; SEF14-like adhesin;; REDY-like protein HapK;; Phloem filament protein PP1 cystatin-like domain	Multicystatin OS=Solanum tuberosum OX=4113 PE=1 SV=1	PREDICTED: multicystatin, partial [Solanum lycopersicum]
Solyc07g055690.1	172.893	2277.32	3.71715	0.000345854	0.0010522	up	--	--	--	--|0.0|sly:101260448|hypothetical protein	--	--	D-mannose binding lectin;; S-locus glycoprotein domain	EP1-like glycoprotein 1 OS=Arabidopsis thaliana OX=3702 GN=At1g78820 PE=2 SV=1	PREDICTED: epidermis-specific secreted glycoprotein EP1-like [Solanum lycopersicum]
Solyc11g013490.2	2026.99	8871.92	2.1297	2.5766e-08	1.69824e-07	up	--	--	Cellular Component: Golgi membrane (GO:0000139);; Cellular Component: Golgi apparatus (GO:0005794);; Biological Process: protein glycosylation (GO:0006486);; Cellular Component: integral component of membrane (GO:0016021);; Molecular Function: beta-1,3-galactosyltransferase activity (GO:0048531);;	K20855|0.0|spen:107005035|K20855 B3GALT1S; beta-1,3-galactosyltransferase 1/2/3/4/5/7/8 [EC:2.4.1.-]	[G]	Carbohydrate transport and metabolism	Galactosyltransferase;; Domain of unknown function (DUF4094)	Beta-1,3-galactosyltransferase 7 OS=Arabidopsis thaliana OX=3702 GN=B3GALT7 PE=2 SV=1	PREDICTED: beta-1,3-galactosyltransferase 7 isoform X1 [Solanum lycopersicum]
Solyc12g098930.3	0.987693	10.9129	3.21603	0.00357463	0.00864536	up	[T]	Signal transduction mechanisms	Molecular Function: pyruvate dehydrogenase (acetyl-transferring) kinase activity (GO:0004740);; Molecular Function: ATP binding (GO:0005524);; Cellular Component: mitochondrion (GO:0005739);; Molecular Function: histidine phosphotransfer kinase activity (GO:0009927);; Molecular Function: protein homodimerization activity (GO:0042803);; Biological Process: protein autophosphorylation (GO:0046777);;	K00898|0.0|sly:101249536|K00898 PDK2_3_4; pyruvate dehydrogenase kinase 2/3/4 [EC:2.7.11.2]	[T]	Signal transduction mechanisms	Mitochondrial branched-chain alpha-ketoacid dehydrogenase kinase;; Histidine kinase-, DNA gyrase B-, and HSP90-like ATPase	[Pyruvate dehydrogenase (acetyl-transferring)] kinase, mitochondrial OS=Arabidopsis thaliana OX=3702 GN=PDK PE=1 SV=1	PREDICTED: pyruvate dehydrogenase (acetyl-transferring) kinase, mitochondrial-like [Solanum lycopersicum]
Solyc02g091630.1	13.4714	150.731	3.46528	0.000689174	0.00196385	up	--	--	--	K08739|9e-31|cann:107859776|K08739 MLH3; DNA mismatch repair protein MLH3	--	--	--	--	DNA mismatch repair protein MLH3 [Capsicum baccatum]
Solyc01g011090.4	1423.25	7415.23	2.38077	5.32158e-08	3.31984e-07	up	[P]	Inorganic ion transport and metabolism	Cellular Component: Golgi membrane (GO:0000139);; Molecular Function: magnesium ion binding (GO:0000287);; Molecular Function: phospholipid-translocating ATPase activity (GO:0004012);; Molecular Function: ATP binding (GO:0005524);; Molecular Function: phospholipid transporter activity (GO:0005548);; Cellular Component: endosome (GO:0005768);; Cellular Component: endoplasmic reticulum membrane (GO…	K14802|1e-149|sly:101243809|K14802 DRS2; phospholipid-transporting ATPase [EC:7.6.2.1]	[R]	General function prediction only	Phospholipid-translocating ATPase N-terminal;; E1-E2 ATPase	Phospholipid-transporting ATPase 3 OS=Arabidopsis thaliana OX=3702 GN=ALA3 PE=1 SV=2	PREDICTED: phospholipid-transporting ATPase 3-like [Solanum lycopersicum]
Solyc01g102790.3	17.9733	76.6867	2.07312	3.02776e-07	1.65448e-06	up	--	--	--	--|0.0|sly:101254432|hypothetical protein	[R]	General function prediction only	PPR repeat;; PPR repeat family;; Pentatricopeptide repeat domain;; PPR repeat;; DYW family of nucleic acid deaminases;; Pentacotripeptide-repeat region of PRORP;; Tetratricopeptide repeat	Pentatricopeptide repeat-containing protein At1g14470 OS=Arabidopsis thaliana OX=3702 GN=PCMP-A4 PE=2 SV=2	PREDICTED: pentatricopeptide repeat-containing protein At1g14470 [Solanum lycopersicum]
Solyc01g080720.4	232.352	1558.65	2.74397	8.12535e-10	6.7484e-09	up	--	--	Molecular Function: RNA binding (GO:0003723);; Molecular Function: endonuclease activity (GO:0004519);; Biological Process: RNA modification (GO:0009451);; Cellular Component: intracellular membrane-bounded organelle (GO:0043231);;	--|0.0|sly:101248045|hypothetical protein	[R]	General function prediction only	PPR repeat family;; PPR repeat;; PPR repeat;; Pentatricopeptide repeat domain;; Pentacotripeptide-repeat region of PRORP;; Mitochondrial 28S ribosomal protein S27;; Tetratricopeptide repeat	Pentatricopeptide repeat-containing protein At3g06920 OS=Arabidopsis thaliana OX=3702 GN=At3g06920 PE=2 SV=1	PREDICTED: pentatricopeptide repeat-containing protein At3g06920 [Solanum lycopersicum]
Solyc12g049230.2	1657.38	5950.39	1.84375	0.000109802	0.000369507	up	--	--	Cellular Component: nucleus (GO:0005634);;	--|0.0|sly:101258733|hypothetical protein	--	--	Protein of unknown function (DUF1296)	GBF-interacting protein 1-like OS=Arabidopsis thaliana OX=3702 GN=GIP1L PE=1 SV=1	PREDICTED: GBF-interacting protein 1-like isoform X1 [Solanum lycopersicum]
Solyc07g047720.3	1981.17	5693.74	1.52303	5.5174e-09	4.026e-08	up	--	--	Cellular Component: Golgi membrane (GO:0000139);; Molecular Function: SNARE binding (GO:0000149);; Molecular Function: SNAP receptor activity (GO:0005484);; Cellular Component: endoplasmic reticulum membrane (GO:0005789);; Cellular Component: Golgi apparatus (GO:0005794);; Cellular Component: cytosol (GO:0005829);; Biological Process: protein targeting to vacuole (GO:0006623);; Biological Process…	K08496|1e-169|sly:101256196|K08496 GOSR2; golgi SNAP receptor complex member 2	[U]	Intracellular trafficking, secretion, and vesicular transport	Snare region anchored in the vesicle membrane C-terminus	Membrin-11 OS=Arabidopsis thaliana OX=3702 GN=MEMB11 PE=1 SV=1	PREDICTED: membrin-11 [Solanum lycopersicum]
Solyc02g077520.3	0	423.45	10.7983	2.52134e-12	3.0981e-11	up	[QR]	--	Molecular Function: O-methyltransferase activity (GO:0008171);;	--|0.0|sly:101265297|hypothetical protein	[R]	General function prediction only	O-methyltransferase;; Dimerisation domain	Probable O-methyltransferase 3 OS=Humulus lupulus OX=3486 GN=OMT3 PE=2 SV=1	PREDICTED: trans-resveratrol di-O-methyltransferase-like [Solanum lycopersicum]
Solyc09g008350.3	1853.54	3943.61	1.08875	3.97456e-05	0.000146173	up	--	--	Biological Process: metabolic process (GO:0008152);; Molecular Function: amino acid binding (GO:0016597);;	--|0.0|sly:101258588|hypothetical protein	--	--	ACT domain;; ACT domain;; ACT domain	ACT domain-containing protein ACR10 OS=Arabidopsis thaliana OX=3702 GN=ACR10 PE=2 SV=1	PREDICTED: ACT domain-containing protein ACR10 [Solanum lycopersicum]
Solyc06g005090.3	17.0398	379.829	4.44037	1.6109e-10	1.50453e-09	up	--	--	Cellular Component: mitochondrion (GO:0005739);;	--|1e-143|sly:101251889|hypothetical protein	--	--	Lateral organ boundaries (LOB) domain	LOB domain-containing protein 1 OS=Arabidopsis thaliana OX=3702 GN=LBD1 PE=2 SV=1	PREDICTED: LOB domain-containing protein 1-like [Solanum lycopersicum]
Solyc10g085030.1	6382.88	23995.8	1.91045	0.00119045	0.00321961	up	--	--	Cellular Component: chloroplast (GO:0009507);; Cellular Component: chloroplast thylakoid membrane (GO:0009535);; Cellular Component: plastoglobule (GO:0010287);;	--|1e-144|sly:101250355|hypothetical protein	--	--	SOUL heme-binding protein	Heme-binding-like protein At3g10130, chloroplastic OS=Arabidopsis thaliana OX=3702 GN=At3g10130 PE=1 SV=1	PREDICTED: uncharacterized protein LOC101250355 [Solanum lycopersicum]
Solyc08g008140.3	1256.72	2952.13	1.23121	0.00245998	0.00622434	up	--	--	--	K04706|1e-32|sly:101255315|K04706 PIAS1; E3 SUMO-protein ligase PIAS1 [EC:2.3.2.-]	--	--	--	--	PREDICTED: E4 SUMO-protein ligase PIAL2 isoform X2 [Solanum lycopersicum]
Solyc09g082570.3	1175.36	4303.87	1.87267	2.99068e-05	0.000112745	up	--	--	--	--|1e-165|sly:101254238|hypothetical protein	--	--	--	--	PREDICTED: uncharacterized protein LOC101254238 [Solanum lycopersicum]
Solyc07g055720.4	75.3153	643.467	3.09407	4.20145e-05	0.000153778	up	[O]	Posttranslational modification, protein turnover, chaperones	Cellular Component: cytosol (GO:0005829);; Biological Process: protein folding (GO:0006457);; Biological Process: hyperosmotic response (GO:0006972);; Biological Process: response to heat (GO:0009408);; Biological Process: response to high light intensity (GO:0009644);; Biological Process: response to hydrogen peroxide (GO:0042542);; Molecular Function: unfolded protein binding (GO:0051082);;	--|1e-171|sly:101259555|hypothetical protein	[O]	Posttranslational modification, protein turnover, chaperones	Hsp20/alpha crystallin family	17.7 kDa class II heat shock protein OS=Arabidopsis thaliana OX=3702 GN=HSP17.7 PE=2 SV=1	PREDICTED: uncharacterized protein LOC101259555 isoform X2 [Solanum lycopersicum]
Solyc01g093970.4	1105.75	2858.11	1.36966	0.00791126	0.0175474	up	--	--	Cellular Component: Golgi membrane (GO:0000139);; Cellular Component: endosome (GO:0005768);; Cellular Component: Golgi apparatus (GO:0005794);; Cellular Component: trans-Golgi network (GO:0005802);; Biological Process: homogalacturonan biosynthetic process (GO:0010289);; Cellular Component: integral component of membrane (GO:0016021);; Molecular Function: polygalacturonate 4-alpha-galacturonosyl…	K13648|0.0|sly:101268802|K13648 GAUT; alpha-1,4-galacturonosyltransferase [EC:2.4.1.43]	--	--	Glycosyl transferase family 8	Polygalacturonate 4-alpha-galacturonosyltransferase OS=Arabidopsis thaliana OX=3702 GN=GAUT1 PE=1 SV=1	PREDICTED: polygalacturonate 4-alpha-galacturonosyltransferase [Solanum lycopersicum]
Solyc01g097120.3	3454.1	8379.86	1.27857	0.0207305	0.0409963	up	--	--	Cellular Component: cytoplasm (GO:0005737);; Cellular Component: microtubule (GO:0005874);;	--|0.0|sly:101256524|hypothetical protein	--	--	Targeting protein for Xklp2 (TPX2)	Protein WVD2-like 2 OS=Arabidopsis thaliana OX=3702 GN=WDL2 PE=2 SV=1	PREDICTED: protein WVD2-like 2 [Solanum lycopersicum]
Solyc08g061060.3	0	211.089	9.79443	1.81579e-05	7.1295e-05	up	--	--	Cellular Component: extracellular region (GO:0005576);;	--|5e-93|sly:101257587|hypothetical protein	--	--	Lytic transglycolase	EG45-like domain containing protein OS=Citrus jambhiri OX=64884 GN=CjBAp12 PE=1 SV=1	PREDICTED: EG45-like domain containing protein [Solanum lycopersicum]
Solyc12g005530.1	2.63385	89.2552	4.98944	7.1356e-05	0.000249449	up	--	--	Molecular Function: ATP binding (GO:0005524);; Cellular Component: plasma membrane (GO:0005886);; Biological Process: defense response (GO:0006952);; Biological Process: signal transduction (GO:0007165);; Molecular Function: ADP binding (GO:0043531);;	--|3e-59|sly:109119058|hypothetical protein	[T]	Signal transduction mechanisms	NB-ARC domain	Disease resistance protein At4g27190 OS=Arabidopsis thaliana OX=3702 GN=At4g27190 PE=2 SV=1	PREDICTED: LOW QUALITY PROTEIN: disease resistance protein RPS5-like [Solanum lycopersicum]
Solyc01g009930.3	55.4729	1711.93	4.94036	1.44002e-07	8.38304e-07	up	--	--	--	--|0.0|sot:102604596|hypothetical protein	[R]	General function prediction only	Leucine rich repeat;; Leucine Rich repeats (2 copies);; Leucine Rich Repeat;; Leucine Rich repeat;; Leucine rich repeat N-terminal domain	Receptor-like protein Cf-9 homolog OS=Solanum lycopersicum OX=4081 GN=HCR9-0 PE=2 SV=2	PREDICTED: receptor-like protein 12 [Solanum tuberosum]
Solyc08g006460.3	3976.78	8866	1.15667	0.00188196	0.00488763	up	--	--	Molecular Function: zinc ion binding (GO:0008270);; Biological Process: regulation of growth (GO:0040008);; Biological Process: proteasome-mediated ubiquitin-dependent protein catabolic process (GO:0043161);; Molecular Function: ubiquitin protein ligase activity (GO:0061630);;	--|0.0|sly:101266656|hypothetical protein	[O]	Posttranslational modification, protein turnover, chaperones	Ring finger domain;; Zinc finger, C3HC4 type (RING finger);; RING-like zinc finger;; Zinc finger, C3HC4 type (RING finger)	Probable E3 ubiquitin-protein ligase HIP1 OS=Oryza sativa subsp. japonica OX=39947 GN=HIP1 PE=1 SV=2	PREDICTED: probable E3 ubiquitin-protein ligase RHG1A [Solanum lycopersicum]
Solyc10g005510.3	1242.27	6998.98	2.49454	1.44812e-08	9.9248e-08	up	[G]	Carbohydrate transport and metabolism	Molecular Function: glyceraldehyde-3-phosphate dehydrogenase (NAD+) (phosphorylating) activity (GO:0004365);; Molecular Function: copper ion binding (GO:0005507);; Biological Process: carbohydrate metabolic process (GO:0005975);; Biological Process: glucose metabolic process (GO:0006006);; Biological Process: glycolytic process (GO:0006096);; Molecular Function: zinc ion binding (GO:0008270);; Ce…	K00134|0.0|sly:101256813|K00134 GAPDH; glyceraldehyde 3-phosphate dehydrogenase [EC:1.2.1.12]	[G]	Carbohydrate transport and metabolism	Glyceraldehyde 3-phosphate dehydrogenase, C-terminal domain;; Glyceraldehyde 3-phosphate dehydrogenase, NAD binding domain	Glyceraldehyde-3-phosphate dehydrogenase GAPCP1, chloroplastic OS=Arabidopsis thaliana OX=3702 GN=GAPCP1 PE=1 SV=1	PREDICTED: glyceraldehyde-3-phosphate dehydrogenase GAPCP1, chloroplastic [Solanum lycopersicum]
Solyc07g006370.1	82.1249	1166.48	3.8287	3.973e-06	1.76632e-05	up	[P]	Inorganic ion transport and metabolism	Cellular Component: vacuolar membrane (GO:0005774);; Biological Process: potassium ion transport (GO:0006813);; Biological Process: sodium ion transport (GO:0006814);; Molecular Function: antiporter activity (GO:0015297);; Cellular Component: integral component of membrane (GO:0016021);;	K13754|0.0|sly:101250521|K13754 SLC24A6; solute carrier family 24 (sodium/potassium/calcium exchanger), member 6	[P]	Inorganic ion transport and metabolism	Sodium/calcium exchanger protein	Cation/calcium exchanger 1 OS=Arabidopsis thaliana OX=3702 GN=CCX1 PE=2 SV=1	PREDICTED: cation/calcium exchanger 1-like [Solanum lycopersicum]
Solyc01g099220.3	764.62	3622.22	2.24295	6.17283e-07	3.18644e-06	up	[L]	Replication, recombination and repair	Molecular Function: nucleotide binding (GO:0000166);; Molecular Function: DNA binding (GO:0003677);; Molecular Function: DNA-directed DNA polymerase activity (GO:0003887);; Cellular Component: nucleus (GO:0005634);; Biological Process: DNA replication (GO:0006260);; Biological Process: cellular response to DNA damage stimulus (GO:0006974);; Molecular Function: 3'-5' exonuclease activity (GO:00084…	K02350|0.0|sly:101266467|K02350 REV3L; DNA polymerase zeta [EC:2.7.7.7]	[L]	Replication, recombination and repair	DNA polymerase family B;; DNA polymerase family B, exonuclease domain;; C4-type zinc-finger of DNA polymerase delta	DNA polymerase zeta catalytic subunit OS=Arabidopsis thaliana OX=3702 GN=REV3 PE=2 SV=1	PREDICTED: DNA polymerase zeta catalytic subunit isoform X1 [Solanum lycopersicum]
Solyc04g078660.2	47.5662	7263.74	7.24712	2.40349e-28	2.18329e-26	up	--	--	Molecular Function: transferase activity, transferring acyl groups other than amino-acyl groups (GO:0016747);;	--|0.0|sly:101249072|hypothetical protein	--	--	Transferase family	Uncharacterized acetyltransferase At3g50280 OS=Arabidopsis thaliana OX=3702 GN=At3g50280 PE=3 SV=1	PREDICTED: uncharacterized acetyltransferase At3g50280 [Solanum lycopersicum]
MSTRG.19665	0	16.3969	6.10026	0.00187918	0.00488255	up	--	--	Molecular Function: enzyme inhibitor activity (GO:0004857);; Cellular Component: cell wall (GO:0005618);; Cellular Component: vacuole (GO:0005773);; Biological Process: negative regulation of catalytic activity (GO:0043086);;	--|6e-20|nau:109205892|hypothetical protein	--	--	Plant invertase/pectin methylesterase inhibitor	Cell wall / vacuolar inhibitor of fructosidase 1 OS=Arabidopsis thaliana OX=3702 GN=C/VIF1 PE=1 SV=1	hypothetical protein A4A49_58240, partial [Nicotiana attenuata]
Solyc08g075180.1	0	7.76123	5.01144	0.00324617	0.00794765	up	--	--	Biological Process: sucrose metabolic process (GO:0005985);; Molecular Function: transferase activity, transferring acyl groups (GO:0016746);; Molecular Function: transferase activity, transferring acyl groups other than amino-acyl groups (GO:0016747);;	--|0.0|sly:101247649|hypothetical protein	--	--	Transferase family	Acylsugar acyltransferase 3 OS=Solanum lycopersicum OX=4081 GN=ASAT3 PE=2 SV=1	PREDICTED: acylsugar acyltransferase 3-like [Solanum lycopersicum]
Solyc12g010410.3	2904.88	10244.1	1.8183	0.00798268	0.0176819	up	--	--	Molecular Function: DNA binding (GO:0003677);; Cellular Component: nucleus (GO:0005634);; Biological Process: regulation of transcription, DNA-templated (GO:0006355);;	--|0.0|sly:101249149|hypothetical protein	[K]	Transcription	Homeobox KN domain;; KNOX2 domain;; KNOX1 domain;; Homeobox domain	Homeobox protein knotted-1-like LET12 OS=Solanum lycopersicum OX=4081 GN=LET12 PE=2 SV=1	PREDICTED: homeobox protein knotted-1-like LET12 isoform X2 [Solanum lycopersicum]
Solyc10g049890.3	347.142	1606.31	2.21227	1.09575e-09	8.92551e-09	up	[HE]	--	Molecular Function: phosphoglycerate dehydrogenase activity (GO:0004617);; Molecular Function: ATP binding (GO:0005524);; Cellular Component: mitochondrion (GO:0005739);; Biological Process: L-serine biosynthetic process (GO:0006564);; Cellular Component: chloroplast (GO:0009507);; Cellular Component: plastid (GO:0009536);; Biological Process: pollen development (GO:0009555);; Biological Process:…	K00058|0.0|sly:101254848|K00058 serA; D-3-phosphoglycerate dehydrogenase / 2-oxoglutarate reductase [EC:1.1.1.95 1.1.1.399]	[E]	Amino acid transport and metabolism	D-isomer specific 2-hydroxyacid dehydrogenase, NAD binding domain;; D-isomer specific 2-hydroxyacid dehydrogenase, catalytic domain;; ACT domain;; Acetohydroxy acid isomeroreductase, NADPH-binding domain;; S-adenosyl-L-homocysteine hydrolase, NAD binding domain	D-3-phosphoglycerate dehydrogenase 1, chloroplastic OS=Arabidopsis thaliana OX=3702 GN=PGDH1 PE=1 SV=1	PREDICTED: D-3-phosphoglycerate dehydrogenase 1, chloroplastic-like [Solanum lycopersicum]
Solyc12g017960.1	895.27	11755.2	3.71472	1.428e-05	5.72449e-05	up	--	--	--	--|1e-52|sot:107061619|hypothetical protein	--	--	--	--	PREDICTED: uncharacterized protein LOC107061619 [Solanum tuberosum]
Solyc04g073940.4	49.271	300.378	2.61289	0.000119163	0.000397411	up	[R]	General function prediction only	Cellular Component: cell (GO:0005623);; Biological Process: response to osmotic stress (GO:0006970);; Biological Process: auxin-activated signaling pathway (GO:0009734);; Biological Process: brassinosteroid mediated signaling pathway (GO:0009742);; Biological Process: leaf vascular tissue pattern formation (GO:0010305);; Biological Process: cell redox homeostasis (GO:0045454);;	K09527|0.0|sly:101264322|K09527 DNAJC7; DnaJ homolog subfamily C member 7	[R]	General function prediction only	Tetratricopeptide repeat;; Tetratricopeptide repeat;; Tetratricopeptide repeat;; Tetratricopeptide repeat;; Tetratricopeptide repeat;; Tetratricopeptide repeat;; Tetratricopeptide repeat;; TPR repeat;; Tetratricopeptide repeat;; Anaphase-promoting complex, cyclosome, subunit 3;; Tetratricopeptide repeat;; Tetratricopeptide repeat;; Tetratricopeptide repeat	Inactive TPR repeat-containing thioredoxin TTL3 OS=Arabidopsis thaliana OX=3702 GN=TTL3 PE=1 SV=2	PREDICTED: inactive TPR repeat-containing thioredoxin TTL3-like [Solanum lycopersicum]
MSTRG.9047	0.329231	121.769	8.03907	1.85805e-08	1.25162e-07	up	--	--	Molecular Function: structural constituent of cell wall (GO:0005199);; Cellular Component: extracellular region (GO:0005576);; Cellular Component: cell wall (GO:0005618);; Biological Process: cell wall organization (GO:0071555);;	--|4e-30|ath:AT5G19810|hypothetical protein	--	--	--	Pollen-specific leucine-rich repeat extensin-like protein 4 OS=Arabidopsis thaliana OX=3702 GN=PEX4 PE=2 SV=1	Proline-rich extensin-like family protein [Arabidopsis thaliana]
Solyc09g075140.3	571.793	1634.29	1.51549	0.002749	0.00685109	up	[I]	Lipid transport and metabolism	Molecular Function: 2-acylglycerol O-acyltransferase activity (GO:0003846);; Molecular Function: lysophospholipase activity (GO:0004622);; Cellular Component: endoplasmic reticulum (GO:0005783);; Cellular Component: Golgi apparatus (GO:0005794);; Cellular Component: plasma membrane (GO:0005886);; Biological Process: lipid metabolic process (GO:0006629);; Biological Process: response to oxidative …	K01054|0.0|sly:101246087|K01054 MGLL; acylglycerol lipase [EC:3.1.1.23]	[I]	Lipid transport and metabolism	Serine aminopeptidase, S33;; alpha/beta hydrolase fold;; Prolyl oligopeptidase family;; Alpha/beta hydrolase family;; Dienelactone hydrolase family	Caffeoylshikimate esterase OS=Arabidopsis thaliana OX=3702 GN=CSE PE=1 SV=1	PREDICTED: caffeoylshikimate esterase isoform X2 [Solanum lycopersicum]
Solyc05g014130.3	352.207	2889.93	3.03609	5.37864e-05	0.000192412	up	--	--	--	--|0.0|sly:101251779|hypothetical protein	--	--	--	--	PREDICTED: uncharacterized protein LOC101251779 isoform X1 [Solanum lycopersicum]
Solyc03g098560.2	0.658462	75.8687	6.61018	3.4538e-06	1.55229e-05	up	--	--	--	--|3e-63|spen:107014230|hypothetical protein	--	--	--	--	PREDICTED: uncharacterized protein LOC101267500 [Solanum lycopersicum]
Solyc07g005440.1	2505.25	8688.34	1.79421	3.89721e-08	2.48591e-07	up	[RTKL]	--	Molecular Function: protein serine/threonine kinase activity (GO:0004674);; Molecular Function: ATP binding (GO:0005524);; Cellular Component: intracellular (GO:0005622);; Cellular Component: endoplasmic reticulum (GO:0005783);; Biological Process: multicellular organism development (GO:0007275);; Biological Process: response to water deprivation (GO:0009414);; Biological Process: response to sal…	--|0.0|sly:101264440|hypothetical protein	[T]	Signal transduction mechanisms	Protein kinase domain;; Protein tyrosine kinase;; NAF domain;; Kinase-like	CBL-interacting serine/threonine-protein kinase 6 OS=Arabidopsis thaliana OX=3702 GN=CIPK6 PE=1 SV=1	PREDICTED: CBL-interacting serine/threonine-protein kinase 6-like [Solanum lycopersicum]
Solyc04g081910.4	522.333	1435.23	1.4578	9.01299e-06	3.75357e-05	up	[RTKL]	--	Molecular Function: calmodulin-dependent protein kinase activity (GO:0004683);; Molecular Function: calcium ion binding (GO:0005509);; Molecular Function: calmodulin binding (GO:0005516);; Molecular Function: ATP binding (GO:0005524);; Cellular Component: intracellular (GO:0005622);; Biological Process: abscisic acid-activated signaling pathway (GO:0009738);; Molecular Function: calcium-dependent…	K13412|0.0|sly:101246133|K13412 CPK; calcium-dependent protein kinase [EC:2.7.11.1]	[T]	Signal transduction mechanisms	Protein kinase domain;; EF hand;; Protein tyrosine kinase;; EF-hand domain pair;; EF-hand domain;; EF hand;; EF-hand domain pair;; Cytoskeletal-regulatory complex EF hand;; Secreted protein acidic and rich in cysteine Ca binding region;; EF-hand domain	Calcium-dependent protein kinase 29 OS=Arabidopsis thaliana OX=3702 GN=CPK29 PE=2 SV=2	PREDICTED: calcium-dependent protein kinase 29 [Solanum lycopersicum]
Solyc01g097670.4	22.6268	153.857	2.76344	8.95321e-11	8.67399e-10	up	--	--	Molecular Function: RNA binding (GO:0003723);; Molecular Function: endonuclease activity (GO:0004519);; Molecular Function: zinc ion binding (GO:0008270);; Biological Process: RNA modification (GO:0009451);; Cellular Component: chloroplast (GO:0009507);; Biological Process: embryo development ending in seed dormancy (GO:0009793);; Cellular Component: intracellular membrane-bounded organelle (GO:0…	--|0.0|sly:101254247|hypothetical protein	[R]	General function prediction only	PPR repeat family;; PPR repeat;; PPR repeat;; DYW family of nucleic acid deaminases;; Pentatricopeptide repeat domain;; Pentacotripeptide-repeat region of PRORP;; Tetratricopeptide repeat	Pentatricopeptide repeat-containing protein At3g49170, chloroplastic OS=Arabidopsis thaliana OX=3702 GN=EMB2261 PE=2 SV=1	PREDICTED: pentatricopeptide repeat-containing protein At3g49170, chloroplastic [Solanum lycopersicum]
Solyc08g075890.3	11676	25554.7	1.12996	0.00326998	0.00799814	up	[RTKL]	--	Molecular Function: protein serine/threonine kinase activity (GO:0004674);; Molecular Function: cyclin-dependent protein serine/threonine kinase activity (GO:0004693);; Molecular Function: ATP binding (GO:0005524);; Cellular Component: nucleus (GO:0005634);; Cellular Component: cytoplasm (GO:0005737);; Molecular Function: RNA polymerase II carboxy-terminal domain kinase activity (GO:0008353);; Bi…	K08829|0.0|sly:101252911|K08829 MAK; male germ cell-associated kinase [EC:2.7.11.22]	[T]	Signal transduction mechanisms	Protein kinase domain;; Protein tyrosine kinase	Cyclin-dependent kinase F-4 OS=Oryza sativa subsp. japonica OX=39947 GN=CDKF-4 PE=2 SV=1	PREDICTED: cyclin-dependent kinase F-4 isoform X1 [Solanum lycopersicum]
Solyc04g064740.4	1126.98	4250.42	1.91534	0.00030722	0.000946382	up	--	--	Cellular Component: Golgi apparatus (GO:0005794);; Cellular Component: integral component of membrane (GO:0016021);; Molecular Function: O-acetyltransferase activity (GO:0016413);; Biological Process: cell wall organization or biogenesis (GO:0071554);;	--|0.0|sly:101261913|hypothetical protein	--	--	GDSL/SGNH-like Acyl-Esterase family found in Pmr5 and Cas1p;; PMR5 N terminal Domain	Protein trichome berefringence-like 7 OS=Arabidopsis thaliana OX=3702 GN=TBL7 PE=3 SV=1	PREDICTED: protein trichome berefringence-like 7 [Solanum lycopersicum]
Solyc03g025640.2	0	7983.11	15.0353	2.97007e-22	1.41433e-20	up	[Q]	Secondary metabolites biosynthesis, transport and catabolism	Molecular Function: monooxygenase activity (GO:0004497);; Molecular Function: iron ion binding (GO:0005506);; Cellular Component: plasmodesma (GO:0009506);; Cellular Component: integral component of membrane (GO:0016021);; Molecular Function: oxidoreductase activity, acting on paired donors, with incorporation or reduction of molecular oxygen (GO:0016705);; Molecular Function: heme binding (GO:00…	--|0.0|sly:101244259|hypothetical protein	[QI]	--	Cytochrome P450	Cytokinin hydroxylase OS=Arabidopsis thaliana OX=3702 GN=CYP735A2 PE=1 SV=1	PREDICTED: cytokinin hydroxylase [Solanum lycopersicum]
Solyc02g086070.2	783.362	1722.73	1.13635	0.00012471	0.000414506	up	--	--	--	--|2e-93|sot:102591488|hypothetical protein	--	--	--	--	PREDICTED: uncharacterized protein LOC102591488 [Solanum tuberosum]
MSTRG.5557	0	1877.07	12.9468	3.75734e-16	8.08576e-15	up	--	--	--	--	--	--	--	--	hypothetical protein CCACVL1_14388 [Corchorus capsularis]
MSTRG.13263	2305.3	8679.47	1.91248	0.00189347	0.00491381	up	--	--	Molecular Function: iron ion binding (GO:0005506);; Molecular Function: trans-cinnamate 4-monooxygenase activity (GO:0016710);; Molecular Function: heme binding (GO:0020037);;	K00487|1e-171|sly:101244496|K00487 CYP73A; trans-cinnamate 4-monooxygenase [EC:1.14.14.91]	[Q]	Secondary metabolites biosynthesis, transport and catabolism	Cytochrome P450	Trans-cinnamate 4-monooxygenase OS=Catharanthus roseus OX=4058 GN=CYP73A4 PE=2 SV=1	PREDICTED: trans-cinnamate 4-monooxygenase [Solanum lycopersicum]
Solyc03g031600.3	452.24	19381.1	5.42148	5.51992e-28	4.80792e-26	up	--	--	Cellular Component: peroxisomal membrane (GO:0005778);; Cellular Component: integral component of membrane (GO:0016021);;	K13347|1e-133|sly:101252154|K13347 PXMP2; peroxisomal membrane protein 2	[R]	General function prediction only	Mpv17 / PMP22 family	Peroxisomal membrane protein PMP22 OS=Arabidopsis thaliana OX=3702 GN=PMP22 PE=1 SV=1	PREDICTED: peroxisomal membrane protein PMP22 isoform X2 [Solanum lycopersicum]
Solyc10g047200.1	91.559	287.534	1.64187	0.00585774	0.0134312	up	--	--	--	K21844|5e-24|sly:101245808|K21844 FAM126; protein FAM126	--	--	--	--	PREDICTED: uncharacterized protein LOC101245808 [Solanum lycopersicum]
Solyc04g082330.3	1431.21	7411.42	2.37221	6.24352e-07	3.22051e-06	up	[S]	Function unknown	--	K14799|0.0|sly:101256673|K14799 TSR1; pre-rRNA-processing protein TSR1	[S]	Function unknown	40S ribosome biogenesis protein Tsr1 and BMS1 C-terminal;; AARP2CN (NUC121) domain	--	PREDICTED: pre-rRNA-processing protein TSR1 homolog [Solanum lycopersicum]
Solyc05g055090.4	3672.03	7919.72	1.10868	0.00118716	0.00321165	up	[O]	Posttranslational modification, protein turnover, chaperones	Cellular Component: cytosol (GO:0005829);; Biological Process: ubiquitin-dependent protein catabolic process (GO:0006511);; Biological Process: protein deubiquitination (GO:0016579);; Molecular Function: thiol-dependent ubiquitinyl hydrolase activity (GO:0036459);;	K11838|0.0|sly:101248777|K11838 USP7; ubiquitin carboxyl-terminal hydrolase 7 [EC:3.4.19.12]	[O]	Posttranslational modification, protein turnover, chaperones	ICP0-binding domain of Ubiquitin-specific protease 7;; Ubiquitin-specific protease C-terminal;; Ubiquitin carboxyl-terminal hydrolase;; Ubiquitin carboxyl-terminal hydrolase;; MATH domain	Ubiquitin carboxyl-terminal hydrolase 12 OS=Arabidopsis thaliana OX=3702 GN=UBP12 PE=1 SV=2	PREDICTED: ubiquitin carboxyl-terminal hydrolase 12-like [Solanum lycopersicum]
Solyc02g080890.3	253.473	21211.5	6.38443	1.55489e-19	5.40365e-18	up	--	--	Molecular Function: DNA-binding transcription factor activity (GO:0003700);; Cellular Component: nucleus (GO:0005634);; Biological Process: transcription, DNA-templated (GO:0006351);; Biological Process: ethylene-activated signaling pathway (GO:0009873);; Biological Process: response to chitin (GO:0010200);; Biological Process: cellular response to phosphate starvation (GO:0016036);; Molecular Fu…	--|0.0|sly:101247683|hypothetical protein	--	--	WRKY DNA -binding domain	WRKY transcription factor 6 OS=Arabidopsis thaliana OX=3702 GN=WRKY6 PE=1 SV=1	PREDICTED: probable WRKY transcription factor 31 isoform X1 [Solanum lycopersicum]
Solyc08g078960.4	1478.45	4510.36	1.60882	1.46486e-06	7.07596e-06	up	--	--	Biological Process: lipid transport (GO:0006869);; Molecular Function: lipid binding (GO:0008289);;	K20456|0.0|sly:101249395|K20456 OSBP; oxysterol-binding protein 1	[I]	Lipid transport and metabolism	Oxysterol-binding protein	Oxysterol-binding protein-related protein 2A OS=Arabidopsis thaliana OX=3702 GN=ORP2A PE=2 SV=1	PREDICTED: oxysterol-binding protein-related protein 2A isoform X1 [Solanum lycopersicum]
Solyc01g067620.3	12.3028	60.0884	2.27331	0.0129914	0.0272354	up	[R]	General function prediction only	Biological Process: leaf senescence (GO:0010150);; Molecular Function: oxidoreductase activity, acting on diphenols and related substances as donors, oxygen as acceptor (GO:0016682);; Molecular Function: metal ion binding (GO:0046872);;	--|0.0|sly:101266862|hypothetical protein	[QR]	--	non-haem dioxygenase in morphine synthesis N-terminal;; 2OG-Fe(II) oxygenase superfamily	Protein SRG1 OS=Arabidopsis thaliana OX=3702 GN=SRG1 PE=2 SV=1	PREDICTED: protein SRG1 [Solanum lycopersicum]
Solyc04g009000.1	7.11527	81.2927	3.45667	2.77184e-07	1.52523e-06	up	--	--	Molecular Function: RNA binding (GO:0003723);; Molecular Function: endonuclease activity (GO:0004519);; Cellular Component: mitochondrion (GO:0005739);; Biological Process: sugar mediated signaling pathway (GO:0010182);; Biological Process: mitochondrial mRNA modification (GO:0080156);;	--|0.0|sly:101252167|hypothetical protein	[R]	General function prediction only	PPR repeat;; PPR repeat family;; PPR repeat;; Pentatricopeptide repeat domain;; Pentacotripeptide-repeat region of PRORP;; DYW family of nucleic acid deaminases	Pentatricopeptide repeat-containing protein At2g13600 OS=Arabidopsis thaliana OX=3702 GN=PCMP-E76 PE=3 SV=1	PREDICTED: pentatricopeptide repeat-containing protein At2g13600 [Solanum lycopersicum]
Solyc09g089790.3	39.2881	1162.51	4.87703	7.22457e-18	2.00049e-16	up	[R]	General function prediction only	Molecular Function: oxidoreductase activity (GO:0016491);; Molecular Function: metal ion binding (GO:0046872);;	--|0.0|sly:101246865|hypothetical protein	[QR]	--	2OG-Fe(II) oxygenase superfamily;; non-haem dioxygenase in morphine synthesis N-terminal	1-aminocyclopropane-1-carboxylate oxidase homolog 1 OS=Arabidopsis thaliana OX=3702 GN=At1g06620 PE=2 SV=1	PREDICTED: 1-aminocyclopropane-1-carboxylate oxidase homolog 1-like [Solanum lycopersicum]
Solyc02g067390.3	1044.48	3135.55	1.58588	0.000692884	0.00197381	up	--	--	Molecular Function: nucleotide binding (GO:0000166);; Molecular Function: RNA binding (GO:0003723);; Cellular Component: cytoplasm (GO:0005737);; Cellular Component: membrane (GO:0016020);;	--|1e-180|sly:101266594|hypothetical protein	--	--	RNA recognition motif. (a.k.a. RRM, RBD, or RNP domain)	Binding partner of ACD11 1 OS=Arabidopsis thaliana OX=3702 GN=BPA1 PE=1 SV=1	PREDICTED: binding partner of ACD11 1 isoform X2 [Solanum lycopersicum]
Solyc07g066570.4	730.976	1809.4	1.30823	0.000196497	0.000629686	up	--	--	--	--|1e-135|sly:101255012|hypothetical protein	--	--	--	--	PREDICTED: uncharacterized protein LOC101255012 [Solanum lycopersicum]
Solyc03g096930.4	2014.63	6088.39	1.59545	2.4698e-11	2.61457e-10	up	[O]	Posttranslational modification, protein turnover, chaperones	Biological Process: protein polyubiquitination (GO:0000209);; Cellular Component: Hrd1p ubiquitin ligase complex (GO:0000836);; Molecular Function: zinc ion binding (GO:0008270);; Cellular Component: integral component of membrane (GO:0016021);; Biological Process: ubiquitin-dependent ERAD pathway (GO:0030433);; Biological Process: endoplasmic reticulum unfolded protein response (GO:0030968);; Ce…	K10601|0.0|spen:107015413|K10601 SYVN1; E3 ubiquitin-protein ligase synoviolin [EC:2.3.2.27]	[O]	Posttranslational modification, protein turnover, chaperones	Ring finger domain;; RING-H2 zinc finger domain;; Zinc finger, C3HC4 type (RING finger);; RING-type zinc-finger	ERAD-associated E3 ubiquitin-protein ligase HRD1A OS=Arabidopsis thaliana OX=3702 GN=HRD1A PE=2 SV=1	PREDICTED: ERAD-associated E3 ubiquitin-protein ligase HRD1B [Solanum lycopersicum]
Solyc00g500351.1	33.459	93.1722	1.45718	0.0111394	0.0237547	up	[J]	Translation, ribosomal structure and biogenesis	Molecular Function: structural constituent of ribosome (GO:0003735);; Cellular Component: mitochondrion (GO:0005739);; Cellular Component: ribosome (GO:0005840);; Biological Process: translation (GO:0006412);; Molecular Function: rRNA binding (GO:0019843);;	--|1e-136|spen:114077346|hypothetical protein	--	--	Ribosomal protein S13/S18	Ribosomal protein S13, mitochondrial OS=Nicotiana tabacum OX=4097 GN=RPS13 PE=3 SV=2	PREDICTED: uncharacterized mitochondrial protein AtMg01010 [Solanum tuberosum]
Solyc01g010480.3	608.928	2112.76	1.79408	0.000116728	0.00039038	up	[T]	Signal transduction mechanisms	Molecular Function: phosphorelay sensor kinase activity (GO:0000155);; Cellular Component: intracellular (GO:0005622);; Molecular Function: photoreceptor activity (GO:0009881);; Biological Process: protein-chromophore linkage (GO:0018298);;	--|0.0|sly:101255122|hypothetical protein	--	--	PAS domain;; PAS fold;; PAS fold;; PAS fold	Protein TWIN LOV 1 OS=Arabidopsis thaliana OX=3702 GN=TLP1 PE=1 SV=2	PREDICTED: protein TWIN LOV 1-like isoform X1 [Solanum lycopersicum]
Solyc09g063090.4	2439.28	5195.08	1.09064	0.00995143	0.021535	up	--	--	--	--|0.0|sly:101266067|hypothetical protein	--	--	Domain of unknown function (DUF4378);; Protein of unknown function (DUF3741)	Protein TRM32 OS=Arabidopsis thaliana OX=3702 GN=TRM32 PE=2 SV=1	PREDICTED: uncharacterized protein LOC107031451 isoform X2 [Solanum pennellii]
Solyc04g071890.3	201.558	19424.7	6.59144	5.57897e-30	5.8609e-28	up	--	--	Molecular Function: peroxidase activity (GO:0004601);; Cellular Component: extracellular region (GO:0005576);; Cellular Component: cell wall (GO:0005618);; Cellular Component: vacuole (GO:0005773);; Biological Process: response to oxidative stress (GO:0006979);; Cellular Component: plant-type cell wall (GO:0009505);; Cellular Component: plasmodesma (GO:0009506);; Biological Process: plant-type ce…	K00430|0.0|sly:101253377|K00430 E1.11.1.7; peroxidase [EC:1.11.1.7]	--	--	Peroxidase	Peroxidase 12 OS=Arabidopsis thaliana OX=3702 GN=PER12 PE=1 SV=1	peroxidase 12 precursor [Solanum lycopersicum]
Solyc04g012040.3	663.124	3208.24	2.27363	1.56525e-10	1.46637e-09	up	--	--	Cellular Component: cytoplasm (GO:0005737);; Cellular Component: proteasome regulatory particle, lid subcomplex (GO:0008541);; Cellular Component: nuclear proteasome complex (GO:0031595);; Biological Process: proteasome-mediated ubiquitin-dependent protein catabolic process (GO:0043161);;	K03035|0.0|sly:101249344|K03035 PSMD12; 26S proteasome regulatory subunit N5	[O]	Posttranslational modification, protein turnover, chaperones	PCI domain	26S proteasome non-ATPase regulatory subunit 12 homolog A OS=Arabidopsis thaliana OX=3702 GN=RPN5A PE=1 SV=1	PREDICTED: 26S proteasome non-ATPase regulatory subunit 12 homolog B-like [Solanum lycopersicum]
Solyc11g065780.3	19.0904	56.1857	1.52748	0.0123962	0.0261149	up	--	--	Molecular Function: ATP binding (GO:0005524);; Cellular Component: plasma membrane (GO:0005886);; Biological Process: signal transduction (GO:0007165);; Biological Process: plant-type hypersensitive response (GO:0009626);; Molecular Function: ADP binding (GO:0043531);;	--|9e-86|sot:107062303|hypothetical protein	[T]	Signal transduction mechanisms	--	Putative disease resistance RPP13-like protein 1 OS=Arabidopsis thaliana OX=3702 GN=RPPL1 PE=3 SV=1	PREDICTED: putative disease resistance RPP13-like protein 1 [Solanum tuberosum]
Solyc07g015910.4	0	16.3147	6.09539	5.32369e-05	0.000190545	up	[GER]	--	Cellular Component: plasma membrane (GO:0005886);; Biological Process: transport (GO:0006810);; Cellular Component: integral component of membrane (GO:0016021);; Molecular Function: transmembrane transporter activity (GO:0022857);;	--|0.0|sly:101247234|hypothetical protein	--	--	EamA-like transporter family	WAT1-related protein At1g25270 OS=Arabidopsis thaliana OX=3702 GN=At1g25270 PE=2 SV=1	PREDICTED: WAT1-related protein At1g25270-like [Solanum lycopersicum]
MSTRG.14351	0	52.0319	7.77407	2.35765e-08	1.56517e-07	up	--	--	--	--|7e-10|sot:107058170|hypothetical protein	--	--	--	--	PREDICTED: uncharacterized protein LOC107058170 [Solanum tuberosum]
Solyc11g007020.2	1837.31	8020.94	2.12622	8.33934e-08	5.04244e-07	up	[I]	Lipid transport and metabolism	Molecular Function: diphosphomevalonate decarboxylase activity (GO:0004163);; Molecular Function: ATP binding (GO:0005524);; Cellular Component: peroxisome (GO:0005777);; Cellular Component: cytosol (GO:0005829);; Biological Process: sterol biosynthetic process (GO:0016126);; Biological Process: isopentenyl diphosphate biosynthetic process, mevalonate pathway (GO:0019287);;	K01597|0.0|sly:100134900|K01597 MVD; diphosphomevalonate decarboxylase [EC:4.1.1.33]	[I]	Lipid transport and metabolism	GHMP kinases N terminal domain	Diphosphomevalonate decarboxylase MVD2, peroxisomal OS=Arabidopsis thaliana OX=3702 GN=MVD2 PE=1 SV=1	mevalonate disphosphate decarboxylase [Solanum lycopersicum]
Solyc09g015530.3	1143.09	5227.83	2.19279	1.67457e-11	1.81746e-10	up	--	--	--	--|0.0|sly:101261947|hypothetical protein	--	--	--	--	PREDICTED: uncharacterized protein LOC101261947 [Solanum lycopersicum]
Solyc05g008390.3	150.411	714.281	2.24147	6.67801e-08	4.09914e-07	up	[A]	RNA processing and modification	Molecular Function: ubiquitin-protein transferase activity (GO:0004842);; Molecular Function: zinc ion binding (GO:0008270);; Biological Process: isoprenoid biosynthetic process (GO:0008299);; Biological Process: response to water deprivation (GO:0009414);; Biological Process: wax biosynthetic process (GO:0010025);; Biological Process: cutin biosynthetic process (GO:0010143);; Biological Process:…	--|0.0|sly:101260726|hypothetical protein	[A]	RNA processing and modification	Protein of unknown function (DUF3675);; RING-variant domain	Probable E3 ubiquitin ligase SUD1 OS=Arabidopsis thaliana OX=3702 GN=SUD1 PE=1 SV=1	PREDICTED: uncharacterized protein LOC101260726 [Solanum lycopersicum]
Solyc01g090690.4	1879.23	9516.96	2.33979	1.8391e-08	1.23976e-07	up	[J]	Translation, ribosomal structure and biogenesis	Molecular Function: translation elongation factor activity (GO:0003746);; Molecular Function: GTPase activity (GO:0003924);; Molecular Function: GTP binding (GO:0005525);; Cellular Component: mitochondrion (GO:0005739);; Biological Process: response to cadmium ion (GO:0046686);; Biological Process: mitochondrial translational elongation (GO:0070125);;	K02355|0.0|sly:101265477|K02355 fusA; elongation factor G	[J]	Translation, ribosomal structure and biogenesis	Elongation factor Tu GTP binding domain;; Elongation factor Tu domain 2	Elongation factor G-2, mitochondrial OS=Arabidopsis thaliana OX=3702 GN=MEFG2 PE=1 SV=1	PREDICTED: elongation factor G-2, mitochondrial [Solanum lycopersicum]
Solyc05g010210.1	0	18.4433	6.2774	0.00101841	0.00279721	up	--	--	Cellular Component: plasmodesma (GO:0009506);;	--|1e-136|sly:104647457|hypothetical protein	--	--	F-box associated	F-box protein At3g07870 OS=Arabidopsis thaliana OX=3702 GN=At3g07870 PE=2 SV=1	PREDICTED: F-box protein At3g07870-like [Solanum lycopersicum]
Solyc03g005520.1	0	854.42	11.811	1.20952e-16	2.76733e-15	up	--	--	Molecular Function: DNA binding (GO:0003677);; Molecular Function: DNA-binding transcription factor activity (GO:0003700);; Cellular Component: nucleus (GO:0005634);; Biological Process: transcription, DNA-templated (GO:0006351);; Biological Process: defense response (GO:0006952);; Biological Process: jasmonic acid mediated signaling pathway (GO:0009867);; Biological Process: ethylene-activated s…	K14516|1e-152|sly:101244256|K14516 ERF1; ethylene-responsive transcription factor 1	--	--	AP2 domain	Ethylene-responsive transcription factor 1B OS=Arabidopsis thaliana OX=3702 GN=ERF1B PE=1 SV=2	PREDICTED: ethylene-responsive transcription factor 1B-like [Solanum lycopersicum]
Solyc11g007750.3	16.8149	123.364	2.90256	1.04304e-09	8.51889e-09	up	[S]	Function unknown	--	K22900|0.0|sly:101251947|K22900 TRMO; tRNA (adenine37-N6)-methyltransferase [EC:2.1.1.-]	[S]	Function unknown	Uncharacterised protein family UPF0066	--	PREDICTED: uncharacterized protein LOC101251947 [Solanum lycopersicum]
Solyc06g008620.1	208.074	6346.26	4.92644	2.47807e-19	8.40115e-18	up	[U]	Intracellular trafficking, secretion, and vesicular transport	--	--|0.0|sly:101247825|hypothetical protein	--	--	WD40-like Beta Propeller Repeat;; Dipeptidyl peptidase IV (DPP IV) N-terminal region	--	PREDICTED: uncharacterized protein LOC101247825 [Solanum lycopersicum]
Solyc06g065010.4	4.73209	1188.96	7.99425	4.81688e-49	1.92145e-46	up	--	--	Cellular Component: extracellular region (GO:0005576);; Biological Process: lipid metabolic process (GO:0006629);; Biological Process: response to ethylene (GO:0009723);; Biological Process: auxin-activated signaling pathway (GO:0009734);; Biological Process: response to salicylic acid (GO:0009751);; Biological Process: response to jasmonic acid (GO:0009753);; Biological Process: defense response…	--|0.0|sly:101257273|hypothetical protein	--	--	GDSL-like Lipase/Acylhydrolase	GDSL esterase/lipase 2 OS=Arabidopsis thaliana OX=3702 GN=GLIP2 PE=2 SV=1	PREDICTED: GDSL esterase/lipase 2 [Solanum lycopersicum]
Solyc12g019620.2	0	90.3321	8.56959	9.32773e-09	6.58299e-08	up	[V]	Defense mechanisms	Molecular Function: ATP binding (GO:0005524);; Biological Process: transport (GO:0006810);; Cellular Component: integral component of membrane (GO:0016021);; Molecular Function: ATPase activity (GO:0016887);;	--|0.0|spen:107005750|hypothetical protein	[Q]	Secondary metabolites biosynthesis, transport and catabolism	ABC-2 type transporter;; ABC transporter;; ABC-transporter extracellular N-terminal;; ATPase family associated with various cellular activities (AAA)	Pleiotropic drug resistance protein 1 OS=Nicotiana tabacum OX=4097 GN=PDR1 PE=2 SV=1	PREDICTED: pleiotropic drug resistance protein 1-like [Solanum lycopersicum]
Solyc05g052410.3	26.658	195.171	2.87226	2.27136e-05	8.74973e-05	up	--	--	Molecular Function: DNA binding (GO:0003677);; Molecular Function: DNA-binding transcription factor activity (GO:0003700);; Cellular Component: nucleus (GO:0005634);; Biological Process: transcription, DNA-templated (GO:0006351);; Biological Process: response to heat (GO:0009408);; Biological Process: response to water deprivation (GO:0009414);; Biological Process: response to salt stress (GO:000…	--|0.0|sly:101261712|hypothetical protein	--	--	AP2 domain	Dehydration-responsive element-binding protein 2B OS=Oryza sativa subsp. japonica OX=39947 GN=DREB2B PE=2 SV=2	ethylene-responsive transcription factor 1 [Solanum lycopersicum]
Solyc08g016210.3	1650.05	13104.5	2.98907	1.57642e-05	6.26469e-05	up	--	--	--	--|0.0|sly:101255316|hypothetical protein	[R]	General function prediction only	Leucine rich repeat;; Leucine Rich repeats (2 copies);; Leucine Rich Repeat;; Leucine Rich repeat	Receptor-like protein 13 OS=Arabidopsis thaliana OX=3702 GN=RLP13 PE=3 SV=1	PREDICTED: LRR receptor-like serine/threonine-protein kinase FLS2 isoform X1 [Solanum lycopersicum]
Solyc05g015370.3	0	5.85783	4.63564	0.00323137	0.00791425	up	--	--	Cellular Component: chromatin (GO:0000785);; Cellular Component: condensed nuclear chromosome (GO:0000794);; Cellular Component: nucleoplasm (GO:0005654);; Cellular Component: chromosome (GO:0005694);; Biological Process: synapsis (GO:0007129);; Biological Process: chiasma assembly (GO:0051026);;	--|1e-125|sot:102591362|hypothetical protein	[B]	Chromatin structure and dynamics	HORMA domain	Meiosis-specific protein ASY1 OS=Arabidopsis thaliana OX=3702 GN=ASY1 PE=1 SV=1	PREDICTED: HORMA domain-containing protein 1 [Solanum tuberosum]
Solyc08g068840.3	351.919	890.676	1.33897	0.000122685	0.000408071	up	--	--	--	--|1e-159|sly:101268597|hypothetical protein	[K]	Transcription	Brf1-like TBP-binding domain	--	PREDICTED: uncharacterized protein LOC101268597 [Solanum lycopersicum]
MSTRG.19014	0	160.166	9.39475	3.52886e-12	4.23956e-11	up	--	--	Molecular Function: nucleic acid binding (GO:0003676);; Molecular Function: RNA-directed DNA polymerase activity (GO:0003964);; Molecular Function: aspartic-type endopeptidase activity (GO:0004190);; Molecular Function: endonuclease activity (GO:0004519);; Molecular Function: zinc ion binding (GO:0008270);; Biological Process: DNA integration (GO:0015074);;	--|1e-123|spen:114078396|hypothetical protein	[R]	General function prediction only	GAG-pre-integrase domain	Retrovirus-related Pol polyprotein from transposon TNT 1-94 OS=Nicotiana tabacum OX=4097 PE=2 SV=1	Retrovirus-related Pol polyprotein from transposon TNT 1-94 [Cajanus cajan]
Solyc07g056325.1	0	150.015	9.30097	6.80406e-11	6.71959e-10	up	--	--	--	--|1e-75|sly:101248219|hypothetical protein	--	--	Neprosin activation peptide	--	PREDICTED: uncharacterized protein LOC101248219 [Solanum lycopersicum]
Solyc06g069710.3	33.7952	721.012	4.39075	4.98123e-30	5.253e-28	up	--	--	Molecular Function: DNA binding (GO:0003677);; Molecular Function: DNA-binding transcription factor activity (GO:0003700);; Cellular Component: nucleus (GO:0005634);; Biological Process: transcription, DNA-templated (GO:0006351);;	--|0.0|sly:101255705|hypothetical protein	--	--	No apical meristem (NAM) protein	NAC domain-containing protein 100 OS=Arabidopsis thaliana OX=3702 GN=NAC100 PE=2 SV=1	PREDICTED: NAC domain-containing protein 100-like [Solanum lycopersicum]
Solyc05g008360.1	1.31692	81.9958	5.79817	7.1361e-06	3.03624e-05	up	--	--	--	--|1e-76|sly:104647447|hypothetical protein	--	--	--	--	PREDICTED: uncharacterized protein LOC104647447 [Solanum lycopersicum]
Solyc11g070180.1	13.9762	31.7299	1.16476	0.00552313	0.012759	up	--	--	--	--|7e-85|sly:104644780|hypothetical protein	--	--	--	--	PREDICTED: uncharacterized protein LOC104644780 [Solanum lycopersicum]
Solyc08g083170.1	0	138.272	9.18307	1.45419e-11	1.59336e-10	up	--	--	Molecular Function: DNA binding (GO:0003677);; Molecular Function: DNA-binding transcription factor activity (GO:0003700);; Cellular Component: nucleus (GO:0005634);; Cellular Component: cytoplasm (GO:0005737);; Biological Process: transcription, DNA-templated (GO:0006351);; Biological Process: regulation of transcription, DNA-templated (GO:0006355);;	--|0.0|sly:101250434|hypothetical protein	--	--	bHLH-MYC and R2R3-MYB transcription factors N-terminal;; Helix-loop-helix DNA-binding domain	Transcription factor bHLH14 OS=Arabidopsis thaliana OX=3702 GN=BHLH14 PE=1 SV=1	PREDICTED: transcription factor bHLH14-like [Solanum lycopersicum]
Solyc03g096670.3	742.542	4292.15	2.53131	1.40201e-05	5.6334e-05	up	[T]	Signal transduction mechanisms	Molecular Function: phosphoprotein phosphatase activity (GO:0004721);; Molecular Function: protein serine/threonine phosphatase activity (GO:0004722);; Cellular Component: nucleus (GO:0005634);; Cellular Component: cytosol (GO:0005829);; Biological Process: response to cold (GO:0009409);; Biological Process: response to water deprivation (GO:0009414);; Biological Process: response to abscisic aci…	K14497|0.0|sly:100316895|K14497 PP2C; protein phosphatase 2C [EC:3.1.3.16]	[T]	Signal transduction mechanisms	Protein phosphatase 2C	Protein phosphatase 2C 37 OS=Arabidopsis thaliana OX=3702 GN=PP2CA PE=1 SV=1	protein phosphatase 2C AHG3 homolog [Solanum lycopersicum]
Solyc01g111500.3	705.701	2395.71	1.76345	4.04121e-06	1.79375e-05	up	[KAD]	--	Molecular Function: DNA binding (GO:0003677);; Cellular Component: nucleus (GO:0005634);; Biological Process: transcription, DNA-templated (GO:0006351);; Biological Process: regulation of transcription, DNA-templated (GO:0006355);;	K09422|0.0|sly:101263944|K09422 MYBP; transcription factor MYB, plant	[K]	Transcription	Myb-like DNA-binding domain;; Myb-like DNA-binding domain	Myb-related protein 308 OS=Antirrhinum majus OX=4151 GN=MYB308 PE=2 SV=1	PREDICTED: myb-related protein 308-like [Solanum lycopersicum]
Solyc01g006960.3	1598.93	3606.04	1.17272	0.0051232	0.0119299	up	--	--	--	K20305|0.0|sly:101264146|K20305 TRAPPC8; trafficking protein particle complex subunit 8	[D]	Cell cycle control, cell division, chromosome partitioning	ER-Golgi trafficking TRAPP I complex 85 kDa subunit;; Transport protein Trs120 or TRAPPC9, TRAPP II complex subunit	--	PREDICTED: trafficking protein particle complex subunit 8 [Solanum lycopersicum]
Solyc09g092600.3	0	85.8307	8.49594	0.0087999	0.0193164	up	[Q]	Secondary metabolites biosynthesis, transport and catabolism	Biological Process: tryptophan biosynthetic process (GO:0000162);; Molecular Function: iron ion binding (GO:0005506);; Cellular Component: mitochondrion (GO:0005739);; Cellular Component: endoplasmic reticulum (GO:0005783);; Cellular Component: plasma membrane (GO:0005886);; Biological Process: shade avoidance (GO:0009641);; Biological Process: induced systemic resistance (GO:0009682);; Biologica…	--|0.0|sly:101253427|hypothetical protein	[Q]	Secondary metabolites biosynthesis, transport and catabolism	Cytochrome P450	Cytochrome P450 83B1 OS=Arabidopsis thaliana OX=3702 GN=CYP83B1 PE=1 SV=1	PREDICTED: cytochrome P450 83B1-like [Solanum lycopersicum]
Solyc04g082560.4	2917.46	6881.44	1.23772	0.000224419	0.000710723	up	--	--	--	--|0.0|sly:101261917|hypothetical protein	[TU]	--	Casein Kinase 2 substrate;; Cytoskeletal-regulatory complex EF hand;; EF hand;; EF-hand domain;; EF-hand domain pair;; EF hand;; EF-hand domain pair	Uncharacterized protein At5g43822 OS=Arabidopsis thaliana OX=3702 GN=At5g43822 PE=2 SV=1	PREDICTED: intersectin-2 [Solanum lycopersicum]
Solyc02g071510.3	2041.34	5245.12	1.36117	0.000249669	0.000784552	up	--	--	Cellular Component: nucleus (GO:0005634);; Biological Process: transcription, DNA-templated (GO:0006351);; Biological Process: regulation of transcription, DNA-templated (GO:0006355);;	--|0.0|sly:101253744|hypothetical protein	[K]	Transcription	Bromodomain;; Bromodomain extra-terminal - transcription regulation	Transcription factor GTE9 OS=Arabidopsis thaliana OX=3702 GN=GTE9 PE=1 SV=1	PREDICTED: transcription factor GTE9 [Solanum lycopersicum]
Solyc12g006900.1	243.461	519.26	1.08829	0.00405256	0.00966575	up	--	--	--	--|0.0|sly:101244344|hypothetical protein	--	--	MuDR family transposase;; MULE transposase domain	--	PREDICTED: uncharacterized protein LOC101244344 [Solanum lycopersicum]
Solyc11g071640.3	2150.3	13562.9	2.65708	1.95058e-23	1.06312e-21	up	[G]	Carbohydrate transport and metabolism	Cellular Component: extracellular matrix (GO:0005578);; Molecular Function: xylan 1,4-beta-xylosidase activity (GO:0009044);; Biological Process: xylan catabolic process (GO:0045493);; Molecular Function: alpha-L-arabinofuranosidase activity (GO:0046556);;	K05349|0.0|sly:101256554|K05349 bglX; beta-glucosidase [EC:3.2.1.21]	--	--	Glycosyl hydrolase family 3 N terminal domain;; Glycosyl hydrolase family 3 C-terminal domain	Beta-xylosidase/alpha-L-arabinofuranosidase 2 OS=Medicago sativa subsp. varia OX=36902 GN=Xyl2 PE=2 SV=1	PREDICTED: uncharacterized protein LOC101256554 isoform X1 [Solanum lycopersicum]
Solyc02g082460.3	2908.05	6413	1.14061	0.0022847	0.00581937	up	[K]	Transcription	Cellular Component: exosome (RNase complex) (GO:0000178);; Molecular Function: RNA binding (GO:0003723);; Molecular Function: endonuclease activity (GO:0004519);; Molecular Function: exonuclease activity (GO:0004527);; Cellular Component: nucleus (GO:0005634);; Biological Process: rRNA processing (GO:0006364);; Molecular Function: metal ion binding (GO:0046872);;	K12585|0.0|sly:101263664|K12585 DIS3; exosome complex exonuclease DIS3/RRP44 [EC:3.1.13.-]	[J]	Translation, ribosomal structure and biogenesis	RNB domain;; PIN domain;; Rrp44-like cold shock domain;; S1 domain	Exosome complex exonuclease RRP44 homolog A OS=Arabidopsis thaliana OX=3702 GN=RRP44A PE=2 SV=2	PREDICTED: exosome complex exonuclease RRP44 homolog A [Solanum lycopersicum]
Solyc02g086630.3	0	5.2275	4.46297	0.00403611	0.00962735	up	--	--	--	--|1e-24|sot:102591968|hypothetical protein	[D]	Cell cycle control, cell division, chromosome partitioning	--	--	PREDICTED: uncharacterized protein LOC102591968 isoform X3 [Solanum tuberosum]
Solyc08g080130.3	476.836	63449	7.05549	8.79223e-23	4.5e-21	up	[I]	Lipid transport and metabolism	Molecular Function: phospholipase D activity (GO:0004630);; Molecular Function: phosphatidylinositol-4,5-bisphosphate binding (GO:0005546);; Cellular Component: cytoplasm (GO:0005737);; Cellular Component: plasmodesma (GO:0009506);; Biological Process: defense response to bacterium, incompatible interaction (GO:0009816);; Cellular Component: membrane (GO:0016020);; Biological Process: lipid catab…	K01115|0.0|sly:544181|K01115 PLD1_2; phospholipase D1/2 [EC:3.1.4.4]	[I]	Lipid transport and metabolism	Phospholipase D C terminal;; C2 domain;; Phospholipase D Active site motif;; PLD-like domain	Phospholipase D beta 1 OS=Arabidopsis thaliana OX=3702 GN=PLDBETA1 PE=1 SV=4	phospholipase PLDb1 [Solanum lycopersicum]
Solyc07g007890.3	1931.38	4503.56	1.22094	0.000128521	0.000426401	up	--	--	--	K12607|0.0|sly:101266237|K12607 CNOT10; CCR4-NOT transcription complex subunit 10	[R]	General function prediction only	Tetratricopeptide repeat;; Tetratricopeptide repeat;; Tetratricopeptide repeat;; Tetratricopeptide repeat;; Tetratricopeptide repeat	--	PREDICTED: CCR4-NOT transcription complex subunit 10 [Solanum lycopersicum]
Solyc09g011540.2	22.4921	2176.93	6.5868	6.72528e-19	2.13011e-17	up	[O]	Posttranslational modification, protein turnover, chaperones	Molecular Function: glutathione transferase activity (GO:0004364);; Biological Process: auxin-activated signaling pathway (GO:0009734);;	K00799|1e-161|sly:101267339|K00799 GST; glutathione S-transferase [EC:2.5.1.18]	[O]	Posttranslational modification, protein turnover, chaperones	Glutathione S-transferase, N-terminal domain;; Glutathione S-transferase, N-terminal domain;; Glutathione S-transferase, C-terminal domain;; Glutathione S-transferase, N-terminal domain;; Glutathione S-transferase, C-terminal domain;; Glutathione S-transferase, C-terminal domain	Probable glutathione S-transferase OS=Nicotiana tabacum OX=4097 PE=2 SV=1	PREDICTED: probable glutathione S-transferase [Solanum lycopersicum]
Solyc04g064590.3	1067.03	2861.38	1.42257	0.0141533	0.0293683	up	[RTKL]	--	Molecular Function: obsolete signal transducer, downstream of receptor, with serine/threonine kinase activity (GO:0004702);; Molecular Function: MAP kinase kinase kinase activity (GO:0004709);; Molecular Function: ATP binding (GO:0005524);; Cellular Component: cytoplasm (GO:0005737);;	K04421|0.0|sly:101243985|K04421 MAP3K3; mitogen-activated protein kinase kinase kinase 3 [EC:2.7.11.25]	[T]	Signal transduction mechanisms	Protein kinase domain;; Protein tyrosine kinase	Mitogen-activated protein kinase kinase kinase 3 OS=Arabidopsis thaliana OX=3702 GN=MAPKKK3 PE=1 SV=1	PREDICTED: mitogen-activated protein kinase kinase kinase YODA-like isoform X2 [Solanum lycopersicum]
Solyc07g005490.4	106.715	515.18	2.26761	0.0245561	0.0475739	up	--	--	--	--|2e-19|sly:101245267|hypothetical protein	--	--	--	--	PREDICTED: formin-like protein 18 isoform X1 [Solanum lycopersicum]
Solyc11g069950.2	1874.86	4747.24	1.33949	1.60154e-06	7.67693e-06	up	--	--	Molecular Function: ATP-dependent peptidase activity (GO:0004176);; Molecular Function: metalloendopeptidase activity (GO:0004222);; Molecular Function: ATP binding (GO:0005524);; Cellular Component: mitochondrion (GO:0005739);; Cellular Component: mitochondrial inner membrane (GO:0005743);; Biological Process: proteolysis (GO:0006508);; Molecular Function: metallopeptidase activity (GO:0008237);…	K08955|0.0|sly:543882|K08955 YME1; ATP-dependent metalloprotease [EC:3.4.24.-]	[O]	Posttranslational modification, protein turnover, chaperones	Peptidase family M41;; ATPase family associated with various cellular activities (AAA);; TIP49 C-terminus;; AAA domain (dynein-related subfamily);; Holliday junction DNA helicase ruvB N-terminus	ATP-dependent zinc metalloprotease FTSH 4, mitochondrial OS=Arabidopsis thaliana OX=3702 GN=FTSH4 PE=1 SV=2	putative FtsH protease isoform 1 [Solanum lycopersicum]
Solyc01g008300.2	1.77067	255.407	7.22034	2.57232e-12	3.15651e-11	up	--	--	Molecular Function: transferase activity, transferring acyl groups other than amino-acyl groups (GO:0016747);;	--|0.0|sly:104645412|hypothetical protein	--	--	Transferase family	BAHD acyltransferase At5g47980 OS=Arabidopsis thaliana OX=3702 GN=BAHD1 PE=2 SV=1	PREDICTED: BAHD acyltransferase At5g47980-like isoform X2 [Solanum lycopersicum]
Solyc01g094550.3	3279.49	17890.9	2.44757	4.97422e-11	5.02055e-10	up	[I]	Lipid transport and metabolism	--	K01068|0.0|spen:107024421|K01068 ACOT1_2_4; acyl-coenzyme A thioesterase 1/2/4 [EC:3.1.2.2]	[I]	Lipid transport and metabolism	Thioesterase-like superfamily;; Acyl-CoA thioesterase;; Cyclic nucleotide-binding domain	--	PREDICTED: uncharacterized protein LOC101252120 [Solanum lycopersicum]
Solyc09g098510.3	4144.45	21999.8	2.40831	0.00254131	0.00640423	up	--	--	Molecular Function: structural constituent of cell wall (GO:0005199);; Cellular Component: extracellular region (GO:0005576);; Cellular Component: primary cell wall (GO:0009530);; Biological Process: plant-type cell wall organization (GO:0009664);;	--|1e-130|spen:107031093|hypothetical protein	--	--	Extensin-like region	Extensin-2 OS=Arabidopsis thaliana OX=3702 GN=EXT2 PE=2 SV=1	PREDICTED: extensin-2-like isoform X2 [Solanum pennellii]
Solyc07g018100.2	1408.86	3062.19	1.11935	0.00452196	0.0106743	up	--	--	--	K19513|0.0|sly:101267620|K19513 CLEC16A; protein CLEC16A	[S]	Function unknown	Uncharacterised conserved protein	Protein TRANSPARENT TESTA 9 OS=Arabidopsis thaliana OX=3702 GN=TT9 PE=2 SV=1	PREDICTED: uncharacterized protein LOC101267620 isoform X2 [Solanum lycopersicum]
Solyc05g008590.4	938.357	3396.78	1.85587	2.67924e-16	5.85264e-15	up	--	--	--	--|1e-70|sly:101265436|hypothetical protein	--	--	--	--	PREDICTED: uncharacterized protein LOC101265436 [Solanum lycopersicum]
Solyc10g084940.3	876.367	5734.11	2.71012	2.21053e-05	8.52855e-05	up	[E]	Amino acid transport and metabolism	Molecular Function: transporter activity (GO:0005215);; Cellular Component: plasma membrane (GO:0005886);; Biological Process: oligopeptide transport (GO:0006857);; Cellular Component: integral component of membrane (GO:0016021);;	--|0.0|sly:104644386|hypothetical protein	[E]	Amino acid transport and metabolism	POT family;; Major Facilitator Superfamily	Protein NRT1/ PTR FAMILY 5.7 OS=Arabidopsis thaliana OX=3702 GN=NPF5.7 PE=2 SV=2	PREDICTED: protein NRT1/ PTR FAMILY 5.6-like [Solanum lycopersicum]
Solyc10g086550.2	3357.63	6832.05	1.02446	1.4864e-05	5.943e-05	up	--	--	Molecular Function: metalloendopeptidase activity (GO:0004222);; Molecular Function: ATP binding (GO:0005524);; Cellular Component: mitochondrion (GO:0005739);; Cellular Component: mitochondrial inner membrane (GO:0005743);; Molecular Function: zinc ion binding (GO:0008270);; Cellular Component: chloroplast thylakoid membrane (GO:0009535);; Cellular Component: plastid (GO:0009536);; Cellular Comp…	K08956|0.0|sly:101244242|K08956 AFG3; AFG3 family protein [EC:3.4.24.-]	[O]	Posttranslational modification, protein turnover, chaperones	Peptidase family M41;; ATPase family associated with various cellular activities (AAA);; FtsH Extracellular	ATP-dependent zinc metalloprotease FTSH 10, mitochondrial OS=Arabidopsis thaliana OX=3702 GN=FTSH10 PE=1 SV=1	PREDICTED: ATP-dependent zinc metalloprotease FTSH 10, mitochondrial-like isoform X1 [Solanum lycopersicum]
Solyc10g086450.1	0	5.83175	4.60727	0.00967297	0.0210228	up	--	--	Molecular Function: cyclin-dependent protein serine/threonine kinase inhibitor activity (GO:0004861);; Cellular Component: nucleus (GO:0005634);; Biological Process: trichome differentiation (GO:0010026);; Biological Process: DNA endoreduplication (GO:0042023);; Biological Process: negative regulation of cyclin-dependent protein serine/threonine kinase activity (GO:0045736);; Biological Process: …	--|1e-123|sly:101255647|hypothetical protein	--	--	--	Cyclin-dependent protein kinase inhibitor SIM OS=Arabidopsis thaliana OX=3702 GN=SIM PE=1 SV=1	PREDICTED: cyclin-dependent protein kinase inhibitor SMR3-like [Solanum lycopersicum]
Solyc09g097960.3	308.448	1383.63	2.16423	0.0190501	0.0380789	up	[C]	Energy production and conversion	Cellular Component: cytosol (GO:0005829);; Molecular Function: oxidoreductase activity (GO:0016491);; Biological Process: response to cadmium ion (GO:0046686);;	--|0.0|sly:101250055|hypothetical protein	[C]	Energy production and conversion	Aldo/keto reductase family	Probable aldo-keto reductase 4 OS=Arabidopsis thaliana OX=3702 GN=At1g60710 PE=2 SV=1	aldo-keto reductases superfamily protein [Solanum lycopersicum]
Solyc12g062220.1	0	7.9138	5.06256	0.00808339	0.0178863	up	--	--	--	--|1e-104|spen:114075071|hypothetical protein	--	--	Protein of unknown function (DUF1645)	--	PREDICTED: uncharacterized protein LOC102604349 [Solanum tuberosum]
Solyc06g053550.3	23.473	2012.77	6.4154	1.21572e-13	1.8255e-12	up	--	--	Cellular Component: peroxisomal membrane (GO:0005778);; Cellular Component: integral component of membrane (GO:0016021);;	K13347|1e-136|spen:107022672|K13347 PXMP2; peroxisomal membrane protein 2	[R]	General function prediction only	Mpv17 / PMP22 family	Peroxisomal membrane protein PMP22 OS=Arabidopsis thaliana OX=3702 GN=PMP22 PE=1 SV=1	PREDICTED: peroxisomal membrane protein PMP22 [Solanum lycopersicum]
Solyc02g071910.1	2.18358	15.8946	2.87318	0.0122245	0.0257968	up	[G]	Carbohydrate transport and metabolism	Cellular Component: integral component of plasma membrane (GO:0005887);; Molecular Function: water channel activity (GO:0015250);; Biological Process: ion transmembrane transport (GO:0034220);;	K09874|1e-127|spen:107010679|K09874 NIP; aquaporin NIP	[G]	Carbohydrate transport and metabolism	Major intrinsic protein	Aquaporin NIP1-1 OS=Oryza sativa subsp. japonica OX=39947 GN=NIP1-1 PE=2 SV=1	PREDICTED: aquaporin NIP1-1-like [Capsicum annuum]
Solyc01g006170.4	750.954	5531.32	2.8808	1.57242e-05	6.25063e-05	up	--	--	Cellular Component: nucleolus (GO:0005730);; Biological Process: rRNA processing (GO:0006364);; Cellular Component: preribosome, large subunit precursor (GO:0030687);; Cellular Component: nuclear periphery (GO:0034399);; Biological Process: ribosomal large subunit biogenesis (GO:0042273);;	K14823|0.0|sly:101264660|K14823 EBP2; rRNA-processing protein EBP2	[A]	RNA processing and modification	Eukaryotic rRNA processing protein EBP2	Probable rRNA-processing protein EBP2 homolog OS=Arabidopsis thaliana OX=3702 GN=EBP2 PE=1 SV=1	PREDICTED: probable rRNA-processing protein EBP2 homolog [Solanum lycopersicum]
Solyc03g083590.3	28.4475	165.906	2.53121	0.00029707	0.000917993	up	[RTKL]	--	Molecular Function: protein serine/threonine kinase activity (GO:0004674);; Molecular Function: ATP binding (GO:0005524);; Cellular Component: intracellular (GO:0005622);; Biological Process: unidimensional cell growth (GO:0009826);; Molecular Function: kinase activity (GO:0016301);; Biological Process: peptidyl-serine phosphorylation (GO:0018105);; Biological Process: intracellular signal transd…	--|0.0|sly:101250579|hypothetical protein	[TR]	--	Protein kinase domain;; Protein tyrosine kinase	Probable serine/threonine protein kinase IRE OS=Arabidopsis thaliana OX=3702 GN=IRE PE=2 SV=1	PREDICTED: probable serine/threonine protein kinase IRE [Solanum lycopersicum]
Solyc07g020870.3	15.6753	7034.19	8.76837	2.80652e-35	4.43946e-33	up	[R]	General function prediction only	Molecular Function: ubiquitin-protein transferase activity (GO:0004842);; Biological Process: nodulation (GO:0009877);;	--|0.0|sly:101248590|hypothetical protein	--	--	U-box domain;; WD domain, G-beta repeat	Putative E3 ubiquitin-protein ligase LIN-1 OS=Lotus japonicus OX=34305 GN=CERBERUS PE=2 SV=2	PREDICTED: putative E3 ubiquitin-protein ligase LIN-1 isoform X2 [Solanum lycopersicum]
Solyc09g014470.2	0	28.9871	6.93016	5.00219e-06	2.19096e-05	up	[RTKL]	--	--	--|1e-153|sly:101267443|hypothetical protein	[T]	Signal transduction mechanisms	Protein kinase domain;; Protein tyrosine kinase	Cold-responsive protein kinase 1 OS=Arabidopsis thaliana OX=3702 GN=CRPK1 PE=1 SV=1	PREDICTED: putative serine/threonine-protein kinase [Solanum lycopersicum]
Solyc12g014080.2	1282.15	3531.9	1.46239	3.86458e-05	0.000142414	up	[R]	General function prediction only	Molecular Function: GTP binding (GO:0005525);; Cellular Component: intracellular (GO:0005622);; Cellular Component: plasma membrane (GO:0005886);; Biological Process: small GTPase mediated signal transduction (GO:0007264);;	--|1e-153|spen:107005369|hypothetical protein	[U]	Intracellular trafficking, secretion, and vesicular transport	Ras family;; Ras of Complex, Roc, domain of DAPkinase;; ADP-ribosylation factor family;; 50S ribosome-binding GTPase	Ras-related protein Rab11B OS=Nicotiana tabacum OX=4097 GN=RAB11B PE=2 SV=1	PREDICTED: ras-related protein Rab11B [Solanum lycopersicum]
Solyc03g082370.1	4452.44	24386.1	2.45335	0.00197253	0.00509927	up	--	--	--	--|8e-58|sly:101248276|hypothetical protein	--	--	--	--	PREDICTED: uncharacterized protein LOC101248276 [Solanum lycopersicum]
Solyc06g051380.3	1309.12	3003.04	1.19725	0.00757838	0.0168979	up	--	--	--	K08518|0.0|sly:101264935|K08518 STXBP5; syntaxin-binding protein 5	[U]	Intracellular trafficking, secretion, and vesicular transport	Anaphase-promoting complex subunit 4 WD40 domain;; WD domain, G-beta repeat	--	PREDICTED: uncharacterized protein LOC101264935 isoform X1 [Solanum lycopersicum]
Solyc03g121140.4	0	16.9869	6.1621	1.37216e-05	5.52236e-05	up	--	--	Cellular Component: chloroplast (GO:0009507);; Cellular Component: chloroplast outer membrane (GO:0009707);; Biological Process: chloroplast relocation (GO:0009902);;	--|0.0|sly:101252567|hypothetical protein	--	--	--	Protein CHUP1, chloroplastic OS=Arabidopsis thaliana OX=3702 GN=CHUP1 PE=1 SV=1	PREDICTED: protein CHUP1, chloroplastic [Solanum lycopersicum]
Solyc02g089330.3	240.746	1322.5	2.45491	7.64509e-06	3.22785e-05	up	--	--	Molecular Function: DNA binding (GO:0003677);; Molecular Function: DNA-directed 5'-3' RNA polymerase activity (GO:0003899);; Cellular Component: mitochondrion (GO:0005739);; Biological Process: transcription, DNA-templated (GO:0006351);; Cellular Component: chloroplast (GO:0009507);; Cellular Component: plastid (GO:0009536);;	K10908|0.0|sly:101248533|K10908 POLRMT; DNA-directed RNA polymerase, mitochondrial [EC:2.7.7.6]	[KL]	--	DNA-directed RNA polymerase N-terminal	DNA-directed RNA polymerase 2, chloroplastic/mitochondrial OS=Nicotiana sylvestris OX=4096 GN=RPOT2 PE=2 SV=2	PREDICTED: LOW QUALITY PROTEIN: DNA-directed RNA polymerase 2B, chloroplastic/mitochondrial [Solanum lycopersicum]
Solyc06g071460.3	410.693	1510	1.87723	2.90511e-08	1.89794e-07	up	[J]	Translation, ribosomal structure and biogenesis	--	K03681|1e-165|spen:107021650|K03681 RRP40; exosome complex component RRP40	[J]	Translation, ribosomal structure and biogenesis	KH domain	--	PREDICTED: putative exosome complex component rrp40 isoform X1 [Solanum lycopersicum]
Solyc05g010620.3	1.97539	54.7488	4.54981	6.25201e-09	4.51062e-08	up	--	--	Molecular Function: RNA binding (GO:0003723);; Molecular Function: endonuclease activity (GO:0004519);; Molecular Function: zinc ion binding (GO:0008270);; Biological Process: RNA modification (GO:0009451);; Cellular Component: intracellular membrane-bounded organelle (GO:0043231);;	--|0.0|sly:101254486|hypothetical protein	[R]	General function prediction only	PPR repeat;; PPR repeat family;; PPR repeat;; Pentatricopeptide repeat domain	Putative pentatricopeptide repeat-containing protein At1g68930 OS=Arabidopsis thaliana OX=3702 GN=PCMP-H22 PE=3 SV=1	PREDICTED: putative pentatricopeptide repeat-containing protein At1g68930 [Solanum lycopersicum]
Solyc03g116440.3	260.852	1329.34	2.34761	0.00119199	0.00322345	up	--	--	Biological Process: meiotic spindle organization (GO:0000212);; Molecular Function: transcription regulatory region DNA binding (GO:0000975);; Molecular Function: DNA binding (GO:0003677);; Cellular Component: nucleus (GO:0005634);; Cellular Component: nuclear euchromatin (GO:0005719);; Biological Process: transcription, DNA-templated (GO:0006351);; Biological Process: regulation of transcription…	--|0.0|sly:101257256|hypothetical protein	[R]	General function prediction only	PHD-finger	PHD finger protein MALE MEIOCYTE DEATH 1 OS=Arabidopsis thaliana OX=3702 GN=MMD1 PE=2 SV=1	PREDICTED: PHD finger protein At2g01810-like [Solanum pennellii]
Solyc07g052460.3	34.2299	130.207	1.94112	0.00170971	0.00448428	up	--	--	--	--|1e-144|sly:101251397|hypothetical protein	--	--	--	Vascular-related unknown protein 1 OS=Arabidopsis thaliana OX=3702 GN=VUP1 PE=2 SV=1	PREDICTED: probable serine/threonine-protein kinase DDB_G0276461 [Solanum lycopersicum]
Solyc04g007860.3	4375.46	16519	1.91638	7.81911e-06	3.29526e-05	up	--	--	Molecular Function: 1-phosphatidylinositol binding (GO:0005545);; Cellular Component: Golgi apparatus (GO:0005794);; Cellular Component: plasma membrane (GO:0005886);; Cellular Component: clathrin-coated pit (GO:0005905);; Biological Process: endocytosis (GO:0006897);; Cellular Component: membrane (GO:0016020);; Cellular Component: clathrin-coated vesicle (GO:0030136);; Biological Process: clathr…	--|0.0|sly:101055517|hypothetical protein	[TU]	--	ANTH domain;; ENTH domain	Putative clathrin assembly protein At2g01600 OS=Arabidopsis thaliana OX=3702 GN=At2g01600 PE=2 SV=2	Hop-interacting protein THI028 [Solanum lycopersicum]
Solyc09g072930.1	0	36.0945	7.24464	1.7257e-07	9.89547e-07	up	--	--	Molecular Function: ubiquitin-protein transferase activity (GO:0004842);; Cellular Component: nucleus (GO:0005634);; Biological Process: SCF-dependent proteasomal ubiquitin-dependent protein catabolic process (GO:0031146);;	--|0.0|sly:101264858|hypothetical protein	--	--	F-box domain	F-box/kelch-repeat protein At3g23880 OS=Arabidopsis thaliana OX=3702 GN=At3g23880 PE=2 SV=1	PREDICTED: F-box/kelch-repeat protein At3g23880-like [Solanum lycopersicum]
Solyc09g090110.3	3362.62	11846.4	1.81687	0.00499655	0.0116665	up	--	--	Cellular Component: actin cytoskeleton (GO:0015629);; Biological Process: actin filament depolymerization (GO:0030042);;	K05765|1e-102|sly:101252224|K05765 CFL; cofilin	[Z]	Cytoskeleton	Cofilin/tropomyosin-type actin-binding protein	Actin-depolymerizing factor OS=Vitis vinifera OX=29760 PE=2 SV=1	PREDICTED: actin-depolymerizing factor-like [Solanum lycopersicum]
Solyc02g077290.2	12.8334	5725.39	8.79366	5.10903e-37	9.83364e-35	up	--	--	Molecular Function: ionotropic glutamate receptor activity (GO:0004970);; Molecular Function: calcium channel activity (GO:0005262);; Cellular Component: intracellular (GO:0005622);; Cellular Component: plasma membrane (GO:0005886);; Biological Process: calcium ion transport (GO:0006816);; Molecular Function: glutamate receptor activity (GO:0008066);; Cellular Component: integral component of mem…	--|0.0|sly:101251444|hypothetical protein	[PET]	--	Receptor family ligand binding region;; Ligand-gated ion channel;; Bacterial extracellular solute-binding proteins, family 3;; Periplasmic binding protein;; Ligated ion channel L-glutamate- and glycine-binding site	Glutamate receptor 2.9 OS=Arabidopsis thaliana OX=3702 GN=GLR2.9 PE=2 SV=1	glutamate receptor 1.2 precursor [Solanum lycopersicum]
Solyc01g058390.3	1328.75	3214.75	1.27453	0.00185658	0.00482719	up	[G]	Carbohydrate transport and metabolism	Molecular Function: galactokinase activity (GO:0004335);; Molecular Function: ATP binding (GO:0005524);; Cellular Component: cytosol (GO:0005829);; Biological Process: galactose metabolic process (GO:0006012);; Biological Process: carbohydrate phosphorylation (GO:0046835);; Molecular Function: metal ion binding (GO:0046872);;	K18674|0.0|sly:101267552|K18674 GALK2; N-acetylgalactosamine kinase [EC:2.7.1.157]	[G]	Carbohydrate transport and metabolism	Galactokinase galactose-binding signature;; GHMP kinases C terminal;; GHMP kinases N terminal domain	Galactokinase OS=Arabidopsis thaliana OX=3702 GN=GAL1 PE=1 SV=2	PREDICTED: galactokinase [Solanum lycopersicum]
Solyc07g066160.1	11.8798	32.0309	1.44851	0.0172605	0.0349605	up	--	--	Molecular Function: nucleic acid binding (GO:0003676);; Molecular Function: DNA-binding transcription factor activity (GO:0003700);; Cellular Component: nucleus (GO:0005634);; Biological Process: transcription, DNA-templated (GO:0006351);; Biological Process: regulation of transcription, DNA-templated (GO:0006355);; Molecular Function: metal ion binding (GO:0046872);; Biological Process: pollen s…	--|0.0|sly:101258975|hypothetical protein	[R]	General function prediction only	C2H2-type zinc finger;; C2H2-type zinc finger;; Zinc-finger double-stranded RNA-binding;; Zinc finger, C2H2 type;; Zinc-finger of C2H2 type	Zinc finger protein ZAT2 OS=Arabidopsis thaliana OX=3702 GN=ZAT2 PE=1 SV=1	PREDICTED: zinc finger protein ZAT2 [Solanum lycopersicum]
Solyc01g108910.4	283.08	8436.9	4.89787	9.68062e-08	5.79349e-07	up	--	--	Cellular Component: nucleus (GO:0005634);; Cellular Component: cytosol (GO:0005829);; Cellular Component: chloroplast (GO:0009507);; Biological Process: embryo development ending in seed dormancy (GO:0009793);; Biological Process: pollen tube guidance (GO:0010183);; Molecular Function: mediator complex binding (GO:0036033);; Biological Process: defense response to fungus (GO:0050832);;	--|1e-141|sly:101255248|hypothetical protein	--	--	--	CCG-binding protein 1 OS=Arabidopsis thaliana OX=3702 GN=MEE14 PE=1 SV=1	PREDICTED: CCG-binding protein 1 [Solanum lycopersicum]
Solyc03g113130.3	4.40286	323.208	6.23301	1.08412e-22	5.48515e-21	up	--	--	Biological Process: response to hypoxia (GO:0001666);; Cellular Component: nucleus (GO:0005634);; Cellular Component: cytosol (GO:0005829);; Biological Process: anaerobic respiration (GO:0009061);; Molecular Function: cysteine dioxygenase activity (GO:0017172);; Biological Process: peptidyl-cysteine oxidation (GO:0018171);; Molecular Function: metal ion binding (GO:0046872);; Biological Process: …	K10712|0.0|sly:101247510|K10712 ADO; cysteamine dioxygenase [EC:1.13.11.19]	[S]	Function unknown	PCO_ADO	Plant cysteine oxidase 1 OS=Arabidopsis thaliana OX=3702 GN=PCO1 PE=1 SV=1	PREDICTED: plant cysteine oxidase 2 isoform X1 [Solanum lycopersicum]
Solyc09g075890.3	1346.29	5005.49	1.89434	0.00200682	0.00517722	up	[R]	General function prediction only	--	K07025|0.0|sly:101255829|K07025 K07025; putative hydrolase of the HAD superfamily	[R]	General function prediction only	Haloacid dehalogenase-like hydrolase;; haloacid dehalogenase-like hydrolase;; HAD-hyrolase-like	--	PREDICTED: uncharacterized protein LOC101255829 [Solanum lycopersicum]
Solyc05g044620.3	941.056	2189.53	1.21839	0.0112126	0.0238867	up	--	--	Molecular Function: phosphoprotein phosphatase activity (GO:0004721);;	--|1e-30|sly:101247528|hypothetical protein	--	--	--	Formin-like protein 20 OS=Arabidopsis thaliana OX=3702 GN=FH20 PE=2 SV=3	PREDICTED: uncharacterized protein LOC101247528 [Solanum lycopersicum]
Solyc02g080050.1	697.332	2927.44	2.06923	0.0146574	0.0302784	up	--	--	Molecular Function: protein serine/threonine kinase activity (GO:0004674);; Molecular Function: ATP binding (GO:0005524);; Cellular Component: plasma membrane (GO:0005886);; Biological Process: protein phosphorylation (GO:0006468);; Cellular Component: integral component of membrane (GO:0016021);; Biological Process: defense response to bacterium (GO:0042742);;	--|2e-95|spen:107009050|hypothetical protein	--	--	Salt stress response/antifungal	Cysteine-rich receptor-like protein kinase 26 OS=Arabidopsis thaliana OX=3702 GN=CRK26 PE=2 SV=1	PREDICTED: putative receptor-like protein kinase At4g00960 [Solanum pennellii]
MSTRG.8846	5.24059	40.6383	2.95412	0.00285503	0.00708837	up	--	--	--	--|9e-87|spen:107023836|hypothetical protein	--	--	--	--	PREDICTED: uncharacterized protein LOC107023836 [Solanum pennellii]
Solyc01g109890.3	2373.04	5559.52	1.22813	0.00154936	0.00409453	up	[O]	Posttranslational modification, protein turnover, chaperones	--	--|0.0|sly:101248245|hypothetical protein	[O]	Posttranslational modification, protein turnover, chaperones	X-domain of DnaJ-containing;; DnaJ domain	Chaperone protein dnaJ 10 OS=Arabidopsis thaliana OX=3702 GN=ATJ10 PE=2 SV=2	PREDICTED: chaperone protein dnaJ 10 [Solanum lycopersicum]
Solyc10g017570.3	272.387	4764.86	4.12979	1.54907e-14	2.61896e-13	up	[IQR]	--	Biological Process: defense response (GO:0006952);; Molecular Function: (+)-neomenthol dehydrogenase activity (GO:0047501);;	K15095|0.0|sly:101251042|K15095 E1.1.1.208; (+)-neomenthol dehydrogenase [EC:1.1.1.208]	[Q]	Secondary metabolites biosynthesis, transport and catabolism	short chain dehydrogenase;; Enoyl-(Acyl carrier protein) reductase;; KR domain;; NAD dependent epimerase/dehydratase family	(+)-neomenthol dehydrogenase OS=Capsicum annuum OX=4072 GN=MNR1 PE=1 SV=1	PREDICTED: (+)-neomenthol dehydrogenase isoform X1 [Solanum lycopersicum]
Solyc01g090010.2	0	13.0108	5.78388	9.59729e-05	0.000327371	up	--	--	Biological Process: very long-chain fatty acid metabolic process (GO:0000038);; Cellular Component: nuclear envelope (GO:0005635);; Cellular Component: cytoplasm (GO:0005737);; Cellular Component: endoplasmic reticulum (GO:0005783);; Cellular Component: endoplasmic reticulum membrane (GO:0005789);; Biological Process: ER overload response (GO:0006983);; Biological Process: response to water depri…	K21889|1e-169|sly:109119986|K21889 TMBIM6; Bax inhibitor 1	[V]	Defense mechanisms	--	Bax inhibitor 1 OS=Arabidopsis thaliana OX=3702 GN=BI-1 PE=1 SV=1	PREDICTED: bax inhibitor 1-like [Solanum pennellii]
Solyc09g056430.4	30.0523	751.392	4.64207	3.2321e-10	2.88084e-09	up	[RTKL]	--	Molecular Function: protein kinase activity (GO:0004672);; Molecular Function: protein serine/threonine kinase activity (GO:0004674);; Molecular Function: ATP binding (GO:0005524);; Cellular Component: nucleus (GO:0005634);; Cellular Component: cytoplasm (GO:0005737);; Cellular Component: plasma membrane (GO:0005886);; Biological Process: protein phosphorylation (GO:0006468);; Biological Process:…	K20714|0.0|sly:101262346|K20714 OXI1; serine/threonine-protein kinase OXI1 [EC:2.7.11.1]	[R]	General function prediction only	Protein kinase domain;; Protein tyrosine kinase;; Kinase-like	Serine/threonine-protein kinase OXI1 OS=Arabidopsis thaliana OX=3702 GN=OXI1 PE=1 SV=1	PREDICTED: serine/threonine-protein kinase OXI1 [Solanum lycopersicum]
Solyc05g012850.3	86.7049	1853.5	3.59874	2.70644e-14	4.44198e-13	up	--	--	--	--|1e-155|sly:101256182|hypothetical protein	--	--	--	--	PREDICTED: uncharacterized protein LOC101256182 [Solanum lycopersicum]
Solyc01g091840.4	492.445	4888.92	3.31209	2.07265e-20	7.81473e-19	up	[GER]	--	Biological Process: carbohydrate transport (GO:0008643);; Cellular Component: integral component of Golgi membrane (GO:0030173);; Cellular Component: integral component of endoplasmic reticulum membrane (GO:0030176);; Molecular Function: 3'-phosphoadenosine 5'-phosphosulfate transmembrane transporter activity (GO:0046964);;	K15277|0.0|sly:101264861|K15277 SLC35B3; solute carrier family 35 (adenosine 3'-phospho 5'-phosphosulfate transporter), member B3	[G]	Carbohydrate transport and metabolism	UAA transporter family	UDP-galactose/UDP-glucose transporter 4 OS=Arabidopsis thaliana OX=3702 GN=UTR4 PE=2 SV=1	PREDICTED: UDP-galactose/UDP-glucose transporter 4 [Solanum lycopersicum]
Solyc08g081900.4	1713.11	3499.16	1.02976	0.000615788	0.00177346	up	[J]	Translation, ribosomal structure and biogenesis	Molecular Function: translation initiation factor activity (GO:0003743);; Molecular Function: GTPase activity (GO:0003924);; Molecular Function: GTP binding (GO:0005525);; Cellular Component: chloroplast (GO:0009507);; Cellular Component: chloroplast stroma (GO:0009570);; Cellular Component: chloroplast envelope (GO:0009941);;	K02519|0.0|sly:101266248|K02519 infB; translation initiation factor IF-2	[J]	Translation, ribosomal structure and biogenesis	Elongation factor Tu GTP binding domain;; Translation-initiation factor 2;; 50S ribosome-binding GTPase;; Ferrous iron transport protein B;; Ethanolamine utilisation - propanediol utilisation	Translation initiation factor IF-2, chloroplastic OS=Arabidopsis thaliana OX=3702 GN=At1g17220 PE=2 SV=2	PREDICTED: uncharacterized protein LOC101266248 [Solanum lycopersicum]
Solyc05g052660.1	3.08759	54.1691	4.07824	2.74309e-06	1.25562e-05	up	--	--	Cellular Component: cytoplasm (GO:0005737);; Cellular Component: cytosol (GO:0005829);; Biological Process: trichome morphogenesis (GO:0010090);; Biological Process: cutin biosynthetic process (GO:0010143);; Molecular Function: transferase activity, transferring acyl groups other than amino-acyl groups (GO:0016747);; Biological Process: localization (GO:0051179);; Biological Process: plant epider…	--|7e-79|spen:107019152|hypothetical protein	--	--	Transferase family	BAHD acyltransferase DCR OS=Arabidopsis thaliana OX=3702 GN=DCR PE=2 SV=1	PREDICTED: BAHD acyltransferase DCR-like [Solanum pennellii]
Solyc10g081440.2	14074	43462.1	1.62674	3.80356e-06	1.6984e-05	up	[HC]	--	Molecular Function: cytochrome-b5 reductase activity, acting on NAD(P)H (GO:0004128);; Cellular Component: mitochondrial outer membrane (GO:0005741);; Cellular Component: endoplasmic reticulum (GO:0005783);; Cellular Component: plasma membrane (GO:0005886);; Cellular Component: plant-type cell wall (GO:0009505);; Cellular Component: integral component of membrane (GO:0016021);; Biological Process…	K00326|0.0|sly:101262269|K00326 E1.6.2.2; cytochrome-b5 reductase [EC:1.6.2.2]	[HC]	--	Oxidoreductase FAD-binding domain;; Oxidoreductase NAD-binding domain	NADH--cytochrome b5 reductase 1 OS=Arabidopsis thaliana OX=3702 GN=CBR1 PE=1 SV=1	PREDICTED: NADH--cytochrome b5 reductase 1 [Solanum lycopersicum]
Solyc04g016380.3	3235.37	8334.61	1.36519	0.00325852	0.00797507	up	--	--	Biological Process: ribosomal large subunit assembly (GO:0000027);; Molecular Function: RNA binding (GO:0003723);; Cellular Component: nucleolus (GO:0005730);; Biological Process: rRNA processing (GO:0006364);;	K14820|0.0|sly:101259142|K14820 BRX1; ribosome biogenesis protein BRX1	[J]	Translation, ribosomal structure and biogenesis	Brix domain	Ribosome biogenesis protein BRX1 homolog 1 OS=Arabidopsis thaliana OX=3702 GN=BRIX1-1 PE=2 SV=1	PREDICTED: ribosome biogenesis protein BRX1 [Solanum lycopersicum]
Solyc10g075111.1	2.18358	29.7439	3.77264	0.00175844	0.00460069	up	--	--	Cellular Component: plasma membrane (GO:0005886);; Cellular Component: clathrin-coated pit (GO:0005905);; Biological Process: intracellular protein transport (GO:0006886);; Biological Process: endocytosis (GO:0006897);; Molecular Function: lipid binding (GO:0008289);; Molecular Function: protein transporter activity (GO:0008565);; Cellular Component: membrane (GO:0016020);; Cellular Component: cl…	K11824|1e-100|spen:107004770|K11824 AP2A; AP-2 complex subunit alpha	[U]	Intracellular trafficking, secretion, and vesicular transport	--	AP-2 complex subunit alpha-1 OS=Arabidopsis thaliana OX=3702 GN=ALPHA-ADR PE=1 SV=1	PREDICTED: LOW QUALITY PROTEIN: AP-2 complex subunit alpha-1-like [Solanum lycopersicum]
Solyc08g068140.4	4.93847	55.3395	3.42105	0.00225683	0.00575583	up	--	--	--	--|0.0|sly:101256204|hypothetical protein	--	--	Putative zinc binding domain	BURP domain-containing protein 17 OS=Oryza sativa subsp. japonica OX=39947 GN=BURP17 PE=2 SV=1	PREDICTED: uncharacterized protein LOC101256204 isoform X1 [Solanum lycopersicum]
Solyc07g048060.3	158.632	4542.4	4.84078	1.53152e-11	1.67409e-10	up	--	--	Cellular Component: integral component of membrane (GO:0016021);; Biological Process: oxidation-reduction process (GO:0055114);;	--|1e-123|sly:101260840|hypothetical protein	[T]	Signal transduction mechanisms	Protein of unknown function (DUF568);; Outer membrane usher protein	Cytochrome b561 and DOMON domain-containing protein At5g48750 OS=Arabidopsis thaliana OX=3702 GN=At5g48750 PE=2 SV=1	PREDICTED: cytochrome b561 and DOMON domain-containing protein At5g48750 [Solanum lycopersicum]
Solyc05g056350.3	2424.49	15205	2.64836	8.09125e-27	6.34483e-25	up	--	--	--	--|0.0|sly:101245548|hypothetical protein	[R]	General function prediction only	Cleft lip and palate transmembrane protein 1 (CLPTM1)	--	PREDICTED: cleft lip and palate transmembrane protein 1 homolog isoform X3 [Solanum lycopersicum]
Solyc07g045350.4	815.786	36406.5	5.47994	1.16489e-19	4.10005e-18	up	[I]	Lipid transport and metabolism	Molecular Function: acetyl-CoA C-acetyltransferase activity (GO:0003985);; Cellular Component: peroxisome (GO:0005777);; Cellular Component: cytosol (GO:0005829);; Cellular Component: plasma membrane (GO:0005886);; Biological Process: fatty acid beta-oxidation (GO:0006635);; Biological Process: isoprenoid biosynthetic process (GO:0008299);; Biological Process: pollen germination (GO:0009846);; Bi…	K00626|0.0|spen:107026360|K00626 E2.3.1.9; acetyl-CoA C-acetyltransferase [EC:2.3.1.9]	[I]	Lipid transport and metabolism	Thiolase, N-terminal domain;; Thiolase, C-terminal domain;; Beta-ketoacyl synthase, N-terminal domain	Acetyl-CoA acetyltransferase, cytosolic 1 OS=Arabidopsis thaliana OX=3702 GN=AAT1 PE=1 SV=1	PREDICTED: acetyl-CoA acetyltransferase, cytosolic 1 [Solanum lycopersicum]
Solyc12g098330.3	6469.57	13721.7	1.08476	0.0059785	0.0136774	up	[J]	Translation, ribosomal structure and biogenesis	Molecular Function: mRNA binding (GO:0003729);; Molecular Function: structural constituent of ribosome (GO:0003735);; Biological Process: translation (GO:0006412);; Cellular Component: cytosolic large ribosomal subunit (GO:0022625);; Cellular Component: cytosolic ribosome (GO:0022626);;	K02872|1e-145|spen:107007669|K02872 RP-L13Ae; large subunit ribosomal protein L13Ae	[J]	Translation, ribosomal structure and biogenesis	Ribosomal protein L13	60S ribosomal protein L13a-4 OS=Arabidopsis thaliana OX=3702 GN=RPL13AD PE=2 SV=1	PREDICTED: 60S ribosomal protein L13a-4 [Solanum lycopersicum]
Solyc10g024470.3	943.265	3079.18	1.70532	3.10358e-10	2.77437e-09	up	--	--	Cellular Component: nucleus (GO:0005634);; Biological Process: transcription, DNA-templated (GO:0006351);; Biological Process: regulation of transcription, DNA-templated (GO:0006355);; Biological Process: covalent chromatin modification (GO:0016569);;	--|0.0|sly:101261965|hypothetical protein	[B]	Chromatin structure and dynamics	Chromo (CHRromatin Organisation MOdifier) domain;; Chromo shadow domain	Chromo domain protein LHP1 OS=Solanum lycopersicum OX=4081 GN=LHP1 PE=1 SV=2	PREDICTED: chromo domain protein LHP1-like [Solanum lycopersicum]
MSTRG.16749	38.1001	1615.19	5.41573	2.01621e-12	2.51674e-11	up	--	--	Cellular Component: integral component of membrane (GO:0016021);;	--	--	--	--	Late embryogenesis abundant protein At1g64065 OS=Arabidopsis thaliana OX=3702 GN=At1g64065 PE=2 SV=1	PREDICTED: LOW QUALITY PROTEIN: late embryogenesis abundant protein At1g64065 [Solanum pennellii]
Solyc05g042050.4	839.1	1944.89	1.21379	0.00151667	0.00401856	up	[GER]	--	--	--|0.0|sly:101252690|hypothetical protein	[R]	General function prediction only	EamA-like transporter family	--	PREDICTED: uncharacterized protein LOC101252690 [Solanum lycopersicum]
Solyc09g009260.3	1989.41	11322.2	2.50899	3.50458e-12	4.21222e-11	up	[G]	Carbohydrate transport and metabolism	Molecular Function: fructose-bisphosphate aldolase activity (GO:0004332);; Molecular Function: copper ion binding (GO:0005507);; Cellular Component: nucleus (GO:0005634);; Cellular Component: mitochondrion (GO:0005739);; Cellular Component: cytosol (GO:0005829);; Cellular Component: plasma membrane (GO:0005886);; Biological Process: gluconeogenesis (GO:0006094);; Biological Process: glycolytic pr…	K01623|0.0|sly:101266063|K01623 ALDO; fructose-bisphosphate aldolase, class I [EC:4.1.2.13]	[G]	Carbohydrate transport and metabolism	Fructose-bisphosphate aldolase class-I	Fructose-bisphosphate aldolase 6, cytosolic OS=Arabidopsis thaliana OX=3702 GN=FBA6 PE=1 SV=1	fructose-1,6-bisphosphate aldolase [Solanum lycopersicum]
[truncated: 5,249 more rows]
