# Supplementary material for: Time-Course Transcriptome Profiling Reveals Differential Resistance Responses of Tomato to a Phytotoxic Effector of the Pathogenic Oomycete Phytophthora cactorum
Source: Plants (Basel). 2023 Feb 15;12(4):883. doi: 10.3390/plants12040883 (PMC9964705; doi:10.3390/plants12040883)
Supplement: Supplementary file 1 [file plants-12-00883-s001.zip › Table S5.xlsx]

## Sheet: Sheet1
Article title:
Time-course transcriptome profiling reveals differential resistance responses of tomato to a phytotoxic effector of the pathogenic oomycete Phytophthora cactorum
Journal name:
Plants
Author names:
Xue Zhou1, #, Ke Wen1, #, Shen-Xin Huang1,#, Yi Lu1, Yang Liu1, 2, Jing-Hao Jin1, 2, Shiv D. Kale3, Xiao-Ren Chen1, 2, *
Affiliations:
1 College of Plant Protection, Yangzhou University, 48 Eastern Wenhui Road, Yangzhou 225009, Jiangsu Province, China; 2 Joint International Research Laboratory of Agriculture and Agri-Product Safety of Ministry of Education of China, Yangzhou University, 48 Eastern Wenhui Road, Yangzhou 225009, Jiangsu Province, China; 3 Fralin Life Science Institute, Virginia Tech, Blacksburg, Virginia 24060, USA
Affiliation and e-mail address of the corresponding author (*):
1 College of Plant Protection, Yangzhou University, 48 Eastern Wenhui Road, Yangzhou 225009, Jiangsu Province, China; 2 Joint International Research Laboratory of Agriculture and Agri-Product Safety of Ministry of Education of China, Yangzhou University, 48 Eastern Wenhui Road, Yangzhou 225009, Jiangsu Province, China
Tel: +86-514-87971383; Fax: +86-514-87347537; E-mail: xrchen@yzu.edu.cn
Table S5 qRT-PCR primers used in the study
Name of the primers	Forward Primer (5'→3')	Reverse Primer (5'→3')	Tm (°C)	Product size (bp)	Gene function description	Category
Up-regulated genes by SCR96
Solyc05g014590.3-qRTF/R	GCCAGAAGGGTCACAATCA	TGAGGTTTCGGATTCAAGC	60	217	transcription factor bHLH35	biotic stress
Solyc11g072930.3-qRTF/R	tgcttctgtgggctattgtg	actagcttgccctggattga	63	92	leucine-rich repeat receptor-like protein kinase At2g19210	biotic stress
Solyc08g080660.1-qRTF/R	CGAGAGAGGTCAGAGTTGGTG	CTGGTTCAAAGCGTATTCAGC	62	190	pathogenesis-related protein PR-5 precursor	biotic stress
Solyc03g020050.3-qRTF/R	TCCTAACATTTGCCCCTCA	TGCCAATCCAGAAGATGGA	61	244	proteinase inhibitor type-2 CEVI57 precursor	biotic stress
Solyc01g095080.3-qRTF/R	ATTCGGAGGTTCGTAGGTGTT	AGGGAGGAATAGGTGACGAAA	63	154	1-aminocyclopropane-1-carboxylate synthase 2	metabolism
Solyc06g061210.4-qRTF/R	CAGCACATAATCCGCCTTG	CTCGTGTCTGTTGGCGTTT	62	100	galactoside 2-alpha-L-fucosyltransferase-like	metabolism
Solyc04g083140.2-qRTF/R	GATATTGCGTTTTGCCCCTAT	GCTCACGAAAAGACGAAGATG	62	163	premnaspirodiene oxygenase	metabolism
Solyc12g011100.2-qRTF/R	TGGTTTTCTTTGTGTTGTCCA	TCCATCCTTTGTGTTGCTTG	62	103	hypothetical protein A4A49_21024	uncharacterized
Solyc01g080570.4-qRTF/R	AGTGGAGTGCCTGTTCGTG	CTTCCCGCTGAAATCTGGT	62	189	uncharacterized protein LOC101244900	uncharacterized
Down-regulated genes by SCR96
Solyc09g010530.3-qRTF/R	TGGCTATCTCGGGTTTATCG	CACTTCTTCGTTCCCTTCCA	62	122	cation/H(+) antiporter	metabolism
Solyc02g071000.1-qRTF/R	GGCCCTGACCGTGTTAAGT	GAACCAGACAGCCTCACCA	65	243	chlorophyll a-b binding protein 1D	photosystem
Solyc02g070970.1-qRTF/R	CTGGGATACCGCTGGACTT	GCCAAGAGCACCAAGCATA	64	100	chlorophyll a-b binding protein 1B	photosystem
Reference gene
actin-F/R	GAGCGTGGTTACTCGTTCA	CTAATATCCACGTCACATTTCAT	60	276	cell cytoskeleton	cell morphogenesis
