# Supplementary material for: Time-Course Transcriptome Profiling Reveals Differential Resistance Responses of Tomato to a Phytotoxic Effector of the Pathogenic Oomycete Phytophthora cactorum
Source: Plants (Basel). 2023 Feb 15;12(4):883. doi: 10.3390/plants12040883 (PMC9964705; doi:10.3390/plants12040883)
Supplement: Supplementary file 1 [file plants-12-00883-s001.zip › Table S6.xlsx]

## Sheet: Sheet1
Article title:
Time-course transcriptome profiling reveals differential resistance responses of tomato to a phytotoxic effector of the pathogenic oomycete Phytophthora cactorum
Journal name:
Plants
Author names:
Xue Zhou1, #, Ke Wen1, #, Shen-Xin Huang1,#, Yi Lu1, Yang Liu1, 2, Jing-Hao Jin1, 2, Shiv D. Kale3, Xiao-Ren Chen1, 2, *
Affiliations:
1 College of Plant Protection, Yangzhou University, 48 Eastern Wenhui Road, Yangzhou 225009, Jiangsu Province, China; 2 Joint International Research Laboratory of Agriculture and Agri-Product Safety of Ministry of Education of China, Yangzhou University, 48 Eastern Wenhui Road, Yangzhou 225009, Jiangsu Province, China; 3 Fralin Life Science Institute, Virginia Tech, Blacksburg, Virginia 24060, USA
Affiliation and e-mail address of the corresponding author (*):
1 College of Plant Protection, Yangzhou University, 48 Eastern Wenhui Road, Yangzhou 225009, Jiangsu Province, China; 2 Joint International Research Laboratory of Agriculture and Agri-Product Safety of Ministry of Education of China, Yangzhou University, 48 Eastern Wenhui Road, Yangzhou 225009, Jiangsu Province, China
Tel: +86-514-87971383; Fax: +86-514-87347537; E-mail: xrchen@yzu.edu.cn
Table S6 KEGG enrichment analysis of common and specific DEGs in each of treatment comparison groups
Pathway term	KO ID	Enrichment factor	q value	Gene number	Common	Specific to group
Plant-pathogen interaction	map04626	1.92	1.00612e-09	91	+
Protein processing in endoplasmic reticulum	map04141	1.6	4.28313e-05	87	+
Endocytosis	map04144	1.46	0.00702417	68	+
MAPK signaling pathway - plant	map04016	1.33	0.0452798	66	+
RNA transport	map03013	1.51	0.00434148	63		H3 vs. H0
Spliceosome	map03040	1.36	0.0437169	61		H3 vs. H0
Ribosome biogenesis in eukaryotes	map03008	2.87	3.37656e-14	55		H3 vs. H0
mRNA surveillance pathway	map03015	1.46	0.0454695	44		H3 vs. H0
Glutathione metabolism	map00480	1.48	0.0471721	40	+
alpha-Linolenic acid metabolism	map00592	1.73	0.0205145	27		H3 vs. H0
Phenylalanine metabolism	map00360	1.6	0.0526957	25	+
Citrate cycle (TCA cycle)	map00020	1.8	0.0214043	24		H12 vs. H0
N-Glycan biosynthesis	map00510	2.23	0.00342543	20	+
Phenylalanine, tyrosine and tryptophan biosynthesis	map00400	1.75	0.0494737	20	+
Protein export	map03060	1.72	0.0512573	20	+
SNARE interactions in vesicular transport	map04130	2.07	0.0100954	19		H6 vs. H0 H12 vs. H0
Various types of N-glycan biosynthesis	map00513	2.79	0.000190638	18	+
Phosphonate and phosphinate metabolism	map00440	3.43	0.0465562	5	+
q value cut-off < 1
