# Supplementary material for: Time-Course Transcriptome Profiling Reveals Differential Resistance Responses of Tomato to a Phytotoxic Effector of the Pathogenic Oomycete Phytophthora cactorum
Source: Plants (Basel). 2023 Feb 15;12(4):883. doi: 10.3390/plants12040883 (PMC9964705; doi:10.3390/plants12040883)
Supplement: Supplementary file 1 [file plants-12-00883-s001.zip › Table S7.xlsx]

## Sheet: Sheet1
Article title:
Time-course transcriptome profiling reveals differential resistance responses of tomato to a phytotoxic effector of the pathogenic oomycete Phytophthora cactorum
Journal name:
Plants
Author names:
Xue Zhou1, #, Ke Wen1, #, Shen-Xin Huang1,#, Yi Lu1, Yang Liu1, 2, Jing-Hao Jin1, 2, Shiv D. Kale3, Xiao-Ren Chen1, 2, *
Affiliations:
1 College of Plant Protection, Yangzhou University, 48 Eastern Wenhui Road, Yangzhou 225009, Jiangsu Province, China; 2 Joint International Research Laboratory of Agriculture and Agri-Product Safety of Ministry of Education of China, Yangzhou University, 48 Eastern Wenhui Road, Yangzhou 225009, Jiangsu Province, China; 3 Fralin Life Science Institute, Virginia Tech, Blacksburg, Virginia 24060, USA
Affiliation and e-mail address of the corresponding author (*):
1 College of Plant Protection, Yangzhou University, 48 Eastern Wenhui Road, Yangzhou 225009, Jiangsu Province, China; 2 Joint International Research Laboratory of Agriculture and Agri-Product Safety of Ministry of Education of China, Yangzhou University, 48 Eastern Wenhui Road, Yangzhou 225009, Jiangsu Province, China
Tel: +86-514-87971383; Fax: +86-514-87347537; E-mail: xrchen@yzu.edu.cn
Table S7 The DEGs encoding RLKs and RLPs
Gene ID	H0	H3	H6	H12	COG_class	COG_class_annotation	GO_annotation	KEGG_annotation	KOG_class	KOG_class_annotation	Pfam_annotation	Swissprot_annotation	nr_annotation
RLK
Solyc10g079170.2	228.675	2.70359	9.19652	14.8195	[S]	Function unknown	Molecular Function: transmembrane receptor protein tyrosine kinase activity (GO:0004714);; Molecular Function: ATP binding (GO:0005524);; Cellular Component: plasma membrane (GO:0005886);; Cellular Component: integral component of membrane (GO:0016021);;	--|0.0|sly:101262268|hypothetical protein	--	--	Leucine rich repeat;; Protein tyrosine kinase;; Leucine Rich repeats (2 copies);; Protein kinase domain;; Leucine Rich Repeat	Leucine-rich repeat receptor-like tyrosine-protein kinase PXC3 OS=Arabidopsis thaliana OX=3702 GN=PXC3 PE=2 SV=1	PREDICTED: leucine-rich repeat receptor-like tyrosine-protein kinase PXC3 [Solanum lycopersicum]
Solyc03g064010.4	545.274	7.12228	6.15005	9.70207	[RTKL]	--	Molecular Function: protein serine/threonine kinase activity (GO:0004674);; Molecular Function: ATP binding (GO:0005524);; Cellular Component: plasma membrane (GO:0005886);; Cellular Component: plant-type cell wall (GO:0009505);; Cellular Component: chloroplast (GO:0009507);; Cellular Component: chloroplast stroma (GO:0009570);; Biological Process: zygote asymmetric cytokinesis in embryo sac (GO:…	--|0.0|sly:101250378|hypothetical protein	--	--	Protein tyrosine kinase;; Protein kinase domain;; Leucine rich repeat N-terminal domain;; Leucine rich repeat;; Leucine Rich repeats (2 copies);; Leucine Rich Repeat	Receptor protein kinase-like protein ZAR1 OS=Arabidopsis thaliana OX=3702 GN=ZAR1 PE=1 SV=1	PREDICTED: receptor protein kinase-like protein ZAR1 [Solanum lycopersicum]
Solyc10g081910.2	2387.16	32.121	84.6884	108.961	[RTKL]	--	Molecular Function: transmembrane receptor protein serine/threonine kinase activity (GO:0004675);; Molecular Function: ATP binding (GO:0005524);; Cellular Component: plasma membrane (GO:0005886);; Biological Process: protein phosphorylation (GO:0006468);; Biological Process: cell surface receptor signaling pathway (GO:0007166);; Cellular Component: plant-type cell wall (GO:0009505);; Cellular Com…	--|0.0|sly:101248252|hypothetical protein	--	--	Protein tyrosine kinase;; Protein kinase domain;; Leucine rich repeat;; Leucine Rich repeats (2 copies);; Leucine rich repeat N-terminal domain	Receptor-like kinase TMK3 OS=Arabidopsis thaliana OX=3702 GN=TMK3 PE=2 SV=1	PREDICTED: receptor-like kinase TMK3 [Solanum lycopersicum]
Solyc09g008860.4	388.185	5.63016	16.7248	27.0663	[RTKL]	--	Molecular Function: protein kinase activity (GO:0004672);; Molecular Function: ATP binding (GO:0005524);; Cellular Component: plasma membrane (GO:0005886);; Biological Process: plant-type secondary cell wall biogenesis (GO:0009834);; Cellular Component: integral component of membrane (GO:0016021);;	--|0.0|sly:101247455|hypothetical protein	--	--	Protein tyrosine kinase;; Protein kinase domain;; Leucine Rich repeats (2 copies);; Leucine rich repeat	Leucine-rich repeat receptor-like protein kinase PXC1 OS=Arabidopsis thaliana OX=3702 GN=PXC1 PE=1 SV=1	PREDICTED: leucine-rich repeat receptor-like protein kinase PXC1 [Solanum lycopersicum]
Solyc07g007020.3	452.231	7.12416	12.2063	18.4125	[RTKL]	--	Molecular Function: protein serine/threonine kinase activity (GO:0004674);; Molecular Function: calcium ion binding (GO:0005509);; Molecular Function: ATP binding (GO:0005524);; Cellular Component: plasma membrane (GO:0005886);; Biological Process: cell surface receptor signaling pathway (GO:0007166);; Cellular Component: integral component of membrane (GO:0016021);; Molecular Function: polysacch…	--|0.0|sly:101256500|hypothetical protein	--	--	Protein kinase domain;; Protein tyrosine kinase;; Wall-associated receptor kinase galacturonan-binding;; Calcium-binding EGF domain	Putative wall-associated receptor kinase-like 11 OS=Arabidopsis thaliana OX=3702 GN=WAKL11 PE=3 SV=2	PREDICTED: wall-associated receptor kinase-like 1 isoform X1 [Solanum lycopersicum]
Solyc01g109950.4	173.242	3.05553	1.00223	2.45654	[RTKL]	--	Molecular Function: protein serine/threonine kinase activity (GO:0004674);; Molecular Function: ATP binding (GO:0005524);; Cellular Component: chloroplast (GO:0009507);; Cellular Component: integral component of membrane (GO:0016021);;	--|0.0|sly:101243937|hypothetical protein	[T]	Signal transduction mechanisms	Protein tyrosine kinase;; Protein kinase domain;; Carbohydrate-binding protein of the ER;; Di-glucose binding within endoplasmic reticulum	Probable receptor-like protein kinase At4g39110 OS=Arabidopsis thaliana OX=3702 GN=At4g39110 PE=3 SV=1	PREDICTED: probable receptor-like protein kinase At4g39110 [Solanum lycopersicum]
MSTRG.17756	64.1908	1.28638	0.831895	8.45464	--	--	Molecular Function: protein serine/threonine kinase activity (GO:0004674);; Molecular Function: ATP binding (GO:0005524);; Cellular Component: integral component of membrane (GO:0016021);;	--|5e-19|sly:101255331|hypothetical protein	--	--	--	Probable LRR receptor-like serine/threonine-protein kinase At5g48740 OS=Arabidopsis thaliana OX=3702 GN=At5g48740 PE=2 SV=1	PREDICTED: probable LRR receptor-like serine/threonine-protein kinase At5g48740 [Solanum pennellii]
Solyc01g067510.3	1011.79	24.5926	28.7813	12.2197	[RTKL]	--	Molecular Function: protein serine/threonine kinase activity (GO:0004674);; Molecular Function: ATP binding (GO:0005524);; Cellular Component: plasma membrane (GO:0005886);; Biological Process: regulation of asymmetric cell division (GO:0009786);; Biological Process: embryo development ending in seed dormancy (GO:0009793);; Cellular Component: cell surface (GO:0009986);; Biological Process: later…	--|0.0|sly:101243821|hypothetical protein	[T]	Signal transduction mechanisms	Protein tyrosine kinase;; Protein kinase domain	Serine/threonine-protein kinase-like protein ACR4 OS=Arabidopsis thaliana OX=3702 GN=ACR4 PE=1 SV=1	PREDICTED: proline-rich receptor-like protein kinase PERK14 [Solanum pennellii]
Solyc06g084420.1	544.829	13.355	36.5945	18.8072	--	--	Molecular Function: protein serine/threonine kinase activity (GO:0004674);; Molecular Function: ATP binding (GO:0005524);; Cellular Component: plasma membrane (GO:0005886);; Biological Process: embryo sac development (GO:0009553);; Biological Process: stomatal complex morphogenesis (GO:0010103);; Cellular Component: membrane (GO:0016020);; Cellular Component: integral component of membrane (GO:00…	--|0.0|sly:101249277|hypothetical protein	[R]	General function prediction only	Leucine Rich repeats (2 copies);; Leucine rich repeat;; Leucine Rich repeat;; Leucine Rich Repeat;; Leucine rich repeat N-terminal domain	LRR receptor-like serine/threonine-protein kinase ERL1 OS=Arabidopsis thaliana OX=3702 GN=ERL1 PE=1 SV=1	PREDICTED: receptor-like protein 12 [Solanum lycopersicum]
Solyc05g051640.4	324.166	8.21195	22.5335	6.04619	[S]	Function unknown	Biological Process: vasculature development (GO:0001944);; Molecular Function: protein serine/threonine kinase activity (GO:0004674);; Molecular Function: ATP binding (GO:0005524);; Cellular Component: plasma membrane (GO:0005886);; Biological Process: procambium histogenesis (GO:0010067);; Biological Process: xylem development (GO:0010089);; Biological Process: secondary shoot formation (GO:0010…	--|0.0|sly:101256593|hypothetical protein	--	--	Leucine rich repeat;; Leucine Rich repeats (2 copies);; Leucine Rich Repeat;; Leucine Rich repeat;; Leucine rich repeat N-terminal domain	Leucine-rich repeat receptor-like protein kinase TDR OS=Arabidopsis thaliana OX=3702 GN=TDR PE=1 SV=1	PREDICTED: leucine-rich repeat receptor-like protein kinase TDR [Solanum lycopersicum]
Solyc07g065860.3	283.547	7.70645	5.10203	4.32815	[S]	Function unknown	Molecular Function: protein serine/threonine kinase activity (GO:0004674);; Molecular Function: ATP binding (GO:0005524);; Cellular Component: plasma membrane (GO:0005886);; Cellular Component: integral component of membrane (GO:0016021);;	--|0.0|sly:101244788|hypothetical protein	--	--	Leucine rich repeat;; Protein kinase domain;; Leucine Rich repeats (2 copies);; Protein tyrosine kinase;; Leucine Rich Repeat;; Leucine rich repeat N-terminal domain;; Leucine Rich repeat	LRR receptor-like serine/threonine-protein kinase OS=Arabidopsis thaliana OX=3702 GN=RGI3 PE=1 SV=1	PREDICTED: probable LRR receptor-like serine/threonine-protein kinase At4g26540 [Solanum lycopersicum]
Solyc07g007410.4	345.964	10.7679	7.94228	12.3577	--	--	--	--|0.0|sly:101256686|hypothetical protein	[R]	General function prediction only	Leucine Rich repeat;; Leucine rich repeat;; Leucine Rich repeats (2 copies)	F-box/LRR-repeat protein 3 OS=Arabidopsis thaliana OX=3702 GN=FBL3 PE=2 SV=1	PREDICTED: probable LRR receptor-like serine/threonine-protein kinase At4g26540 isoform X1 [Solanum lycopersicum]
Solyc08g061560.3	1843.93	60.7602	170.908	342.704	[S]	Function unknown	Biological Process: regulation of cell growth (GO:0001558);; Biological Process: vasculature development (GO:0001944);; Molecular Function: protein serine/threonine kinase activity (GO:0004674);; Molecular Function: ATP binding (GO:0005524);; Cellular Component: mitochondrion (GO:0005739);; Cellular Component: plasma membrane (GO:0005886);; Biological Process: plant-type cell wall organization (G…	K20718|0.0|sly:101266437|K20718 ER; LRR receptor-like serine/threonine-protein kinase ERECTA [EC:2.7.11.1]	--	--	Protein kinase domain;; Protein tyrosine kinase;; Leucine rich repeat;; Leucine Rich repeats (2 copies);; Leucine rich repeat N-terminal domain;; Leucine Rich Repeat;; Leucine Rich repeat	LRR receptor-like serine/threonine-protein kinase ERECTA OS=Arabidopsis thaliana OX=3702 GN=ERECTA PE=1 SV=1	PREDICTED: LRR receptor-like serine/threonine-protein kinase ERECTA [Solanum lycopersicum]
Solyc03g062660.4	130.139	4.51787	15.8732	16.9162	[S]	Function unknown	Molecular Function: protein kinase activity (GO:0004672);; Molecular Function: ATP binding (GO:0005524);; Cellular Component: integral component of membrane (GO:0016021);;	--|0.0|sly:101261592|hypothetical protein	--	--	Protein kinase domain;; Protein tyrosine kinase;; Leucine rich repeat;; Leucine Rich repeats (2 copies);; Leucine rich repeat N-terminal domain	Probably inactive leucine-rich repeat receptor-like protein kinase At5g06940 OS=Arabidopsis thaliana OX=3702 GN=At5g06940 PE=3 SV=1	PREDICTED: probably inactive leucine-rich repeat receptor-like protein kinase At5g06940 [Solanum lycopersicum]
Solyc01g107650.3	1331.98	47.6289	17.0044	15.7377	[RTKL]	--	Molecular Function: protein serine/threonine kinase activity (GO:0004674);; Molecular Function: ATP binding (GO:0005524);; Cellular Component: integral component of membrane (GO:0016021);;	--|0.0|sly:101252632|hypothetical protein	--	--	Protein kinase domain;; Protein tyrosine kinase;; Leucine rich repeat;; Leucine rich repeat N-terminal domain;; Leucine Rich repeats (2 copies);; Leucine Rich Repeat	Probable LRR receptor-like serine/threonine-protein kinase At4g37250 OS=Arabidopsis thaliana OX=3702 GN=At4g37250 PE=2 SV=1	PREDICTED: probable LRR receptor-like serine/threonine-protein kinase At4g37250 [Solanum lycopersicum]
Solyc05g054680.1	648.423	25.8474	59.8671	46.4195	[RTKL]	--	Molecular Function: protein kinase activity (GO:0004672);; Molecular Function: protein serine/threonine kinase activity (GO:0004674);; Molecular Function: ATP binding (GO:0005524);; Cellular Component: plasma membrane (GO:0005886);; Cellular Component: plasmodesma (GO:0009506);; Cellular Component: integral component of membrane (GO:0016021);; Biological Process: protein autophosphorylation (GO:0…	--|0.0|sly:101266518|hypothetical protein	[T]	Signal transduction mechanisms	Protein tyrosine kinase;; Protein kinase domain;; Carbohydrate-binding protein of the ER;; Di-glucose binding within endoplasmic reticulum	Receptor-like protein kinase THESEUS 1 OS=Arabidopsis thaliana OX=3702 GN=THE1 PE=1 SV=1	PREDICTED: receptor-like protein kinase THESEUS 1 [Solanum lycopersicum]
Solyc05g052350.3	1261.29	52.3838	80.2242	85.6263	[S]	Function unknown	Molecular Function: protein kinase activity (GO:0004672);; Molecular Function: ATP binding (GO:0005524);; Cellular Component: cell wall (GO:0005618);; Cellular Component: plasma membrane (GO:0005886);; Cellular Component: plant-type cell wall (GO:0009505);; Cellular Component: plasmodesma (GO:0009506);; Cellular Component: integral component of membrane (GO:0016021);;	--|0.0|sly:101262918|hypothetical protein	--	--	Protein tyrosine kinase;; Protein kinase domain;; Leucine rich repeat;; Leucine Rich repeats (2 copies);; Leucine Rich Repeat;; Leucine rich repeat N-terminal domain	Probably inactive leucine-rich repeat receptor-like protein kinase IMK2 OS=Arabidopsis thaliana OX=3702 GN=IMK2 PE=1 SV=1	PREDICTED: probably inactive leucine-rich repeat receptor-like protein kinase IMK2 [Solanum lycopersicum]
Solyc02g068060.3	653.09	28.678	69.2021	59.4618	[S]	Function unknown	Molecular Function: protein kinase activity (GO:0004672);; Molecular Function: ATP binding (GO:0005524);; Cellular Component: plasma membrane (GO:0005886);; Cellular Component: integral component of membrane (GO:0016021);;	--|0.0|sly:101250476|hypothetical protein	--	--	Protein tyrosine kinase;; Leucine rich repeat;; Protein kinase domain;; Leucine Rich repeats (2 copies)	Probable inactive leucine-rich repeat receptor-like protein kinase At3g03770 OS=Arabidopsis thaliana OX=3702 GN=At3g03770 PE=2 SV=1	PREDICTED: probable inactive leucine-rich repeat receptor-like protein kinase At3g03770 [Solanum lycopersicum]
Solyc06g048620.3	424.17	19.7556	14.1046	9.88721	[S]	Function unknown	Molecular Function: protein kinase activity (GO:0004672);; Molecular Function: ATP binding (GO:0005524);; Cellular Component: plasma membrane (GO:0005886);; Cellular Component: integral component of membrane (GO:0016021);;	--|0.0|sly:101247434|hypothetical protein	--	--	Leucine rich repeat;; Protein tyrosine kinase;; Protein kinase domain;; Leucine Rich repeats (2 copies);; Leucine Rich Repeat;; Leucine Rich repeat;; Leucine rich repeat N-terminal domain	Probable LRR receptor-like serine/threonine-protein kinase IRK OS=Arabidopsis thaliana OX=3702 GN=IRK PE=1 SV=1	PREDICTED: probable LRR receptor-like serine/threonine-protein kinase IRK [Solanum lycopersicum]
Solyc05g006770.4	369.42	17.0513	37.2736	55.1442	--	--	Molecular Function: protein serine/threonine kinase activity (GO:0004674);; Molecular Function: ATP binding (GO:0005524);; Cellular Component: plasma membrane (GO:0005886);; Biological Process: cell surface receptor signaling pathway (GO:0007166);; Cellular Component: integral component of membrane (GO:0016021);;	--|0.0|sly:101255593|hypothetical protein	[T]	Signal transduction mechanisms	Wall-associated receptor kinase C-terminal	LEAF RUST 10 DISEASE-RESISTANCE LOCUS RECEPTOR-LIKE PROTEIN KINASE-like 1.5 OS=Arabidopsis thaliana OX=3702 GN=LRK10L-1.5 PE=3 SV=1	PREDICTED: LEAF RUST 10 DISEASE-RESISTANCE LOCUS RECEPTOR-LIKE PROTEIN KINASE-like 1.5 [Solanum lycopersicum]
Solyc02g090100.1	9387.33	439.888	461.476	260.13	--	--	Molecular Function: transmembrane receptor protein serine/threonine kinase activity (GO:0004675);; Molecular Function: ATP binding (GO:0005524);; Cellular Component: plasma membrane (GO:0005886);; Biological Process: protein phosphorylation (GO:0006468);; Biological Process: cell surface receptor signaling pathway (GO:0007166);; Cellular Component: integral component of membrane (GO:0016021);;	--|1e-107|sly:101257421|hypothetical protein	--	--	--	Proline-rich receptor-like protein kinase PERK14 OS=Arabidopsis thaliana OX=3702 GN=PERK14 PE=2 SV=1	PREDICTED: uncharacterized protein LOC101257421 [Solanum lycopersicum]
Solyc06g048950.3	1169.68	62.7143	127.205	95.5846	[S]	Function unknown	Molecular Function: protein kinase activity (GO:0004672);; Molecular Function: ATP binding (GO:0005524);; Cellular Component: plasma membrane (GO:0005886);; Cellular Component: integral component of membrane (GO:0016021);;	--|0.0|sly:101254001|hypothetical protein	--	--	Leucine rich repeat;; Protein tyrosine kinase;; Protein kinase domain;; Leucine Rich repeats (2 copies);; Leucine Rich Repeat;; Leucine rich repeat N-terminal domain;; Leucine Rich repeat	Probable LRR receptor-like serine/threonine-protein kinase IRK OS=Arabidopsis thaliana OX=3702 GN=IRK PE=1 SV=1	PREDICTED: probable LRR receptor-like serine/threonine-protein kinase IRK [Solanum lycopersicum]
Solyc03g043770.4	445.278	24.3317	36.2062	22.4596	[RTKL]	--	Molecular Function: protein serine/threonine kinase activity (GO:0004674);; Molecular Function: ATP binding (GO:0005524);; Cellular Component: plasma membrane (GO:0005886);; Biological Process: regulation of meristem growth (GO:0010075);; Cellular Component: integral component of membrane (GO:0016021);; Biological Process: cell differentiation (GO:0030154);; Molecular Function: receptor serine/th…	--|1e-174|sly:101264597|hypothetical protein	--	--	Protein tyrosine kinase;; Protein kinase domain;; Leucine Rich repeats (2 copies);; Leucine rich repeat N-terminal domain;; Leucine rich repeat;; Leucine Rich Repeat	Leucine-rich repeat receptor-like serine/threonine-protein kinase BAM1 OS=Arabidopsis thaliana OX=3702 GN=BAM1 PE=1 SV=1	PREDICTED: leucine-rich repeat receptor-like serine/threonine-protein kinase BAM1 [Solanum lycopersicum]
Solyc03g113450.4	514.503	28.3577	42.4199	26.9429	[RTKL]	--	Molecular Function: protein serine/threonine kinase activity (GO:0004674);; Molecular Function: ATP binding (GO:0005524);; Cellular Component: plasma membrane (GO:0005886);; Biological Process: plant-type cell wall organization (GO:0009664);; Biological Process: unidimensional cell growth (GO:0009826);; Biological Process: mucilage biosynthetic process (GO:0010192);; Cellular Component: integral …	--|0.0|sly:101266408|hypothetical protein	--	--	Protein kinase domain;; Protein tyrosine kinase;; Leucine rich repeat;; Leucine rich repeat N-terminal domain;; Leucine Rich repeats (2 copies)	LRR receptor-like serine/threonine-protein kinase FEI 2 OS=Arabidopsis thaliana OX=3702 GN=FEI2 PE=1 SV=1	PREDICTED: LRR receptor-like serine/threonine-protein kinase FEI 2 [Solanum lycopersicum]
Solyc07g006620.4	5445.05	302.28	447.053	131.719	[RTKL]	--	Molecular Function: transmembrane receptor protein serine/threonine kinase activity (GO:0004675);; Molecular Function: ATP binding (GO:0005524);; Cellular Component: plasma membrane (GO:0005886);; Biological Process: protein phosphorylation (GO:0006468);; Biological Process: cell surface receptor signaling pathway (GO:0007166);;	--|0.0|sly:101266040|hypothetical protein	[T]	Signal transduction mechanisms	Protein kinase domain;; Protein tyrosine kinase;; Universal stress protein family	Probable receptor-like serine/threonine-protein kinase At5g57670 OS=Arabidopsis thaliana OX=3702 GN=At5g57670 PE=2 SV=1	PREDICTED: probable receptor-like serine/threonine-protein kinase At5g57670 isoform X1 [Solanum lycopersicum]
Solyc03g006100.4	8763.5	493.771	570.287	1135.8	[S]	Function unknown	Molecular Function: protein serine/threonine kinase activity (GO:0004674);; Molecular Function: ATP binding (GO:0005524);; Cellular Component: plasma membrane (GO:0005886);; Cellular Component: integral component of membrane (GO:0016021);;	--|0.0|sly:101248646|hypothetical protein	--	--	Leucine rich repeat;; Protein kinase domain;; Leucine Rich repeats (2 copies);; Protein tyrosine kinase;; Leucine Rich Repeat	Probable LRR receptor-like serine/threonine-protein kinase At3g47570 OS=Arabidopsis thaliana OX=3702 GN=At3g47570 PE=2 SV=1	PREDICTED: probable LRR receptor-like serine/threonine-protein kinase At3g47570 [Solanum lycopersicum]
Solyc09g018490.4	143.32	8.27549	1.93269	1.37405	--	--	Molecular Function: protein kinase activity (GO:0004672);; Molecular Function: protein serine/threonine kinase activity (GO:0004674);; Molecular Function: calmodulin binding (GO:0005516);; Molecular Function: ATP binding (GO:0005524);; Cellular Component: plasma membrane (GO:0005886);; Cellular Component: integral component of membrane (GO:0016021);; Molecular Function: carbohydrate binding (GO:0…	--|0.0|sly:101252915|hypothetical protein	--	--	D-mannose binding lectin	G-type lectin S-receptor-like serine/threonine-protein kinase SD2-5 OS=Arabidopsis thaliana OX=3702 GN=SD25 PE=1 SV=1	PREDICTED: G-type lectin S-receptor-like serine/threonine-protein kinase SD2-5 [Solanum lycopersicum]
Solyc10g006870.1	1834.93	109.234	162.326	252.474	[RTKL]	--	Molecular Function: protein kinase activity (GO:0004672);; Molecular Function: protein serine/threonine kinase activity (GO:0004674);; Molecular Function: ATP binding (GO:0005524);; Cellular Component: plasma membrane (GO:0005886);; Cellular Component: plasmodesma (GO:0009506);; Cellular Component: integral component of membrane (GO:0016021);; Biological Process: protein autophosphorylation (GO:0…	--|0.0|sly:104649482|hypothetical protein	[T]	Signal transduction mechanisms	Protein tyrosine kinase;; Carbohydrate-binding protein of the ER;; Protein kinase domain;; Di-glucose binding within endoplasmic reticulum	Receptor-like protein kinase THESEUS 1 OS=Arabidopsis thaliana OX=3702 GN=THE1 PE=1 SV=1	PREDICTED: receptor-like protein kinase THESEUS 1 [Solanum lycopersicum]
Solyc12g009190.2	44.7107	2.77111	0.742525	0.544719	[RTKL]	--	Molecular Function: protein serine/threonine kinase activity (GO:0004674);; Molecular Function: ATP binding (GO:0005524);; Cellular Component: plasmodesma (GO:0009506);; Cellular Component: integral component of membrane (GO:0016021);; Biological Process: regulation of pollen tube growth (GO:0080092);;	--|0.0|sly:101251258|hypothetical protein	--	--	Protein kinase domain;; Protein tyrosine kinase;; Leucine rich repeat;; Leucine Rich Repeat;; Leucine Rich repeats (2 copies);; Leucine rich repeat N-terminal domain	Pollen receptor-like kinase 3 OS=Arabidopsis thaliana OX=3702 GN=PRK3 PE=1 SV=1	PREDICTED: pollen receptor-like kinase 3 [Solanum lycopersicum]
Solyc05g006700.4	728.987	46.9702	144.526	81.9484	--	--	Molecular Function: protein serine/threonine kinase activity (GO:0004674);; Molecular Function: ATP binding (GO:0005524);; Cellular Component: plasma membrane (GO:0005886);; Biological Process: cell surface receptor signaling pathway (GO:0007166);; Cellular Component: integral component of membrane (GO:0016021);; Molecular Function: polysaccharide binding (GO:0030247);;	--|0.0|sly:101254998|hypothetical protein	--	--	Wall-associated receptor kinase galacturonan-binding;; Wall-associated receptor kinase C-terminal	Wall-associated receptor kinase-like 20 OS=Arabidopsis thaliana OX=3702 GN=WAKL20 PE=2 SV=1	PREDICTED: wall-associated receptor kinase-like 15 [Solanum lycopersicum]
Solyc01g007130.3	766.883	50.301	71.9058	76.9376	[RTKL]	--	Molecular Function: transmembrane receptor protein serine/threonine kinase activity (GO:0004675);; Molecular Function: ATP binding (GO:0005524);; Cellular Component: plasma membrane (GO:0005886);; Biological Process: protein phosphorylation (GO:0006468);; Biological Process: cell surface receptor signaling pathway (GO:0007166);; Cellular Component: plant-type cell wall (GO:0009505);; Cellular Com…	--|0.0|sly:101267730|hypothetical protein	--	--	Protein tyrosine kinase;; Protein kinase domain;; Leucine rich repeat;; Leucine Rich repeats (2 copies);; Leucine rich repeat N-terminal domain	Receptor-like kinase TMK3 OS=Arabidopsis thaliana OX=3702 GN=TMK3 PE=2 SV=1	PREDICTED: receptor-like kinase TMK3 [Solanum lycopersicum]
Solyc07g054120.2	131.334	9.22373	5.08993	7.6873	[S]	Function unknown	--	--|0.0|sly:101264232|hypothetical protein	[R]	General function prediction only	Leucine rich repeat;; Leucine Rich repeats (2 copies);; Leucine Rich Repeat;; Leucine Rich repeat;; Leucine rich repeat N-terminal domain	Receptor-like protein EIX1 OS=Solanum lycopersicum OX=4081 GN=EIX1 PE=2 SV=2	PREDICTED: probable leucine-rich repeat receptor-like protein kinase At1g35710 [Solanum lycopersicum]
Solyc07g052680.1	48.018	3.27662	1.89751	1.26753	--	--	Molecular Function: transmembrane receptor protein serine/threonine kinase activity (GO:0004675);; Molecular Function: ATP binding (GO:0005524);; Cellular Component: plasma membrane (GO:0005886);; Biological Process: protein phosphorylation (GO:0006468);; Biological Process: cell surface receptor signaling pathway (GO:0007166);; Cellular Component: integral component of membrane (GO:0016021);; Mo…	--|1e-115|sly:104648477|hypothetical protein	--	--	--	Proline-rich receptor-like protein kinase PERK9 OS=Arabidopsis thaliana OX=3702 GN=PERK9 PE=1 SV=1	PREDICTED: lysine-rich arabinogalactan protein 19 [Solanum lycopersicum]
Solyc04g077380.2	143.029	10.0267	9.22711	3.43946	--	--	Molecular Function: protein serine/threonine kinase activity (GO:0004674);; Molecular Function: calmodulin binding (GO:0005516);; Molecular Function: ATP binding (GO:0005524);; Cellular Component: plasma membrane (GO:0005886);; Biological Process: protein phosphorylation (GO:0006468);; Molecular Function: carbohydrate binding (GO:0030246);; Biological Process: recognition of pollen (GO:0048544);;	--|1e-80|sot:102592491|hypothetical protein	--	--	D-mannose binding lectin;; Protein tyrosine kinase	G-type lectin S-receptor-like serine/threonine-protein kinase At4g27290 OS=Arabidopsis thaliana OX=3702 GN=At4g27290 PE=3 SV=4	PREDICTED: G-type lectin S-receptor-like serine/threonine-protein kinase At4g27290 [Solanum tuberosum]
Solyc02g070000.4	1579.33	109.97	297.143	319.11	[S]	Function unknown	Molecular Function: protein serine/threonine kinase activity (GO:0004674);; Molecular Function: ATP binding (GO:0005524);; Cellular Component: plasma membrane (GO:0005886);; Cellular Component: integral component of membrane (GO:0016021);;	--|0.0|sly:101257924|hypothetical protein	--	--	Leucine rich repeat;; Leucine Rich repeats (2 copies);; Protein tyrosine kinase;; Protein kinase domain;; Leucine Rich Repeat;; Leucine Rich repeat;; Leucine rich repeat N-terminal domain	Probable LRR receptor-like serine/threonine-protein kinase At4g20940 OS=Arabidopsis thaliana OX=3702 GN=At4g20940 PE=1 SV=1	PREDICTED: probable LRR receptor-like serine/threonine-protein kinase At4g20940 [Solanum lycopersicum]
Solyc03g033610.1	143.642	9.91568	20.8697	12.389	[S]	Function unknown	Molecular Function: protein serine/threonine kinase activity (GO:0004674);; Molecular Function: ATP binding (GO:0005524);; Cellular Component: plasma membrane (GO:0005886);; Cellular Component: integral component of membrane (GO:0016021);;	--|0.0|sly:101245331|hypothetical protein	--	--	Leucine rich repeat;; Leucine Rich repeats (2 copies);; Protein kinase domain;; Protein tyrosine kinase;; Leucine Rich Repeat;; Leucine rich repeat N-terminal domain	Probable LRR receptor-like serine/threonine-protein kinase At4g36180 OS=Arabidopsis thaliana OX=3702 GN=At4g36180 PE=1 SV=1	PREDICTED: probable LRR receptor-like serine/threonine-protein kinase At4g36180 [Solanum lycopersicum]
Solyc09g014740.3	477.174	34.7069	78.8646	39.9728	[RTKL]	--	Molecular Function: protein serine/threonine kinase activity (GO:0004674);; Molecular Function: calcium ion binding (GO:0005509);; Molecular Function: ATP binding (GO:0005524);; Cellular Component: cell (GO:0005623);; Biological Process: cell surface receptor signaling pathway (GO:0007166);; Biological Process: oligosaccharide metabolic process (GO:0009311);; Biological Process: response to salic…	--|0.0|sly:104649046|hypothetical protein	--	--	Protein kinase domain;; Protein tyrosine kinase;; Wall-associated receptor kinase galacturonan-binding;; Calcium-binding EGF domain	Wall-associated receptor kinase 2 OS=Arabidopsis thaliana OX=3702 GN=WAK2 PE=1 SV=1	PREDICTED: wall-associated receptor kinase 2-like [Solanum lycopersicum]
Solyc03g006030.4	2805.98	212.953	150.146	244.444	[S]	Function unknown	Molecular Function: protein serine/threonine kinase activity (GO:0004674);; Molecular Function: ATP binding (GO:0005524);; Cellular Component: plasma membrane (GO:0005886);; Biological Process: embryo development ending in seed dormancy (GO:0009793);; Cellular Component: integral component of membrane (GO:0016021);; Biological Process: plant epidermis development (GO:0090558);;	--|0.0|sly:101247789|hypothetical protein	--	--	Leucine rich repeat;; Leucine Rich repeats (2 copies);; Protein kinase domain;; Protein tyrosine kinase;; Leucine rich repeat N-terminal domain;; Leucine Rich Repeat	LRR receptor-like serine/threonine-protein kinase GSO1 OS=Arabidopsis thaliana OX=3702 GN=GSO1 PE=1 SV=1	PREDICTED: probable LRR receptor-like serine/threonine-protein kinase At3g47570 [Solanum lycopersicum]
Solyc11g069960.2	11342	875.338	354.94	488.803	[RTKL]	--	Molecular Function: protein serine/threonine kinase activity (GO:0004674);; Molecular Function: ATP binding (GO:0005524);; Cellular Component: plasma membrane (GO:0005886);; Cellular Component: integral component of membrane (GO:0016021);;	--|0.0|sly:101246212|hypothetical protein	--	--	Protein tyrosine kinase;; Protein kinase domain;; Leucine Rich repeats (2 copies);; Leucine rich repeat;; Leucine rich repeat N-terminal domain;; Leucine Rich Repeat	Probable leucine-rich repeat receptor-like protein kinase At1g68400 OS=Arabidopsis thaliana OX=3702 GN=At1g68400 PE=2 SV=1	PREDICTED: probable leucine-rich repeat receptor-like protein kinase At1g68400 [Solanum lycopersicum]
Solyc04g015600.3	393.242	30.2775	60.0362	98.5172	[S]	Function unknown	Molecular Function: transmembrane receptor protein tyrosine kinase activity (GO:0004714);; Molecular Function: ATP binding (GO:0005524);; Cellular Component: plasma membrane (GO:0005886);; Cellular Component: integral component of membrane (GO:0016021);;	--|0.0|sly:101245637|hypothetical protein	--	--	Leucine rich repeat;; Protein tyrosine kinase;; Leucine Rich repeats (2 copies);; Protein kinase domain;; Leucine Rich Repeat;; Leucine Rich repeat	Leucine-rich repeat receptor-like tyrosine-protein kinase PXC3 OS=Arabidopsis thaliana OX=3702 GN=PXC3 PE=2 SV=1	PREDICTED: leucine-rich repeat receptor-like tyrosine-protein kinase PXC3 [Solanum lycopersicum]
Solyc04g014410.4	99.0797	8.39718	5.72	3.09726	[RTKL]	--	Molecular Function: transmembrane receptor protein serine/threonine kinase activity (GO:0004675);; Molecular Function: ATP binding (GO:0005524);; Cellular Component: nucleus (GO:0005634);; Cellular Component: cytoplasm (GO:0005737);; Cellular Component: cytosol (GO:0005829);; Cellular Component: plasma membrane (GO:0005886);; Biological Process: protein phosphorylation (GO:0006468);; Biological P…	--|0.0|sly:101261221|hypothetical protein	[T]	Signal transduction mechanisms	Protein tyrosine kinase;; Protein kinase domain	Receptor-like cytosolic serine/threonine-protein kinase RBK1 OS=Arabidopsis thaliana OX=3702 GN=RBK1 PE=1 SV=1	PREDICTED: receptor-like cytosolic serine/threonine-protein kinase RBK1, partial [Solanum lycopersicum]
Solyc03g093330.4	88.322	8.13329	17.2474	12.9068	[S]	Function unknown	Biological Process: vasculature development (GO:0001944);; Molecular Function: protein serine/threonine kinase activity (GO:0004674);; Molecular Function: ATP binding (GO:0005524);; Cellular Component: plasma membrane (GO:0005886);; Biological Process: procambium histogenesis (GO:0010067);; Biological Process: xylem development (GO:0010089);; Biological Process: secondary shoot formation (GO:0010…	--|0.0|sly:101263386|hypothetical protein	--	--	Protein kinase domain;; Leucine rich repeat;; Protein tyrosine kinase;; Leucine Rich repeats (2 copies);; Leucine Rich Repeat;; Leucine Rich repeat;; Leucine rich repeat N-terminal domain	Leucine-rich repeat receptor-like protein kinase TDR OS=Arabidopsis thaliana OX=3702 GN=TDR PE=1 SV=1	PREDICTED: leucine-rich repeat receptor-like protein kinase TDR [Solanum lycopersicum]
Solyc03g005960.3	719.059	70.0372	31.5127	75.4079	--	--	Molecular Function: protein serine/threonine kinase activity (GO:0004674);; Molecular Function: ATP binding (GO:0005524);; Cellular Component: plasma membrane (GO:0005886);; Cellular Component: integral component of membrane (GO:0016021);;	K04733|0.0|sly:543641|K04733 IRAK4; interleukin-1 receptor-associated kinase 4 [EC:2.7.11.1]	--	--	Protein kinase domain;; Protein tyrosine kinase;; Di-glucose binding within endoplasmic reticulum;; Leucine rich repeat;; Leucine Rich repeats (2 copies);; Leucine Rich Repeat	Probable LRR receptor-like serine/threonine-protein kinase At1g53430 OS=Arabidopsis thaliana OX=3702 GN=At1g53430 PE=1 SV=1	PREDICTED: probable LRR receptor-like serine/threonine-protein kinase At1g53420 isoform X1 [Solanum lycopersicum]
Solyc09g064520.3	146.63	14.4694	24.7847	37.1847	[S]	Function unknown	Biological Process: vasculature development (GO:0001944);; Molecular Function: protein kinase activity (GO:0004672);; Molecular Function: protein serine/threonine kinase activity (GO:0004674);; Molecular Function: ATP binding (GO:0005524);; Cellular Component: plasma membrane (GO:0005886);; Biological Process: protein phosphorylation (GO:0006468);; Biological Process: procambium histogenesis (GO:…	--|0.0|sly:101246467|hypothetical protein	--	--	Protein kinase domain;; Protein tyrosine kinase;; Leucine rich repeat;; Leucine Rich repeats (2 copies);; Leucine Rich Repeat;; Leucine rich repeat N-terminal domain	MDIS1-interacting receptor like kinase 1 OS=Arabidopsis thaliana OX=3702 GN=MIK1 PE=1 SV=1	PREDICTED: MDIS1-interacting receptor like kinase 1 [Solanum lycopersicum]
Solyc03g118330.3	396.616	40.2824	23.7528	50.8587	[RTKL]	--	Molecular Function: protein serine/threonine kinase activity (GO:0004674);; Molecular Function: ATP binding (GO:0005524);; Cellular Component: plasma membrane (GO:0005886);; Cellular Component: integral component of membrane (GO:0016021);;	--|1e-109|cann:107864766|hypothetical protein	--	--	Protein kinase domain;; Protein tyrosine kinase	Probable LRR receptor-like serine/threonine-protein kinase At3g47570 OS=Arabidopsis thaliana OX=3702 GN=At3g47570 PE=2 SV=1	putative LRR receptor-like serine/threonine-protein kinase [Capsicum baccatum]
Solyc03g117550.1	132.637	13.4521	43.8815	30.894	[RTKL]	--	Molecular Function: transmembrane receptor protein serine/threonine kinase activity (GO:0004675);; Molecular Function: ATP binding (GO:0005524);; Cellular Component: plasma membrane (GO:0005886);; Biological Process: protein phosphorylation (GO:0006468);; Biological Process: cell surface receptor signaling pathway (GO:0007166);; Cellular Component: integral component of membrane (GO:0016021);;	--|0.0|sly:101257754|hypothetical protein	[T]	Signal transduction mechanisms	Protein kinase domain;; Protein tyrosine kinase	Putative receptor-like protein kinase At1g80870 OS=Arabidopsis thaliana OX=3702 GN=At1g80870 PE=3 SV=1	PREDICTED: putative receptor-like protein kinase At1g80870 [Solanum lycopersicum]
Solyc04g064940.3	270.977	27.81	45.404	21.1363	[S]	Function unknown	Molecular Function: protein serine/threonine kinase activity (GO:0004674);; Molecular Function: ATP binding (GO:0005524);; Cellular Component: plasma membrane (GO:0005886);; Biological Process: root meristem growth (GO:0010449);; Cellular Component: integral component of membrane (GO:0016021);; Biological Process: viral process (GO:0016032);;	--|0.0|sly:101266628|hypothetical protein	--	--	Leucine rich repeat;; Protein kinase domain;; Leucine Rich repeats (2 copies);; Protein tyrosine kinase;; Leucine Rich Repeat;; Leucine rich repeat N-terminal domain	Receptor-like protein kinase 2 OS=Arabidopsis thaliana OX=3702 GN=RCH2 PE=1 SV=1	PREDICTED: receptor-like protein kinase 2 [Solanum lycopersicum]
Solyc09g060110.4	656.32	67.331	84.562	46.9852	[RTKL]	--	Molecular Function: protein serine/threonine kinase activity (GO:0004674);; Molecular Function: ATP binding (GO:0005524);; Cellular Component: integral component of membrane (GO:0016021);;	--|0.0|sly:101255331|hypothetical protein	--	--	Carbohydrate-binding protein of the ER;; Protein kinase domain;; Protein tyrosine kinase;; Di-glucose binding within endoplasmic reticulum;; Leucine Rich repeats (2 copies);; Leucine rich repeat	Probable LRR receptor-like serine/threonine-protein kinase At5g48740 OS=Arabidopsis thaliana OX=3702 GN=At5g48740 PE=2 SV=1	PREDICTED: probable LRR receptor-like serine/threonine-protein kinase At5g48740 [Solanum lycopersicum]
Solyc03g112580.3	618.281	64.858	118.561	41.984	[S]	Function unknown	Molecular Function: protein serine/threonine kinase activity (GO:0004674);; Molecular Function: ATP binding (GO:0005524);; Cellular Component: plasma membrane (GO:0005886);; Cellular Component: integral component of membrane (GO:0016021);;	--|0.0|sly:101259524|hypothetical protein	--	--	Leucine rich repeat;; Protein kinase domain;; Protein tyrosine kinase;; Leucine Rich repeats (2 copies);; Leucine Rich Repeat;; Leucine rich repeat N-terminal domain	LRR receptor-like serine/threonine-protein kinase OS=Arabidopsis thaliana OX=3702 GN=RGI3 PE=1 SV=1	PREDICTED: probable LRR receptor-like serine/threonine-protein kinase At4g26540 [Solanum lycopersicum]
Solyc09g007110.3	905.979	104.316	225.267	252.209	--	--	Molecular Function: protein serine/threonine kinase activity (GO:0004674);; Molecular Function: ATP binding (GO:0005524);; Cellular Component: plasma membrane (GO:0005886);; Cellular Component: integral component of membrane (GO:0016021);;	--|0.0|sly:101263744|hypothetical protein	--	--	Protein tyrosine kinase;; Protein kinase domain;; Leucine Rich repeats (2 copies);; Leucine rich repeat;; Leucine rich repeat N-terminal domain;; Leucine Rich Repeat	Probable LRR receptor-like serine/threonine-protein kinase At4g20940 OS=Arabidopsis thaliana OX=3702 GN=At4g20940 PE=1 SV=1	PREDICTED: probable LRR receptor-like serine/threonine-protein kinase At4g20940 [Solanum lycopersicum]
Solyc05g009100.4	207.535	25.3671	28.0036	16.733	[RTKL]	--	Molecular Function: protein serine/threonine kinase activity (GO:0004674);; Molecular Function: ATP binding (GO:0005524);; Cellular Component: plasma membrane (GO:0005886);; Cellular Component: integral component of membrane (GO:0016021);;	--|0.0|sly:109120363|hypothetical protein	--	--	Protein kinase domain;; Protein tyrosine kinase;; Leucine rich repeat N-terminal domain;; Leucine Rich repeats (2 copies);; Leucine rich repeat	Probable leucine-rich repeat receptor-like protein kinase At1g68400 OS=Arabidopsis thaliana OX=3702 GN=At1g68400 PE=2 SV=1	PREDICTED: probable leucine-rich repeat receptor-like protein kinase At1g68400 [Solanum lycopersicum]
Solyc04g079690.3	207.915	25.625	46.8823	58.6046	[RTKL]	--	Molecular Function: transmembrane receptor protein serine/threonine kinase activity (GO:0004675);; Molecular Function: ATP binding (GO:0005524);; Cellular Component: plasma membrane (GO:0005886);; Biological Process: protein phosphorylation (GO:0006468);; Biological Process: cell surface receptor signaling pathway (GO:0007166);; Cellular Component: integral component of membrane (GO:0016021);; Mo…	--|0.0|sly:101265128|hypothetical protein	[T]	Signal transduction mechanisms	Protein tyrosine kinase;; Protein kinase domain	Proline-rich receptor-like protein kinase PERK9 OS=Arabidopsis thaliana OX=3702 GN=PERK9 PE=1 SV=1	PREDICTED: inactive protein kinase SELMODRAFT_444075-like isoform X1 [Solanum lycopersicum]
Solyc09g098290.3	1454.31	186.123	284.073	271.984	[S]	Function unknown	Molecular Function: protein kinase activity (GO:0004672);; Molecular Function: ATP binding (GO:0005524);; Cellular Component: integral component of membrane (GO:0016021);;	--|0.0|sly:101259486|hypothetical protein	--	--	Leucine rich repeat;; Leucine Rich repeats (2 copies);; Protein kinase domain;; Protein tyrosine kinase;; Leucine Rich Repeat;; Leucine Rich repeat;; Leucine rich repeat N-terminal domain	Probably inactive leucine-rich repeat receptor-like protein kinase At3g28040 OS=Arabidopsis thaliana OX=3702 GN=At3g28040 PE=2 SV=1	PREDICTED: probably inactive leucine-rich repeat receptor-like protein kinase At3g28040 [Solanum lycopersicum]
Solyc03g083510.4	279.871	37.8784	2.68582	8.48958	--	--	Molecular Function: protein serine/threonine kinase activity (GO:0004674);; Molecular Function: ATP binding (GO:0005524);; Cellular Component: plasma membrane (GO:0005886);; Biological Process: embryo development ending in seed dormancy (GO:0009793);; Cellular Component: integral component of membrane (GO:0016021);; Biological Process: plant epidermis development (GO:0090558);;	--|0.0|sly:101251862|hypothetical protein	--	--	Leucine rich repeat;; Leucine rich repeat N-terminal domain;; Leucine Rich repeats (2 copies);; Leucine Rich Repeat	LRR receptor-like serine/threonine-protein kinase GSO1 OS=Arabidopsis thaliana OX=3702 GN=GSO1 PE=1 SV=1	PREDICTED: probable leucine-rich repeat receptor-like protein kinase At1g35710 [Solanum lycopersicum]
Solyc01g107670.2	1840.37	251.042	582.987	642.523	[S]	Function unknown	--	--|0.0|sly:101253231|hypothetical protein	[R]	General function prediction only	Leucine rich repeat;; Leucine Rich repeats (2 copies);; Leucine rich repeat N-terminal domain;; Leucine Rich Repeat	LRR receptor-like serine/threonine-protein kinase FLS2 OS=Oryza sativa subsp. japonica OX=39947 GN=FLS2 PE=1 SV=1	PREDICTED: probable LRR receptor-like serine/threonine-protein kinase At4g36180 [Solanum lycopersicum]
Solyc05g007120.4	5533.38	765.022	874.232	1018.17	--	--	Molecular Function: protein serine/threonine kinase activity (GO:0004674);; Molecular Function: ATP binding (GO:0005524);; Cellular Component: integral component of membrane (GO:0016021);;	--|0.0|sly:101258857|hypothetical protein	--	--	Protein kinase domain;; Protein tyrosine kinase;; Leucine Rich repeats (2 copies);; Leucine rich repeat;; Leucine Rich Repeat	Probable LRR receptor-like serine/threonine-protein kinase At1g14390 OS=Arabidopsis thaliana OX=3702 GN=At1g14390 PE=2 SV=1	PREDICTED: probable LRR receptor-like serine/threonine-protein kinase At1g14390 [Solanum lycopersicum]
Solyc05g008950.4	8841.86	1233.87	2342.81	1566.13	[RTKL]	--	Molecular Function: protein serine/threonine kinase activity (GO:0004674);; Molecular Function: ATP binding (GO:0005524);; Cellular Component: plasma membrane (GO:0005886);; Biological Process: cell surface receptor signaling pathway (GO:0007166);; Cellular Component: integral component of membrane (GO:0016021);;	--|0.0|sly:101246245|hypothetical protein	[T]	Signal transduction mechanisms	Protein kinase domain;; Protein tyrosine kinase	LEAF RUST 10 DISEASE-RESISTANCE LOCUS RECEPTOR-LIKE PROTEIN KINASE-like 1.1 OS=Arabidopsis thaliana OX=3702 GN=LRK10L-1.1 PE=2 SV=1	PREDICTED: LEAF RUST 10 DISEASE-RESISTANCE LOCUS RECEPTOR-LIKE PROTEIN KINASE-like 1.1 isoform X1 [Solanum lycopersicum]
Solyc10g074820.1	899.373	130.346	105.005	144.226	--	--	Molecular Function: transmembrane receptor protein serine/threonine kinase activity (GO:0004675);; Molecular Function: ATP binding (GO:0005524);; Cellular Component: plasma membrane (GO:0005886);; Biological Process: protein phosphorylation (GO:0006468);; Biological Process: cell surface receptor signaling pathway (GO:0007166);; Molecular Function: chitin binding (GO:0008061);; Cellular Component…	--|0.0|sly:101259093|hypothetical protein	--	--	Protein of unknown function (DUF1191)	LysM domain receptor-like kinase 4 OS=Arabidopsis thaliana OX=3702 GN=LYK4 PE=1 SV=1	PREDICTED: uncharacterized protein LOC101259093 [Solanum lycopersicum]
Solyc10g081420.2	1004.34	147.448	237.925	380.64	--	--	Molecular Function: protein kinase activity (GO:0004672);; Molecular Function: ATP binding (GO:0005524);; Cellular Component: plasma membrane (GO:0005886);; Cellular Component: integral component of membrane (GO:0016021);;	--|0.0|sly:101261377|hypothetical protein	--	--	Protein tyrosine kinase;; Leucine rich repeat;; Protein kinase domain;; Leucine Rich repeats (2 copies)	Probable inactive leucine-rich repeat receptor-like protein kinase At3g03770 OS=Arabidopsis thaliana OX=3702 GN=At3g03770 PE=2 SV=1	PREDICTED: probable inactive leucine-rich repeat receptor-like protein kinase At3g03770 isoform X2 [Solanum lycopersicum]
Solyc01g096940.4	895.067	137.33	49.7895	56.6194	[S]	Function unknown	Molecular Function: protein kinase activity (GO:0004672);; Molecular Function: ATP binding (GO:0005524);; Cellular Component: plasma membrane (GO:0005886);; Cellular Component: integral component of membrane (GO:0016021);;	--|0.0|sly:101252437|hypothetical protein	--	--	Protein tyrosine kinase;; Protein kinase domain;; Leucine rich repeat;; Leucine Rich repeats (2 copies);; Leucine Rich Repeat	Probable inactive leucine-rich repeat receptor-like protein kinase At3g03770 OS=Arabidopsis thaliana OX=3702 GN=At3g03770 PE=2 SV=1	PREDICTED: probable inactive leucine-rich repeat receptor-like protein kinase At3g03770 [Solanum lycopersicum]
Solyc02g077850.3	1861.02	287.447	525.808	594.472	--	--	--	--|0.0|sly:101258914|hypothetical protein	[R]	General function prediction only	Carbohydrate-binding protein of the ER;; Di-glucose binding within endoplasmic reticulum;; Leucine rich repeat;; Leucine Rich repeats (2 copies);; Leucine Rich Repeat	Receptor-like protein 4 OS=Arabidopsis thaliana OX=3702 GN=RLP4 PE=2 SV=1	PREDICTED: putative leucine-rich repeat receptor-like serine/threonine-protein kinase At2g14440 [Solanum lycopersicum]
Solyc01g108840.3	1955.77	310.722	400.42	541.657	[RTKL]	--	Molecular Function: transmembrane receptor protein serine/threonine kinase activity (GO:0004675);; Molecular Function: ATP binding (GO:0005524);; Cellular Component: extracellular region (GO:0005576);; Cellular Component: plasma membrane (GO:0005886);; Biological Process: signal transduction (GO:0007165);; Cellular Component: integral component of membrane (GO:0016021);;	--|0.0|sly:101253535|hypothetical protein	--	--	Protein kinase domain;; Protein tyrosine kinase;; Leucine Rich repeats (2 copies);; Leucine rich repeat;; Leucine rich repeat N-terminal domain;; Leucine Rich Repeat	Receptor protein kinase TMK1 OS=Arabidopsis thaliana OX=3702 GN=TMK1 PE=1 SV=1	PREDICTED: receptor protein kinase TMK1-like isoform X1 [Solanum lycopersicum]
Solyc07g005010.4	685.284	113.698	116.152	106.317	--	--	Biological Process: vasculature development (GO:0001944);; Molecular Function: protein serine/threonine kinase activity (GO:0004674);; Molecular Function: ATP binding (GO:0005524);; Cellular Component: plasma membrane (GO:0005886);; Biological Process: procambium histogenesis (GO:0010067);; Biological Process: xylem development (GO:0010089);; Biological Process: secondary shoot formation (GO:0010…	--|0.0|sly:101256010|hypothetical protein	--	--	Leucine rich repeat;; Leucine Rich repeats (2 copies);; Protein tyrosine kinase;; Protein kinase domain;; Leucine Rich Repeat;; Leucine rich repeat N-terminal domain	Leucine-rich repeat receptor-like protein kinase TDR OS=Arabidopsis thaliana OX=3702 GN=TDR PE=1 SV=1	PREDICTED: leucine-rich repeat receptor-like protein kinase TDR [Solanum lycopersicum]
Solyc05g023760.3	485.076	82.6396	65.2531	67.2861	[RTKL]	--	Molecular Function: ATP binding (GO:0005524);; Cellular Component: plasma membrane (GO:0005886);; Biological Process: protein phosphorylation (GO:0006468);; Biological Process: regulation of flower development (GO:0009909);; Biological Process: regulation of meristem growth (GO:0010075);; Cellular Component: integral component of membrane (GO:0016021);; Molecular Function: kinase binding (GO:0019…	--|0.0|sly:101055499|hypothetical protein	[T]	Signal transduction mechanisms	Protein kinase domain;; Protein tyrosine kinase	Inactive leucine-rich repeat receptor-like protein kinase CORYNE OS=Arabidopsis thaliana OX=3702 GN=CRN PE=1 SV=1	PREDICTED: inactive leucine-rich repeat receptor-like protein kinase CORYNE isoform X1 [Solanum lycopersicum]
Solyc10g085120.3	101.207	17.2384	7.07901	1.9973	[S]	Function unknown	Molecular Function: protein serine/threonine kinase activity (GO:0004674);; Molecular Function: ATP binding (GO:0005524);; Cellular Component: plasma membrane (GO:0005886);; Cellular Component: integral component of membrane (GO:0016021);;	--|0.0|sly:101256934|hypothetical protein	--	--	Protein kinase domain;; Protein tyrosine kinase;; Leucine rich repeat;; Leucine Rich repeats (2 copies);; Leucine Rich Repeat;; Leucine rich repeat N-terminal domain	Putative receptor-like protein kinase At3g47110 OS=Arabidopsis thaliana OX=3702 GN=At3g47110 PE=3 SV=1	PREDICTED: putative receptor-like protein kinase At3g47110 [Solanum lycopersicum]
Solyc01g010030.3	1004.81	172.171	157.256	185.514	--	--	Molecular Function: transmembrane receptor protein serine/threonine kinase activity (GO:0004675);; Molecular Function: ATP binding (GO:0005524);; Cellular Component: plasma membrane (GO:0005886);; Biological Process: protein phosphorylation (GO:0006468);; Biological Process: cell surface receptor signaling pathway (GO:0007166);; Cellular Component: integral component of membrane (GO:0016021);; Mo…	--|0.0|sly:101266360|hypothetical protein	[T]	Signal transduction mechanisms	Protein kinase domain;; Protein tyrosine kinase	Proline-rich receptor-like protein kinase PERK9 OS=Arabidopsis thaliana OX=3702 GN=PERK9 PE=1 SV=1	PREDICTED: proline-rich receptor-like protein kinase PERK9 [Solanum lycopersicum]
Solyc02g083410.4	6836.84	1198.71	1548.36	1953.24	[Q]	Secondary metabolites biosynthesis, transport and catabolism	Molecular Function: protein serine/threonine kinase activity (GO:0004674);; Molecular Function: ATP binding (GO:0005524);; Biological Process: single fertilization (GO:0007338);; Cellular Component: integral component of membrane (GO:0016021);; Cellular Component: apical plasma membrane (GO:0016324);; Cellular Component: pollen tube tip (GO:0090404);;	--|0.0|sly:101244544|hypothetical protein	--	--	Flavin containing amine oxidoreductase;; Protein kinase domain;; Protein tyrosine kinase;; NAD(P)-binding Rossmann-like domain;; FAD binding domain	Receptor-like protein kinase ANXUR1 OS=Arabidopsis thaliana OX=3702 GN=ANX1 PE=1 SV=1	PREDICTED: 15-cis-phytoene desaturase, chloroplastic/chromoplastic [Solanum lycopersicum]
Solyc02g071860.4	13086.2	2333.43	1968.65	2506.62	[RTKL]	--	Molecular Function: protein serine/threonine kinase activity (GO:0004674);; Molecular Function: ATP binding (GO:0005524);; Cellular Component: plasma membrane (GO:0005886);; Cellular Component: integral component of membrane (GO:0016021);;	--|0.0|sly:101267958|hypothetical protein	--	--	Protein tyrosine kinase;; Protein kinase domain;; Di-glucose binding within endoplasmic reticulum	Probable LRR receptor-like serine/threonine-protein kinase At1g07650 OS=Arabidopsis thaliana OX=3702 GN=At1g07650 PE=1 SV=1	PREDICTED: probable LRR receptor-like serine/threonine-protein kinase At1g07650 [Solanum lycopersicum]
Solyc07g007980.3	965.753	174.911	89.6223	86.9417	[RTKL]	--	Molecular Function: transmembrane receptor protein serine/threonine kinase activity (GO:0004675);; Molecular Function: ATP binding (GO:0005524);; Cellular Component: plasma membrane (GO:0005886);; Biological Process: protein phosphorylation (GO:0006468);; Biological Process: defense response (GO:0006952);; Biological Process: cell surface receptor signaling pathway (GO:0007166);;	--|0.0|sly:101268006|hypothetical protein	[T]	Signal transduction mechanisms	Protein tyrosine kinase;; Protein kinase domain	Probable serine/threonine-protein kinase PIX7 OS=Arabidopsis thaliana OX=3702 GN=PIX7 PE=1 SV=1	PREDICTED: probable receptor-like protein kinase At5g15080 [Solanum lycopersicum]
Solyc02g091840.3	3424.83	633.565	1345.85	1210.15	--	--	Molecular Function: protein serine/threonine kinase activity (GO:0004674);; Molecular Function: ATP binding (GO:0005524);; Cellular Component: plasma membrane (GO:0005886);; Biological Process: regulation of meristem growth (GO:0010075);; Cellular Component: integral component of membrane (GO:0016021);; Biological Process: cell differentiation (GO:0030154);; Molecular Function: receptor serine/th…	--|0.0|sly:101248733|hypothetical protein	--	--	Protein kinase domain;; Protein tyrosine kinase;; Leucine Rich repeats (2 copies);; Leucine rich repeat;; Leucine Rich Repeat;; Leucine rich repeat N-terminal domain;; Leucine Rich repeat	Leucine-rich repeat receptor-like serine/threonine-protein kinase BAM1 OS=Arabidopsis thaliana OX=3702 GN=BAM1 PE=1 SV=1	leucine-rich repeat receptor-like serine/threonine-protein kinase BAM1-like precursor [Solanum lycopersicum]
Solyc11g069590.2	856.796	169.975	253.978	294.568	[RTKL]	--	Molecular Function: transmembrane receptor protein serine/threonine kinase activity (GO:0004675);; Molecular Function: ATP binding (GO:0005524);; Cellular Component: endosome (GO:0005768);; Cellular Component: plasma membrane (GO:0005886);; Biological Process: protein phosphorylation (GO:0006468);; Biological Process: cell surface receptor signaling pathway (GO:0007166);; Cellular Component: endo…	--|0.0|sly:101263279|hypothetical protein	[T]	Signal transduction mechanisms	Protein kinase domain;; Protein tyrosine kinase	Receptor-like serine/threonine-protein kinase NCRK OS=Arabidopsis thaliana OX=3702 GN=NCRK PE=1 SV=1	PREDICTED: receptor-like serine/threonine-protein kinase NCRK [Solanum lycopersicum]
Solyc05g014240.4	3406.88	697.997	514.37	718.41	[RTKL]	--	Molecular Function: protein serine/threonine kinase activity (GO:0004674);; Molecular Function: ATP binding (GO:0005524);; Cellular Component: integral component of membrane (GO:0016021);;	--|0.0|sly:101255396|hypothetical protein	--	--	Carbohydrate-binding protein of the ER;; Protein tyrosine kinase;; Protein kinase domain;; Leucine Rich repeats (2 copies);; Leucine rich repeat;; Leucine Rich Repeat	Probable LRR receptor-like serine/threonine-protein kinase At1g67720 OS=Arabidopsis thaliana OX=3702 GN=At1g67720 PE=2 SV=1	PREDICTED: probable LRR receptor-like serine/threonine-protein kinase At1g67720 isoform X1 [Solanum lycopersicum]
Solyc07g063480.3	2985.54	615.544	688.832	588.082	[RTKL]	--	Molecular Function: protein kinase activity (GO:0004672);; Molecular Function: protein serine/threonine kinase activity (GO:0004674);; Molecular Function: ATP binding (GO:0005524);; Cellular Component: plasma membrane (GO:0005886);; Cellular Component: plasmodesma (GO:0009506);; Cellular Component: integral component of membrane (GO:0016021);; Biological Process: protein autophosphorylation (GO:0…	--|0.0|sly:104648561|hypothetical protein	[T]	Signal transduction mechanisms	Protein tyrosine kinase;; Protein kinase domain	Receptor-like protein kinase THESEUS 1 OS=Arabidopsis thaliana OX=3702 GN=THE1 PE=1 SV=1	PREDICTED: receptor-like protein kinase THESEUS 1 [Solanum lycopersicum]
Solyc01g101100.4	3557.89	754.21	542.14	438.205	[RTKL]	--	Molecular Function: transmembrane receptor protein serine/threonine kinase activity (GO:0004675);; Molecular Function: ATP binding (GO:0005524);; Cellular Component: plasma membrane (GO:0005886);; Biological Process: protein phosphorylation (GO:0006468);; Biological Process: cell surface receptor signaling pathway (GO:0007166);; Cellular Component: integral component of membrane (GO:0016021);;	--|1e-180|spen:107006273|hypothetical protein	[T]	Signal transduction mechanisms	Protein kinase domain;; Protein tyrosine kinase	Probable receptor-like protein kinase At5g18500 OS=Arabidopsis thaliana OX=3702 GN=At5g18500 PE=2 SV=1	PREDICTED: probable receptor-like protein kinase At5g18500 [Solanum pennellii]
Solyc06g065260.3	3101.36	687.95	998.535	1185.71	--	--	--	--|0.0|sly:101253498|hypothetical protein	--	--	Protein kinase domain;; Protein tyrosine kinase;; Leucine rich repeat;; Leucine Rich repeats (2 copies);; Leucine rich repeat N-terminal domain;; Leucine Rich Repeat	Receptor protein-tyrosine kinase CEPR2 OS=Arabidopsis thaliana OX=3702 GN=CEPR2 PE=1 SV=1	PREDICTED: receptor-like protein kinase HAIKU2 [Solanum lycopersicum]
Solyc08g067370.1	2287.48	515.11	288.239	298.306	--	--	Molecular Function: structural constituent of cell wall (GO:0005199);;	--|0.0|sly:101244100|hypothetical protein	--	--	--	Vegetative cell wall protein gp1 OS=Chlamydomonas reinhardtii OX=3055 GN=GP1 PE=1 SV=1	PREDICTED: proline-rich receptor-like protein kinase PERK8 [Solanum lycopersicum]
Solyc05g009800.4	2760.31	641.646	1266.33	1406.19	--	--	--	--|0.0|sly:101265022|hypothetical protein	[R]	General function prediction only	Carbohydrate-binding protein of the ER;; Di-glucose binding within endoplasmic reticulum	Receptor-like protein 4 OS=Arabidopsis thaliana OX=3702 GN=RLP4 PE=2 SV=1	PREDICTED: probable leucine-rich repeat receptor-like protein kinase At2g28990 [Solanum lycopersicum]
Solyc04g077320.2	870.662	214.257	118.87	220.374	--	--	Molecular Function: protein serine/threonine kinase activity (GO:0004674);; Molecular Function: calmodulin binding (GO:0005516);; Molecular Function: ATP binding (GO:0005524);; Cellular Component: plasma membrane (GO:0005886);; Biological Process: protein phosphorylation (GO:0006468);; Molecular Function: carbohydrate binding (GO:0030246);; Biological Process: recognition of pollen (GO:0048544);;	--|0.0|sot:107057731|hypothetical protein	--	--	D-mannose binding lectin;; S-locus glycoprotein domain	G-type lectin S-receptor-like serine/threonine-protein kinase At4g27290 OS=Arabidopsis thaliana OX=3702 GN=At4g27290 PE=3 SV=4	PREDICTED: G-type lectin S-receptor-like serine/threonine-protein kinase At4g27290 [Solanum tuberosum]
Solyc04g077330.4	870.662	214.257	118.87	220.374	[RTKL]	--	Molecular Function: protein serine/threonine kinase activity (GO:0004674);; Molecular Function: calmodulin binding (GO:0005516);; Molecular Function: ATP binding (GO:0005524);; Cellular Component: plasma membrane (GO:0005886);; Biological Process: protein phosphorylation (GO:0006468);; Cellular Component: plasmodesma (GO:0009506);; Cellular Component: integral component of membrane (GO:0016021);;…	--|0.0|sly:101249262|hypothetical protein	--	--	Protein tyrosine kinase;; Protein kinase domain;; Domain of unknown function (DUF3403)	G-type lectin S-receptor-like serine/threonine-protein kinase SD1-1 OS=Arabidopsis thaliana OX=3702 GN=SD11 PE=1 SV=1	PREDICTED: uncharacterized protein LOC101249262 [Solanum lycopersicum]
Solyc02g084610.1	415.123	102.224	157.426	104.581	[S]	Function unknown	Molecular Function: protein serine/threonine kinase activity (GO:0004674);; Molecular Function: ATP binding (GO:0005524);; Cellular Component: plasma membrane (GO:0005886);; Cellular Component: integral component of membrane (GO:0016021);;	--|0.0|sly:101248535|hypothetical protein	[R]	General function prediction only	Leucine rich repeat;; Leucine Rich repeats (2 copies);; Leucine Rich Repeat	Probable LRR receptor-like serine/threonine-protein kinase At4g36180 OS=Arabidopsis thaliana OX=3702 GN=At4g36180 PE=1 SV=1	PREDICTED: probable LRR receptor-like serine/threonine-protein kinase At4g36180 [Solanum lycopersicum]
Solyc04g077390.3	7285.89	1815.57	2397.67	1525.85	[RTKL]	--	Molecular Function: protein serine/threonine kinase activity (GO:0004674);; Molecular Function: calmodulin binding (GO:0005516);; Molecular Function: ATP binding (GO:0005524);; Cellular Component: plasma membrane (GO:0005886);; Biological Process: protein phosphorylation (GO:0006468);; Molecular Function: carbohydrate binding (GO:0030246);; Biological Process: recognition of pollen (GO:0048544);;	--|0.0|sly:101248670|hypothetical protein	--	--	Protein tyrosine kinase;; Protein kinase domain;; D-mannose binding lectin;; S-locus glycoprotein domain;; PAN-like domain;; Domain of unknown function (DUF3403)	G-type lectin S-receptor-like serine/threonine-protein kinase At4g27290 OS=Arabidopsis thaliana OX=3702 GN=At4g27290 PE=3 SV=4	PREDICTED: G-type lectin S-receptor-like serine/threonine-protein kinase At4g27290 [Solanum lycopersicum]
MSTRG.10698	154.739	39.5721	26.945	16.3969	--	--	--	--	--	--	--	--	LOW QUALITY PROTEIN: proline-rich receptor-like protein kinase PERK2 [Herrania umbratica]
Solyc01g108270.4	684.914	189.814	206.398	291.245	--	--	Molecular Function: protein serine/threonine kinase activity (GO:0004674);; Molecular Function: ATP binding (GO:0005524);; Cellular Component: integral component of membrane (GO:0016021);;	--|0.0|sly:101268325|hypothetical protein	[R]	General function prediction only	Carbohydrate-binding protein of the ER;; Leucine Rich repeats (2 copies);; Leucine rich repeat;; Leucine rich repeat N-terminal domain	Probable LRR receptor-like serine/threonine-protein kinase At1g67720 OS=Arabidopsis thaliana OX=3702 GN=At1g67720 PE=2 SV=1	PREDICTED: probable LRR receptor-like serine/threonine-protein kinase At1g67720 [Solanum lycopersicum]
Solyc06g074070.3	428.943	120.571	78.3918	31.095	[RTKL]	--	Molecular Function: transmembrane receptor protein serine/threonine kinase activity (GO:0004675);; Molecular Function: ATP binding (GO:0005524);; Cellular Component: plasma membrane (GO:0005886);; Biological Process: protein phosphorylation (GO:0006468);; Biological Process: cell surface receptor signaling pathway (GO:0007166);; Cellular Component: plant-type cell wall (GO:0009505);; Cellular Com…	--|0.0|sly:101256887|hypothetical protein	--	--	Protein kinase domain;; Protein tyrosine kinase;; Leucine rich repeat;; Leucine rich repeat N-terminal domain;; Leucine Rich Repeat	Receptor-like kinase TMK3 OS=Arabidopsis thaliana OX=3702 GN=TMK3 PE=2 SV=1	PREDICTED: receptor-like kinase TMK3 [Solanum lycopersicum]
Solyc07g053130.4	3374.01	957.53	1009.41	1130.11	[RTKL]	--	Molecular Function: protein serine/threonine kinase activity (GO:0004674);; Molecular Function: calmodulin binding (GO:0005516);; Molecular Function: ATP binding (GO:0005524);; Cellular Component: plasma membrane (GO:0005886);; Biological Process: protein phosphorylation (GO:0006468);; Cellular Component: integral component of membrane (GO:0016021);; Molecular Function: carbohydrate binding (GO:0…	--|0.0|sly:104648390|hypothetical protein	--	--	Protein tyrosine kinase;; Protein kinase domain;; D-mannose binding lectin;; S-locus glycoprotein domain;; PAN-like domain	G-type lectin S-receptor-like serine/threonine-protein kinase At4g03230 OS=Arabidopsis thaliana OX=3702 GN=At4g03230 PE=3 SV=3	PREDICTED: G-type lectin S-receptor-like serine/threonine-protein kinase At4g03230 [Solanum lycopersicum]
Solyc04g077010.4	3487.83	1001.38	939.494	707.028	[S]	Function unknown	--	--|0.0|sly:101244280|hypothetical protein	--	--	Protein kinase domain;; Protein tyrosine kinase;; Leucine rich repeat;; Leucine Rich repeats (2 copies)	Receptor protein-tyrosine kinase CEPR1 OS=Arabidopsis thaliana OX=3702 GN=CEPR1 PE=1 SV=1	PREDICTED: receptor-like protein kinase HSL1 [Solanum lycopersicum]
Solyc09g015170.4	477.522	138.754	186.42	196.921	[S]	Function unknown	Molecular Function: protein serine/threonine kinase activity (GO:0004674);; Molecular Function: ATP binding (GO:0005524);; Cellular Component: plasma membrane (GO:0005886);; Cellular Component: integral component of membrane (GO:0016021);;	--|0.0|sly:101265951|hypothetical protein	--	--	Protein kinase domain;; Protein tyrosine kinase;; Leucine rich repeat;; Leucine Rich repeats (2 copies);; Leucine Rich Repeat;; Leucine Rich repeat;; Leucine rich repeat N-terminal domain	Probable leucine-rich repeat receptor-like protein kinase IMK3 OS=Arabidopsis thaliana OX=3702 GN=IMK3 PE=1 SV=1	PREDICTED: probably inactive leucine-rich repeat receptor-like protein kinase IMK2 isoform X1 [Solanum lycopersicum]
Solyc08g079740.3	557.644	162.09	62.8637	14.4292	[S]	Function unknown	Molecular Function: protein serine/threonine kinase activity (GO:0004674);; Molecular Function: ATP binding (GO:0005524);; Cellular Component: plasma membrane (GO:0005886);; Cellular Component: integral component of membrane (GO:0016021);;	--|0.0|sly:101257791|hypothetical protein	--	--	Protein tyrosine kinase;; Protein kinase domain;; Leucine rich repeat;; Leucine Rich repeats (2 copies);; Leucine rich repeat N-terminal domain;; Leucine Rich Repeat;; Leucine Rich repeat	Probable LRR receptor-like serine/threonine-protein kinase At1g12460 OS=Arabidopsis thaliana OX=3702 GN=At1g12460 PE=2 SV=1	PREDICTED: probable LRR receptor-like serine/threonine-protein kinase At1g12460 [Solanum lycopersicum]
Solyc04g056640.1	136.758	39.6861	20.4803	25.7349	[S]	Function unknown	Cellular Component: plasma membrane (GO:0005886);; Biological Process: multicellular organism development (GO:0007275);; Cellular Component: membrane (GO:0016020);; Cellular Component: integral component of membrane (GO:0016021);; Molecular Function: receptor serine/threonine kinase binding (GO:0033612);; Biological Process: meristem development (GO:0048507);;	--|0.0|sly:100736246|hypothetical protein	[R]	General function prediction only	Leucine rich repeat;; Leucine Rich repeats (2 copies);; Leucine Rich Repeat;; Leucine Rich repeat	Receptor-like protein CLAVATA2 OS=Arabidopsis thaliana OX=3702 GN=CLV2 PE=1 SV=1	leucine rich repeat receptor like protein CLAVATA2 [Solanum lycopersicum]
Solyc07g006110.4	598.667	174.462	156.444	163.101	[RTKL]	--	Molecular Function: protein serine/threonine kinase activity (GO:0004674);; Molecular Function: transmembrane receptor protein serine/threonine kinase activity (GO:0004675);; Molecular Function: protein tyrosine kinase activity (GO:0004713);; Molecular Function: ATP binding (GO:0005524);; Cellular Component: plasma membrane (GO:0005886);; Biological Process: cell surface receptor signaling pathwa…	--|0.0|sly:101254706|hypothetical protein	--	--	Protein kinase domain;; Protein tyrosine kinase;; Leucine Rich repeats (2 copies);; Leucine rich repeat	Probable LRR receptor-like serine/threonine-protein kinase At4g30520 OS=Arabidopsis thaliana OX=3702 GN=At4g30520 PE=2 SV=1	PREDICTED: probable LRR receptor-like serine/threonine-protein kinase At4g30520 [Solanum lycopersicum]
Solyc09g064270.3	1622.16	512.573	565.011	696.486	[RTKL]	--	Molecular Function: protein serine/threonine kinase activity (GO:0004674);; Molecular Function: transmembrane receptor protein serine/threonine kinase activity (GO:0004675);; Molecular Function: ATP binding (GO:0005524);; Cellular Component: plasma membrane (GO:0005886);; Biological Process: cell surface receptor signaling pathway (GO:0007166);; Biological Process: protoderm histogenesis (GO:0010…	--|0.0|sly:101268425|hypothetical protein	[T]	Signal transduction mechanisms	Protein tyrosine kinase;; Protein kinase domain	Receptor-like serine/threonine-protein kinase ALE2 OS=Arabidopsis thaliana OX=3702 GN=ALE2 PE=1 SV=1	PREDICTED: receptor-like serine/threonine-protein kinase ALE2 [Solanum lycopersicum]
Solyc05g053010.1	1902.26	638.625	252.971	151.558	[RTKL]	--	Biological Process: defense response to oomycetes (GO:0002229);; Molecular Function: protein serine/threonine kinase activity (GO:0004674);; Molecular Function: ATP binding (GO:0005524);; Cellular Component: plasma membrane (GO:0005886);; Cellular Component: integral component of membrane (GO:0016021);; Molecular Function: carbohydrate binding (GO:0030246);; Biological Process: defense response t…	--|0.0|sly:101247920|hypothetical protein	--	--	Legume lectin domain;; Protein kinase domain;; Protein tyrosine kinase	L-type lectin-domain containing receptor kinase S.4 OS=Arabidopsis thaliana OX=3702 GN=LECRKS4 PE=2 SV=1	L-type lectin-domain containing receptor kinase S.4-like precursor [Solanum lycopersicum]
Solyc02g093970.4	2979.32	1000.68	1058.75	811.979	--	--	Molecular Function: protein kinase activity (GO:0004672);; Molecular Function: ATP binding (GO:0005524);; Cellular Component: plasma membrane (GO:0005886);; Cellular Component: integral component of membrane (GO:0016021);;	--|0.0|sly:101246580|hypothetical protein	--	--	Protein tyrosine kinase;; Protein kinase domain;; Leucine rich repeat;; Leucine Rich repeats (2 copies)	Probable inactive leucine-rich repeat receptor-like protein kinase At3g03770 OS=Arabidopsis thaliana OX=3702 GN=At3g03770 PE=2 SV=1	PREDICTED: probable inactive leucine-rich repeat receptor-like protein kinase At3g03770 [Solanum lycopersicum]
Solyc06g005230.3	878.925	303.231	339.923	197.624	[RTKL]	--	Molecular Function: protein kinase activity (GO:0004672);; Molecular Function: protein serine/threonine kinase activity (GO:0004674);; Molecular Function: ATP binding (GO:0005524);; Cellular Component: plasma membrane (GO:0005886);; Cellular Component: plasmodesma (GO:0009506);; Biological Process: response to brassinosteroid (GO:0009741);; Biological Process: unidimensional cell growth (GO:00098…	--|0.0|sly:101248487|hypothetical protein	[T]	Signal transduction mechanisms	Protein tyrosine kinase;; Protein kinase domain	Receptor-like protein kinase HERK 1 OS=Arabidopsis thaliana OX=3702 GN=HERK1 PE=1 SV=1	PREDICTED: receptor-like protein kinase HERK 1 [Solanum lycopersicum]
Solyc03g117180.3	1445.46	511.111	395.082	302.56	[RTKL]	--	Molecular Function: transmembrane receptor protein serine/threonine kinase activity (GO:0004675);; Molecular Function: ATP binding (GO:0005524);; Cellular Component: plasma membrane (GO:0005886);; Biological Process: protein phosphorylation (GO:0006468);; Biological Process: cell surface receptor signaling pathway (GO:0007166);; Cellular Component: integral component of membrane (GO:0016021);;	--|0.0|sly:101265419|hypothetical protein	[T]	Signal transduction mechanisms	Protein kinase domain;; Protein tyrosine kinase	Probable receptor-like protein kinase At1g80640 OS=Arabidopsis thaliana OX=3702 GN=At1g80640 PE=2 SV=1	PREDICTED: probable receptor-like protein kinase At1g80640 [Solanum lycopersicum]
Solyc12g008400.2	279.236	99.0882	53.9046	46.1693	[S]	Function unknown	Molecular Function: transmembrane receptor protein serine/threonine kinase activity (GO:0004675);; Molecular Function: ATP binding (GO:0005524);; Cellular Component: endosome (GO:0005768);; Cellular Component: plasma membrane (GO:0005886);; Biological Process: receptor-mediated endocytosis (GO:0006898);; Cellular Component: endosome membrane (GO:0010008);; Biological Process: regulation of anion …	K13420|0.0|sly:101264408|K13420 FLS2; LRR receptor-like serine/threonine-protein kinase FLS2 [EC:2.7.11.1]	--	--	Leucine rich repeat;; Protein kinase domain;; Protein tyrosine kinase;; Leucine Rich repeats (2 copies);; Leucine Rich Repeat;; Leucine Rich repeat;; Leucine rich repeat N-terminal domain	LRR receptor-like serine/threonine-protein kinase FLS2 OS=Arabidopsis thaliana OX=3702 GN=FLS2 PE=1 SV=1	PREDICTED: putative receptor-like protein kinase At3g47110 [Solanum lycopersicum]
Solyc12g056300.3	822.078	316.69	200.2	292.048	--	--	Molecular Function: protein serine/threonine kinase activity (GO:0004674);; Molecular Function: ATP binding (GO:0005524);; Cellular Component: plasma membrane (GO:0005886);; Cellular Component: integral component of membrane (GO:0016021);;	--|0.0|sly:101260913|hypothetical protein	--	--	Protein tyrosine kinase;; Protein kinase domain;; Leucine rich repeat N-terminal domain;; Leucine Rich repeats (2 copies)	Probable LRR receptor-like serine/threonine-protein kinase At1g63430 OS=Arabidopsis thaliana OX=3702 GN=At1g63430 PE=2 SV=1	PREDICTED: probable LRR receptor-like serine/threonine-protein kinase At1g63430 [Solanum lycopersicum]
Solyc09g092460.4	895.309	348.557	290.192	347.499	[RTKL]	--	Molecular Function: transmembrane receptor protein serine/threonine kinase activity (GO:0004675);; Molecular Function: ATP binding (GO:0005524);; Cellular Component: Golgi apparatus (GO:0005794);; Cellular Component: plasma membrane (GO:0005886);; Biological Process: protein phosphorylation (GO:0006468);; Biological Process: cell surface receptor signaling pathway (GO:0007166);; Cellular Componen…	--|0.0|sly:101249304|hypothetical protein	--	--	Protein tyrosine kinase;; Protein kinase domain;; Leucine rich repeat;; Leucine Rich repeats (2 copies);; Leucine rich repeat N-terminal domain	Receptor-like kinase TMK4 OS=Arabidopsis thaliana OX=3702 GN=TMK4 PE=1 SV=1	PREDICTED: receptor-like kinase TMK4 [Solanum lycopersicum]
Solyc04g077340.3	692.131	271.376	279.24	111.248	[RTKL]	--	Molecular Function: protein serine/threonine kinase activity (GO:0004674);; Molecular Function: calmodulin binding (GO:0005516);; Molecular Function: ATP binding (GO:0005524);; Cellular Component: plasma membrane (GO:0005886);; Biological Process: protein phosphorylation (GO:0006468);; Molecular Function: carbohydrate binding (GO:0030246);; Biological Process: recognition of pollen (GO:0048544);;	--|0.0|sly:104647168|hypothetical protein	--	--	Protein tyrosine kinase;; Protein kinase domain;; D-mannose binding lectin;; S-locus glycoprotein domain;; PAN-like domain	G-type lectin S-receptor-like serine/threonine-protein kinase At4g27290 OS=Arabidopsis thaliana OX=3702 GN=At4g27290 PE=3 SV=4	PREDICTED: uncharacterized protein LOC101249262 [Solanum lycopersicum]
Solyc10g085670.2	232.465	91.3298	77.3228	38.4425	[RTKL]	--	Molecular Function: protein serine/threonine kinase activity (GO:0004674);; Molecular Function: ATP binding (GO:0005524);; Cellular Component: integral component of membrane (GO:0016021);;	--|0.0|sly:101268631|hypothetical protein	--	--	Protein tyrosine kinase;; Protein kinase domain;; Leucine rich repeat;; Leucine Rich repeats (2 copies);; Leucine rich repeat N-terminal domain	Probable leucine-rich repeat receptor-like protein kinase At5g49770 OS=Arabidopsis thaliana OX=3702 GN=At5g49770 PE=2 SV=1	PREDICTED: probable leucine-rich repeat receptor-like protein kinase At5g49770 [Solanum lycopersicum]
Solyc01g080770.3	397.546	160.206	168.978	122.695	--	--	Molecular Function: protein serine/threonine kinase activity (GO:0004674);; Molecular Function: ATP binding (GO:0005524);; Cellular Component: plasma membrane (GO:0005886);; Biological Process: regulation of meristem growth (GO:0010075);; Cellular Component: integral component of membrane (GO:0016021);; Biological Process: cell differentiation (GO:0030154);; Biological Process: floral organ devel…	--|0.0|sly:101248913|hypothetical protein	--	--	Protein kinase domain;; Protein tyrosine kinase;; Leucine Rich repeats (2 copies);; Leucine rich repeat;; Leucine Rich Repeat;; Leucine rich repeat N-terminal domain	Leucine-rich repeat receptor-like serine/threonine-protein kinase BAM3 OS=Arabidopsis thaliana OX=3702 GN=BAM3 PE=2 SV=3	PREDICTED: leucine-rich repeat receptor-like serine/threonine-protein kinase BAM3 [Solanum lycopersicum]
Solyc07g009443.1	713.671	2029.76	2717.57	2755.45	[RTKL]	--	Molecular Function: protein serine/threonine kinase activity (GO:0004674);; Molecular Function: calmodulin binding (GO:0005516);; Molecular Function: ATP binding (GO:0005524);; Cellular Component: plasma membrane (GO:0005886);; Biological Process: protein phosphorylation (GO:0006468);; Cellular Component: integral component of membrane (GO:0016021);; Molecular Function: carbohydrate binding (GO:0…	--|0.0|spen:107026182|hypothetical protein	--	--	Protein tyrosine kinase;; Protein kinase domain;; S-locus glycoprotein domain;; D-mannose binding lectin;; PAN-like domain;; Domain of unknown function (DUF3403)	G-type lectin S-receptor-like serine/threonine-protein kinase At4g03230 OS=Arabidopsis thaliana OX=3702 GN=At4g03230 PE=3 SV=3	PREDICTED: G-type lectin S-receptor-like serine/threonine-protein kinase At4g03230 [Solanum pennellii]
Solyc04g079710.4	176.566	532.928	423.785	476.57	[RTKL]	--	Molecular Function: protein serine/threonine kinase activity (GO:0004674);; Molecular Function: ATP binding (GO:0005524);; Cellular Component: plasma membrane (GO:0005886);; Biological Process: cell surface receptor signaling pathway (GO:0007166);; Cellular Component: integral component of membrane (GO:0016021);;	--|0.0|sly:101268862|hypothetical protein	[T]	Signal transduction mechanisms	Protein kinase domain;; Protein tyrosine kinase	Wall-associated receptor kinase-like 14 OS=Arabidopsis thaliana OX=3702 GN=WAKL14 PE=2 SV=2	PREDICTED: wall-associated receptor kinase-like 14 [Solanum lycopersicum]
Solyc04g076450.1	109.23	334.849	397.753	315.483	[S]	Function unknown	--	--|0.0|sly:104644282|hypothetical protein	[R]	General function prediction only	Leucine rich repeat;; Leucine Rich repeats (2 copies);; Leucine Rich Repeat	Receptor-like protein 1 OS=Arabidopsis thaliana OX=3702 GN=RLP1 PE=2 SV=2	PREDICTED: probable LRR receptor-like serine/threonine-protein kinase At4g36180 [Solanum lycopersicum]
Solyc07g054500.4	1597.17	5090.65	4903.63	3991.5	[RTKL]	--	Molecular Function: transmembrane receptor protein serine/threonine kinase activity (GO:0004675);; Molecular Function: ATP binding (GO:0005524);; Cellular Component: plasma membrane (GO:0005886);; Biological Process: protein phosphorylation (GO:0006468);; Biological Process: cell surface receptor signaling pathway (GO:0007166);; Biological Process: circadian rhythm (GO:0007623);; Cellular Compone…	--|0.0|sly:101259169|hypothetical protein	--	--	Protein tyrosine kinase;; Protein kinase domain;; Leucine rich repeat	Protein STRUBBELIG-RECEPTOR FAMILY 3 OS=Arabidopsis thaliana OX=3702 GN=SRF3 PE=2 SV=1	PREDICTED: protein STRUBBELIG-RECEPTOR FAMILY 3-like isoform X1 [Solanum lycopersicum]
Solyc05g054860.1	593.894	1931.85	1516.6	1914.41	[RTKL]	--	Molecular Function: protein kinase activity (GO:0004672);; Molecular Function: protein serine/threonine kinase activity (GO:0004674);; Molecular Function: ATP binding (GO:0005524);; Cellular Component: plasma membrane (GO:0005886);; Cellular Component: plasmodesma (GO:0009506);; Biological Process: response to brassinosteroid (GO:0009741);; Biological Process: unidimensional cell growth (GO:00098…	K04733|0.0|sly:101255400|K04733 IRAK4; interleukin-1 receptor-associated kinase 4 [EC:2.7.11.1]	[T]	Signal transduction mechanisms	Protein tyrosine kinase;; Protein kinase domain;; Carbohydrate-binding protein of the ER;; Di-glucose binding within endoplasmic reticulum	Receptor-like protein kinase HERK 1 OS=Arabidopsis thaliana OX=3702 GN=HERK1 PE=1 SV=1	PREDICTED: receptor-like protein kinase HERK 1 [Solanum lycopersicum]
Solyc09g083210.3	1911.99	7019.99	8330.53	6816.55	[RTKL]	--	Biological Process: response to molecule of bacterial origin (GO:0002237);; Molecular Function: protein tyrosine kinase activity (GO:0004713);; Molecular Function: ATP binding (GO:0005524);; Cellular Component: vacuolar lumen (GO:0005775);; Cellular Component: plasma membrane (GO:0005886);; Biological Process: protein glycosylation (GO:0006486);; Biological Process: defense response (GO:0006952);…	--|0.0|sly:101266670|hypothetical protein	--	--	Protein kinase domain;; Protein tyrosine kinase;; LysM domain	Serine/threonine receptor-like kinase NFP OS=Medicago truncatula OX=3880 GN=NFP PE=1 SV=1	PREDICTED: serine/threonine receptor-like kinase NFP [Solanum lycopersicum]
Solyc07g056410.3	119.641	506.449	715.971	1342.71	[S]	Function unknown	Molecular Function: protein serine/threonine kinase activity (GO:0004674);; Molecular Function: ATP binding (GO:0005524);; Cellular Component: plasma membrane (GO:0005886);; Cellular Component: integral component of membrane (GO:0016021);;	--|0.0|sly:101246069|hypothetical protein	--	--	Protein kinase domain;; Protein tyrosine kinase;; Leucine rich repeat;; Leucine Rich repeats (2 copies);; Leucine rich repeat N-terminal domain	Leucine-rich repeat receptor-like serine/threonine-protein kinase At1g17230 OS=Arabidopsis thaliana OX=3702 GN=At1g17230 PE=2 SV=2	PREDICTED: leucine-rich repeat receptor-like serine/threonine-protein kinase At1g17230 isoform X1 [Solanum lycopersicum]
Solyc07g007780.3	2459.27	10449.4	9419.59	7580.35	[RTKL]	--	Molecular Function: protein serine/threonine kinase activity (GO:0004674);; Molecular Function: ATP binding (GO:0005524);; Cellular Component: cytoplasm (GO:0005737);;	--|0.0|sly:101264441|hypothetical protein	[T]	Signal transduction mechanisms	Protein tyrosine kinase;; Protein kinase domain	Calmodulin-binding receptor-like cytoplasmic kinase 3 OS=Arabidopsis thaliana OX=3702 GN=CRCK3 PE=2 SV=1	PREDICTED: calmodulin-binding receptor-like cytoplasmic kinase 3 isoform X1 [Solanum lycopersicum]
Solyc02g087460.1	961.176	4305.81	4038.28	3336.55	[RTKL]	--	Molecular Function: nucleotide binding (GO:0000166);; Cellular Component: plasma membrane (GO:0005886);; Biological Process: protein phosphorylation (GO:0006468);; Biological Process: defense response (GO:0006952);; Cellular Component: chloroplast (GO:0009507);; Cellular Component: membrane (GO:0016020);; Cellular Component: integral component of membrane (GO:0016021);; Biological Process: regula…	--|0.0|sly:101263367|hypothetical protein	--	--	Protein tyrosine kinase;; Protein kinase domain;; Leucine rich repeat N-terminal domain;; Leucine Rich repeats (2 copies);; Leucine rich repeat;; Leucine Rich repeat;; Leucine Rich Repeat	Inactive LRR receptor-like serine/threonine-protein kinase BIR2 OS=Arabidopsis thaliana OX=3702 GN=BIR2 PE=1 SV=1	PREDICTED: inactive LRR receptor-like serine/threonine-protein kinase BIR2 [Solanum lycopersicum]
Solyc04g077360.3	126.725	626.521	1169.83	984.983	[RTKL]	--	Molecular Function: protein serine/threonine kinase activity (GO:0004674);; Molecular Function: calmodulin binding (GO:0005516);; Molecular Function: ATP binding (GO:0005524);; Cellular Component: plasma membrane (GO:0005886);; Biological Process: protein phosphorylation (GO:0006468);; Molecular Function: carbohydrate binding (GO:0030246);; Biological Process: recognition of pollen (GO:0048544);;	--|0.0|sly:104647168|hypothetical protein	--	--	Protein tyrosine kinase;; Protein kinase domain;; D-mannose binding lectin;; S-locus glycoprotein domain;; PAN-like domain;; Domain of unknown function (DUF3403)	G-type lectin S-receptor-like serine/threonine-protein kinase At4g27290 OS=Arabidopsis thaliana OX=3702 GN=At4g27290 PE=3 SV=4	PREDICTED: G-type lectin S-receptor-like serine/threonine-protein kinase At4g27290 [Solanum lycopersicum]
Solyc02g089290.3	617.078	3075.96	3773.33	3001.68	[RTKL]	--	Molecular Function: protein serine/threonine kinase activity (GO:0004674);; Molecular Function: ATP binding (GO:0005524);; Cellular Component: plasma membrane (GO:0005886);; Cellular Component: integral component of membrane (GO:0016021);;	K04733|0.0|sly:101249695|K04733 IRAK4; interleukin-1 receptor-associated kinase 4 [EC:2.7.11.1]	[T]	Signal transduction mechanisms	Protein tyrosine kinase;; Protein kinase domain	Calcium/calmodulin-regulated receptor-like kinase 2 OS=Arabidopsis thaliana OX=3702 GN=CRLK2 PE=2 SV=1	protein kinase superfamily protein [Solanum lycopersicum]
Solyc09g055180.4	463.869	2349.71	2664.45	2170.9	--	--	Molecular Function: protein serine/threonine kinase activity (GO:0004674);; Molecular Function: ATP binding (GO:0005524);; Cellular Component: plasma membrane (GO:0005886);; Cellular Component: integral component of membrane (GO:0016021);;	--|0.0|sly:101246754|hypothetical protein	--	--	Protein tyrosine kinase;; Protein kinase domain;; Leucine rich repeat;; Leucine rich repeat N-terminal domain	Probable LRR receptor-like serine/threonine-protein kinase At1g06840 OS=Arabidopsis thaliana OX=3702 GN=At1g06840 PE=2 SV=2	PREDICTED: probable LRR receptor-like serine/threonine-protein kinase At1g06840 isoform X1 [Solanum lycopersicum]
Solyc12g007110.2	3331.04	17211.1	12926.7	8411.05	--	--	Molecular Function: protein kinase activity (GO:0004672);; Molecular Function: protein serine/threonine kinase activity (GO:0004674);; Molecular Function: transmembrane receptor protein serine/threonine kinase activity (GO:0004675);; Molecular Function: ATP binding (GO:0005524);; Cellular Component: plasma membrane (GO:0005886);; Biological Process: cell surface receptor signaling pathway (GO:000…	--|0.0|sly:101249989|hypothetical protein	[T]	Signal transduction mechanisms	Protein tyrosine kinase;; Protein kinase domain	Proline-rich receptor-like protein kinase PERK1 OS=Arabidopsis thaliana OX=3702 GN=PERK1 PE=1 SV=1	PREDICTED: proline-rich receptor-like protein kinase PERK1 [Solanum lycopersicum]
Solyc05g007050.4	1044.6	5694.86	5608.84	6720.73	[RTKL]	--	Molecular Function: transmembrane receptor protein serine/threonine kinase activity (GO:0004675);; Molecular Function: ATP binding (GO:0005524);; Cellular Component: plasma membrane (GO:0005886);; Biological Process: protein phosphorylation (GO:0006468);; Biological Process: defense response (GO:0006952);; Biological Process: cell surface receptor signaling pathway (GO:0007166);;	--|0.0|sly:101257072|hypothetical protein	[T]	Signal transduction mechanisms	Protein tyrosine kinase;; Protein kinase domain	Probable serine/threonine-protein kinase PIX7 OS=Arabidopsis thaliana OX=3702 GN=PIX7 PE=1 SV=1	PREDICTED: probable receptor-like protein kinase At5g15080 isoform X2 [Solanum lycopersicum]
Solyc04g015460.4	134.479	824.03	1108.96	725.628	[RTKL]	--	Molecular Function: protein serine/threonine kinase activity (GO:0004674);; Molecular Function: calmodulin binding (GO:0005516);; Molecular Function: ATP binding (GO:0005524);; Cellular Component: plasma membrane (GO:0005886);; Biological Process: protein phosphorylation (GO:0006468);; Cellular Component: integral component of membrane (GO:0016021);; Molecular Function: carbohydrate binding (GO:0…	--|0.0|sly:101253476|hypothetical protein	--	--	Protein kinase domain;; Protein tyrosine kinase;; D-mannose binding lectin;; EB module	G-type lectin S-receptor-like serine/threonine-protein kinase At5g35370 OS=Arabidopsis thaliana OX=3702 GN=At5g35370 PE=2 SV=2	PREDICTED: G-type lectin S-receptor-like serine/threonine-protein kinase At5g35370 [Solanum lycopersicum]
Solyc01g104050.4	280.526	1869.81	2133.78	1530.78	[RTKL]	--	Molecular Function: protein serine/threonine kinase activity (GO:0004674);; Molecular Function: ATP binding (GO:0005524);; Cellular Component: plasma membrane (GO:0005886);; Cellular Component: integral component of membrane (GO:0016021);;	--|0.0|sly:101252330|hypothetical protein	[T]	Signal transduction mechanisms	Protein kinase domain;; Protein tyrosine kinase	Probable receptor-like protein kinase At1g11050 OS=Arabidopsis thaliana OX=3702 GN=At1g11050 PE=2 SV=1	PREDICTED: probable receptor-like protein kinase At1g11050 [Solanum lycopersicum]
Solyc12g036320.3	1628.51	12005.5	7306.18	5427.55	--	--	Molecular Function: protein serine/threonine kinase activity (GO:0004674);; Molecular Function: ATP binding (GO:0005524);; Cellular Component: plasma membrane (GO:0005886);; Biological Process: cell surface receptor signaling pathway (GO:0007166);; Cellular Component: integral component of membrane (GO:0016021);; Molecular Function: polysaccharide binding (GO:0030247);; Biological Process: cellul…	--|0.0|sly:101254067|hypothetical protein	[T]	Signal transduction mechanisms	Wall-associated receptor kinase C-terminal	LEAF RUST 10 DISEASE-RESISTANCE LOCUS RECEPTOR-LIKE PROTEIN KINASE-like 1.2 OS=Arabidopsis thaliana OX=3702 GN=LRK10L-1.2 PE=2 SV=3	PREDICTED: LEAF RUST 10 DISEASE-RESISTANCE LOCUS RECEPTOR-LIKE PROTEIN KINASE-like 1.2 isoform X2 [Solanum lycopersicum]
Solyc12g036330.1	1628.51	12005.5	7306.18	5427.55	[RTKL]	--	Molecular Function: protein serine/threonine kinase activity (GO:0004674);; Molecular Function: ATP binding (GO:0005524);; Cellular Component: plasma membrane (GO:0005886);; Biological Process: cell surface receptor signaling pathway (GO:0007166);; Cellular Component: integral component of membrane (GO:0016021);; Molecular Function: polysaccharide binding (GO:0030247);; Biological Process: cellul…	--|0.0|sly:101254067|hypothetical protein	[T]	Signal transduction mechanisms	Protein kinase domain;; Protein tyrosine kinase;; Wall-associated receptor kinase C-terminal;; Wall-associated receptor kinase galacturonan-binding	LEAF RUST 10 DISEASE-RESISTANCE LOCUS RECEPTOR-LIKE PROTEIN KINASE-like 1.2 OS=Arabidopsis thaliana OX=3702 GN=LRK10L-1.2 PE=2 SV=3	PREDICTED: LEAF RUST 10 DISEASE-RESISTANCE LOCUS RECEPTOR-LIKE PROTEIN KINASE-like 1.2 isoform X1 [Solanum lycopersicum]
Solyc09g074250.3	636.232	5025.02	2493.83	1708.94	[RTKL]	--	Molecular Function: transmembrane receptor protein serine/threonine kinase activity (GO:0004675);; Molecular Function: ATP binding (GO:0005524);; Cellular Component: nucleus (GO:0005634);; Cellular Component: cytoplasm (GO:0005737);; Cellular Component: plasma membrane (GO:0005886);; Biological Process: protein phosphorylation (GO:0006468);; Biological Process: cell surface receptor signaling pat…	--|0.0|sly:101265279|hypothetical protein	[T]	Signal transduction mechanisms	Protein tyrosine kinase;; Protein kinase domain	Receptor-like cytosolic serine/threonine-protein kinase RBK2 OS=Arabidopsis thaliana OX=3702 GN=RBK2 PE=1 SV=1	PREDICTED: receptor-like cytosolic serine/threonine-protein kinase RBK2 isoform X2 [Solanum lycopersicum]
Solyc08g066270.3	52.5042	447.199	644.649	219.755	[RTKL]	--	Molecular Function: protein kinase activity (GO:0004672);; Molecular Function: protein serine/threonine kinase activity (GO:0004674);; Molecular Function: transmembrane receptor protein tyrosine kinase activity (GO:0004714);; Molecular Function: ATP binding (GO:0005524);; Cellular Component: plasma membrane (GO:0005886);; Biological Process: lateral root morphogenesis (GO:0010102);; Biological Pr…	--|0.0|sly:101246458|hypothetical protein	--	--	Protein kinase domain;; Protein tyrosine kinase;; Leucine rich repeat;; Leucine Rich repeats (2 copies);; Leucine Rich Repeat;; Leucine rich repeat N-terminal domain	Receptor-like protein kinase 5 OS=Arabidopsis thaliana OX=3702 GN=RLK5 PE=1 SV=1	PREDICTED: probable LRR receptor-like serine/threonine-protein kinase At1g34110 isoform X1 [Solanum lycopersicum]
Solyc11g010730.3	280.948	2415.24	2818.45	3681.78	[RTKL]	--	Molecular Function: transmembrane receptor protein serine/threonine kinase activity (GO:0004675);; Molecular Function: ATP binding (GO:0005524);; Cellular Component: nucleus (GO:0005634);; Cellular Component: cytoplasm (GO:0005737);; Cellular Component: cytosol (GO:0005829);; Cellular Component: plasma membrane (GO:0005886);; Biological Process: protein phosphorylation (GO:0006468);; Biological P…	--|0.0|sly:101248832|hypothetical protein	[T]	Signal transduction mechanisms	Protein tyrosine kinase;; Protein kinase domain	Receptor-like cytosolic serine/threonine-protein kinase RBK1 OS=Arabidopsis thaliana OX=3702 GN=RBK1 PE=1 SV=1	PREDICTED: receptor-like cytosolic serine/threonine-protein kinase RBK1 isoform X2 [Solanum lycopersicum]
Solyc06g063360.4	244.418	2118.1	2219.59	1527.7	[RTKL]	--	Molecular Function: transmembrane receptor protein serine/threonine kinase activity (GO:0004675);; Molecular Function: ATP binding (GO:0005524);; Cellular Component: plasma membrane (GO:0005886);; Biological Process: protein phosphorylation (GO:0006468);; Biological Process: cell surface receptor signaling pathway (GO:0007166);; Cellular Component: integral component of membrane (GO:0016021);;	--|0.0|sly:101260543|hypothetical protein	--	--	Protein tyrosine kinase;; Protein kinase domain;; Leucine rich repeat;; Leucine rich repeat N-terminal domain;; Leucine Rich repeats (2 copies);; Leucine Rich Repeat	Protein STRUBBELIG-RECEPTOR FAMILY 5 OS=Arabidopsis thaliana OX=3702 GN=SRF5 PE=2 SV=1	PREDICTED: protein STRUBBELIG-RECEPTOR FAMILY 5-like isoform X2 [Solanum lycopersicum]
Solyc04g008400.1	177.724	1565.15	1345.59	1303.93	[RTKL]	--	Molecular Function: protein serine/threonine kinase activity (GO:0004674);; Molecular Function: calmodulin binding (GO:0005516);; Molecular Function: ATP binding (GO:0005524);; Cellular Component: plasma membrane (GO:0005886);; Biological Process: protein phosphorylation (GO:0006468);; Cellular Component: integral component of membrane (GO:0016021);; Molecular Function: carbohydrate binding (GO:0…	--|0.0|sot:102588603|hypothetical protein	--	--	S-locus glycoprotein domain;; Protein kinase domain;; Protein tyrosine kinase;; D-mannose binding lectin;; PAN-like domain	G-type lectin S-receptor-like serine/threonine-protein kinase At1g11330 OS=Arabidopsis thaliana OX=3702 GN=At1g11330 PE=1 SV=3	PREDICTED: G-type lectin S-receptor-like serine/threonine-protein kinase At1g11330 [Solanum tuberosum]
Solyc03g112680.3	7.04259	62.5033	134.863	168.594	[S]	Function unknown	Molecular Function: protein serine/threonine kinase activity (GO:0004674);; Molecular Function: ATP binding (GO:0005524);; Cellular Component: plasma membrane (GO:0005886);; Biological Process: embryo development ending in seed dormancy (GO:0009793);; Cellular Component: integral component of membrane (GO:0016021);; Biological Process: plant epidermis development (GO:0090558);;	--|0.0|sly:101257057|hypothetical protein	--	--	Leucine Rich repeats (2 copies);; Leucine rich repeat;; Leucine Rich Repeat;; Leucine Rich repeat;; Leucine rich repeat N-terminal domain	LRR receptor-like serine/threonine-protein kinase GSO1 OS=Arabidopsis thaliana OX=3702 GN=GSO1 PE=1 SV=1	PREDICTED: LRR receptor-like serine/threonine-protein kinase GSO1 [Solanum lycopersicum]
Solyc12g005290.2	422.162	3866.15	2211.35	1559.99	[RTKL]	--	Molecular Function: protein serine/threonine kinase activity (GO:0004674);; Molecular Function: calmodulin binding (GO:0005516);; Molecular Function: ATP binding (GO:0005524);; Cellular Component: plasma membrane (GO:0005886);; Biological Process: protein phosphorylation (GO:0006468);; Molecular Function: carbohydrate binding (GO:0030246);; Biological Process: recognition of pollen (GO:0048544);;	--|0.0|sly:101263283|hypothetical protein	--	--	Protein tyrosine kinase;; Protein kinase domain;; D-mannose binding lectin;; S-locus glycoprotein domain;; PAN-like domain;; Domain of unknown function (DUF3403)	G-type lectin S-receptor-like serine/threonine-protein kinase At4g27290 OS=Arabidopsis thaliana OX=3702 GN=At4g27290 PE=3 SV=4	PREDICTED: G-type lectin S-receptor-like serine/threonine-protein kinase At4g27290 isoform X2 [Solanum lycopersicum]
Solyc03g078520.4	2025.7	18614.6	10862.3	10107.3	[RTKL]	--	Molecular Function: transmembrane receptor protein serine/threonine kinase activity (GO:0004675);; Molecular Function: ATP binding (GO:0005524);; Cellular Component: plasma membrane (GO:0005886);; Biological Process: protein phosphorylation (GO:0006468);; Biological Process: cell surface receptor signaling pathway (GO:0007166);; Cellular Component: integral component of membrane (GO:0016021);;	--|0.0|sly:101262789|hypothetical protein	--	--	Protein kinase domain;; Protein tyrosine kinase;; Leucine rich repeat;; Leucine rich repeat N-terminal domain;; Leucine Rich repeats (2 copies)	Probable LRR receptor-like serine/threonine-protein kinase At5g10290 OS=Arabidopsis thaliana OX=3702 GN=At5g10290 PE=2 SV=1	PREDICTED: probable LRR receptor-like serine/threonine-protein kinase At5g10290 isoform X1 [Solanum lycopersicum]
Solyc08g066210.3	592.539	5474.19	4406.55	3226.89	[S]	Function unknown	Molecular Function: protein serine/threonine kinase activity (GO:0004674);; Molecular Function: ATP binding (GO:0005524);; Cellular Component: plasma membrane (GO:0005886);; Cellular Component: integral component of membrane (GO:0016021);;	--|0.0|sly:101247544|hypothetical protein	--	--	Protein kinase domain;; Protein tyrosine kinase;; Leucine rich repeat;; Leucine Rich repeats (2 copies);; Leucine Rich Repeat;; Leucine rich repeat N-terminal domain	Receptor-like protein kinase HSL1 OS=Arabidopsis thaliana OX=3702 GN=HSL1 PE=2 SV=1	PREDICTED: receptor-like protein kinase HSL1 [Solanum lycopersicum]
Solyc03g111800.2	1144.06	10755.3	12564.2	7778.79	[RTKL]	--	Molecular Function: protein serine/threonine kinase activity (GO:0004674);; Molecular Function: protein tyrosine kinase activity (GO:0004713);; Molecular Function: transmembrane receptor protein tyrosine kinase activity (GO:0004714);; Molecular Function: ATP binding (GO:0005524);; Cellular Component: plasma membrane (GO:0005886);; Biological Process: defense response (GO:0006952);; Biological Pro…	--|0.0|sly:101252072|hypothetical protein	--	--	Protein kinase domain;; Protein tyrosine kinase;; Leucine Rich repeats (2 copies);; Leucine rich repeat;; Leucine Rich Repeat	Leucine-rich repeat receptor-like serine/threonine/tyrosine-protein kinase SOBIR1 OS=Arabidopsis thaliana OX=3702 GN=SOBIR1 PE=1 SV=1	leucine-rich repeat receptor-like serine/threonine/tyrosine-protein kinase SOBIR1 precursor [Solanum lycopersicum]
Solyc07g008590.1	100.576	974.978	871.084	508.536	[S]	Function unknown	--	--|0.0|sly:101256687|hypothetical protein	[R]	General function prediction only	Leucine rich repeat;; Leucine Rich repeats (2 copies);; Leucine Rich Repeat;; Leucine Rich repeat;; Leucine rich repeat N-terminal domain	Receptor-like protein EIX1 OS=Solanum lycopersicum OX=4081 GN=EIX1 PE=2 SV=2	PREDICTED: LRR receptor-like serine/threonine-protein kinase GSO1 [Solanum lycopersicum]
Solyc11g011180.3	78.5581	778.353	1356.31	1451.99	[S]	Function unknown	--	--|0.0|sly:101266293|hypothetical protein	[R]	General function prediction only	Leucine rich repeat;; Leucine Rich repeats (2 copies);; Leucine Rich Repeat;; Leucine Rich repeat;; Leucine rich repeat N-terminal domain	Receptor-like protein 14 OS=Arabidopsis thaliana OX=3702 GN=RLP14 PE=3 SV=1	PREDICTED: probable LRR receptor-like serine/threonine-protein kinase At4g36180 isoform X1 [Solanum lycopersicum]
Solyc03g006080.4	476.124	4776.25	2419.2	1822.5	--	--	Molecular Function: protein serine/threonine kinase activity (GO:0004674);; Molecular Function: ATP binding (GO:0005524);; Cellular Component: plasma membrane (GO:0005886);; Biological Process: embryo development ending in seed dormancy (GO:0009793);; Cellular Component: integral component of membrane (GO:0016021);; Biological Process: plant epidermis development (GO:0090558);;	K13420|0.0|sly:101248077|K13420 FLS2; LRR receptor-like serine/threonine-protein kinase FLS2 [EC:2.7.11.1]	--	--	Leucine rich repeat;; Leucine Rich repeats (2 copies);; Protein kinase domain;; Protein tyrosine kinase;; Leucine Rich Repeat;; Leucine rich repeat N-terminal domain;; Leucine Rich repeat	LRR receptor-like serine/threonine-protein kinase GSO1 OS=Arabidopsis thaliana OX=3702 GN=GSO1 PE=1 SV=1	PREDICTED: probable LRR receptor-like serine/threonine-protein kinase At3g47570 isoform X2 [Solanum lycopersicum]
Solyc02g079590.3	2072.46	22233.9	7602.17	7142.85	[RTKL]	--	Molecular Function: protein serine/threonine kinase activity (GO:0004674);; Molecular Function: transmembrane receptor protein serine/threonine kinase activity (GO:0004675);; Molecular Function: ATP binding (GO:0005524);; Cellular Component: vacuole (GO:0005773);; Cellular Component: plasma membrane (GO:0005886);; Biological Process: protein phosphorylation (GO:0006468);; Cellular Component: plas…	--|0.0|sly:101263787|hypothetical protein	--	--	Protein tyrosine kinase;; Protein kinase domain;; S-locus glycoprotein domain;; D-mannose binding lectin;; PAN-like domain;; Domain of unknown function (DUF3403);; Receptor serine/threonine kinase	Receptor-like serine/threonine-protein kinase SD1-8 OS=Arabidopsis thaliana OX=3702 GN=SD18 PE=1 SV=1	PREDICTED: receptor-like serine/threonine-protein kinase SD1-8 [Solanum lycopersicum]
Solyc11g013880.1	746.061	8207.37	4103.51	3126.22	[RTKL]	--	Molecular Function: protein serine/threonine kinase activity (GO:0004674);; Molecular Function: calmodulin binding (GO:0005516);; Molecular Function: ATP binding (GO:0005524);; Cellular Component: plasma membrane (GO:0005886);; Biological Process: protein phosphorylation (GO:0006468);; Cellular Component: integral component of membrane (GO:0016021);; Molecular Function: carbohydrate binding (GO:0…	--|0.0|sly:101259394|hypothetical protein	--	--	Protein kinase domain;; Protein tyrosine kinase;; D-mannose binding lectin;; S-locus glycoprotein domain;; PAN-like domain	G-type lectin S-receptor-like serine/threonine-protein kinase At1g34300 OS=Arabidopsis thaliana OX=3702 GN=At1g34300 PE=1 SV=1	PREDICTED: G-type lectin S-receptor-like serine/threonine-protein kinase At1g34300 [Solanum lycopersicum]
Solyc08g016210.3	1464.72	16579.5	11067.3	8778.31	--	--	--	--|0.0|sly:101255316|hypothetical protein	[R]	General function prediction only	Leucine rich repeat;; Leucine Rich repeats (2 copies);; Leucine Rich Repeat;; Leucine Rich repeat	Receptor-like protein 13 OS=Arabidopsis thaliana OX=3702 GN=RLP13 PE=3 SV=1	PREDICTED: LRR receptor-like serine/threonine-protein kinase FLS2 isoform X1 [Solanum lycopersicum]
Solyc02g080080.3	499.342	5679.43	7169.74	8066.3	[RTKL]	--	Molecular Function: protein serine/threonine kinase activity (GO:0004674);; Molecular Function: ATP binding (GO:0005524);; Cellular Component: plasma membrane (GO:0005886);; Biological Process: protein phosphorylation (GO:0006468);; Cellular Component: integral component of membrane (GO:0016021);; Biological Process: defense response to bacterium (GO:0042742);;	--|0.0|sly:101264083|hypothetical protein	--	--	Protein tyrosine kinase;; Protein kinase domain;; Salt stress response/antifungal;; Phosphotransferase enzyme family	Cysteine-rich receptor-like protein kinase 10 OS=Arabidopsis thaliana OX=3702 GN=CRK10 PE=1 SV=3	PREDICTED: putative receptor-like protein kinase At4g00960 isoform X1 [Solanum lycopersicum]
Solyc02g067770.3	108.27	1289.39	1199.55	919.738	--	--	Molecular Function: protein serine/threonine kinase activity (GO:0004674);; Molecular Function: ATP binding (GO:0005524);; Cellular Component: plasma membrane (GO:0005886);; Biological Process: protein phosphorylation (GO:0006468);; Cellular Component: integral component of membrane (GO:0016021);;	--|1e-91|sly:101258222|hypothetical protein	--	--	Salt stress response/antifungal	Putative cysteine-rich receptor-like protein kinase 43 OS=Arabidopsis thaliana OX=3702 GN=CRK43 PE=3 SV=1	PREDICTED: putative cysteine-rich receptor-like protein kinase 43 [Solanum lycopersicum]
Solyc02g067780.3	108.27	1289.39	1199.55	919.738	[RTKL]	--	Molecular Function: protein serine/threonine kinase activity (GO:0004674);; Molecular Function: ATP binding (GO:0005524);; Cellular Component: plasma membrane (GO:0005886);; Biological Process: protein phosphorylation (GO:0006468);; Cellular Component: integral component of membrane (GO:0016021);;	--|0.0|sly:101258222|hypothetical protein	--	--	Protein kinase domain;; Protein tyrosine kinase;; Salt stress response/antifungal	Putative cysteine-rich receptor-like protein kinase 43 OS=Arabidopsis thaliana OX=3702 GN=CRK43 PE=3 SV=1	PREDICTED: putative cysteine-rich receptor-like protein kinase 43 isoform X2 [Solanum pennellii]
Solyc04g007380.3	10.8837	134.684	146.448	282.508	[RTKL]	--	--	K04733|0.0|sly:101261220|K04733 IRAK4; interleukin-1 receptor-associated kinase 4 [EC:2.7.11.1]	--	--	Protein kinase domain;; Protein tyrosine kinase	PR5-like receptor kinase OS=Arabidopsis thaliana OX=3702 GN=PR5K PE=1 SV=1	PREDICTED: rust resistance kinase Lr10-like [Solanum lycopersicum]
Solyc02g080070.3	3920.5	47885.8	51111.5	46419	[RTKL]	--	Molecular Function: protein serine/threonine kinase activity (GO:0004674);; Molecular Function: ATP binding (GO:0005524);; Cellular Component: plasma membrane (GO:0005886);; Biological Process: protein phosphorylation (GO:0006468);; Cellular Component: integral component of membrane (GO:0016021);; Biological Process: defense response to bacterium (GO:0042742);;	--|0.0|sly:101264391|hypothetical protein	--	--	Protein tyrosine kinase;; Protein kinase domain;; Salt stress response/antifungal	Cysteine-rich receptor-like protein kinase 10 OS=Arabidopsis thaliana OX=3702 GN=CRK10 PE=1 SV=3	PREDICTED: putative receptor-like protein kinase At4g00960 [Solanum lycopersicum]
Solyc02g062790.3	26.5099	353.159	121.488	251.481	[RTKL]	--	Molecular Function: transmembrane receptor protein serine/threonine kinase activity (GO:0004675);; Molecular Function: ATP binding (GO:0005524);; Cellular Component: plasma membrane (GO:0005886);; Biological Process: protein phosphorylation (GO:0006468);; Biological Process: cell surface receptor signaling pathway (GO:0007166);; Cellular Component: integral component of membrane (GO:0016021);;	--|0.0|sly:101265796|hypothetical protein	[T]	Signal transduction mechanisms	Protein tyrosine kinase;; Protein kinase domain	Putative proline-rich receptor-like protein kinase PERK6 OS=Arabidopsis thaliana OX=3702 GN=PERK6 PE=2 SV=2	PREDICTED: proline-rich receptor-like protein kinase PERK4 [Solanum lycopersicum]
Solyc02g086590.3	871.223	12293.1	6995.99	3326.04	[RTKL]	--	Molecular Function: protein serine/threonine kinase activity (GO:0004674);; Molecular Function: ATP binding (GO:0005524);; Cellular Component: plasma membrane (GO:0005886);; Biological Process: protein phosphorylation (GO:0006468);; Cellular Component: integral component of membrane (GO:0016021);;	--|0.0|sly:101256440|hypothetical protein	--	--	Protein tyrosine kinase;; Protein kinase domain;; Salt stress response/antifungal	Cysteine-rich receptor-like protein kinase 42 OS=Arabidopsis thaliana OX=3702 GN=CRK42 PE=2 SV=1	PREDICTED: cysteine-rich receptor-like protein kinase 42 [Solanum lycopersicum]
Solyc02g079580.4	75.3988	1125.27	617.232	433.677	[RTKL]	--	Molecular Function: protein serine/threonine kinase activity (GO:0004674);; Molecular Function: calmodulin binding (GO:0005516);; Molecular Function: ATP binding (GO:0005524);; Cellular Component: plasma membrane (GO:0005886);; Biological Process: protein phosphorylation (GO:0006468);; Cellular Component: integral component of membrane (GO:0016021);; Molecular Function: carbohydrate binding (GO:0…	--|0.0|sly:104645809|hypothetical protein	--	--	Protein tyrosine kinase;; Protein kinase domain	G-type lectin S-receptor-like serine/threonine-protein kinase At1g61490 OS=Arabidopsis thaliana OX=3702 GN=At1g61490 PE=3 SV=1	PREDICTED: G-type lectin S-receptor-like serine/threonine-protein kinase At1g11330 isoform X3 [Solanum lycopersicum]
Solyc12g099980.3	8.56945	132.293	398.278	447.069	[S]	Function unknown	--	--|0.0|sly:101255572|hypothetical protein	--	--	Leucine rich repeat;; Leucine Rich repeats (2 copies);; Leucine Rich Repeat;; Leucine rich repeat N-terminal domain;; Leucine Rich repeat	Receptor-like protein Cf-9 OS=Solanum pimpinellifolium OX=4084 GN=CF-9 PE=1 SV=1	PREDICTED: probable leucine-rich repeat receptor-like protein kinase At1g35710 [Solanum lycopersicum]
Solyc09g005000.1	748.676	11715.7	5394.11	4250.44	[RTKL]	--	Molecular Function: protein serine/threonine kinase activity (GO:0004674);; Molecular Function: ATP binding (GO:0005524);; Cellular Component: plasma membrane (GO:0005886);; Biological Process: abscisic acid-activated signaling pathway (GO:0009738);; Biological Process: seed germination (GO:0009845);; Cellular Component: integral component of membrane (GO:0016021);; Molecular Function: carbohydra…	--|0.0|sly:101258589|hypothetical protein	--	--	Legume lectin domain;; Protein kinase domain;; Protein tyrosine kinase	Lectin-domain containing receptor kinase VI.3 OS=Arabidopsis thaliana OX=3702 GN=LECRK63 PE=2 SV=1	lectin-domain containing receptor kinase VI.3-like precursor [Solanum lycopersicum]
Solyc02g079550.3	27.9873	446.907	171.956	297.693	[RTKL]	--	Molecular Function: protein serine/threonine kinase activity (GO:0004674);; Molecular Function: calmodulin binding (GO:0005516);; Molecular Function: ATP binding (GO:0005524);; Cellular Component: plasma membrane (GO:0005886);; Biological Process: protein phosphorylation (GO:0006468);; Cellular Component: integral component of membrane (GO:0016021);; Molecular Function: carbohydrate binding (GO:0…	--|0.0|sly:101264093|hypothetical protein	--	--	D-mannose binding lectin;; Protein kinase domain;; Protein tyrosine kinase;; S-locus glycoprotein domain;; PAN-like domain	G-type lectin S-receptor-like serine/threonine-protein kinase At1g11300 OS=Arabidopsis thaliana OX=3702 GN=At1g11300 PE=2 SV=1	PREDICTED: G-type lectin S-receptor-like serine/threonine-protein kinase At1g11300 [Solanum lycopersicum]
Solyc02g079560.1	27.9873	446.907	171.956	297.693	--	--	Molecular Function: protein serine/threonine kinase activity (GO:0004674);; Molecular Function: calmodulin binding (GO:0005516);; Molecular Function: ATP binding (GO:0005524);; Cellular Component: plasma membrane (GO:0005886);; Biological Process: protein phosphorylation (GO:0006468);; Cellular Component: integral component of membrane (GO:0016021);; Molecular Function: carbohydrate binding (GO:0…	--|4e-90|spen:107010331|hypothetical protein	--	--	Protein tyrosine kinase	G-type lectin S-receptor-like serine/threonine-protein kinase At1g11330 OS=Arabidopsis thaliana OX=3702 GN=At1g11330 PE=1 SV=3	PREDICTED: G-type lectin S-receptor-like serine/threonine-protein kinase At1g11300 [Solanum lycopersicum]
Solyc03g005130.3	1013.46	16436.4	5773.25	3582.22	[RTKL]	--	Molecular Function: protein serine/threonine kinase activity (GO:0004674);; Molecular Function: calmodulin binding (GO:0005516);; Molecular Function: ATP binding (GO:0005524);; Cellular Component: plasma membrane (GO:0005886);; Biological Process: protein phosphorylation (GO:0006468);; Cellular Component: integral component of membrane (GO:0016021);; Molecular Function: carbohydrate binding (GO:0…	--|0.0|sly:101253559|hypothetical protein	--	--	Protein kinase domain;; Protein tyrosine kinase;; D-mannose binding lectin;; S-locus glycoprotein domain	G-type lectin S-receptor-like serine/threonine-protein kinase At1g34300 OS=Arabidopsis thaliana OX=3702 GN=At1g34300 PE=1 SV=1	PREDICTED: G-type lectin S-receptor-like serine/threonine-protein kinase At1g34300 [Solanum lycopersicum]
Solyc02g067560.1	69.8446	1140.43	1189.09	701.915	[RTKL]	--	Molecular Function: nucleotide binding (GO:0000166);; Cellular Component: plasma membrane (GO:0005886);; Biological Process: protein phosphorylation (GO:0006468);; Biological Process: defense response (GO:0006952);; Cellular Component: chloroplast (GO:0009507);; Cellular Component: membrane (GO:0016020);; Cellular Component: integral component of membrane (GO:0016021);; Biological Process: regula…	--|0.0|sly:101262073|hypothetical protein	--	--	Protein kinase domain;; Protein tyrosine kinase;; Leucine Rich repeats (2 copies);; Leucine rich repeat;; Leucine Rich Repeat;; Leucine rich repeat N-terminal domain	Inactive LRR receptor-like serine/threonine-protein kinase BIR2 OS=Arabidopsis thaliana OX=3702 GN=BIR2 PE=1 SV=1	PREDICTED: inactive LRR receptor-like serine/threonine-protein kinase BIR2 [Solanum lycopersicum]
Solyc01g111570.3	807.326	14552.2	3979.13	1756.24	[RTKL]	--	Molecular Function: transmembrane receptor protein serine/threonine kinase activity (GO:0004675);; Molecular Function: ATP binding (GO:0005524);; Cellular Component: nucleus (GO:0005634);; Cellular Component: cytoplasm (GO:0005737);; Cellular Component: plasma membrane (GO:0005886);; Biological Process: protein phosphorylation (GO:0006468);; Biological Process: cell surface receptor signaling pat…	--|0.0|sly:101265487|hypothetical protein	--	--	Protein kinase domain;; Protein tyrosine kinase;; Universal stress protein family	Receptor-like cytosolic serine/threonine-protein kinase RBK2 OS=Arabidopsis thaliana OX=3702 GN=RBK2 PE=1 SV=1	PREDICTED: probable receptor-like serine/threonine-protein kinase At5g57670 [Solanum lycopersicum]
Solyc01g102680.4	61.5106	1119.65	430.036	345.184	[RTKL]	--	Molecular Function: protein serine/threonine kinase activity (GO:0004674);; Molecular Function: ATP binding (GO:0005524);; Cellular Component: integral component of membrane (GO:0016021);;	--|0.0|sly:101247468|hypothetical protein	--	--	Protein tyrosine kinase;; Protein kinase domain;; Leucine rich repeat;; Leucine Rich repeats (2 copies);; Leucine Rich Repeat;; Leucine rich repeat N-terminal domain	Probable leucine-rich repeat receptor-like protein kinase At5g49770 OS=Arabidopsis thaliana OX=3702 GN=At5g49770 PE=2 SV=1	PREDICTED: probable leucine-rich repeat receptor-like protein kinase At5g49770 [Solanum lycopersicum]
Solyc02g068660.3	55.2208	1065.22	583.206	291.06	[RTKL]	--	Molecular Function: protein serine/threonine kinase activity (GO:0004674);; Molecular Function: ATP binding (GO:0005524);; Cellular Component: plasma membrane (GO:0005886);; Biological Process: cell surface receptor signaling pathway (GO:0007166);; Cellular Component: plant-type cell wall (GO:0009505);; Cellular Component: integral component of membrane (GO:0016021);; Molecular Function: polysacc…	--|0.0|sly:101246992|hypothetical protein	--	--	Protein kinase domain;; Protein tyrosine kinase;; Wall-associated receptor kinase galacturonan-binding	Wall-associated receptor kinase-like 1 OS=Arabidopsis thaliana OX=3702 GN=WAKL1 PE=2 SV=1	PREDICTED: wall-associated receptor kinase-like 1 [Solanum lycopersicum]
Solyc02g079570.4	1540.42	29824.2	10994	6943.26	[RTKL]	--	Molecular Function: protein serine/threonine kinase activity (GO:0004674);; Molecular Function: calmodulin binding (GO:0005516);; Molecular Function: ATP binding (GO:0005524);; Cellular Component: plasma membrane (GO:0005886);; Biological Process: protein phosphorylation (GO:0006468);; Cellular Component: integral component of membrane (GO:0016021);; Molecular Function: carbohydrate binding (GO:0…	--|0.0|sly:101264093|hypothetical protein	--	--	Protein tyrosine kinase;; Protein kinase domain;; D-mannose binding lectin;; S-locus glycoprotein domain;; PAN-like domain;; Domain of unknown function (DUF3403)	G-type lectin S-receptor-like serine/threonine-protein kinase B120 OS=Arabidopsis thaliana OX=3702 GN=B120 PE=2 SV=1	PREDICTED: G-type lectin S-receptor-like serine/threonine-protein kinase B120 [Solanum lycopersicum]
Solyc11g017280.2	157.363	3061.35	2055.59	1731.96	[S]	Function unknown	Molecular Function: transmembrane receptor protein tyrosine kinase activity (GO:0004714);; Molecular Function: ATP binding (GO:0005524);; Cellular Component: plasma membrane (GO:0005886);; Cellular Component: integral component of membrane (GO:0016021);;	--|0.0|sly:101264085|hypothetical protein	--	--	Leucine rich repeat;; Leucine Rich repeats (2 copies);; Leucine Rich Repeat;; Protein kinase domain;; Protein tyrosine kinase;; Leucine Rich repeat	Leucine-rich repeat receptor-like tyrosine-protein kinase PXC3 OS=Arabidopsis thaliana OX=3702 GN=PXC3 PE=2 SV=1	PREDICTED: leucine-rich repeat receptor-like tyrosine-protein kinase PXC3 [Solanum lycopersicum]
Solyc07g049180.3	2241.9	45457.3	26019.6	17330.4	[RTKL]	--	--	K13429|0.0|sly:100736514|K13429 CERK1; chitin elicitor receptor kinase 1	--	--	Protein tyrosine kinase;; Protein kinase domain;; LysM domain	Chitin elicitor receptor kinase 1 OS=Oryza sativa subsp. japonica OX=39947 GN=CERK1 PE=1 SV=1	LysM receptor-like kinase isoform 1 precursor [Solanum lycopersicum]
Solyc07g049190.4	2241.9	45457.3	26019.6	17330.4	--	--	Biological Process: cell surface pattern recognition receptor signaling pathway (GO:0002752);; Molecular Function: protein kinase activity (GO:0004672);; Molecular Function: protein serine/threonine kinase activity (GO:0004674);; Molecular Function: transmembrane receptor protein serine/threonine kinase activity (GO:0004675);; Molecular Function: ATP binding (GO:0005524);; Cellular Component: int…	K13429|1e-156|sly:100736514|K13429 CERK1; chitin elicitor receptor kinase 1	--	--	--	Chitin elicitor receptor kinase 1 OS=Arabidopsis thaliana OX=3702 GN=CERK1 PE=1 SV=1	LysM receptor-like kinase isoform 1a precursor [Solanum lycopersicum]
Solyc09g092010.1	154.63	3214.69	1007.54	580.929	--	--	Molecular Function: protein serine/threonine kinase activity (GO:0004674);; Molecular Function: ATP binding (GO:0005524);; Cellular Component: plasma membrane (GO:0005886);; Biological Process: response to wounding (GO:0009611);; Biological Process: response to bacterium (GO:0009617);; Biological Process: cellular response to jasmonic acid stimulus (GO:0071395);; Biological Process: cellular resp…	--|2e-34|spen:107029130|hypothetical protein	[T]	Signal transduction mechanisms	--	Receptor like protein kinase S.2 OS=Arabidopsis thaliana OX=3702 GN=LECRKS2 PE=2 SV=2	PREDICTED: receptor like protein kinase S.2 [Solanum pennellii]
Solyc03g006730.3	0.480068	8.95928	25.1522	43.3584	[RTKL]	--	Molecular Function: protein serine/threonine kinase activity (GO:0004674);; Molecular Function: calmodulin binding (GO:0005516);; Molecular Function: ATP binding (GO:0005524);; Cellular Component: plasma membrane (GO:0005886);; Biological Process: protein phosphorylation (GO:0006468);; Cellular Component: integral component of membrane (GO:0016021);; Molecular Function: carbohydrate binding (GO:0…	--|0.0|sot:102601228|hypothetical protein	--	--	Protein tyrosine kinase;; Protein kinase domain;; S-locus glycoprotein domain;; D-mannose binding lectin;; PAN-like domain;; Domain of unknown function (DUF3403);; Phosphotransferase enzyme family;; ABC1 family	G-type lectin S-receptor-like serine/threonine-protein kinase At1g61370 OS=Arabidopsis thaliana OX=3702 GN=At1g61370 PE=3 SV=2	PREDICTED: G-type lectin S-receptor-like serine/threonine-protein kinase SD1-29 [Solanum tuberosum]
Solyc05g056200.1	26.7756	628.61	384.268	419.462	[RTKL]	--	Molecular Function: transmembrane receptor protein serine/threonine kinase activity (GO:0004675);; Molecular Function: ATP binding (GO:0005524);; Cellular Component: plasma membrane (GO:0005886);; Biological Process: protein phosphorylation (GO:0006468);; Biological Process: defense response (GO:0006952);; Biological Process: cell surface receptor signaling pathway (GO:0007166);; Biological Proce…	--|0.0|sly:101249551|hypothetical protein	[T]	Signal transduction mechanisms	Protein tyrosine kinase;; Protein kinase domain	LysM domain receptor-like kinase 3 OS=Arabidopsis thaliana OX=3702 GN=LYK3 PE=2 SV=1	PREDICTED: lysM domain receptor-like kinase 3 [Solanum lycopersicum]
Solyc09g008010.3	491.423	11605.6	4702.14	3124.26	[RTKL]	--	--	--|0.0|sly:101267733|hypothetical protein	[T]	Signal transduction mechanisms	Protein tyrosine kinase;; Protein kinase domain	Serine/threonine-protein kinase PCRK1 OS=Arabidopsis thaliana OX=3702 GN=PCRK1 PE=1 SV=1	PREDICTED: probable receptor-like protein kinase At5g47070 isoform X2 [Solanum lycopersicum]
Solyc06g082920.3	2271.85	54029.7	28729	15710.3	[RTKL]	--	Molecular Function: protein kinase activity (GO:0004672);; Molecular Function: ATP binding (GO:0005524);; Cellular Component: plasma membrane (GO:0005886);; Cellular Component: plasmodesma (GO:0009506);; Cellular Component: integral component of membrane (GO:0016021);; Molecular Function: kinase activity (GO:0016301);; Biological Process: negative regulation of defense response (GO:0031348);; Mol…	--|0.0|sly:101261424|hypothetical protein	--	--	Protein kinase domain;; Protein tyrosine kinase	Probably inactive leucine-rich repeat receptor-like protein kinase At5g48380 OS=Arabidopsis thaliana OX=3702 GN=At5g48380 PE=1 SV=1	PREDICTED: probably inactive leucine-rich repeat receptor-like protein kinase At5g48380 [Solanum lycopersicum]
Solyc10g012170.3	269.142	6794.92	3081.64	1793.5	[RTKL]	--	Molecular Function: protein serine/threonine kinase activity (GO:0004674);; Molecular Function: ATP binding (GO:0005524);; Cellular Component: cytoplasm (GO:0005737);; Biological Process: pollen development (GO:0009555);;	--|0.0|sly:101255141|hypothetical protein	[T]	Signal transduction mechanisms	Protein tyrosine kinase;; Protein kinase domain	Calmodulin-binding receptor-like cytoplasmic kinase 2 OS=Arabidopsis thaliana OX=3702 GN=CRCK2 PE=2 SV=1	PREDICTED: calmodulin-binding receptor-like cytoplasmic kinase 2 isoform X2 [Solanum lycopersicum]
Solyc01g067020.4	290.498	7448.42	6905	4110.51	--	--	Molecular Function: protein kinase activity (GO:0004672);; Molecular Function: ATP binding (GO:0005524);; Cellular Component: vacuolar membrane (GO:0005774);; Cellular Component: plasma membrane (GO:0005886);; Cellular Component: plasmodesma (GO:0009506);; Cellular Component: integral component of membrane (GO:0016021);;	--|0.0|sly:100316872|hypothetical protein	--	--	Protein kinase domain;; Protein tyrosine kinase;; Leucine rich repeat;; Leucine Rich repeats (2 copies);; Leucine rich repeat N-terminal domain;; Leucine Rich Repeat	Probable inactive receptor kinase At1g48480 OS=Arabidopsis thaliana OX=3702 GN=RKL1 PE=2 SV=1	atypical receptor-like kinase 1 precursor [Solanum lycopersicum]
Solyc09g011980.1	6.22628	156.106	322.938	1425.35	--	--	Molecular Function: protein serine/threonine kinase activity (GO:0004674);; Molecular Function: ATP binding (GO:0005524);; Cellular Component: plasma membrane (GO:0005886);; Biological Process: response to salicylic acid (GO:0009751);; Cellular Component: integral component of membrane (GO:0016021);; Molecular Function: carbohydrate binding (GO:0030246);;	--|4e-80|sly:104649056|hypothetical protein	--	--	--	L-type lectin-domain containing receptor kinase IV.1 OS=Arabidopsis thaliana OX=3702 GN=LECRK41 PE=2 SV=1	PREDICTED: L-type lectin-domain containing receptor kinase IV.1-like [Solanum lycopersicum]
Solyc01g009810.3	102.198	2923.17	7094.53	9245.5	--	--	--	--|1e-139|sly:101265851|hypothetical protein	[R]	General function prediction only	Leucine rich repeat N-terminal domain;; Leucine rich repeat;; Leucine Rich Repeat	Leucine-rich repeat protein 1 OS=Capsicum annuum OX=4072 GN=LRR1 PE=1 SV=2	PREDICTED: somatic embryogenesis receptor kinase 2-like [Solanum lycopersicum]
MSTRG.8229	59.9723	1962.4	1052.75	377.593	[S]	Function unknown	Molecular Function: protein serine/threonine kinase activity (GO:0004674);; Molecular Function: ATP binding (GO:0005524);; Cellular Component: nucleus (GO:0005634);; Cellular Component: endoplasmic reticulum membrane (GO:0005789);; Cellular Component: plasma membrane (GO:0005886);; Biological Process: defense response (GO:0006952);; Cellular Component: integral component of membrane (GO:0016021);…	--|0.0|sly:101248095|hypothetical protein	--	--	Leucine rich repeat;; Leucine Rich repeats (2 copies);; Protein kinase domain;; Protein tyrosine kinase;; Leucine Rich Repeat;; Leucine rich repeat N-terminal domain	Receptor kinase-like protein Xa21 OS=Oryza sativa subsp. indica OX=39946 GN=XA21 PE=1 SV=1	PREDICTED: receptor kinase-like protein Xa21 [Solanum lycopersicum]
Solyc06g005520.4	153.717	5806.15	6735.71	4219.2	[RTKL]	--	--	--|0.0|sly:101254208|hypothetical protein	[T]	Signal transduction mechanisms	Protein kinase domain;; Protein tyrosine kinase	Serine/threonine-protein kinase PCRK1 OS=Arabidopsis thaliana OX=3702 GN=PCRK1 PE=1 SV=1	PREDICTED: probable receptor-like protein kinase At5g47070 [Solanum lycopersicum]
Solyc02g090110.3	266.003	10672.9	8884.09	8085.92	[RTKL]	--	Molecular Function: protein serine/threonine kinase activity (GO:0004674);; Molecular Function: ATP binding (GO:0005524);; Cellular Component: plasma membrane (GO:0005886);; Biological Process: cell surface receptor signaling pathway (GO:0007166);; Cellular Component: integral component of membrane (GO:0016021);;	K04733|0.0|sly:543924|K04733 IRAK4; interleukin-1 receptor-associated kinase 4 [EC:2.7.11.1]	[T]	Signal transduction mechanisms	Protein kinase domain;; Protein tyrosine kinase	Wall-associated receptor kinase-like 14 OS=Arabidopsis thaliana OX=3702 GN=WAKL14 PE=2 SV=2	wall-associated receptor kinase-like 14 precursor [Solanum lycopersicum]
Solyc07g005110.4	17.5547	718.998	1514.25	1731.54	[G]	Carbohydrate transport and metabolism	Molecular Function: protein serine/threonine kinase activity (GO:0004674);; Molecular Function: calmodulin binding (GO:0005516);; Molecular Function: ATP binding (GO:0005524);; Cellular Component: plasma membrane (GO:0005886);; Biological Process: protein phosphorylation (GO:0006468);; Cellular Component: integral component of membrane (GO:0016021);; Molecular Function: carbohydrate binding (GO:0…	--|0.0|sly:101244390|hypothetical protein	--	--	Glycosyl hydrolases family 18;; Protein tyrosine kinase;; Protein kinase domain	G-type lectin S-receptor-like serine/threonine-protein kinase At1g67520 OS=Arabidopsis thaliana OX=3702 GN=At1g67520 PE=2 SV=3	PREDICTED: putative cysteine-rich receptor-like protein kinase 35 isoform X2 [Solanum lycopersicum]
Solyc02g068540.2	10.0383	479.065	301.533	101.485	[S]	Function unknown	--	--|0.0|sly:101248746|hypothetical protein	[R]	General function prediction only	Leucine rich repeat;; Leucine Rich repeats (2 copies);; Leucine rich repeat N-terminal domain;; Leucine Rich Repeat	Receptor-like protein EIX2 OS=Solanum lycopersicum OX=4081 GN=EIX2 PE=1 SV=2	PREDICTED: leucine-rich repeat receptor protein kinase EMS1-like [Solanum lycopersicum]
Solyc07g005920.3	0	9.85996	16.4247	59.0659	[RTKL]	--	Molecular Function: protein serine/threonine kinase activity (GO:0004674);; Molecular Function: ATP binding (GO:0005524);; Cellular Component: plasma membrane (GO:0005886);; Cellular Component: integral component of membrane (GO:0016021);;	--|0.0|sly:101248214|hypothetical protein	--	--	Protein kinase domain;; Protein tyrosine kinase;; Leucine rich repeat;; Leucine Rich repeats (2 copies);; Leucine Rich Repeat;; Leucine rich repeat N-terminal domain	Putative leucine-rich repeat receptor-like serine/threonine-protein kinase At2g24130 OS=Arabidopsis thaliana OX=3702 GN=At2g24130 PE=3 SV=1	PREDICTED: putative leucine-rich repeat receptor-like serine/threonine-protein kinase At2g24130 [Solanum lycopersicum]
Solyc09g072810.3	59.6191	3020.69	781.953	517.134	[S]	Function unknown	Molecular Function: protein serine/threonine kinase activity (GO:0004674);; Molecular Function: ATP binding (GO:0005524);; Cellular Component: plasma membrane (GO:0005886);; Cellular Component: plasmodesma (GO:0009506);; Cellular Component: membrane (GO:0016020);; Cellular Component: integral component of membrane (GO:0016021);; Cellular Component: pollen tube (GO:0090406);;	--|0.0|sly:101246565|hypothetical protein	--	--	Leucine rich repeat;; Leucine Rich repeats (2 copies);; Protein kinase domain;; Protein tyrosine kinase;; Leucine Rich Repeat;; Leucine rich repeat N-terminal domain	MDIS1-interacting receptor like kinase 2 OS=Arabidopsis thaliana OX=3702 GN=MIK2 PE=1 SV=3	PREDICTED: MDIS1-interacting receptor like kinase 2-like [Solanum lycopersicum]
Solyc09g091990.3	204.371	11389.4	2233.67	1436.44	[RTKL]	--	Molecular Function: protein serine/threonine kinase activity (GO:0004674);; Molecular Function: ATP binding (GO:0005524);; Cellular Component: plasma membrane (GO:0005886);; Biological Process: response to wounding (GO:0009611);; Biological Process: response to bacterium (GO:0009617);; Biological Process: cellular response to jasmonic acid stimulus (GO:0071395);; Biological Process: cellular resp…	--|0.0|sly:104649408|hypothetical protein	[T]	Signal transduction mechanisms	Protein kinase domain;; Protein tyrosine kinase	Receptor like protein kinase S.2 OS=Arabidopsis thaliana OX=3702 GN=LECRKS2 PE=2 SV=2	PREDICTED: receptor like protein kinase S.2 [Solanum lycopersicum]
Solyc12g014350.3	144.439	8098.2	8436.25	4094.1	[RTKL]	--	Molecular Function: protein serine/threonine kinase activity (GO:0004674);; Molecular Function: ATP binding (GO:0005524);; Cellular Component: plasma membrane (GO:0005886);; Cellular Component: integral component of membrane (GO:0016021);;	--|0.0|sly:101262286|hypothetical protein	--	--	Protein tyrosine kinase;; Protein kinase domain;; Di-glucose binding within endoplasmic reticulum;; Leucine rich repeat;; Leucine Rich repeats (2 copies)	Probable LRR receptor-like serine/threonine-protein kinase At1g53430 OS=Arabidopsis thaliana OX=3702 GN=At1g53430 PE=1 SV=1	PREDICTED: probable LRR receptor-like serine/threonine-protein kinase At1g53430 isoform X1 [Solanum lycopersicum]
Solyc02g071870.4	227.864	13754.5	12458.1	6537.18	[S]	Function unknown	Molecular Function: protein serine/threonine kinase activity (GO:0004674);; Molecular Function: obsolete signal transducer, downstream of receptor, with serine/threonine kinase activity (GO:0004702);; Molecular Function: ATP binding (GO:0005524);; Cellular Component: plasma membrane (GO:0005886);; Cellular Component: integral component of membrane (GO:0016021);;	--|0.0|sly:104645872|hypothetical protein	--	--	Di-glucose binding within endoplasmic reticulum;; Protein tyrosine kinase;; Protein kinase domain;; Leucine rich repeat;; Leucine Rich repeats (2 copies);; Leucine Rich Repeat	Probable LRR receptor-like serine/threonine-protein kinase RFK1 OS=Arabidopsis thaliana OX=3702 GN=RKF1 PE=1 SV=1	PREDICTED: probable LRR receptor-like serine/threonine-protein kinase RFK1 isoform X1 [Solanum lycopersicum]
Solyc06g069650.4	8.27568	520.599	210.696	133.968	[RTKL]	--	Molecular Function: protein serine/threonine kinase activity (GO:0004674);; Molecular Function: ATP binding (GO:0005524);; Cellular Component: mitochondrion (GO:0005739);; Cellular Component: integral component of membrane (GO:0016021);; Cellular Component: mitochondrial membrane (GO:0031966);;	--|0.0|sly:101256297|hypothetical protein	--	--	Protein kinase domain;; Protein tyrosine kinase;; Leucine rich repeat;; Leucine Rich repeats (2 copies);; Leucine rich repeat N-terminal domain;; Leucine Rich Repeat	Probable LRR receptor-like serine/threonine-protein kinase At1g74360 OS=Arabidopsis thaliana OX=3702 GN=At1g74360 PE=1 SV=1	PREDICTED: probable LRR receptor-like serine/threonine-protein kinase At1g74360 [Solanum lycopersicum]
Solyc04g077300.3	244.021	15982.5	7856.56	4988.52	--	--	Molecular Function: protein serine/threonine kinase activity (GO:0004674);; Molecular Function: calmodulin binding (GO:0005516);; Molecular Function: ATP binding (GO:0005524);; Cellular Component: plasma membrane (GO:0005886);; Biological Process: protein phosphorylation (GO:0006468);; Molecular Function: carbohydrate binding (GO:0030246);; Biological Process: recognition of pollen (GO:0048544);;	--|0.0|sot:102604991|hypothetical protein	--	--	S-locus glycoprotein domain;; PAN-like domain;; Protein tyrosine kinase;; Protein kinase domain;; D-mannose binding lectin	G-type lectin S-receptor-like serine/threonine-protein kinase At4g27290 OS=Arabidopsis thaliana OX=3702 GN=At4g27290 PE=3 SV=4	PREDICTED: G-type lectin S-receptor-like serine/threonine-protein kinase At4g27290 isoform X3 [Solanum tuberosum]
Solyc04g077310.3	244.021	15982.5	7856.56	4988.52	[RTKL]	--	Molecular Function: protein serine/threonine kinase activity (GO:0004674);; Molecular Function: calmodulin binding (GO:0005516);; Molecular Function: ATP binding (GO:0005524);; Cellular Component: plasma membrane (GO:0005886);; Biological Process: protein phosphorylation (GO:0006468);; Molecular Function: carbohydrate binding (GO:0030246);; Biological Process: recognition of pollen (GO:0048544);;	--|0.0|spen:107017034|hypothetical protein	--	--	D-mannose binding lectin;; Protein tyrosine kinase;; Protein kinase domain;; S-locus glycoprotein domain;; Domain of unknown function (DUF3403)	G-type lectin S-receptor-like serine/threonine-protein kinase At4g27290 OS=Arabidopsis thaliana OX=3702 GN=At4g27290 PE=3 SV=4	PREDICTED: uncharacterized protein LOC107017034 [Solanum pennellii]
MSTRG.8343	3.52531	254.233	240.57	70.8207	[S]	Function unknown	Molecular Function: transmembrane receptor protein serine/threonine kinase activity (GO:0004675);; Molecular Function: ATP binding (GO:0005524);; Cellular Component: endosome (GO:0005768);; Cellular Component: plasma membrane (GO:0005886);; Biological Process: receptor-mediated endocytosis (GO:0006898);; Cellular Component: endosome membrane (GO:0010008);; Biological Process: regulation of anion …	--|0.0|sly:101263015|hypothetical protein	--	--	Leucine rich repeat;; Protein kinase domain;; Protein tyrosine kinase;; Leucine Rich repeats (2 copies);; Leucine Rich Repeat;; Leucine rich repeat N-terminal domain	LRR receptor-like serine/threonine-protein kinase FLS2 OS=Arabidopsis thaliana OX=3702 GN=FLS2 PE=1 SV=1	PREDICTED: probable LRR receptor-like serine/threonine-protein kinase At3g47570 [Solanum lycopersicum]
Solyc02g079700.1	14.9894	1050.45	618.843	538.689	--	--	Molecular Function: protein serine/threonine kinase activity (GO:0004674);; Molecular Function: calmodulin binding (GO:0005516);; Molecular Function: ATP binding (GO:0005524);; Cellular Component: plasma membrane (GO:0005886);; Biological Process: protein phosphorylation (GO:0006468);; Cellular Component: integral component of membrane (GO:0016021);; Molecular Function: carbohydrate binding (GO:0…	--|5e-50|sly:101262282|hypothetical protein	--	--	--	G-type lectin S-receptor-like serine/threonine-protein kinase At4g03230 OS=Arabidopsis thaliana OX=3702 GN=At4g03230 PE=3 SV=3	PREDICTED: receptor-like serine/threonine-protein kinase SD1-8 [Solanum lycopersicum]
Solyc02g079710.4	14.9894	1050.45	618.843	538.689	[RTKL]	--	Molecular Function: protein serine/threonine kinase activity (GO:0004674);; Molecular Function: transmembrane receptor protein serine/threonine kinase activity (GO:0004675);; Molecular Function: ATP binding (GO:0005524);; Cellular Component: vacuole (GO:0005773);; Cellular Component: plasma membrane (GO:0005886);; Biological Process: protein phosphorylation (GO:0006468);; Cellular Component: plas…	--|0.0|sly:101262282|hypothetical protein	--	--	Protein tyrosine kinase;; Protein kinase domain;; D-mannose binding lectin;; S-locus glycoprotein domain;; PAN-like domain	Receptor-like serine/threonine-protein kinase SD1-8 OS=Arabidopsis thaliana OX=3702 GN=SD18 PE=1 SV=1	PREDICTED: receptor-like serine/threonine-protein kinase SD1-8 [Solanum lycopersicum]
Solyc05g005050.3	50.7992	3564.08	3474.09	1327.24	--	--	Molecular Function: protein serine/threonine kinase activity (GO:0004674);; Molecular Function: ATP binding (GO:0005524);; Cellular Component: plasma membrane (GO:0005886);; Cellular Component: integral component of membrane (GO:0016021);;	--|0.0|sly:101244952|hypothetical protein	--	--	Salt stress response/antifungal	Cysteine-rich receptor-like protein kinase 3 OS=Arabidopsis thaliana OX=3702 GN=CRK3 PE=2 SV=1	PREDICTED: cysteine-rich receptor-like protein kinase 3 [Solanum lycopersicum]
Solyc05g005060.3	50.7992	3564.08	3474.09	1327.24	[RTKL]	--	Molecular Function: protein serine/threonine kinase activity (GO:0004674);; Molecular Function: ATP binding (GO:0005524);; Cellular Component: plasma membrane (GO:0005886);; Cellular Component: integral component of membrane (GO:0016021);;	--|0.0|sly:101244952|hypothetical protein	--	--	Protein tyrosine kinase;; Protein kinase domain	Cysteine-rich receptor-like protein kinase 3 OS=Arabidopsis thaliana OX=3702 GN=CRK3 PE=2 SV=1	PREDICTED: cysteine-rich receptor-like protein kinase 3 [Solanum lycopersicum]
Solyc03g119230.1	83.795	6172.3	4050.82	2124.33	--	--	Molecular Function: protein serine/threonine kinase activity (GO:0004674);; Molecular Function: ATP binding (GO:0005524);; Cellular Component: plasma membrane (GO:0005886);; Biological Process: cell surface receptor signaling pathway (GO:0007166);; Cellular Component: integral component of membrane (GO:0016021);; Molecular Function: polysaccharide binding (GO:0030247);; Biological Process: cellul…	--|0.0|sly:101247005|hypothetical protein	[T]	Signal transduction mechanisms	Wall-associated receptor kinase C-terminal;; Wall-associated receptor kinase galacturonan-binding	LEAF RUST 10 DISEASE-RESISTANCE LOCUS RECEPTOR-LIKE PROTEIN KINASE-like 1.2 OS=Arabidopsis thaliana OX=3702 GN=LRK10L-1.2 PE=2 SV=3	PREDICTED: LEAF RUST 10 DISEASE-RESISTANCE LOCUS RECEPTOR-LIKE PROTEIN KINASE-like 1.2 isoform X2 [Solanum lycopersicum]
Solyc03g119240.3	83.795	6172.3	4050.82	2124.33	[RTKL]	--	Molecular Function: protein serine/threonine kinase activity (GO:0004674);; Molecular Function: ATP binding (GO:0005524);; Cellular Component: plasma membrane (GO:0005886);; Biological Process: cell surface receptor signaling pathway (GO:0007166);; Cellular Component: integral component of membrane (GO:0016021);; Molecular Function: polysaccharide binding (GO:0030247);; Biological Process: cellul…	--|0.0|sly:101247005|hypothetical protein	[T]	Signal transduction mechanisms	Protein kinase domain;; Protein tyrosine kinase;; Wall-associated receptor kinase galacturonan-binding;; Wall-associated receptor kinase C-terminal	LEAF RUST 10 DISEASE-RESISTANCE LOCUS RECEPTOR-LIKE PROTEIN KINASE-like 1.2 OS=Arabidopsis thaliana OX=3702 GN=LRK10L-1.2 PE=2 SV=3	PREDICTED: probable serine/threonine-protein kinase At1g18390 isoform X1 [Solanum tuberosum]
Solyc03g006770.4	1.76265	153.275	336.899	878.446	[RTKL]	--	Molecular Function: protein serine/threonine kinase activity (GO:0004674);; Molecular Function: transmembrane receptor protein serine/threonine kinase activity (GO:0004675);; Molecular Function: ATP binding (GO:0005524);; Cellular Component: vacuole (GO:0005773);; Cellular Component: plasma membrane (GO:0005886);; Biological Process: protein phosphorylation (GO:0006468);; Cellular Component: plas…	--|0.0|sly:101252749|hypothetical protein	--	--	Protein tyrosine kinase;; Protein kinase domain;; S-locus glycoprotein domain;; D-mannose binding lectin;; PAN-like domain;; Domain of unknown function (DUF3403);; Receptor serine/threonine kinase	Receptor-like serine/threonine-protein kinase SD1-8 OS=Arabidopsis thaliana OX=3702 GN=SD18 PE=1 SV=1	PREDICTED: receptor-like serine/threonine-protein kinase SD1-8 [Solanum lycopersicum]
Solyc12g006840.2	127.569	9816.03	5643.11	3342.14	[RTKL]	--	Molecular Function: protein serine/threonine kinase activity (GO:0004674);; Molecular Function: calmodulin binding (GO:0005516);; Molecular Function: ATP binding (GO:0005524);; Cellular Component: plasma membrane (GO:0005886);; Biological Process: protein phosphorylation (GO:0006468);; Biological Process: response to fungus (GO:0009620);; Cellular Component: integral component of membrane (GO:001…	--|0.0|sly:101261691|hypothetical protein	--	--	Protein tyrosine kinase;; Protein kinase domain;; D-mannose binding lectin;; PAN-like domain	G-type lectin S-receptor-like serine/threonine-protein kinase CES101 OS=Arabidopsis thaliana OX=3702 GN=CES101 PE=2 SV=2	PREDICTED: G-type lectin S-receptor-like serine/threonine-protein kinase CES101 [Solanum lycopersicum]
Solyc05g012430.1	8.32563	677.992	398.688	228.504	--	--	Molecular Function: protein serine/threonine kinase activity (GO:0004674);; Molecular Function: ATP binding (GO:0005524);; Cellular Component: plasma membrane (GO:0005886);; Cellular Component: plasmodesma (GO:0009506);; Cellular Component: membrane (GO:0016020);; Cellular Component: integral component of membrane (GO:0016021);; Cellular Component: pollen tube (GO:0090406);;	--|0.0|sly:101264120|hypothetical protein	--	--	Leucine rich repeat;; Leucine Rich repeats (2 copies);; Leucine rich repeat N-terminal domain;; Leucine Rich Repeat	MDIS1-interacting receptor like kinase 2 OS=Arabidopsis thaliana OX=3702 GN=MIK2 PE=1 SV=3	PREDICTED: LOW QUALITY PROTEIN: probable leucine-rich repeat receptor-like protein kinase At1g35710 [Solanum lycopersicum]
Solyc07g008600.1	23.9316	1906.87	798.476	482.945	[S]	Function unknown	--	--|0.0|sly:101256986|hypothetical protein	[R]	General function prediction only	Leucine rich repeat;; Leucine Rich repeats (2 copies);; Leucine Rich Repeat;; Leucine Rich repeat;; Leucine rich repeat N-terminal domain	Receptor-like protein EIX1 OS=Solanum lycopersicum OX=4081 GN=EIX1 PE=2 SV=2	PREDICTED: probable leucine-rich repeat receptor-like protein kinase At2g33170 [Solanum lycopersicum]
Solyc02g072400.1	7.15053	612.789	670.471	83.439	[S]	Function unknown	Molecular Function: transmembrane receptor protein serine/threonine kinase activity (GO:0004675);; Molecular Function: ATP binding (GO:0005524);; Cellular Component: endosome (GO:0005768);; Cellular Component: plasma membrane (GO:0005886);; Biological Process: receptor-mediated endocytosis (GO:0006898);; Cellular Component: endosome membrane (GO:0010008);; Biological Process: regulation of anion …	K13420|0.0|sly:104645862|K13420 FLS2; LRR receptor-like serine/threonine-protein kinase FLS2 [EC:2.7.11.1]	--	--	Leucine rich repeat;; Leucine Rich repeats (2 copies);; Protein kinase domain;; Protein tyrosine kinase;; Leucine rich repeat N-terminal domain;; Leucine Rich Repeat	LRR receptor-like serine/threonine-protein kinase FLS2 OS=Arabidopsis thaliana OX=3702 GN=FLS2 PE=1 SV=1	PREDICTED: probable LRR receptor-like serine/threonine-protein kinase At3g47570 [Solanum lycopersicum]
Solyc02g080090.1	25.4642	2137.53	5409.4	3310.55	[RTKL]	--	Molecular Function: protein serine/threonine kinase activity (GO:0004674);; Molecular Function: ATP binding (GO:0005524);; Cellular Component: plasma membrane (GO:0005886);; Biological Process: protein phosphorylation (GO:0006468);; Cellular Component: integral component of membrane (GO:0016021);; Biological Process: defense response to bacterium (GO:0042742);;	--|1e-132|sot:102597413|hypothetical protein	--	--	Protein kinase domain;; Protein tyrosine kinase;; Salt stress response/antifungal	Cysteine-rich receptor-like protein kinase 10 OS=Arabidopsis thaliana OX=3702 GN=CRK10 PE=1 SV=3	hypothetical protein CQW23_04670 [Capsicum baccatum]
Solyc02g072070.4	6.46307	560.276	556.715	913.145	[RTKL]	--	Molecular Function: protein kinase activity (GO:0004672);; Molecular Function: protein serine/threonine kinase activity (GO:0004674);; Molecular Function: calmodulin binding (GO:0005516);; Molecular Function: ATP binding (GO:0005524);; Cellular Component: plasma membrane (GO:0005886);; Cellular Component: integral component of membrane (GO:0016021);; Molecular Function: carbohydrate binding (GO:0…	--|0.0|sly:104645867|hypothetical protein	--	--	Protein kinase domain;; Protein tyrosine kinase	G-type lectin S-receptor-like serine/threonine-protein kinase SD2-5 OS=Arabidopsis thaliana OX=3702 GN=SD25 PE=1 SV=1	PREDICTED: G-type lectin S-receptor-like serine/threonine-protein kinase SD2-5 [Solanum lycopersicum]
Solyc11g008950.1	0	18.073	27.0889	194.283	--	--	--	--|4e-09|cann:107849498|hypothetical protein	--	--	--	--	PREDICTED: probable LRR receptor-like serine/threonine-protein kinase At3g47570 [Capsicum annuum]
Solyc01g106500.4	101.537	9409.03	7298.79	6360.69	[S]	Function unknown	--	--|0.0|sly:101255038|hypothetical protein	--	--	Leucine rich repeat;; Leucine Rich repeats (2 copies);; Leucine rich repeat N-terminal domain;; Leucine Rich Repeat	Receptor-like protein kinase 7 OS=Arabidopsis thaliana OX=3702 GN=RLK7 PE=1 SV=1	PREDICTED: receptor-like protein kinase HAIKU2 [Solanum lycopersicum]
Solyc05g008310.4	137.103	12833.4	3677.26	2048.89	[RTKL]	--	Molecular Function: protein serine/threonine kinase activity (GO:0004674);; Molecular Function: calmodulin binding (GO:0005516);; Molecular Function: ATP binding (GO:0005524);; Cellular Component: plasma membrane (GO:0005886);; Biological Process: protein phosphorylation (GO:0006468);; Molecular Function: carbohydrate binding (GO:0030246);; Biological Process: recognition of pollen (GO:0048544);;	--|0.0|sly:101258749|hypothetical protein	--	--	Protein tyrosine kinase;; Protein kinase domain;; S-locus glycoprotein domain;; D-mannose binding lectin;; PAN-like domain	G-type lectin S-receptor-like serine/threonine-protein kinase At4g27290 OS=Arabidopsis thaliana OX=3702 GN=At4g27290 PE=3 SV=4	PREDICTED: G-type lectin S-receptor-like serine/threonine-protein kinase At4g27290 [Solanum lycopersicum]
Solyc09g014720.3	14.8675	1435.21	498.859	193.787	[RTKL]	--	Molecular Function: protein serine/threonine kinase activity (GO:0004674);; Molecular Function: calcium ion binding (GO:0005509);; Molecular Function: ATP binding (GO:0005524);; Cellular Component: cell (GO:0005623);; Biological Process: cell surface receptor signaling pathway (GO:0007166);; Biological Process: oligosaccharide metabolic process (GO:0009311);; Biological Process: response to salic…	--|0.0|sly:101263242|hypothetical protein	--	--	Protein kinase domain;; Protein tyrosine kinase;; Wall-associated receptor kinase galacturonan-binding;; Calcium-binding EGF domain;; Complement Clr-like EGF-like;; EGF-like domain	Wall-associated receptor kinase 2 OS=Arabidopsis thaliana OX=3702 GN=WAK2 PE=1 SV=1	PREDICTED: wall-associated receptor kinase 2-like [Solanum lycopersicum]
Solyc07g053080.4	0.881327	100.12	35.53	27.2304	[RTKL]	--	Molecular Function: protein serine/threonine kinase activity (GO:0004674);; Molecular Function: calmodulin binding (GO:0005516);; Molecular Function: ATP binding (GO:0005524);; Cellular Component: plasma membrane (GO:0005886);; Biological Process: protein phosphorylation (GO:0006468);; Cellular Component: integral component of membrane (GO:0016021);; Molecular Function: carbohydrate binding (GO:0…	--|0.0|sly:101243729|hypothetical protein	--	--	Protein tyrosine kinase;; Protein kinase domain;; D-mannose binding lectin;; S-locus glycoprotein domain;; PAN-like domain	G-type lectin S-receptor-like serine/threonine-protein kinase B120 OS=Arabidopsis thaliana OX=3702 GN=B120 PE=2 SV=1	PREDICTED: G-type lectin S-receptor-like serine/threonine-protein kinase B120 [Solanum lycopersicum]
Solyc10g006710.4	29.4779	2843.73	1843.32	2553.08	[RTKL]	--	Molecular Function: protein serine/threonine kinase activity (GO:0004674);; Molecular Function: calmodulin binding (GO:0005516);; Molecular Function: ATP binding (GO:0005524);; Cellular Component: plasma membrane (GO:0005886);; Biological Process: protein phosphorylation (GO:0006468);; Molecular Function: carbohydrate binding (GO:0030246);; Biological Process: recognition of pollen (GO:0048544);;	--|0.0|sly:109121373|hypothetical protein	--	--	Protein tyrosine kinase;; Protein kinase domain;; S-locus glycoprotein domain;; PAN-like domain;; Domain of unknown function (DUF3403)	G-type lectin S-receptor-like serine/threonine-protein kinase At4g27290 OS=Arabidopsis thaliana OX=3702 GN=At4g27290 PE=3 SV=4	PREDICTED: G-type lectin S-receptor-like serine/threonine-protein kinase At4g27290 isoform X1 [Solanum lycopersicum]
Solyc03g111540.2	22.7277	2259.42	1254.24	578.575	[RTKL]	--	Molecular Function: protein serine/threonine kinase activity (GO:0004674);; Molecular Function: ATP binding (GO:0005524);; Cellular Component: plasma membrane (GO:0005886);; Biological Process: protein phosphorylation (GO:0006468);; Cellular Component: integral component of membrane (GO:0016021);; Biological Process: defense response to bacterium (GO:0042742);;	--|0.0|sly:101262201|hypothetical protein	--	--	Protein tyrosine kinase;; Protein kinase domain;; Salt stress response/antifungal;; Domain of unknown function (DUF3403)	Cysteine-rich receptor-like protein kinase 10 OS=Arabidopsis thaliana OX=3702 GN=CRK10 PE=1 SV=3	PREDICTED: putative receptor-like protein kinase At4g00960 [Solanum lycopersicum]
Solyc03g007790.3	5.68183	554.115	53.7565	610.656	[RTKL]	--	Molecular Function: protein serine/threonine kinase activity (GO:0004674);; Molecular Function: calmodulin binding (GO:0005516);; Molecular Function: ATP binding (GO:0005524);; Cellular Component: plasma membrane (GO:0005886);; Biological Process: protein phosphorylation (GO:0006468);; Cellular Component: integral component of membrane (GO:0016021);; Molecular Function: carbohydrate binding (GO:0…	--|0.0|sly:101261889|hypothetical protein	--	--	Protein kinase domain;; Protein tyrosine kinase;; D-mannose binding lectin;; S-locus glycoprotein domain	G-type lectin S-receptor-like serine/threonine-protein kinase At5g24080 OS=Arabidopsis thaliana OX=3702 GN=At5g24080 PE=2 SV=1	PREDICTED: G-type lectin S-receptor-like serine/threonine-protein kinase At5g24080 [Solanum lycopersicum]
Solyc02g071820.4	141.883	15983.5	23141.7	7759.02	[RTKL]	--	Molecular Function: protein serine/threonine kinase activity (GO:0004674);; Molecular Function: ATP binding (GO:0005524);; Cellular Component: plasma membrane (GO:0005886);; Cellular Component: integral component of membrane (GO:0016021);;	--|0.0|sly:101253557|hypothetical protein	--	--	Protein tyrosine kinase;; Protein kinase domain;; Di-glucose binding within endoplasmic reticulum;; Leucine rich repeat;; Leucine Rich repeats (2 copies);; Leucine Rich Repeat	Probable LRR receptor-like serine/threonine-protein kinase At1g07650 OS=Arabidopsis thaliana OX=3702 GN=At1g07650 PE=1 SV=1	PREDICTED: probable LRR receptor-like serine/threonine-protein kinase At1g07650 [Solanum lycopersicum]
Solyc02g086270.4	176.748	21711.6	9934.08	6718.84	[RTKL]	--	Molecular Function: protein serine/threonine kinase activity (GO:0004674);; Molecular Function: ATP binding (GO:0005524);; Cellular Component: plasma membrane (GO:0005886);; Biological Process: cell surface receptor signaling pathway (GO:0007166);; Cellular Component: integral component of membrane (GO:0016021);;	--|0.0|sly:101262274|hypothetical protein	[T]	Signal transduction mechanisms	Protein kinase domain;; Protein tyrosine kinase;; Wall-associated receptor kinase galacturonan-binding	LEAF RUST 10 DISEASE-RESISTANCE LOCUS RECEPTOR-LIKE PROTEIN KINASE-like 1.4 OS=Arabidopsis thaliana OX=3702 GN=LRK10L-1.4 PE=2 SV=2	PREDICTED: LEAF RUST 10 DISEASE-RESISTANCE LOCUS RECEPTOR-LIKE PROTEIN KINASE-like 1.4 isoform X1 [Solanum lycopersicum]
Solyc02g079540.2	2.93776	393.826	341.846	1189.28	[RTKL]	--	Molecular Function: protein serine/threonine kinase activity (GO:0004674);; Molecular Function: calmodulin binding (GO:0005516);; Molecular Function: ATP binding (GO:0005524);; Cellular Component: plasma membrane (GO:0005886);; Biological Process: protein phosphorylation (GO:0006468);; Cellular Component: integral component of membrane (GO:0016021);; Molecular Function: carbohydrate binding (GO:0…	--|0.0|sly:101264400|hypothetical protein	--	--	Protein tyrosine kinase;; Protein kinase domain;; S-locus glycoprotein domain;; D-mannose binding lectin;; PAN-like domain;; Domain of unknown function (DUF3403)	G-type lectin S-receptor-like serine/threonine-protein kinase At1g11330 OS=Arabidopsis thaliana OX=3702 GN=At1g11330 PE=1 SV=3	PREDICTED: G-type lectin S-receptor-like serine/threonine-protein kinase At1g11330 [Solanum lycopersicum]
Solyc03g115610.3	167.326	22383.8	8609.78	5714.65	[RTKL]	--	Molecular Function: protein serine/threonine kinase activity (GO:0004674);; Molecular Function: ATP binding (GO:0005524);; Cellular Component: mitochondrion (GO:0005739);; Cellular Component: integral component of membrane (GO:0016021);; Cellular Component: mitochondrial membrane (GO:0031966);;	--|0.0|sly:101255483|hypothetical protein	--	--	Protein kinase domain;; Protein tyrosine kinase;; Leucine rich repeat;; Leucine Rich repeats (2 copies);; Leucine Rich Repeat;; Leucine Rich repeat;; Leucine rich repeat N-terminal domain	Probable LRR receptor-like serine/threonine-protein kinase At1g74360 OS=Arabidopsis thaliana OX=3702 GN=At1g74360 PE=1 SV=1	PREDICTED: probable LRR receptor-like serine/threonine-protein kinase At1g74360 [Solanum lycopersicum]
Solyc12g008500.2	111.089	15833.8	10294.3	12474.2	[S]	Function unknown	Molecular Function: protein kinase activity (GO:0004672);; Molecular Function: protein serine/threonine kinase activity (GO:0004674);; Molecular Function: transmembrane receptor protein tyrosine kinase activity (GO:0004714);; Molecular Function: ATP binding (GO:0005524);; Cellular Component: plasma membrane (GO:0005886);; Biological Process: lateral root morphogenesis (GO:0010102);; Biological Pr…	--|0.0|sly:101260016|hypothetical protein	--	--	Protein kinase domain;; Protein tyrosine kinase;; Leucine rich repeat;; Leucine Rich repeats (2 copies);; Leucine Rich Repeat	Receptor-like protein kinase 5 OS=Arabidopsis thaliana OX=3702 GN=RLK5 PE=1 SV=1	PREDICTED: receptor-like protein kinase 5 [Solanum lycopersicum]
Solyc07g006770.2	27.6714	4544.28	1652.36	956.734	[S]	Function unknown	Molecular Function: protein serine/threonine kinase activity (GO:0004674);; Molecular Function: ATP binding (GO:0005524);; Cellular Component: nucleus (GO:0005634);; Cellular Component: endoplasmic reticulum membrane (GO:0005789);; Cellular Component: plasma membrane (GO:0005886);; Biological Process: defense response (GO:0006952);; Cellular Component: integral component of membrane (GO:0016021);…	--|0.0|sly:101243723|hypothetical protein	--	--	Leucine rich repeat;; Protein kinase domain;; Protein tyrosine kinase;; Leucine Rich repeats (2 copies);; Leucine Rich Repeat;; Leucine rich repeat N-terminal domain;; TMEM154 protein family	Receptor kinase-like protein Xa21 OS=Oryza sativa subsp. indica OX=39946 GN=XA21 PE=1 SV=1	PREDICTED: probable LRR receptor-like serine/threonine-protein kinase At3g47570 [Solanum lycopersicum]
Solyc06g076910.3	1.1751	225.076	107.849	91.5589	[S]	Function unknown	Molecular Function: protein serine/threonine kinase activity (GO:0004674);; Molecular Function: ATP binding (GO:0005524);; Cellular Component: plasma membrane (GO:0005886);; Cellular Component: integral component of membrane (GO:0016021);;	--|0.0|sly:101246542|hypothetical protein	--	--	Protein kinase domain;; Protein tyrosine kinase;; Leucine rich repeat;; Leucine Rich repeats (2 copies);; Leucine Rich Repeat;; Leucine rich repeat N-terminal domain	Putative receptor-like protein kinase At3g47110 OS=Arabidopsis thaliana OX=3702 GN=At3g47110 PE=3 SV=1	PREDICTED: putative receptor-like protein kinase At3g47110 [Solanum lycopersicum]
Solyc12g088040.2	35.3455	7216.79	4174.64	2412.56	[RTKL]	--	Molecular Function: protein serine/threonine kinase activity (GO:0004674);; Molecular Function: ATP binding (GO:0005524);; Cellular Component: plasma membrane (GO:0005886);; Biological Process: cell surface receptor signaling pathway (GO:0007166);; Cellular Component: integral component of membrane (GO:0016021);; Molecular Function: polysaccharide binding (GO:0030247);;	--|0.0|sly:101250873|hypothetical protein	[T]	Signal transduction mechanisms	Protein tyrosine kinase;; Protein kinase domain;; Wall-associated receptor kinase galacturonan-binding	Wall-associated receptor kinase-like 20 OS=Arabidopsis thaliana OX=3702 GN=WAKL20 PE=2 SV=1	PREDICTED: wall-associated receptor kinase-like 20 [Solanum lycopersicum]
Solyc07g055410.2	0.293776	92.8453	41.5585	40.8624	--	--	Molecular Function: protein kinase activity (GO:0004672);; Molecular Function: protein serine/threonine kinase activity (GO:0004674);; Molecular Function: calmodulin binding (GO:0005516);; Molecular Function: ATP binding (GO:0005524);; Cellular Component: plasma membrane (GO:0005886);; Cellular Component: integral component of membrane (GO:0016021);; Molecular Function: carbohydrate binding (GO:0…	--|2e-44|sot:102583737|hypothetical protein	--	--	Protein tyrosine kinase;; Protein kinase domain	G-type lectin S-receptor-like serine/threonine-protein kinase SD2-5 OS=Arabidopsis thaliana OX=3702 GN=SD25 PE=1 SV=1	G-type lectin S-receptor-like serine/threonine-protein kinase SD2-5 [Capsicum chinense]
Solyc02g031790.3	22.0391	6311.09	2108.09	1282.08	[S]	Function unknown	Molecular Function: transmembrane receptor protein serine/threonine kinase activity (GO:0004675);; Molecular Function: ATP binding (GO:0005524);; Cellular Component: endosome (GO:0005768);; Cellular Component: plasma membrane (GO:0005886);; Biological Process: receptor-mediated endocytosis (GO:0006898);; Cellular Component: endosome membrane (GO:0010008);; Biological Process: regulation of anion …	K13420|0.0|sly:101260980|K13420 FLS2; LRR receptor-like serine/threonine-protein kinase FLS2 [EC:2.7.11.1]	--	--	Leucine rich repeat;; Leucine Rich repeats (2 copies);; Protein kinase domain;; Protein tyrosine kinase;; Leucine Rich Repeat;; Leucine rich repeat N-terminal domain	LRR receptor-like serine/threonine-protein kinase FLS2 OS=Arabidopsis thaliana OX=3702 GN=FLS2 PE=1 SV=1	PREDICTED: probable LRR receptor-like serine/threonine-protein kinase At3g47570 [Solanum lycopersicum]
Solyc07g055400.2	6.95017	2099.82	988.517	258.029	[RTKL]	--	Molecular Function: protein kinase activity (GO:0004672);; Molecular Function: protein serine/threonine kinase activity (GO:0004674);; Molecular Function: calmodulin binding (GO:0005516);; Molecular Function: ATP binding (GO:0005524);; Cellular Component: plasma membrane (GO:0005886);; Cellular Component: integral component of membrane (GO:0016021);; Molecular Function: carbohydrate binding (GO:0…	--|1e-138|spen:107024636|hypothetical protein	--	--	Protein kinase domain;; Protein tyrosine kinase	G-type lectin S-receptor-like serine/threonine-protein kinase SD2-5 OS=Arabidopsis thaliana OX=3702 GN=SD25 PE=1 SV=1	PREDICTED: G-type lectin S-receptor-like serine/threonine-protein kinase SD2-5 [Solanum pennellii]
Solyc07g063730.3	15.4262	4909.59	5631.14	3926.8	[RTKL]	--	Molecular Function: protein serine/threonine kinase activity (GO:0004674);; Molecular Function: calmodulin binding (GO:0005516);; Molecular Function: ATP binding (GO:0005524);; Cellular Component: plasma membrane (GO:0005886);; Biological Process: protein phosphorylation (GO:0006468);; Molecular Function: carbohydrate binding (GO:0030246);; Biological Process: recognition of pollen (GO:0048544);;	--|0.0|sly:101244686|hypothetical protein	--	--	Protein kinase domain;; Protein tyrosine kinase;; D-mannose binding lectin;; S-locus glycoprotein domain;; PAN-like domain;; Domain of unknown function (DUF3403)	G-type lectin S-receptor-like serine/threonine-protein kinase At4g27290 OS=Arabidopsis thaliana OX=3702 GN=At4g27290 PE=3 SV=4	PREDICTED: LOW QUALITY PROTEIN: uncharacterized protein LOC101244686 [Solanum lycopersicum]
Solyc02g079530.4	26.9909	9060.32	2766.55	1878.63	[RTKL]	--	Molecular Function: protein serine/threonine kinase activity (GO:0004674);; Molecular Function: calmodulin binding (GO:0005516);; Molecular Function: ATP binding (GO:0005524);; Cellular Component: plasma membrane (GO:0005886);; Biological Process: protein phosphorylation (GO:0006468);; Cellular Component: integral component of membrane (GO:0016021);; Molecular Function: carbohydrate binding (GO:0…	--|0.0|sly:101264400|hypothetical protein	--	--	Protein tyrosine kinase;; Protein kinase domain;; S-locus glycoprotein domain;; D-mannose binding lectin;; PAN-like domain;; Domain of unknown function (DUF3403)	G-type lectin S-receptor-like serine/threonine-protein kinase At1g11330 OS=Arabidopsis thaliana OX=3702 GN=At1g11330 PE=1 SV=3	PREDICTED: G-type lectin S-receptor-like serine/threonine-protein kinase At1g11330 [Solanum lycopersicum]
Solyc01g007960.3	33.5181	13750.2	4924.32	2798.11	[RTKL]	--	Molecular Function: protein serine/threonine kinase activity (GO:0004674);; Molecular Function: ATP binding (GO:0005524);; Cellular Component: plasma membrane (GO:0005886);; Cellular Component: plasmodesma (GO:0009506);; Biological Process: response to ozone (GO:0010193);; Cellular Component: integral component of membrane (GO:0016021);; Biological Process: protein autophosphorylation (GO:0046777…	--|0.0|sly:101258481|hypothetical protein	--	--	Protein kinase domain;; Protein tyrosine kinase;; Salt stress response/antifungal	Cysteine-rich receptor-like protein kinase 2 OS=Arabidopsis thaliana OX=3702 GN=CRK2 PE=2 SV=1	PREDICTED: cysteine-rich receptor-like protein kinase 2 [Solanum lycopersicum]
Solyc11g072140.3	8.98514	4397.03	362.599	117.227	[RTKL]	--	Molecular Function: protein serine/threonine kinase activity (GO:0004674);; Molecular Function: calcium ion binding (GO:0005509);; Molecular Function: ATP binding (GO:0005524);; Biological Process: cell surface receptor signaling pathway (GO:0007166);; Cellular Component: integral component of membrane (GO:0016021);; Molecular Function: polysaccharide binding (GO:0030247);;	--|0.0|sly:101262780|hypothetical protein	--	--	Protein kinase domain;; Protein tyrosine kinase;; Wall-associated receptor kinase galacturonan-binding;; Calcium-binding EGF domain;; Wall-associated kinase	Wall-associated receptor kinase 3 OS=Arabidopsis thaliana OX=3702 GN=WAK3 PE=2 SV=2	PREDICTED: wall-associated receptor kinase 3-like [Solanum lycopersicum]
MSTRG.4327	0	111.186	578.9	473.236	--	--	Molecular Function: protein kinase activity (GO:0004672);; Molecular Function: protein serine/threonine kinase activity (GO:0004674);; Molecular Function: ATP binding (GO:0005524);; Cellular Component: plasma membrane (GO:0005886);; Biological Process: protein phosphorylation (GO:0006468);; Biological Process: response to oxidative stress (GO:0006979);; Biological Process: defense response to bac…	--|1e-23|sly:101264083|hypothetical protein	--	--	--	Cysteine-rich receptor-like protein kinase 11 OS=Arabidopsis thaliana OX=3702 GN=CRK11 PE=2 SV=2	PREDICTED: cysteine-rich receptor-like protein kinase 10 isoform X2 [Solanum lycopersicum]
Solyc03g096190.2	0.587552	409.407	514.024	430.221	[S]	Function unknown	Molecular Function: protein serine/threonine kinase activity (GO:0004674);; Molecular Function: ATP binding (GO:0005524);; Cellular Component: plasma membrane (GO:0005886);; Cellular Component: integral component of membrane (GO:0016021);;	--|0.0|spen:107013533|hypothetical protein	--	--	Protein kinase domain;; Protein tyrosine kinase;; Leucine rich repeat;; Leucine Rich repeats (2 copies);; Leucine rich repeat N-terminal domain	Probable LRR receptor-like serine/threonine-protein kinase At3g47570 OS=Arabidopsis thaliana OX=3702 GN=At3g47570 PE=2 SV=1	PREDICTED: probable LRR receptor-like serine/threonine-protein kinase At3g47570 [Solanum lycopersicum]
Solyc07g055415.1	0.293776	284.889	127.8	49.6617	--	--	--	--|3e-97|sot:102582520|hypothetical protein	--	--	D-mannose binding lectin;; S-locus glycoprotein domain	EP1-like glycoprotein 2 OS=Arabidopsis thaliana OX=3702 GN=At1g78830 PE=1 SV=1	PREDICTED: G-type lectin S-receptor-like serine/threonine-protein kinase SD2-5 [Solanum tuberosum]
Solyc07g063710.2	1.46888	1276.6	915.88	864.633	[RTKL]	--	Molecular Function: protein serine/threonine kinase activity (GO:0004674);; Molecular Function: calmodulin binding (GO:0005516);; Molecular Function: ATP binding (GO:0005524);; Cellular Component: plasma membrane (GO:0005886);; Biological Process: protein phosphorylation (GO:0006468);; Molecular Function: carbohydrate binding (GO:0030246);; Biological Process: recognition of pollen (GO:0048544);;	--|0.0|sly:101244973|hypothetical protein	--	--	Protein kinase domain;; Protein tyrosine kinase;; S-locus glycoprotein domain;; D-mannose binding lectin;; PAN-like domain;; Domain of unknown function (DUF3403)	G-type lectin S-receptor-like serine/threonine-protein kinase At4g27290 OS=Arabidopsis thaliana OX=3702 GN=At4g27290 PE=3 SV=4	PREDICTED: uncharacterized protein LOC101244973 [Solanum lycopersicum]
Solyc10g006720.4	0	253.907	220.826	262.668	[RTKL]	--	Molecular Function: protein serine/threonine kinase activity (GO:0004674);; Molecular Function: calmodulin binding (GO:0005516);; Molecular Function: ATP binding (GO:0005524);; Cellular Component: plasma membrane (GO:0005886);; Biological Process: protein phosphorylation (GO:0006468);; Molecular Function: carbohydrate binding (GO:0030246);; Biological Process: recognition of pollen (GO:0048544);;	--|0.0|sly:101244232|hypothetical protein	--	--	Protein tyrosine kinase;; Protein kinase domain;; D-mannose binding lectin;; S-locus glycoprotein domain;; PAN-like domain;; Domain of unknown function (DUF3403)	G-type lectin S-receptor-like serine/threonine-protein kinase At4g27290 OS=Arabidopsis thaliana OX=3702 GN=At4g27290 PE=3 SV=4	PREDICTED: G-type lectin S-receptor-like serine/threonine-protein kinase At4g27290 [Solanum lycopersicum]
Solyc08g016270.3	7.49425	9475.79	11085.9	18419	[S]	Function unknown	--	--|0.0|sly:112940036|hypothetical protein	[R]	General function prediction only	Leucine Rich repeats (2 copies);; Leucine rich repeat;; Leucine Rich repeat	Receptor-like protein 1 OS=Arabidopsis thaliana OX=3702 GN=RLP1 PE=2 SV=2	PREDICTED: LRR receptor-like serine/threonine-protein kinase GSO1 isoform X1 [Solanum lycopersicum]
Solyc10g005440.3	0	338.707	190.958	1182.26	[RTKL]	--	Molecular Function: protein serine/threonine kinase activity (GO:0004674);; Molecular Function: calmodulin binding (GO:0005516);; Molecular Function: ATP binding (GO:0005524);; Cellular Component: plasma membrane (GO:0005886);; Biological Process: protein phosphorylation (GO:0006468);; Cellular Component: integral component of membrane (GO:0016021);; Molecular Function: carbohydrate binding (GO:0…	--|0.0|sly:104649510|hypothetical protein	--	--	Protein tyrosine kinase;; Protein kinase domain;; D-mannose binding lectin;; S-locus glycoprotein domain;; PAN-like domain;; Domain of unknown function (DUF3403)	G-type lectin S-receptor-like serine/threonine-protein kinase B120 OS=Arabidopsis thaliana OX=3702 GN=B120 PE=2 SV=1	PREDICTED: G-type lectin S-receptor-like serine/threonine-protein kinase B120 [Solanum lycopersicum]
Solyc07g066550.4	10.0528	17519.2	13454	5445.54	[S]	Function unknown	Molecular Function: protein serine/threonine kinase activity (GO:0004674);; Molecular Function: ATP binding (GO:0005524);; Cellular Component: plasma membrane (GO:0005886);; Cellular Component: integral component of membrane (GO:0016021);;	--|0.0|sly:101255608|hypothetical protein	--	--	Protein tyrosine kinase;; Protein kinase domain;; Di-glucose binding within endoplasmic reticulum;; Leucine rich repeat;; Leucine Rich repeats (2 copies);; Leucine Rich Repeat	Probable LRR receptor-like serine/threonine-protein kinase At1g56140 OS=Arabidopsis thaliana OX=3702 GN=At1g56140 PE=2 SV=2	PREDICTED: probable LRR receptor-like serine/threonine-protein kinase At1g56140 [Solanum lycopersicum]
Solyc11g072930.3	0	11753.2	3595.94	1155.29	--	--	Molecular Function: protein serine/threonine kinase activity (GO:0004674);; Molecular Function: ATP binding (GO:0005524);; Cellular Component: plasma membrane (GO:0005886);; Cellular Component: integral component of membrane (GO:0016021);;	--|0.0|sly:101266996|hypothetical protein	--	--	Carbohydrate-binding protein of the ER;; Leucine Rich repeats (2 copies);; Leucine rich repeat	Putative leucine-rich repeat receptor-like protein kinase At2g19210 OS=Arabidopsis thaliana OX=3702 GN=At2g19210 PE=3 SV=1	PREDICTED: putative leucine-rich repeat receptor-like protein kinase At2g19210 [Solanum lycopersicum]
RLP
Solyc10g007830.1	11.5142	0	0	0	[S]	Function unknown	--	--|0.0|sly:101250057|hypothetical protein	[R]	General function prediction only	Leucine rich repeat;; Leucine Rich repeats (2 copies);; Leucine Rich Repeat	Receptor like protein 29 OS=Arabidopsis thaliana OX=3702 GN=RLP29 PE=2 SV=1	PREDICTED: protein TOO MANY MOUTHS [Solanum lycopersicum]
Solyc03g006050.4	763.97	55.6481	105.135	133.192	--	--	Cellular Component: plasma membrane (GO:0005886);; Biological Process: defense response (GO:0006952);; Biological Process: response to bacterium (GO:0009617);; Cellular Component: integral component of membrane (GO:0016021);; Biological Process: regulation of defense response (GO:0031347);; Biological Process: positive regulation of defense response to bacterium (GO:1900426);; Biological Process:…	--|1e-119|sly:101248845|hypothetical protein	[R]	General function prediction only	--	Receptor-like protein 51 OS=Arabidopsis thaliana OX=3702 GN=RLP51 PE=1 SV=1	PREDICTED: receptor-like protein 51 [Solanum lycopersicum]
Solyc08g076960.1	739.089	106.59	244.281	218.841	--	--	Molecular Function: protein phosphatase inhibitor activity (GO:0004864);; Molecular Function: signaling receptor activity (GO:0004872);; Cellular Component: nucleus (GO:0005634);; Cellular Component: cytoplasm (GO:0005737);; Cellular Component: plasma membrane (GO:0005886);; Biological Process: abscisic acid-activated signaling pathway (GO:0009738);; Molecular Function: abscisic acid binding (GO:…	K14496|1e-167|sly:101268417|K14496 PYL; abscisic acid receptor PYR/PYL family	--	--	Polyketide cyclase / dehydrase and lipid transport;; Polyketide cyclase / dehydrase and lipid transport	Abscisic acid receptor PYL1 OS=Arabidopsis thaliana OX=3702 GN=PYL1 PE=1 SV=1	PREDICTED: abscisic acid receptor PYR1-like [Solanum lycopersicum]
Solyc08g067793.1	173.387	36.1703	20.9661	27.0305	--	--	--	--|1e-31|spen:114078331|hypothetical protein	--	--	--	Receptor-like protein 9DC3 OS=Solanum pimpinellifolium OX=4084 GN=9DC3 PE=3 SV=1	PREDICTED: receptor-like protein 12 isoform X2 [Nicotiana tabacum]
Solyc01g005710.2	1667.9	526.324	505.75	378.343	--	--	--	--|1e-103|sly:112940954|hypothetical protein	[R]	General function prediction only	Leucine rich repeat N-terminal domain	Receptor-like protein Cf-9 OS=Solanum pimpinellifolium OX=4084 GN=CF-9 PE=1 SV=1	Hcr9-Avr9-hir2 [Solanum habrochaites]
Solyc01g005720.3	1667.9	526.324	505.75	378.343	[S]	Function unknown	--	--|0.0|spen:107008635|hypothetical protein	[R]	General function prediction only	Leucine rich repeat;; Leucine Rich repeats (2 copies);; Leucine Rich Repeat;; Leucine Rich repeat	Receptor-like protein Cf-9 homolog OS=Solanum lycopersicum OX=4081 GN=HCR9-0 PE=2 SV=2	PREDICTED: receptor-like protein 12 [Solanum pennellii]
Solyc12g036800.1	332.377	2283.55	9971.81	10384.9	--	--	--	--|2e-47|spen:114073890|hypothetical protein	[R]	General function prediction only	--	Receptor-like protein Cf-9 homolog OS=Solanum lycopersicum OX=4081 GN=HCR9-0 PE=2 SV=2	PREDICTED: receptor-like protein 12 [Solanum tuberosum]
Solyc02g032930.3	733.482	5323.23	5682.1	4789.19	[D]	Cell cycle control, cell division, chromosome partitioning	--	K14009|1e-150|spen:107008891|K14009 BCAP31; B-cell receptor-associated protein 31	[V]	Defense mechanisms	B-cell receptor-associated protein 31-like	--	PREDICTED: B-cell receptor-associated protein 31-like [Solanum lycopersicum]
Solyc08g016220.1	1464.72	16579.5	11067.3	8778.31	--	--	--	--|2e-61|spen:107026819|hypothetical protein	[R]	General function prediction only	Leucine rich repeat N-terminal domain	Receptor-like protein 9a OS=Arabidopsis thaliana OX=3702 GN=RLP9A PE=2 SV=1	PREDICTED: receptor-like protein 12 isoform X2 [Solanum pennellii]
Solyc12g100030.2	32.7011	410.208	546.926	111.762	[S]	Function unknown	--	--|0.0|sly:101245143|hypothetical protein	[R]	General function prediction only	Leucine rich repeat;; Leucine Rich repeats (2 copies);; Leucine Rich Repeat;; Leucine rich repeat N-terminal domain	Receptor-like protein Cf-9 OS=Solanum pimpinellifolium OX=4084 GN=CF-9 PE=1 SV=1	PREDICTED: receptor like protein 30-like [Solanum lycopersicum]
Solyc01g009690.3	216.404	4414.28	1508.1	1868.82	[S]	Function unknown	--	--|0.0|sly:101267635|hypothetical protein	[R]	General function prediction only	Leucine rich repeat;; Leucine Rich repeats (2 copies);; Leucine Rich Repeat;; Leucine rich repeat N-terminal domain	Receptor-like protein Cf-9 homolog OS=Solanum lycopersicum OX=4081 GN=HCR9-0 PE=2 SV=2	PREDICTED: receptor-like protein 12 isoform X1 [Solanum lycopersicum]
Solyc08g077740.1	10.7906	231.293	140.039	143.444	[S]	Function unknown	--	--|0.0|sly:101256316|hypothetical protein	[R]	General function prediction only	Leucine rich repeat;; Leucine Rich repeats (2 copies);; Leucine rich repeat N-terminal domain;; Leucine Rich Repeat	Receptor-like protein 9DC3 OS=Solanum pimpinellifolium OX=4084 GN=9DC3 PE=3 SV=1	PREDICTED: receptor like protein 30-like [Solanum lycopersicum]
Solyc12g009550.2	6.22628	156.106	322.938	1425.35	[S]	Function unknown	--	--|1e-112|spen:107005275|hypothetical protein	[R]	General function prediction only	Leucine rich repeat;; Leucine Rich repeats (2 copies);; Leucine Rich Repeat;; Leucine Rich repeat	Receptor-like protein 7 OS=Arabidopsis thaliana OX=3702 GN=RLP7 PE=3 SV=2	PREDICTED: receptor-like protein 12 [Solanum pennellii]
MSTRG.23259	2.93776	125.633	220.005	119.939	--	--	--	--|4e-31|cann:107850451|hypothetical protein	[R]	General function prediction only	--	Receptor-like protein Cf-9 OS=Solanum pimpinellifolium OX=4084 GN=CF-9 PE=1 SV=1	DNA (cytosine-5)-methyltransferase CMT3 [Capsicum annuum]
Solyc10g051240.1	64.7937	2672.6	469.701	315.133	--	--	--	--|6e-22|sot:107057764|hypothetical protein	[R]	General function prediction only	Leucine Rich repeats (2 copies);; Leucine Rich Repeat;; Leucine rich repeat	Receptor-like protein Cf-9 homolog OS=Solanum lycopersicum OX=4081 GN=HCR9-0 PE=2 SV=2	PREDICTED: receptor-like protein 12 [Solanum tuberosum]
Solyc10g051250.1	64.7937	2672.6	469.701	315.133	--	--	--	--|2e-30|nsy:104233272|hypothetical protein	[R]	General function prediction only	--	Receptor-like protein Cf-9 OS=Solanum pimpinellifolium OX=4084 GN=CF-9 PE=1 SV=1	hypothetical protein T459_31585 [Capsicum annuum]
Solyc12g009520.2	67.4659	2949.25	2814.71	2137.86	[S]	Function unknown	--	--|0.0|spen:107005276|hypothetical protein	[R]	General function prediction only	Leucine rich repeat;; Leucine Rich repeats (2 copies);; Leucine Rich Repeat;; Leucine rich repeat N-terminal domain;; Leucine Rich repeat	Receptor-like protein 7 OS=Arabidopsis thaliana OX=3702 GN=RLP7 PE=3 SV=2	PREDICTED: receptor like protein 30-like [Solanum lycopersicum]
Solyc01g009930.3	49.3398	2924.12	1202.48	580.237	--	--	--	--|0.0|sot:102604596|hypothetical protein	[R]	General function prediction only	Leucine rich repeat;; Leucine Rich repeats (2 copies);; Leucine Rich Repeat;; Leucine Rich repeat;; Leucine rich repeat N-terminal domain	Receptor-like protein Cf-9 homolog OS=Solanum lycopersicum OX=4081 GN=HCR9-0 PE=2 SV=2	PREDICTED: receptor-like protein 12 [Solanum tuberosum]
Solyc01g016355.1	42.08	2643.04	991.02	859.354	--	--	--	--|2e-36|sly:101267336|hypothetical protein	[R]	General function prediction only	Leucine Rich Repeat	Receptor-like protein Cf-9 homolog OS=Solanum lycopersicum OX=4081 GN=HCR9-0 PE=2 SV=2	fungus resistance protein Cf-9B, partial [Solanum pimpinellifolium]
Solyc12g009510.1	6.30491	443.953	216.006	57.5772	[S]	Function unknown	--	--|0.0|spen:107005926|hypothetical protein	[R]	General function prediction only	Leucine rich repeat;; Leucine Rich repeats (2 copies);; Leucine Rich Repeat;; Leucine Rich repeat;; Leucine rich repeat N-terminal domain	Receptor-like protein 7 OS=Arabidopsis thaliana OX=3702 GN=RLP7 PE=3 SV=2	PREDICTED: receptor-like protein 12 [Solanum lycopersicum]
Solyc12g099950.3	9.68	886.599	234.964	139.157	[S]	Function unknown	--	--|0.0|sly:101255869|hypothetical protein	[R]	General function prediction only	Leucine rich repeat;; Leucine Rich repeats (2 copies);; Leucine Rich Repeat;; Leucine rich repeat N-terminal domain	Receptor-like protein Cf-9 OS=Solanum pimpinellifolium OX=4084 GN=CF-9 PE=1 SV=1	PREDICTED: receptor-like protein 12 [Solanum tuberosum]
Solyc07g005150.3	0	45.9395	24.2226	29.0571	[S]	Function unknown	--	--|0.0|sly:101244680|hypothetical protein	[R]	General function prediction only	Leucine rich repeat;; Leucine Rich repeats (2 copies);; Leucine Rich Repeat;; Leucine rich repeat N-terminal domain;; Leucine Rich repeat	Receptor-like protein 6 OS=Arabidopsis thaliana OX=3702 GN=RLP6 PE=3 SV=1	PREDICTED: receptor-like protein 12 [Solanum lycopersicum]
Solyc06g008270.2	1.1751	5176.87	2397.6	2306.47	[S]	Function unknown	--	--|0.0|sly:101265646|hypothetical protein	--	--	Leucine rich repeat;; Leucine Rich repeats (2 copies);; Leucine Rich Repeat;; Leucine rich repeat N-terminal domain	Receptor-like protein Cf-9 OS=Solanum pimpinellifolium OX=4084 GN=CF-9 PE=1 SV=1	Hcr2-0A [Solanum lycopersicum]
Solyc06g008870.2	330.244	1905	3110.98	3767.17	[I]	Lipid transport and metabolism	Cellular Component: nucleus (GO:0005634);; Cellular Component: cytoplasm (GO:0005737);; Biological Process: catabolic process (GO:0009056);; Biological Process: response to gibberellin (GO:0009739);; Biological Process: gibberellic acid mediated signaling pathway (GO:0009740);; Biological Process: positive regulation of gibberellic acid mediated signaling pathway (GO:0009939);; Molecular Function…	K14493|0.0|sly:101253192|K14493 GID1; gibberellin receptor GID1 [EC:3.-.-.-]	[V]	Defense mechanisms	alpha/beta hydrolase fold;; Carboxylesterase family	Gibberellin receptor GID1B OS=Arabidopsis thaliana OX=3702 GN=GID1B PE=1 SV=1	PREDICTED: gibberellin receptor GID1B-like [Solanum lycopersicum]
Solyc02g014380.3	1675.78	4113.74	4862.69	4899.04	--	--	--	--|0.0|sly:101260977|hypothetical protein	[S]	Function unknown	Olfactory receptor 4-like	--	PREDICTED: protein odr-4 homolog [Solanum lycopersicum]
