# Supplementary material for: Time-Course Transcriptome Profiling Reveals Differential Resistance Responses of Tomato to a Phytotoxic Effector of the Pathogenic Oomycete Phytophthora cactorum
Source: Plants (Basel). 2023 Feb 15;12(4):883. doi: 10.3390/plants12040883 (PMC9964705; doi:10.3390/plants12040883)
Supplement: Supplementary file 1 [file plants-12-00883-s001.zip › Table S8.xlsx]

## Sheet: Sheet1
Article title:
Time-course transcriptome profiling reveals differential resistance responses of tomato to a phytotoxic effector of the pathogenic oomycete Phytophthora cactorum
Journal name:
Plants
Author names:
Xue Zhou1, #, Ke Wen1, #, Shen-Xin Huang1,#, Yi Lu1, Yang Liu1, 2, Jing-Hao Jin1, 2, Shiv D. Kale3, Xiao-Ren Chen1, 2, *
Affiliations:
1 College of Plant Protection, Yangzhou University, 48 Eastern Wenhui Road, Yangzhou 225009, Jiangsu Province, China; 2 Joint International Research Laboratory of Agriculture and Agri-Product Safety of Ministry of Education of China, Yangzhou University, 48 Eastern Wenhui Road, Yangzhou 225009, Jiangsu Province, China; 3 Fralin Life Science Institute, Virginia Tech, Blacksburg, Virginia 24060, USA
Affiliation and e-mail address of the corresponding author (*):
1 College of Plant Protection, Yangzhou University, 48 Eastern Wenhui Road, Yangzhou 225009, Jiangsu Province, China; 2 Joint International Research Laboratory of Agriculture and Agri-Product Safety of Ministry of Education of China, Yangzhou University, 48 Eastern Wenhui Road, Yangzhou 225009, Jiangsu Province, China
Tel: +86-514-87971383; Fax: +86-514-87347537; E-mail: xrchen@yzu.edu.cn
Table S8 The DEGs encoding disease resistance (R) proteins
Gene ID	H0	H3	H6	H12	COG_class	COG_class_annotation	GO_annotation	KEGG_annotation	KOG_class	KOG_class_annotation	Pfam_annotation	Swissprot_annotation	nr_annotation
MSTRG.20910	0	12.0151	22.9831	31.4382	--	--	--	--|6e-38|sot:102583769|hypothetical protein	--	--	--	--	PREDICTED: TMV resistance protein N-like [Solanum tuberosum]
MSTRG.630	14.6707	157.805	178.771	106.354	--	--	--	--|3e-18|sly:101254517|hypothetical protein	--	--	--	--	PREDICTED: TMV resistance protein N-like [Solanum lycopersicum]
Solyc00g500405.1	29.2895	2650.69	1369.48	615.385	--	--	Molecular Function: ATP binding (GO:0005524);; Cellular Component: cytoplasm (GO:0005737);; Biological Process: signal transduction (GO:0007165);; Biological Process: plant-type hypersensitive response (GO:0009626);; Molecular Function: ADP binding (GO:0043531);;	--|5e-98|sly:104648396|hypothetical protein	--	--	--	TMV resistance protein N OS=Nicotiana glutinosa OX=35889 GN=N PE=1 SV=1	PREDICTED: TMV resistance protein N-like [Solanum lycopersicum]
Solyc01g014840.3	94.4631	3386.83	2826.41	1584.11	--	--	Molecular Function: ATP binding (GO:0005524);; Cellular Component: cytoplasm (GO:0005737);; Biological Process: signal transduction (GO:0007165);; Biological Process: plant-type hypersensitive response (GO:0009626);; Molecular Function: ADP binding (GO:0043531);;	--|0.0|sly:101254517|hypothetical protein	--	--	TIR domain;; NB-ARC domain;; TIR domain;; Leucine rich repeat;; Leucine Rich repeats (2 copies)	TMV resistance protein N OS=Nicotiana glutinosa OX=35889 GN=N PE=1 SV=1	PREDICTED: TMV resistance protein N-like [Solanum lycopersicum]
Solyc01g016355.1	44.17	2643.04	991.02	859.354	--	--	--	--|2e-36|sly:101267336|hypothetical protein	[R]	General function prediction only	Leucine Rich Repeat	Receptor-like protein Cf-9 homolog OS=Solanum lycopersicum OX=4081 GN=HCR9-0 PE=2 SV=2	fungus resistance protein Cf-9B, partial [Solanum pimpinellifolium]
Solyc01g087200.3	368.55	59.6193	113.659	152.596	--	--	Molecular Function: ATP binding (GO:0005524);; Cellular Component: cytoplasm (GO:0005737);; Biological Process: plant-type hypersensitive response (GO:0009626);; Cellular Component: membrane (GO:0016020);; Molecular Function: ADP binding (GO:0043531);;	--|0.0|sly:101263647|hypothetical protein	[T]	Signal transduction mechanisms	NB-ARC domain	Putative late blight resistance protein homolog R1A-6 OS=Solanum demissum OX=50514 GN=R1A-6 PE=3 SV=2	PREDICTED: putative late blight resistance protein homolog R1A-10 [Solanum lycopersicum]
Solyc01g090430.3	479.886	3693.21	3655	2730.97	--	--	Molecular Function: ATP binding (GO:0005524);; Cellular Component: cytoplasm (GO:0005737);; Biological Process: plant-type hypersensitive response (GO:0009626);; Cellular Component: membrane (GO:0016020);; Molecular Function: ADP binding (GO:0043531);;	--|0.0|sly:100037731|hypothetical protein	[T]	Signal transduction mechanisms	NB-ARC domain	Putative late blight resistance protein homolog R1B-14 OS=Solanum demissum OX=50514 GN=R1B-14 PE=3 SV=1	NRC1 [Solanum lycopersicum]
Solyc01g102850.3	3075.73	393.71	456.809	458.247	[S]	Function unknown	Molecular Function: ATP binding (GO:0005524);; Cellular Component: cytoplasm (GO:0005737);; Biological Process: signal transduction (GO:0007165);; Biological Process: plant-type hypersensitive response (GO:0009626);; Molecular Function: ADP binding (GO:0043531);;	--|0.0|sly:101251930|hypothetical protein	--	--	NB-ARC domain;; TIR domain;; Leucine rich repeat;; TIR domain	TMV resistance protein N OS=Nicotiana glutinosa OX=35889 GN=N PE=1 SV=1	PREDICTED: uncharacterized protein LOC101251930 [Solanum lycopersicum]
Solyc01g106410.3	0	141.623	122.779	50.3855	--	--	Molecular Function: ATP binding (GO:0005524);; Biological Process: defense response (GO:0006952);; Molecular Function: ADP binding (GO:0043531);;	--|0.0|spen:107030309|hypothetical protein	[T]	Signal transduction mechanisms	NB-ARC domain;; Leucine Rich repeats (2 copies);; Leucine rich repeat	Putative disease resistance protein RGA1 OS=Solanum bulbocastanum OX=147425 GN=RGA1 PE=2 SV=2	PREDICTED: putative disease resistance protein RGA4 [Solanum pennellii]
Solyc02g078680.1	0	726.563	305.281	129.352	--	--	Molecular Function: ATP binding (GO:0005524);; Cellular Component: cytoplasm (GO:0005737);; Biological Process: signal transduction (GO:0007165);; Biological Process: plant-type hypersensitive response (GO:0009626);; Molecular Function: ADP binding (GO:0043531);;	--|1e-154|sly:101244742|hypothetical protein	--	--	TIR domain;; TIR domain	TMV resistance protein N OS=Nicotiana glutinosa OX=35889 GN=N PE=1 SV=1	PREDICTED: disease resistance-like protein CSA1 [Solanum lycopersicum]
Solyc02g084450.4	1163.1	76.7169	108.938	139.177	[S]	Function unknown	Molecular Function: ATP binding (GO:0005524);; Biological Process: defense response (GO:0006952);; Molecular Function: ADP binding (GO:0043531);;	--|0.0|sly:101250562|hypothetical protein	[T]	Signal transduction mechanisms	NB-ARC domain;; Leucine rich repeat;; Leucine Rich repeats (2 copies)	Putative disease resistance protein RGA3 OS=Solanum bulbocastanum OX=147425 GN=RGA3 PE=2 SV=2	PREDICTED: putative disease resistance protein RGA3 [Solanum lycopersicum]
Solyc04g005550.2	319.341	9418.9	3286.01	1749.36	--	--	Molecular Function: ATP binding (GO:0005524);; Cellular Component: plasma membrane (GO:0005886);; Biological Process: defense response (GO:0006952);; Biological Process: signal transduction (GO:0007165);; Molecular Function: ADP binding (GO:0043531);;	--|0.0|sly:101267108|hypothetical protein	[T]	Signal transduction mechanisms	NB-ARC domain	Probable disease resistance protein At4g27220 OS=Arabidopsis thaliana OX=3702 GN=At4g27220 PE=2 SV=1	PREDICTED: uncharacterized protein LOC101267108 [Solanum lycopersicum]
Solyc04g007060.4	1119.92	7923.02	7307.79	5423.76	--	--	Molecular Function: ATP binding (GO:0005524);; Cellular Component: cytoplasm (GO:0005737);; Biological Process: plant-type hypersensitive response (GO:0009626);; Cellular Component: membrane (GO:0016020);; Molecular Function: ADP binding (GO:0043531);;	--|0.0|sly:101247207|hypothetical protein	[T]	Signal transduction mechanisms	NB-ARC domain	Putative late blight resistance protein homolog R1A-6 OS=Solanum demissum OX=50514 GN=R1A-6 PE=3 SV=2	PREDICTED: putative late blight resistance protein homolog R1A-3 [Solanum lycopersicum]
Solyc04g007070.3	1028.24	3906.87	4086.38	2981.21	--	--	Molecular Function: ATP binding (GO:0005524);; Cellular Component: cytoplasm (GO:0005737);; Biological Process: plant-type hypersensitive response (GO:0009626);; Cellular Component: membrane (GO:0016020);; Molecular Function: ADP binding (GO:0043531);;	--|0.0|sly:101247515|hypothetical protein	[T]	Signal transduction mechanisms	NB-ARC domain	Putative late blight resistance protein homolog R1B-23 OS=Solanum demissum OX=50514 GN=R1B-23 PE=3 SV=1	PREDICTED: putative late blight resistance protein homolog R1B-23 [Solanum lycopersicum]
Solyc04g007090.1	391.803	71.2302	15.8983	8.05749	--	--	Molecular Function: ATP binding (GO:0005524);; Cellular Component: cytoplasm (GO:0005737);; Biological Process: plant-type hypersensitive response (GO:0009626);; Cellular Component: membrane (GO:0016020);; Molecular Function: ADP binding (GO:0043531);;	--|0.0|sly:104646743|hypothetical protein	--	--	--	Putative late blight resistance protein homolog R1A-4 OS=Solanum demissum OX=50514 GN=R1A-4 PE=5 SV=2	PREDICTED: putative late blight resistance protein homolog R1A-4 [Solanum lycopersicum]
Solyc04g009130.4	547.219	111.577	75.4254	22.0971	--	--	Molecular Function: ATP binding (GO:0005524);; Cellular Component: cytoplasm (GO:0005737);; Cellular Component: plasma membrane (GO:0005886);; Biological Process: signal transduction (GO:0007165);; Biological Process: plant-type hypersensitive response (GO:0009626);; Biological Process: defense response, incompatible interaction (GO:0009814);; Molecular Function: ADP binding (GO:0043531);;	--|0.0|sot:102584994|hypothetical protein	[T]	Signal transduction mechanisms	NB-ARC domain	Disease resistance protein RPP13 OS=Arabidopsis thaliana OX=3702 GN=RPP13 PE=2 SV=2	HJTR2GH1 protein [Solanum hjertingii]
Solyc04g009260.3	552.475	41.2523	38.1658	106.618	--	--	Molecular Function: ATP binding (GO:0005524);; Cellular Component: cytoplasm (GO:0005737);; Cellular Component: plasma membrane (GO:0005886);; Biological Process: signal transduction (GO:0007165);; Biological Process: plant-type hypersensitive response (GO:0009626);; Biological Process: defense response, incompatible interaction (GO:0009814);; Molecular Function: ADP binding (GO:0043531);;	--|0.0|sly:109118728|hypothetical protein	[T]	Signal transduction mechanisms	NB-ARC domain	Disease resistance protein RPP13 OS=Arabidopsis thaliana OX=3702 GN=RPP13 PE=2 SV=2	PREDICTED: disease resistance protein RPP13-like [Solanum lycopersicum]
Solyc04g015630.2	43.3438	3.10054	6.47022	8.66148	[S]	Function unknown	Molecular Function: ATP binding (GO:0005524);; Biological Process: defense response (GO:0006952);; Molecular Function: ADP binding (GO:0043531);;	--|0.0|sot:107061128|hypothetical protein	[T]	Signal transduction mechanisms	NB-ARC domain;; Leucine rich repeat	Putative disease resistance protein RGA4 OS=Solanum bulbocastanum OX=147425 GN=RGA4 PE=2 SV=1	PREDICTED: disease resistance protein RGA2-like [Solanum tuberosum]
Solyc04g026110.4	310.347	44.4044	41.5393	46.1482	--	--	Molecular Function: ATP binding (GO:0005524);; Cellular Component: cytoplasm (GO:0005737);; Cellular Component: plasma membrane (GO:0005886);; Biological Process: signal transduction (GO:0007165);; Biological Process: plant-type hypersensitive response (GO:0009626);; Biological Process: defense response, incompatible interaction (GO:0009814);; Molecular Function: ADP binding (GO:0043531);;	--|0.0|sly:109118728|hypothetical protein	[T]	Signal transduction mechanisms	NB-ARC domain	Disease resistance protein RPP13 OS=Arabidopsis thaliana OX=3702 GN=RPP13 PE=2 SV=2	EDNR2GH7 protein [Solanum x edinense]
Solyc04g056570.3	17.3373	141.737	103.854	92.3228	[S]	Function unknown	Molecular Function: ATP binding (GO:0005524);; Cellular Component: cytoplasm (GO:0005737);; Biological Process: signal transduction (GO:0007165);; Biological Process: plant-type hypersensitive response (GO:0009626);; Molecular Function: ADP binding (GO:0043531);;	--|0.0|sly:101248007|hypothetical protein	--	--	TIR domain;; NB-ARC domain;; Leucine Rich repeats (2 copies);; TIR domain;; Leucine rich repeat	TMV resistance protein N OS=Nicotiana glutinosa OX=35889 GN=N PE=1 SV=1	PREDICTED: TMV resistance protein N-like [Solanum lycopersicum]
Solyc05g005330.3	2351.64	674.102	903.377	917.166	--	--	Molecular Function: ATP binding (GO:0005524);; Cellular Component: cytoplasm (GO:0005737);; Biological Process: plant-type hypersensitive response (GO:0009626);; Cellular Component: membrane (GO:0016020);; Molecular Function: ADP binding (GO:0043531);;	--|0.0|sly:101245844|hypothetical protein	[T]	Signal transduction mechanisms	Late blight resistance protein R1;; NB-ARC domain	Putative late blight resistance protein homolog R1B-16 OS=Solanum demissum OX=50514 GN=R1B-16 PE=3 SV=1	PREDICTED: putative late blight resistance protein homolog R1B-16 [Solanum lycopersicum]
Solyc05g007350.3	3.01734	82.1672	42.6455	39.4438	--	--	Molecular Function: ATP binding (GO:0005524);; Cellular Component: cytoplasm (GO:0005737);; Biological Process: plant-type hypersensitive response (GO:0009626);; Cellular Component: membrane (GO:0016020);; Molecular Function: ADP binding (GO:0043531);;	--|0.0|sly:101263412|hypothetical protein	[T]	Signal transduction mechanisms	Late blight resistance protein R1;; NB-ARC domain	Putative late blight resistance protein homolog R1B-23 OS=Solanum demissum OX=50514 GN=R1B-23 PE=3 SV=1	PREDICTED: putative late blight resistance protein homolog R1B-23 [Solanum lycopersicum]
Solyc05g007610.2	0	23.9014	33.9958	20.4316	--	--	Molecular Function: ATP binding (GO:0005524);; Cellular Component: cytoplasm (GO:0005737);; Biological Process: plant-type hypersensitive response (GO:0009626);; Cellular Component: membrane (GO:0016020);; Molecular Function: ADP binding (GO:0043531);;	--|0.0|sly:101261232|hypothetical protein	[T]	Signal transduction mechanisms	Late blight resistance protein R1;; NB-ARC domain;; AAA ATPase domain;; AAA domain;; AAA domain;; AAA domain;; 50S ribosome-binding GTPase;; ATPase family associated with various cellular activities (AAA);; Holliday junction DNA helicase ruvB N-terminus	Putative late blight resistance protein homolog R1B-23 OS=Solanum demissum OX=50514 GN=R1B-23 PE=3 SV=1	PREDICTED: putative late blight resistance protein homolog R1B-23 [Solanum lycopersicum]
Solyc05g007630.3	0	146.798	93.0995	111.856	--	--	Molecular Function: ATP binding (GO:0005524);; Cellular Component: cytoplasm (GO:0005737);; Biological Process: plant-type hypersensitive response (GO:0009626);; Cellular Component: membrane (GO:0016020);; Molecular Function: ADP binding (GO:0043531);;	--|0.0|sly:101261816|hypothetical protein	[T]	Signal transduction mechanisms	Late blight resistance protein R1;; NB-ARC domain	Putative late blight resistance protein homolog R1B-23 OS=Solanum demissum OX=50514 GN=R1B-23 PE=3 SV=1	PREDICTED: putative late blight resistance protein homolog R1B-23 isoform X1 [Solanum lycopersicum]
Solyc05g007640.3	10.6112	382.226	447.512	370.018	--	--	Molecular Function: ATP binding (GO:0005524);; Cellular Component: cytoplasm (GO:0005737);; Biological Process: plant-type hypersensitive response (GO:0009626);; Cellular Component: membrane (GO:0016020);; Molecular Function: ADP binding (GO:0043531);;	--|0.0|sly:101262114|hypothetical protein	[T]	Signal transduction mechanisms	Late blight resistance protein R1;; NB-ARC domain	Putative late blight resistance protein homolog R1C-3 OS=Solanum demissum OX=50514 GN=R1C-3 PE=3 SV=1	PREDICTED: putative late blight resistance protein homolog R1C-3 [Solanum lycopersicum]
Solyc05g009630.4	340.101	2722.66	2271.35	1328.27	--	--	Molecular Function: ATP binding (GO:0005524);; Cellular Component: plasma membrane (GO:0005886);; Biological Process: defense response (GO:0006952);; Biological Process: signal transduction (GO:0007165);; Molecular Function: ADP binding (GO:0043531);;	--|1e-90|sly:101260638|hypothetical protein	[T]	Signal transduction mechanisms	--	Probable disease resistance protein RDL5 OS=Arabidopsis thaliana OX=3702 GN=RDL5 PE=3 SV=1	PREDICTED: putative late blight resistance protein homolog R1B-16 [Solanum lycopersicum]
Solyc05g044490.3	0	333.421	620.712	622.398	--	--	Molecular Function: ATP binding (GO:0005524);; Cellular Component: cytoplasm (GO:0005737);; Biological Process: plant-type hypersensitive response (GO:0009626);; Cellular Component: membrane (GO:0016020);; Biological Process: metal ion transport (GO:0030001);; Molecular Function: ADP binding (GO:0043531);; Molecular Function: metal ion binding (GO:0046872);;	--|0.0|sly:101263321|hypothetical protein	[T]	Signal transduction mechanisms	NB-ARC domain	Putative late blight resistance protein homolog R1B-17 OS=Solanum demissum OX=50514 GN=R1B-17 PE=3 SV=1	PREDICTED: LOW QUALITY PROTEIN: putative late blight resistance protein homolog R1A-3 [Solanum lycopersicum]
Solyc05g054340.4	785.577	28.7681	45.574	103.746	--	--	Molecular Function: ATP binding (GO:0005524);; Cellular Component: cytoplasm (GO:0005737);; Biological Process: plant-type hypersensitive response (GO:0009626);; Cellular Component: membrane (GO:0016020);; Biological Process: metal ion transport (GO:0030001);; Molecular Function: ADP binding (GO:0043531);; Molecular Function: metal ion binding (GO:0046872);;	--|0.0|sly:101268106|hypothetical protein	[T]	Signal transduction mechanisms	NB-ARC domain	Putative late blight resistance protein homolog R1B-17 OS=Solanum demissum OX=50514 GN=R1B-17 PE=3 SV=1	PREDICTED: putative late blight resistance protein homolog R1A-3 [Solanum lycopersicum]
Solyc07g052780.3	79.8994	2807.48	1525.88	626.285	--	--	Molecular Function: ATP binding (GO:0005524);; Cellular Component: cytoplasm (GO:0005737);; Biological Process: signal transduction (GO:0007165);; Biological Process: plant-type hypersensitive response (GO:0009626);; Molecular Function: ADP binding (GO:0043531);;	--|1e-114|sly:112940071|hypothetical protein	--	--	TIR domain;; TIR domain	TMV resistance protein N OS=Nicotiana glutinosa OX=35889 GN=N PE=1 SV=1	PREDICTED: TMV resistance protein N-like [Solanum pennellii]
Solyc07g052785.1	60.3536	2197.89	1049.39	451.61	--	--	--	--|2e-43|sly:104648396|hypothetical protein	--	--	--	Disease resistance-like protein DSC2 OS=Arabidopsis thaliana OX=3702 GN=DSC2 PE=1 SV=1	PREDICTED: TMV resistance protein N-like [Solanum lycopersicum]
Solyc07g052790.3	375.804	18105.3	8313.11	3944.31	[S]	Function unknown	Molecular Function: ATP binding (GO:0005524);; Cellular Component: cytoplasm (GO:0005737);; Biological Process: signal transduction (GO:0007165);; Biological Process: plant-type hypersensitive response (GO:0009626);; Molecular Function: ADP binding (GO:0043531);;	--|0.0|sly:104648396|hypothetical protein	--	--	NB-ARC domain;; Leucine rich repeat;; Leucine Rich repeats (2 copies)	TMV resistance protein N OS=Nicotiana glutinosa OX=35889 GN=N PE=1 SV=1	PREDICTED: TMV resistance protein N-like [Solanum lycopersicum]
Solyc08g007250.3	810.263	179.713	162.343	156.056	[S]	Function unknown	Molecular Function: ATP binding (GO:0005524);; Cellular Component: plasma membrane (GO:0005886);; Biological Process: defense response (GO:0006952);; Biological Process: signal transduction (GO:0007165);; Molecular Function: ADP binding (GO:0043531);;	K13459|0.0|sly:101256900|K13459 RPS2; disease resistance protein RPS2	[T]	Signal transduction mechanisms	NB-ARC domain;; Leucine rich repeat;; Leucine Rich repeats (2 copies)	Disease resistance protein At4g27190 OS=Arabidopsis thaliana OX=3702 GN=At4g27190 PE=2 SV=1	PREDICTED: disease resistance protein At4g27190-like isoform X2 [Solanum lycopersicum]
Solyc09g007710.3	1473.3	74.101	86.9064	65.156	[S]	Function unknown	Molecular Function: ATP binding (GO:0005524);; Cellular Component: cytoplasm (GO:0005737);; Biological Process: signal transduction (GO:0007165);; Biological Process: plant-type hypersensitive response (GO:0009626);; Molecular Function: ADP binding (GO:0043531);;	--|0.0|sly:101244988|hypothetical protein	--	--	TIR domain;; NB-ARC domain;; TIR domain;; Leucine Rich repeats (2 copies);; Leucine rich repeat;; Leucine Rich Repeat	TMV resistance protein N OS=Nicotiana glutinosa OX=35889 GN=N PE=1 SV=1	PREDICTED: disease resistance protein TAO1-like [Solanum lycopersicum]
Solyc09g007720.4	112.405	9.07876	12.7894	14.5436	--	--	--	--|2e-22|sly:101244988|hypothetical protein	--	--	--	--	PREDICTED: disease resistance protein TAO1-like [Solanum lycopersicum]
Solyc10g047320.2	743.218	2922.15	3977.44	2622.29	--	--	Molecular Function: ATP binding (GO:0005524);; Cellular Component: cytoplasm (GO:0005737);; Biological Process: plant-type hypersensitive response (GO:0009626);; Cellular Component: membrane (GO:0016020);; Biological Process: metal ion transport (GO:0030001);; Molecular Function: ADP binding (GO:0043531);; Molecular Function: metal ion binding (GO:0046872);;	--|0.0|sly:101243750|hypothetical protein	[T]	Signal transduction mechanisms	NB-ARC domain	Putative late blight resistance protein homolog R1B-17 OS=Solanum demissum OX=50514 GN=R1B-17 PE=3 SV=1	PREDICTED: putative late blight resistance protein homolog R1A-3 [Solanum lycopersicum]
Solyc10g054350.2	29.6609	1321	443.662	206.666	--	--	Molecular Function: ATP binding (GO:0005524);; Biological Process: defense response (GO:0006952);; Molecular Function: ADP binding (GO:0043531);;	--|2e-86|sot:102580022|hypothetical protein	--	--	--	Putative disease resistance protein RGA4 OS=Solanum bulbocastanum OX=147425 GN=RGA4 PE=2 SV=1	PREDICTED: putative disease resistance protein RGA4 [Solanum tuberosum]
Solyc11g006640.3	625.369	144.306	57.5186	70.9423	--	--	Molecular Function: ATP binding (GO:0005524);; Cellular Component: cytoplasm (GO:0005737);; Biological Process: plant-type hypersensitive response (GO:0009626);; Cellular Component: membrane (GO:0016020);; Molecular Function: ADP binding (GO:0043531);;	--|0.0|sly:101243759|hypothetical protein	[T]	Signal transduction mechanisms	NB-ARC domain	Putative late blight resistance protein homolog R1A-6 OS=Solanum demissum OX=50514 GN=R1A-6 PE=3 SV=2	PREDICTED: putative late blight resistance protein homolog R1A-3 [Solanum lycopersicum]
Solyc11g065810.1	252.269	807.951	598.588	743.328	--	--	Molecular Function: ATP binding (GO:0005524);; Cellular Component: plasma membrane (GO:0005886);; Biological Process: defense response (GO:0006952);; Biological Process: signal transduction (GO:0007165);; Molecular Function: ADP binding (GO:0043531);;	--|1e-112|sot:102599115|hypothetical protein	[T]	Signal transduction mechanisms	--	Putative disease resistance protein At3g14460 OS=Arabidopsis thaliana OX=3702 GN=At3g14460 PE=3 SV=1	PREDICTED: putative disease resistance protein RGA4 [Solanum tuberosum]
Solyc12g005520.1	6.34241	633.125	247.269	122.508	--	--	Molecular Function: nucleotide binding (GO:0000166);; Molecular Function: ATP binding (GO:0005524);; Cellular Component: intracellular (GO:0005622);; Cellular Component: plasma membrane (GO:0005886);; Biological Process: defense response (GO:0006952);; Biological Process: cell death (GO:0008219);; Biological Process: plant-type hypersensitive response (GO:0009626);; Biological Process: defense re…	--|3e-60|sly:109119058|hypothetical protein	[T]	Signal transduction mechanisms	NB-ARC domain	Disease resistance protein RPS5 OS=Arabidopsis thaliana OX=3702 GN=RPS5 PE=1 SV=2	PREDICTED: LOW QUALITY PROTEIN: disease resistance protein RPS5-like [Solanum lycopersicum]
Solyc12g005550.3	7.82786	564.428	295.528	104.756	--	--	--	--|1e-20|sot:102583217|hypothetical protein	--	--	--	--	PREDICTED: disease resistance protein At4g27190-like isoform X2 [Solanum tuberosum]
Solyc12g009450.3	22.3933	165.18	146.757	144.884	--	--	Molecular Function: ATP binding (GO:0005524);; Cellular Component: cytoplasm (GO:0005737);; Biological Process: plant-type hypersensitive response (GO:0009626);; Cellular Component: membrane (GO:0016020);; Molecular Function: ADP binding (GO:0043531);;	--|0.0|sly:101244161|hypothetical protein	[T]	Signal transduction mechanisms	NB-ARC domain	Putative late blight resistance protein homolog R1B-16 OS=Solanum demissum OX=50514 GN=R1B-16 PE=3 SV=1	PREDICTED: putative late blight resistance protein homolog R1B-16 [Solanum lycopersicum]
Solyc12g044200.3	887.148	70.6726	106.009	70.1251	--	--	Molecular Function: ATP binding (GO:0005524);; Cellular Component: plasma membrane (GO:0005886);; Biological Process: defense response (GO:0006952);; Biological Process: signal transduction (GO:0007165);; Molecular Function: ADP binding (GO:0043531);;	--|0.0|sly:101253873|hypothetical protein	[T]	Signal transduction mechanisms	NB-ARC domain;; NACHT domain;; AAA domain	Probable disease resistance protein At1g61190 OS=Arabidopsis thaliana OX=3702 GN=At1g61190 PE=3 SV=1	PREDICTED: disease resistance protein RPS2-like [Solanum lycopersicum]
Solyc12g097010.1	872.499	77.8967	56.2049	25.7829	[S]	Function unknown	Molecular Function: ATP binding (GO:0005524);; Cellular Component: cytoplasm (GO:0005737);; Biological Process: signal transduction (GO:0007165);; Biological Process: plant-type hypersensitive response (GO:0009626);; Molecular Function: ADP binding (GO:0043531);;	--|0.0|sly:104648396|hypothetical protein	--	--	Leucine Rich repeats (2 copies);; Leucine rich repeat;; Leucine Rich Repeat	TMV resistance protein N OS=Nicotiana glutinosa OX=35889 GN=N PE=1 SV=1	PREDICTED: TMV resistance protein N-like [Solanum lycopersicum]
