# Supplementary material for: Time-Course Transcriptome Profiling Reveals Differential Resistance Responses of Tomato to a Phytotoxic Effector of the Pathogenic Oomycete Phytophthora cactorum
Source: Plants (Basel). 2023 Feb 15;12(4):883. doi: 10.3390/plants12040883 (PMC9964705; doi:10.3390/plants12040883)
Supplement: Supplementary file 1 [file plants-12-00883-s001.zip › Table S9.xlsx]

## Sheet: H3 vs. H0
Article title:
Time-course transcriptome profiling reveals differential resistance responses of tomato to a phytotoxic effector of the pathogenic oomycete Phytophthora cactorum
Journal name:
Plants
Author names:
Xue Zhou1, #, Ke Wen1, #, Shen-Xin Huang1,#, Yi Lu1, Yang Liu1, 2, Jing-Hao Jin1, 2, Shiv D. Kale3, Xiao-Ren Chen1, 2, *
Affiliations:
1 College of Plant Protection, Yangzhou University, 48 Eastern Wenhui Road, Yangzhou 225009, Jiangsu Province, China; 2 Joint International Research Laboratory of Agriculture and Agri-Product Safety of Ministry of Education of China, Yangzhou University, 48 Eastern Wenhui Road, Yangzhou 225009, Jiangsu Province, China; 3 Fralin Life Science Institute, Virginia Tech, Blacksburg, Virginia 24060, USA
Affiliation and e-mail address of the corresponding author (*):
1 College of Plant Protection, Yangzhou University, 48 Eastern Wenhui Road, Yangzhou 225009, Jiangsu Province, China; 2 Joint International Research Laboratory of Agriculture and Agri-Product Safety of Ministry of Education of China, Yangzhou University, 48 Eastern Wenhui Road, Yangzhou 225009, Jiangsu Province, China
Tel: +86-514-87971383; Fax: +86-514-87347537; E-mail: xrchen@yzu.edu.cn
Table S9 The differentially expressed MAPK genes
Gene ID	H0	H3	log2.H3.H0.	pvalue	padj	regulated	COG_class	COG_class_annotation	GO_annotation	KEGG_annotation	KOG_class	KOG_class_annotation	Pfam_annotation	Swissprot_annotation	nr_annotation
Solyc07g064820.1	2028.79	170.899	-3.56919	1.55e-09	1.49e-08	down	[RTKL]	--	--	--|0.0|sly:101265257|hypothetical protein	[T]	Signal transduction mechanisms	Protein kinase domain;; Protein tyrosine kinase;; Kinase-like	Mitogen-activated protein kinase kinase kinase 18 OS=Arabidopsis thaliana OX=3702 GN=MAPKKK18 PE=1 SV=1	PREDICTED: mitogen-activated protein kinase kinase kinase 2-like [Solanum lycopersicum]
Solyc07g051880.1	23.8376	2.04452	-3.49311	0.0037142	0.00974841	down	[RTKL]	--	--	K20716|0.0|sly:101255811|K20716 MAPKKK17_18; mitogen-activated protein kinase kinase kinase 17/18	[T]	Signal transduction mechanisms	Protein kinase domain;; Protein tyrosine kinase	Mitogen-activated protein kinase kinase kinase 18 OS=Arabidopsis thaliana OX=3702 GN=MAPKKK18 PE=1 SV=1	PREDICTED: mitogen-activated protein kinase kinase kinase A-like [Solanum lycopersicum]
Solyc02g065110.3	2258.15	483.443	-2.22334	0.000145632	0.000536012	down	[RTKL]	--	Molecular Function: protein serine/threonine kinase activity (GO:0004674);; Molecular Function: obsolete signal transducer, downstream of receptor, with serine/threonine kinase activity (GO:0004702);; Molecular Function: MAP kinase kinase kinase activity (GO:0004709);; Molecular Function: ATP binding (GO:0005524);; Cellular Component: cytosol (GO:0005829);; Cellular Component: plasma membrane (GO…	K04420|0.0|sly:101264176|K04420 MAP3K2; mitogen-activated protein kinase kinase kinase 2 [EC:2.7.11.25]	[T]	Signal transduction mechanisms	Protein kinase domain;; Protein tyrosine kinase;; Kinase-like	Mitogen-activated protein kinase kinase kinase 5 OS=Arabidopsis thaliana OX=3702 GN=MAPKKK5 PE=1 SV=1	PREDICTED: mitogen-activated protein kinase kinase kinase YODA-like isoform X1 [Solanum lycopersicum]
Solyc01g079750.3	256.331	86.9565	-1.558	0.000483342	0.0015748	down	[RTKL]	--	Biological Process: cell plate assembly (GO:0000919);; Molecular Function: MAP kinase kinase kinase activity (GO:0004709);; Molecular Function: ATP binding (GO:0005524);; Cellular Component: nucleus (GO:0005634);; Cellular Component: cytoskeleton (GO:0005856);; Biological Process: defense response (GO:0006952);; Cellular Component: phragmoplast (GO:0009524);;	--|0.0|sly:101249577|hypothetical protein	[T]	Signal transduction mechanisms	Protein kinase domain;; Protein tyrosine kinase;; Kinase-like	Mitogen-activated protein kinase kinase kinase NPK1 OS=Nicotiana tabacum OX=4097 GN=NPK1 PE=1 SV=1	PREDICTED: mitogen-activated protein kinase kinase kinase NPK1 [Solanum lycopersicum]
Solyc06g036080.4	1661.99	577.347	-1.52529	0.00812472	0.019474	down	[RTKL]	--	Molecular Function: obsolete signal transducer, downstream of receptor, with serine/threonine kinase activity (GO:0004702);; Molecular Function: MAP kinase kinase kinase activity (GO:0004709);; Molecular Function: ATP binding (GO:0005524);; Cellular Component: cytoplasm (GO:0005737);; Biological Process: suspensor development (GO:0010098);; Biological Process: stomatal complex morphogenesis (GO:0…	K20717|0.0|sly:101263615|K20717 YDA; mitogen-activated protein kinase kinase kinase YODA [EC:2.7.11.25]	[T]	Signal transduction mechanisms	Protein kinase domain;; Protein tyrosine kinase;; Kinase-like	Mitogen-activated protein kinase kinase kinase YODA OS=Arabidopsis thaliana OX=3702 GN=YDA PE=1 SV=1	PREDICTED: mitogen-activated protein kinase kinase kinase YODA [Solanum lycopersicum]
Solyc04g080730.3	1787.78	712.525	-1.32712	0.00364407	0.0095891	down	[RTKL]	--	Molecular Function: MAP kinase activity (GO:0004707);; Molecular Function: ATP binding (GO:0005524);; Cellular Component: intracellular (GO:0005622);;	K20535|0.0|spen:107017974|K20535 MPK1_2; mitogen-activated protein kinase 1/2 [EC:2.7.11.24]	[T]	Signal transduction mechanisms	Protein kinase domain;; Protein tyrosine kinase;; Lipopolysaccharide kinase (Kdo/WaaP) family	Mitogen-activated protein kinase homolog NTF3 OS=Nicotiana tabacum OX=4097 GN=NTF3 PE=1 SV=1	mitogen-activated protein kinase 9 [Solanum lycopersicum]
Solyc03g097920.1	3548.64	1552.08	-1.19277	0.00803109	0.0192788	down	[RTKL]	--	Molecular Function: protein serine/threonine kinase activity (GO:0004674);; Molecular Function: obsolete signal transducer, downstream of receptor, with serine/threonine kinase activity (GO:0004702);; Molecular Function: MAP kinase kinase activity (GO:0004708);; Molecular Function: ATP binding (GO:0005524);; Cellular Component: nucleus (GO:0005634);; Cellular Component: cytoplasm (GO:0005737);; B…	K20604|0.0|sly:543948|K20604 MKK9; mitogen-activated protein kinase kinase 9 [EC:2.7.12.2]	[T]	Signal transduction mechanisms	Protein kinase domain;; Protein tyrosine kinase;; Phosphotransferase enzyme family	Mitogen-activated protein kinase kinase 9 OS=Arabidopsis thaliana OX=3702 GN=MKK9 PE=1 SV=1	MAPKK [Solanum lycopersicum]
Solyc12g040680.2	1666.84	3369.84	1.01518	0.00912672	0.0215579	up	[RTKL]	--	Biological Process: response to reactive oxygen species (GO:0000302);; Molecular Function: MAP kinase activity (GO:0004707);; Molecular Function: calmodulin binding (GO:0005516);; Molecular Function: ATP binding (GO:0005524);; Cellular Component: nucleus (GO:0005634);; Cellular Component: cytoplasm (GO:0005737);; Cellular Component: plasma membrane (GO:0005886);; Biological Process: response to w…	K20538|0.0|sly:100736539|K20538 MPK8; mitogen-activated protein kinase 8 [EC:2.7.11.24]	[T]	Signal transduction mechanisms	Protein kinase domain;; Protein tyrosine kinase;; Lipopolysaccharide kinase (Kdo/WaaP) family	Mitogen-activated protein kinase 8 OS=Arabidopsis thaliana OX=3702 GN=MPK8 PE=1 SV=2	mitogen-activated protein kinase 16 [Solanum lycopersicum]
Solyc07g062080.4	2391.5	5302.09	1.14836	0.0175819	0.0380079	up	[RTKL]	--	Molecular Function: MAP kinase activity (GO:0004707);; Molecular Function: ATP binding (GO:0005524);; Cellular Component: nucleus (GO:0005634);; Cellular Component: cytoplasm (GO:0005737);; Biological Process: regulation of gene expression (GO:0010468);; Biological Process: intracellular signal transduction (GO:0035556);;	--|0.0|sly:100736537|hypothetical protein	[T]	Signal transduction mechanisms	Protein kinase domain;; Protein tyrosine kinase;; Lipopolysaccharide kinase (Kdo/WaaP) family	Mitogen-activated protein kinase 19 OS=Arabidopsis thaliana OX=3702 GN=MPK19 PE=2 SV=2	PREDICTED: mitogen-activated protein kinase 19 [Solanum lycopersicum]
Solyc07g053170.4	3536.05	8595.75	1.28127	0.0028645	0.00772125	up	[RTKL]	--	Biological Process: MAPK cascade (GO:0000165);; Molecular Function: DNA binding (GO:0003677);; Molecular Function: protein serine/threonine kinase activity (GO:0004674);; Molecular Function: MAP kinase kinase kinase activity (GO:0004709);; Molecular Function: ATP binding (GO:0005524);; Cellular Component: nucleus (GO:0005634);; Cellular Component: endosome (GO:0005768);; Cellular Component: plasm…	K13414|0.0|sly:101264342|K13414 MEKK1; mitogen-activated protein kinase kinase kinase 1 [EC:2.7.11.25]	[T]	Signal transduction mechanisms	Protein kinase domain;; Protein tyrosine kinase;; Kinase-like	Mitogen-activated protein kinase kinase kinase 1 OS=Arabidopsis thaliana OX=3702 GN=MEKK1 PE=1 SV=2	PREDICTED: mitogen-activated protein kinase kinase kinase 1-like [Solanum lycopersicum]
Solyc07g062940.4	1445.17	3632.75	1.32929	0.00388237	0.0101393	up	[RTKL]	--	Molecular Function: obsolete signal transducer, downstream of receptor, with serine/threonine kinase activity (GO:0004702);; Molecular Function: MAP kinase kinase kinase activity (GO:0004709);; Molecular Function: ATP binding (GO:0005524);; Cellular Component: cytoplasm (GO:0005737);; Biological Process: suspensor development (GO:0010098);; Biological Process: stomatal complex morphogenesis (GO:0…	K08838|0.0|sly:101259061|K08838 STK24_25_MST4; serine/threonine-protein kinase 24/25/MST4 [EC:2.7.11.1]	[T]	Signal transduction mechanisms	Protein kinase domain;; Protein tyrosine kinase	Mitogen-activated protein kinase kinase kinase YODA OS=Arabidopsis thaliana OX=3702 GN=YDA PE=1 SV=1	PREDICTED: serine/threonine-protein kinase sid1 [Solanum lycopersicum]
Solyc04g007710.3	5743.16	15995.5	1.47764	0.000421474	0.00139159	up	[RTKL]	--	Molecular Function: MAP kinase activity (GO:0004707);; Molecular Function: ATP binding (GO:0005524);; Cellular Component: nucleus (GO:0005634);; Cellular Component: mitochondrion (GO:0005739);; Cellular Component: cytosol (GO:0005829);; Biological Process: abscisic acid-activated signaling pathway (GO:0009738);; Biological Process: regulation of gene expression (GO:0010468);; Biological Process: …	--|0.0|sly:100736548|hypothetical protein	[T]	Signal transduction mechanisms	Protein kinase domain;; Protein tyrosine kinase;; Lipopolysaccharide kinase (Kdo/WaaP) family	Mitogen-activated protein kinase 9 OS=Arabidopsis thaliana OX=3702 GN=MPK9 PE=2 SV=2	PREDICTED: mitogen-activated protein kinase 14 isoform X1 [Solanum lycopersicum]
Solyc03g119490.4	152.633	425.313	1.48129	0.00980213	0.0229211	up	[RTKL]	--	Molecular Function: obsolete signal transducer, downstream of receptor, with serine/threonine kinase activity (GO:0004702);; Molecular Function: MAP kinase kinase activity (GO:0004708);; Molecular Function: ATP binding (GO:0005524);; Cellular Component: cytoskeleton (GO:0005856);; Biological Process: male meiosis cytokinesis (GO:0007112);; Cellular Component: phragmoplast (GO:0009524);; Biologica…	K04368|0.0|sly:543947|K04368 MAP2K1; mitogen-activated protein kinase kinase 1 [EC:2.7.12.2]	[T]	Signal transduction mechanisms	Protein kinase domain;; Protein tyrosine kinase	Mitogen-activated protein kinase kinase 6 OS=Arabidopsis thaliana OX=3702 GN=MKK6 PE=1 SV=1	PREDICTED: MAPKK isoform X1 [Solanum lycopersicum]
Solyc04g079400.3	1976.02	6013.5	1.60523	0.0066123	0.0162669	up	[RTKL]	--	Molecular Function: protein serine/threonine kinase activity (GO:0004674);; Molecular Function: obsolete signal transducer, downstream of receptor, with serine/threonine kinase activity (GO:0004702);; Molecular Function: MAP kinase kinase kinase activity (GO:0004709);; Molecular Function: ATP binding (GO:0005524);; Cellular Component: cytosol (GO:0005829);; Cellular Component: plasma membrane (GO…	K04420|0.0|sly:101263809|K04420 MAP3K2; mitogen-activated protein kinase kinase kinase 2 [EC:2.7.11.25]	[T]	Signal transduction mechanisms	Protein kinase domain;; Protein tyrosine kinase;; Kinase-like	Mitogen-activated protein kinase kinase kinase 5 OS=Arabidopsis thaliana OX=3702 GN=MAPKKK5 PE=1 SV=1	PREDICTED: mitogen-activated protein kinase kinase kinase YODA isoform X2 [Solanum lycopersicum]
Solyc02g084870.3	545.678	1664.11	1.60848	0.00121804	0.00360533	up	[RTKL]	--	Molecular Function: MAP kinase activity (GO:0004707);; Molecular Function: ATP binding (GO:0005524);; Cellular Component: nucleus (GO:0005634);; Cellular Component: cytoplasm (GO:0005737);; Biological Process: defense response (GO:0006952);; Biological Process: regulation of gene expression (GO:0010468);; Biological Process: intracellular signal transduction (GO:0035556);; Biological Process: res…	K20537|0.0|sly:100736510|K20537 MPK7_14; mitogen-activated protein kinase 7/14 [EC:2.7.11.24]	[T]	Signal transduction mechanisms	Protein kinase domain;; Protein tyrosine kinase;; Haspin like kinase domain;; Lipopolysaccharide kinase (Kdo/WaaP) family	Mitogen-activated protein kinase 7 OS=Arabidopsis thaliana OX=3702 GN=MPK7 PE=1 SV=2	mitogen-activated protein kinase 8 [Solanum lycopersicum]
Solyc11g006000.3	2565.86	8340.3	1.70042	0.0114662	0.0262535	up	[RTKL]	--	Molecular Function: obsolete signal transducer, downstream of receptor, with serine/threonine kinase activity (GO:0004702);; Molecular Function: MAP kinase kinase kinase activity (GO:0004709);; Molecular Function: ATP binding (GO:0005524);; Cellular Component: cytoplasm (GO:0005737);;	K04421|0.0|sly:543918|K04421 MAP3K3; mitogen-activated protein kinase kinase kinase 3 [EC:2.7.11.25]	[T]	Signal transduction mechanisms	Protein kinase domain;; Protein tyrosine kinase;; Kinase-like	Mitogen-activated protein kinase kinase kinase 3 OS=Arabidopsis thaliana OX=3702 GN=MAPKKK3 PE=1 SV=1	mitogen-activated protein kinase kinase kinase [Solanum lycopersicum]
Solyc01g104530.3	1768.45	6338.69	1.84131	0.000194147	0.000695732	up	[RTKL]	--	Biological Process: MAPK cascade (GO:0000165);; Molecular Function: DNA binding (GO:0003677);; Molecular Function: protein serine/threonine kinase activity (GO:0004674);; Molecular Function: MAP kinase kinase kinase activity (GO:0004709);; Molecular Function: ATP binding (GO:0005524);; Cellular Component: nucleus (GO:0005634);; Cellular Component: endosome (GO:0005768);; Cellular Component: plasm…	K13414|0.0|sly:101263165|K13414 MEKK1; mitogen-activated protein kinase kinase kinase 1 [EC:2.7.11.25]	[T]	Signal transduction mechanisms	Protein kinase domain;; Protein tyrosine kinase;; Kinase-like	Mitogen-activated protein kinase kinase kinase 1 OS=Arabidopsis thaliana OX=3702 GN=MEKK1 PE=1 SV=2	PREDICTED: mitogen-activated protein kinase kinase kinase 1-like [Solanum lycopersicum]
Solyc06g005170.3	23096.6	87502.8	1.92163	0.0049149	0.0125131	up	[RTKL]	--	Biological Process: activation of MAPK activity involved in osmosensory signaling pathway (GO:0000169);; Molecular Function: protein kinase activity (GO:0004672);; Molecular Function: MAP kinase activity (GO:0004707);; Molecular Function: ATP binding (GO:0005524);; Cellular Component: nucleus (GO:0005634);; Cellular Component: cytoplasm (GO:0005737);; Biological Process: response to osmotic stres…	K20536|0.0|spen:107021044|K20536 MPK3; mitogen-activated protein kinase 3 [EC:2.7.11.24]	[T]	Signal transduction mechanisms	Protein kinase domain;; Protein tyrosine kinase	Mitogen-activated protein kinase 3 OS=Arabidopsis thaliana OX=3702 GN=MPK3 PE=1 SV=2	mitogen-activated protein kinase 3 [Solanum lycopersicum]
Solyc02g090430.3	1421.92	5413.55	1.92852	0.00129547	0.00381468	up	[RTKL]	--	Molecular Function: protein serine/threonine kinase activity (GO:0004674);; Molecular Function: obsolete signal transducer, downstream of receptor, with serine/threonine kinase activity (GO:0004702);; Molecular Function: MAP kinase kinase kinase activity (GO:0004709);; Molecular Function: ATP binding (GO:0005524);; Cellular Component: cytosol (GO:0005829);; Cellular Component: plasma membrane (GO…	--|0.0|sly:101249132|hypothetical protein	[T]	Signal transduction mechanisms	Protein kinase domain;; Protein tyrosine kinase;; Kinase-like	Mitogen-activated protein kinase kinase kinase 5 OS=Arabidopsis thaliana OX=3702 GN=MAPKKK5 PE=1 SV=1	PREDICTED: mitogen-activated protein kinase kinase kinase YODA isoform X2 [Solanum lycopersicum]
Solyc08g076490.2	1632.84	6255.16	1.93721	0.000533442	0.00172387	up	[RTKL]	--	--	--|0.0|sly:104649001|hypothetical protein	[T]	Signal transduction mechanisms	Protein kinase domain;; Protein tyrosine kinase;; EF hand;; EF-hand domain pair;; EF-hand domain pair;; EF-hand domain;; EF hand	Mitogen-activated protein kinase kinase kinase 17 OS=Arabidopsis thaliana OX=3702 GN=MAPKKK17 PE=1 SV=1	PREDICTED: mitogen-activated protein kinase kinase kinase NPK1-like [Solanum lycopersicum]
Solyc03g123800.3	1717.84	7324.89	2.09177	1.05e-05	4.95e-05	up	[RTKL]	--	Molecular Function: obsolete signal transducer, downstream of receptor, with serine/threonine kinase activity (GO:0004702);; Molecular Function: ATP binding (GO:0005524);; Cellular Component: cytoplasm (GO:0005737);; Biological Process: plant-type hypersensitive response (GO:0009626);; Biological Process: defense response, incompatible interaction (GO:0009814);; Biological Process: floral organ a…	K13413|0.0|sly:543946|K13413 MKK4_5; mitogen-activated protein kinase kinase 4/5 [EC:2.7.12.2]	[T]	Signal transduction mechanisms	Protein kinase domain;; Protein tyrosine kinase	Mitogen-activated protein kinase kinase 5 OS=Arabidopsis thaliana OX=3702 GN=MKK5 PE=1 SV=2	mitogen-activated protein kinase kinase 2 [Solanum lycopersicum]
Solyc11g013240.3	434.025	2180.95	2.33032	6.22e-06	3.07e-05	up	[RTKL]	--	--	K08866|0.0|sly:101254862|K08866 TTK; serine/threonine-protein kinase TTK/MPS1 [EC:2.7.12.1]	[D]	Cell cycle control, cell division, chromosome partitioning	Protein kinase domain;; Protein tyrosine kinase	Mitogen-activated protein kinase kinase kinase 3 OS=Arabidopsis thaliana OX=3702 GN=MEKK3 PE=2 SV=1	PREDICTED: serine/threonine-protein kinase MPS1 isoform X2 [Solanum lycopersicum]
MSTRG.1928	51.1091	274.204	2.42647	0.00302264	0.00810452	up	--	--	--	--|2e-34|nto:104106223|hypothetical protein	[T]	Signal transduction mechanisms	--	Mitogen-activated protein kinase kinase kinase 17 OS=Arabidopsis thaliana OX=3702 GN=MAPKKK17 PE=1 SV=1	PREDICTED: mitogen-activated protein kinase kinase kinase NPK1-like [Nicotiana tomentosiformis]
MSTRG.16311	266.186	1518.25	2.5134	1.32e-10	1.51e-09	up	[TZDR]	--	Cellular Component: plant-type vacuole (GO:0000325);; Molecular Function: calcium ion binding (GO:0005509);; Biological Process: regulation of ion transport (GO:0043269);;	--|7e-28|spen:107027843|hypothetical protein	[T]	Signal transduction mechanisms	--	Probable calcium-binding protein CML18 OS=Arabidopsis thaliana OX=3702 GN=CML18 PE=1 SV=1	PREDICTED: mitogen-activated protein kinase kinase kinase NPK1-like [Solanum pennellii]
Solyc03g117640.1	547.944	3476.35	2.66521	8.47e-09	7.12e-08	up	[RTKL]	--	--	--|0.0|sly:101255976|hypothetical protein	[T]	Signal transduction mechanisms	Protein kinase domain;; Protein tyrosine kinase	Mitogen-activated protein kinase kinase kinase 17 OS=Arabidopsis thaliana OX=3702 GN=MAPKKK17 PE=1 SV=1	PREDICTED: mitogen-activated protein kinase kinase kinase YODA-like [Solanum lycopersicum]
Solyc11g072630.2	122.635	1246.55	3.34931	6.32e-12	8.79e-11	up	[RTKL]	--	Molecular Function: MAP kinase activity (GO:0004707);; Molecular Function: ATP binding (GO:0005524);; Cellular Component: intracellular (GO:0005622);;	K04371|0.0|spen:107002928|K04371 ERK; mitogen-activated protein kinase 1/3 [EC:2.7.11.24]	[T]	Signal transduction mechanisms	Protein kinase domain;; Protein tyrosine kinase	Mitogen-activated protein kinase homolog NTF6 OS=Nicotiana tabacum OX=4097 GN=NTF6 PE=2 SV=1	mitogen-activated protein kinase 4 [Solanum lycopersicum]
Solyc02g090980.1	51.1987	751.009	3.87057	0.00018679	0.000671597	up	[RTKL]	--	--	--|0.0|sly:101250569|hypothetical protein	[T]	Signal transduction mechanisms	Protein kinase domain;; Protein tyrosine kinase	Mitogen-activated protein kinase kinase kinase 17 OS=Arabidopsis thaliana OX=3702 GN=MAPKKK17 PE=1 SV=1	PREDICTED: mitogen-activated protein kinase kinase kinase NPK1-like [Solanum lycopersicum]
Solyc01g094960.3	948.99	15007.9	3.98311	8.38e-25	6.43e-23	up	[RTKL]	--	Molecular Function: MAP kinase activity (GO:0004707);; Molecular Function: ATP binding (GO:0005524);; Cellular Component: intracellular (GO:0005622);;	K20600|0.0|sly:100534642|K20600 MPK4; mitogen-activated protein kinase 4 [EC:2.7.11.24]	[T]	Signal transduction mechanisms	Protein kinase domain;; Protein tyrosine kinase	Mitogen-activated protein kinase homolog MMK2 OS=Medicago sativa OX=3879 GN=MMK2 PE=2 SV=1	mitogen-activated protein kinase 5 [Solanum lycopersicum]
Solyc08g081490.4	305.832	4885.55	3.99616	1.08e-14	2.41e-13	up	[RTKL]	--	Molecular Function: MAP kinase activity (GO:0004707);; Molecular Function: ATP binding (GO:0005524);; Cellular Component: intracellular (GO:0005622);;	--|0.0|sly:100736536|hypothetical protein	[T]	Signal transduction mechanisms	Protein kinase domain;; Protein tyrosine kinase	Mitogen-activated protein kinase homolog MMK2 OS=Medicago sativa OX=3879 GN=MMK2 PE=2 SV=1	mitogen-activated protein kinase 7 [Solanum lycopersicum]
Solyc12g088940.3	129.69	12617.9	6.60109	4.81e-11	5.89e-10	up	[RTKL]	--	Molecular Function: protein serine/threonine kinase activity (GO:0004674);; Molecular Function: obsolete signal transducer, downstream of receptor, with serine/threonine kinase activity (GO:0004702);; Molecular Function: MAP kinase kinase kinase activity (GO:0004709);; Molecular Function: ATP binding (GO:0005524);; Cellular Component: cytosol (GO:0005829);; Cellular Component: plasma membrane (GO…	--|0.0|sly:101259033|hypothetical protein	[T]	Signal transduction mechanisms	Protein kinase domain;; Protein tyrosine kinase;; Kinase-like	Mitogen-activated protein kinase kinase kinase 5 OS=Arabidopsis thaliana OX=3702 GN=MAPKKK5 PE=1 SV=1	PREDICTED: mitogen-activated protein kinase kinase kinase YODA-like [Solanum lycopersicum]

## Sheet: H6 vs. H0
Gene ID	H0	H6	log2.H6.H0.	pvalue	padj	regulated	COG_class	COG_class_annotation	GO_annotation	KEGG_annotation	KOG_class	KOG_class_annotation	Pfam_annotation	Swissprot_annotation	nr_annotation
Solyc06g066130.1	24.5223	0.895272	-4.63804	0.00300179	0.00930368	down	--	--	--	--|5e-64|sot:102594908|hypothetical protein	[T]	Signal transduction mechanisms	Protein kinase domain	Mitogen-activated protein kinase kinase kinase 17 OS=Arabidopsis thaliana OX=3702 GN=MAPKKK17 PE=1 SV=1	PREDICTED: serine/threonine-protein kinase ppk11-like [Solanum tuberosum]
Solyc07g051890.1	28.5751	1.89751	-3.84782	0.00942563	0.0250422	down	[RTKL]	--	--	K20716|0.0|sly:101255217|K20716 MAPKKK17_18; mitogen-activated protein kinase kinase kinase 17/18	[T]	Signal transduction mechanisms	Protein kinase domain;; Protein tyrosine kinase	Mitogen-activated protein kinase kinase kinase 18 OS=Arabidopsis thaliana OX=3702 GN=MAPKKK18 PE=1 SV=1	PREDICTED: mitogen-activated protein kinase kinase kinase A-like [Solanum lycopersicum]
Solyc07g064820.1	2037.3	163.937	-3.63697	1.7e-08	1.7e-07	down	[RTKL]	--	--	--|0.0|sly:101265257|hypothetical protein	[T]	Signal transduction mechanisms	Protein kinase domain;; Protein tyrosine kinase;; Kinase-like	Mitogen-activated protein kinase kinase kinase 18 OS=Arabidopsis thaliana OX=3702 GN=MAPKKK18 PE=1 SV=1	PREDICTED: mitogen-activated protein kinase kinase kinase 2-like [Solanum lycopersicum]
Solyc07g051880.1	23.9476	3.40855	-2.81242	0.00670184	0.0187466	down	[RTKL]	--	--	K20716|0.0|sly:101255811|K20716 MAPKKK17_18; mitogen-activated protein kinase kinase kinase 17/18	[T]	Signal transduction mechanisms	Protein kinase domain;; Protein tyrosine kinase	Mitogen-activated protein kinase kinase kinase 18 OS=Arabidopsis thaliana OX=3702 GN=MAPKKK18 PE=1 SV=1	PREDICTED: mitogen-activated protein kinase kinase kinase A-like [Solanum lycopersicum]
Solyc02g064980.1	466.121	71.5161	-2.70338	0.0139776	0.0351133	down	[RTKL]	--	--	--|0.0|sly:101266899|hypothetical protein	[T]	Signal transduction mechanisms	Protein kinase domain;; Protein tyrosine kinase	Mitogen-activated protein kinase kinase kinase 17 OS=Arabidopsis thaliana OX=3702 GN=MAPKKK17 PE=1 SV=1	PREDICTED: mitogen-activated protein kinase kinase kinase 1-like [Solanum lycopersicum]
Solyc02g065110.3	2261.3	432.892	-2.38467	2.28e-06	1.52e-05	down	[RTKL]	--	Molecular Function: protein serine/threonine kinase activity (GO:0004674);; Molecular Function: obsolete signal transducer, downstream of receptor, with serine/threonine kinase activity (GO:0004702);; Molecular Function: MAP kinase kinase kinase activity (GO:0004709);; Molecular Function: ATP binding (GO:0005524);; Cellular Component: cytosol (GO:0005829);; Cellular Component: plasma membrane (GO…	K04420|0.0|sly:101264176|K04420 MAP3K2; mitogen-activated protein kinase kinase kinase 2 [EC:2.7.11.25]	[T]	Signal transduction mechanisms	Protein kinase domain;; Protein tyrosine kinase;; Kinase-like	Mitogen-activated protein kinase kinase kinase 5 OS=Arabidopsis thaliana OX=3702 GN=MAPKKK5 PE=1 SV=1	PREDICTED: mitogen-activated protein kinase kinase kinase YODA-like isoform X1 [Solanum lycopersicum]
Solyc01g079750.3	257.665	60.6988	-2.07865	0.00699068	0.0194309	down	[RTKL]	--	Biological Process: cell plate assembly (GO:0000919);; Molecular Function: MAP kinase kinase kinase activity (GO:0004709);; Molecular Function: ATP binding (GO:0005524);; Cellular Component: nucleus (GO:0005634);; Cellular Component: cytoskeleton (GO:0005856);; Biological Process: defense response (GO:0006952);; Cellular Component: phragmoplast (GO:0009524);;	--|0.0|sly:101249577|hypothetical protein	[T]	Signal transduction mechanisms	Protein kinase domain;; Protein tyrosine kinase;; Kinase-like	Mitogen-activated protein kinase kinase kinase NPK1 OS=Nicotiana tabacum OX=4097 GN=NPK1 PE=1 SV=1	PREDICTED: mitogen-activated protein kinase kinase kinase NPK1 [Solanum lycopersicum]
Solyc07g056350.3	6316.8	1800.11	-1.81112	1.94e-07	1.6e-06	down	[RTKL]	--	Molecular Function: MAP kinase activity (GO:0004707);; Molecular Function: ATP binding (GO:0005524);; Cellular Component: nucleus (GO:0005634);; Cellular Component: cytoplasm (GO:0005737);; Biological Process: regulation of gene expression (GO:0010468);; Biological Process: intracellular signal transduction (GO:0035556);;	--|0.0|sly:100736475|hypothetical protein	[T]	Signal transduction mechanisms	Protein kinase domain;; Protein tyrosine kinase;; Lipopolysaccharide kinase (Kdo/WaaP) family	Mitogen-activated protein kinase 20 OS=Arabidopsis thaliana OX=3702 GN=MPK20 PE=1 SV=2	mitogen-activated protein kinase 12 [Solanum lycopersicum]
Solyc08g081210.4	3743.05	1180.69	-1.66438	0.00447359	0.0132233	down	[RTKL]	--	Molecular Function: obsolete signal transducer, downstream of receptor, with serine/threonine kinase activity (GO:0004702);; Molecular Function: MAP kinase kinase kinase activity (GO:0004709);; Molecular Function: ATP binding (GO:0005524);; Cellular Component: cytoplasm (GO:0005737);; Biological Process: suspensor development (GO:0010098);; Biological Process: stomatal complex morphogenesis (GO:0…	K20717|0.0|sly:101255020|K20717 YDA; mitogen-activated protein kinase kinase kinase YODA [EC:2.7.11.25]	[T]	Signal transduction mechanisms	Protein kinase domain;; Protein tyrosine kinase;; Kinase-like	Mitogen-activated protein kinase kinase kinase YODA OS=Arabidopsis thaliana OX=3702 GN=YDA PE=1 SV=1	PREDICTED: mitogen-activated protein kinase kinase kinase YODA isoform X1 [Solanum lycopersicum]
Solyc04g007710.3	5756.79	15752.2	1.45214	0.000679685	0.00254569	up	[RTKL]	--	Molecular Function: MAP kinase activity (GO:0004707);; Molecular Function: ATP binding (GO:0005524);; Cellular Component: nucleus (GO:0005634);; Cellular Component: mitochondrion (GO:0005739);; Cellular Component: cytosol (GO:0005829);; Biological Process: abscisic acid-activated signaling pathway (GO:0009738);; Biological Process: regulation of gene expression (GO:0010468);; Biological Process: …	--|0.0|sly:100736548|hypothetical protein	[T]	Signal transduction mechanisms	Protein kinase domain;; Protein tyrosine kinase;; Lipopolysaccharide kinase (Kdo/WaaP) family	Mitogen-activated protein kinase 9 OS=Arabidopsis thaliana OX=3702 GN=MPK9 PE=2 SV=2	PREDICTED: mitogen-activated protein kinase 14 isoform X1 [Solanum lycopersicum]
Solyc12g040680.2	1670.71	5219	1.643	7.17e-05	0.000339304	up	[RTKL]	--	Biological Process: response to reactive oxygen species (GO:0000302);; Molecular Function: MAP kinase activity (GO:0004707);; Molecular Function: calmodulin binding (GO:0005516);; Molecular Function: ATP binding (GO:0005524);; Cellular Component: nucleus (GO:0005634);; Cellular Component: cytoplasm (GO:0005737);; Cellular Component: plasma membrane (GO:0005886);; Biological Process: response to w…	K20538|0.0|sly:100736539|K20538 MPK8; mitogen-activated protein kinase 8 [EC:2.7.11.24]	[T]	Signal transduction mechanisms	Protein kinase domain;; Protein tyrosine kinase;; Lipopolysaccharide kinase (Kdo/WaaP) family	Mitogen-activated protein kinase 8 OS=Arabidopsis thaliana OX=3702 GN=MPK8 PE=1 SV=2	mitogen-activated protein kinase 16 [Solanum lycopersicum]
Solyc04g064590.3	941.24	3150.67	1.74236	0.00860792	0.0232113	up	[RTKL]	--	Molecular Function: obsolete signal transducer, downstream of receptor, with serine/threonine kinase activity (GO:0004702);; Molecular Function: MAP kinase kinase kinase activity (GO:0004709);; Molecular Function: ATP binding (GO:0005524);; Cellular Component: cytoplasm (GO:0005737);;	K04421|0.0|sly:101243985|K04421 MAP3K3; mitogen-activated protein kinase kinase kinase 3 [EC:2.7.11.25]	[T]	Signal transduction mechanisms	Protein kinase domain;; Protein tyrosine kinase	Mitogen-activated protein kinase kinase kinase 3 OS=Arabidopsis thaliana OX=3702 GN=MAPKKK3 PE=1 SV=1	PREDICTED: mitogen-activated protein kinase kinase kinase YODA-like isoform X2 [Solanum lycopersicum]
Solyc03g123800.3	1719.61	5893.41	1.77664	0.000498821	0.0019298	up	[RTKL]	--	Molecular Function: obsolete signal transducer, downstream of receptor, with serine/threonine kinase activity (GO:0004702);; Molecular Function: ATP binding (GO:0005524);; Cellular Component: cytoplasm (GO:0005737);; Biological Process: plant-type hypersensitive response (GO:0009626);; Biological Process: defense response, incompatible interaction (GO:0009814);; Biological Process: floral organ a…	K13413|0.0|sly:543946|K13413 MKK4_5; mitogen-activated protein kinase kinase 4/5 [EC:2.7.12.2]	[T]	Signal transduction mechanisms	Protein kinase domain;; Protein tyrosine kinase	Mitogen-activated protein kinase kinase 5 OS=Arabidopsis thaliana OX=3702 GN=MKK5 PE=1 SV=2	mitogen-activated protein kinase kinase 2 [Solanum lycopersicum]
Solyc02g084870.3	547.428	2404.81	2.13501	2.54e-05	0.00013387	up	[RTKL]	--	Molecular Function: MAP kinase activity (GO:0004707);; Molecular Function: ATP binding (GO:0005524);; Cellular Component: nucleus (GO:0005634);; Cellular Component: cytoplasm (GO:0005737);; Biological Process: defense response (GO:0006952);; Biological Process: regulation of gene expression (GO:0010468);; Biological Process: intracellular signal transduction (GO:0035556);; Biological Process: res…	K20537|0.0|sly:100736510|K20537 MPK7_14; mitogen-activated protein kinase 7/14 [EC:2.7.11.24]	[T]	Signal transduction mechanisms	Protein kinase domain;; Protein tyrosine kinase;; Haspin like kinase domain;; Lipopolysaccharide kinase (Kdo/WaaP) family	Mitogen-activated protein kinase 7 OS=Arabidopsis thaliana OX=3702 GN=MPK7 PE=1 SV=2	mitogen-activated protein kinase 8 [Solanum lycopersicum]
Solyc11g072630.2	123.308	948.102	2.94517	2.53e-07	2.05e-06	up	[RTKL]	--	Molecular Function: MAP kinase activity (GO:0004707);; Molecular Function: ATP binding (GO:0005524);; Cellular Component: intracellular (GO:0005622);;	K04371|0.0|spen:107002928|K04371 ERK; mitogen-activated protein kinase 1/3 [EC:2.7.11.24]	[T]	Signal transduction mechanisms	Protein kinase domain;; Protein tyrosine kinase	Mitogen-activated protein kinase homolog NTF6 OS=Nicotiana tabacum OX=4097 GN=NTF6 PE=2 SV=1	mitogen-activated protein kinase 4 [Solanum lycopersicum]
Solyc08g081490.4	306.339	2366.19	2.94779	2.84e-09	3.32e-08	up	[RTKL]	--	Molecular Function: MAP kinase activity (GO:0004707);; Molecular Function: ATP binding (GO:0005524);; Cellular Component: intracellular (GO:0005622);;	--|0.0|sly:100736536|hypothetical protein	[T]	Signal transduction mechanisms	Protein kinase domain;; Protein tyrosine kinase	Mitogen-activated protein kinase homolog MMK2 OS=Medicago sativa OX=3879 GN=MMK2 PE=2 SV=1	mitogen-activated protein kinase 7 [Solanum lycopersicum]
Solyc01g094960.3	952.536	9299.48	3.2873	1.69e-21	9.92e-20	up	[RTKL]	--	Molecular Function: MAP kinase activity (GO:0004707);; Molecular Function: ATP binding (GO:0005524);; Cellular Component: intracellular (GO:0005622);;	K20600|0.0|sly:100534642|K20600 MPK4; mitogen-activated protein kinase 4 [EC:2.7.11.24]	[T]	Signal transduction mechanisms	Protein kinase domain;; Protein tyrosine kinase	Mitogen-activated protein kinase homolog MMK2 OS=Medicago sativa OX=3879 GN=MMK2 PE=2 SV=1	mitogen-activated protein kinase 5 [Solanum lycopersicum]
Solyc02g090980.1	51.2418	778.47	3.92148	0.000340242	0.00136956	up	[RTKL]	--	--	--|0.0|sly:101250569|hypothetical protein	[T]	Signal transduction mechanisms	Protein kinase domain;; Protein tyrosine kinase	Mitogen-activated protein kinase kinase kinase 17 OS=Arabidopsis thaliana OX=3702 GN=MAPKKK17 PE=1 SV=1	PREDICTED: mitogen-activated protein kinase kinase kinase NPK1-like [Solanum lycopersicum]
Solyc12g088940.3	129.284	2596.86	4.32443	3.77e-06	2.38e-05	up	[RTKL]	--	Molecular Function: protein serine/threonine kinase activity (GO:0004674);; Molecular Function: obsolete signal transducer, downstream of receptor, with serine/threonine kinase activity (GO:0004702);; Molecular Function: MAP kinase kinase kinase activity (GO:0004709);; Molecular Function: ATP binding (GO:0005524);; Cellular Component: cytosol (GO:0005829);; Cellular Component: plasma membrane (GO…	--|0.0|sly:101259033|hypothetical protein	[T]	Signal transduction mechanisms	Protein kinase domain;; Protein tyrosine kinase;; Kinase-like	Mitogen-activated protein kinase kinase kinase 5 OS=Arabidopsis thaliana OX=3702 GN=MAPKKK5 PE=1 SV=1	PREDICTED: mitogen-activated protein kinase kinase kinase YODA-like [Solanum lycopersicum]

## Sheet: H12 vs. H0
Gene ID	H0	H12	log2.H12.H0.	pvalue	padj	regulated	COG_class	COG_class_annotation	GO_annotation	KEGG_annotation	KOG_class	KOG_class_annotation	Pfam_annotation	Swissprot_annotation	nr_annotation
Solyc06g066130.1	25.8192	0	-7.41201	3.59e-05	0.000187259	down	--	--	--	--|5e-64|sot:102594908|hypothetical protein	[T]	Signal transduction mechanisms	Protein kinase domain	Mitogen-activated protein kinase kinase kinase 17 OS=Arabidopsis thaliana OX=3702 GN=MAPKKK17 PE=1 SV=1	PREDICTED: serine/threonine-protein kinase ppk11-like [Solanum tuberosum]
Solyc07g064820.1	2140.21	231.904	-3.20502	4.04e-07	3e-06	down	[RTKL]	--	--	--|0.0|sly:101265257|hypothetical protein	[T]	Signal transduction mechanisms	Protein kinase domain;; Protein tyrosine kinase;; Kinase-like	Mitogen-activated protein kinase kinase kinase 18 OS=Arabidopsis thaliana OX=3702 GN=MAPKKK18 PE=1 SV=1	PREDICTED: mitogen-activated protein kinase kinase kinase 2-like [Solanum lycopersicum]
Solyc01g095550.2	21.2616	3.40282	-2.74861	0.0136228	0.0363498	down	[RTKL]	--	Molecular Function: phosphorelay sensor kinase activity (GO:0000155);; Molecular Function: protein serine/threonine kinase activity (GO:0004674);; Molecular Function: ATP binding (GO:0005524);; Cellular Component: intracellular (GO:0005622);; Cellular Component: plasma membrane (GO:0005886);; Biological Process: transcription, DNA-templated (GO:0006351);; Biological Process: regulation of transcr…	--|0.0|sly:104649414|hypothetical protein	[T]	Signal transduction mechanisms	Protein of unknown function (DUF1221);; Protein tyrosine kinase;; Protein kinase domain	Light-sensor Protein kinase OS=Ceratodon purpureus OX=3225 GN=PHY1 PE=3 SV=3	PREDICTED: mitogen-activated protein kinase kinase kinase 7-like [Solanum lycopersicum]
Solyc01g079750.3	270.703	55.4782	-2.27372	5.52e-05	0.0002773	down	[RTKL]	--	Biological Process: cell plate assembly (GO:0000919);; Molecular Function: MAP kinase kinase kinase activity (GO:0004709);; Molecular Function: ATP binding (GO:0005524);; Cellular Component: nucleus (GO:0005634);; Cellular Component: cytoskeleton (GO:0005856);; Biological Process: defense response (GO:0006952);; Cellular Component: phragmoplast (GO:0009524);;	--|0.0|sly:101249577|hypothetical protein	[T]	Signal transduction mechanisms	Protein kinase domain;; Protein tyrosine kinase;; Kinase-like	Mitogen-activated protein kinase kinase kinase NPK1 OS=Nicotiana tabacum OX=4097 GN=NPK1 PE=1 SV=1	PREDICTED: mitogen-activated protein kinase kinase kinase NPK1 [Solanum lycopersicum]
Solyc02g065110.3	2362.01	505.081	-2.22435	6.54e-05	0.000322799	down	[RTKL]	--	Molecular Function: protein serine/threonine kinase activity (GO:0004674);; Molecular Function: obsolete signal transducer, downstream of receptor, with serine/threonine kinase activity (GO:0004702);; Molecular Function: MAP kinase kinase kinase activity (GO:0004709);; Molecular Function: ATP binding (GO:0005524);; Cellular Component: cytosol (GO:0005829);; Cellular Component: plasma membrane (GO…	K04420|0.0|sly:101264176|K04420 MAP3K2; mitogen-activated protein kinase kinase kinase 2 [EC:2.7.11.25]	[T]	Signal transduction mechanisms	Protein kinase domain;; Protein tyrosine kinase;; Kinase-like	Mitogen-activated protein kinase kinase kinase 5 OS=Arabidopsis thaliana OX=3702 GN=MAPKKK5 PE=1 SV=1	PREDICTED: mitogen-activated protein kinase kinase kinase YODA-like isoform X1 [Solanum lycopersicum]
Solyc07g051880.1	25.1406	7.02037	-1.84933	0.0176451	0.0453236	down	[RTKL]	--	--	K20716|0.0|sly:101255811|K20716 MAPKKK17_18; mitogen-activated protein kinase kinase kinase 17/18	[T]	Signal transduction mechanisms	Protein kinase domain;; Protein tyrosine kinase	Mitogen-activated protein kinase kinase kinase 18 OS=Arabidopsis thaliana OX=3702 GN=MAPKKK18 PE=1 SV=1	PREDICTED: mitogen-activated protein kinase kinase kinase A-like [Solanum lycopersicum]
Solyc07g056350.3	6619.32	1936.05	-1.77341	6.83e-08	5.73e-07	down	[RTKL]	--	Molecular Function: MAP kinase activity (GO:0004707);; Molecular Function: ATP binding (GO:0005524);; Cellular Component: nucleus (GO:0005634);; Cellular Component: cytoplasm (GO:0005737);; Biological Process: regulation of gene expression (GO:0010468);; Biological Process: intracellular signal transduction (GO:0035556);;	--|0.0|sly:100736475|hypothetical protein	[T]	Signal transduction mechanisms	Protein kinase domain;; Protein tyrosine kinase;; Lipopolysaccharide kinase (Kdo/WaaP) family	Mitogen-activated protein kinase 20 OS=Arabidopsis thaliana OX=3702 GN=MPK20 PE=1 SV=2	mitogen-activated protein kinase 12 [Solanum lycopersicum]
Solyc08g081210.4	3912.31	1144.13	-1.77334	0.00395131	0.0124958	down	[RTKL]	--	Molecular Function: obsolete signal transducer, downstream of receptor, with serine/threonine kinase activity (GO:0004702);; Molecular Function: MAP kinase kinase kinase activity (GO:0004709);; Molecular Function: ATP binding (GO:0005524);; Cellular Component: cytoplasm (GO:0005737);; Biological Process: suspensor development (GO:0010098);; Biological Process: stomatal complex morphogenesis (GO:0…	K20717|0.0|sly:101255020|K20717 YDA; mitogen-activated protein kinase kinase kinase YODA [EC:2.7.11.25]	[T]	Signal transduction mechanisms	Protein kinase domain;; Protein tyrosine kinase;; Kinase-like	Mitogen-activated protein kinase kinase kinase YODA OS=Arabidopsis thaliana OX=3702 GN=YDA PE=1 SV=1	PREDICTED: mitogen-activated protein kinase kinase kinase YODA isoform X1 [Solanum lycopersicum]
Solyc04g007710.3	6023.67	12845.4	1.09241	0.00229185	0.00773193	up	[RTKL]	--	Molecular Function: MAP kinase activity (GO:0004707);; Molecular Function: ATP binding (GO:0005524);; Cellular Component: nucleus (GO:0005634);; Cellular Component: mitochondrion (GO:0005739);; Cellular Component: cytosol (GO:0005829);; Biological Process: abscisic acid-activated signaling pathway (GO:0009738);; Biological Process: regulation of gene expression (GO:0010468);; Biological Process: …	--|0.0|sly:100736548|hypothetical protein	[T]	Signal transduction mechanisms	Protein kinase domain;; Protein tyrosine kinase;; Lipopolysaccharide kinase (Kdo/WaaP) family	Mitogen-activated protein kinase 9 OS=Arabidopsis thaliana OX=3702 GN=MPK9 PE=2 SV=2	PREDICTED: mitogen-activated protein kinase 14 isoform X1 [Solanum lycopersicum]
Solyc12g040680.2	1747.79	5016.44	1.52075	2.49e-05	0.000134961	up	[RTKL]	--	Biological Process: response to reactive oxygen species (GO:0000302);; Molecular Function: MAP kinase activity (GO:0004707);; Molecular Function: calmodulin binding (GO:0005516);; Molecular Function: ATP binding (GO:0005524);; Cellular Component: nucleus (GO:0005634);; Cellular Component: cytoplasm (GO:0005737);; Cellular Component: plasma membrane (GO:0005886);; Biological Process: response to w…	K20538|0.0|sly:100736539|K20538 MPK8; mitogen-activated protein kinase 8 [EC:2.7.11.24]	[T]	Signal transduction mechanisms	Protein kinase domain;; Protein tyrosine kinase;; Lipopolysaccharide kinase (Kdo/WaaP) family	Mitogen-activated protein kinase 8 OS=Arabidopsis thaliana OX=3702 GN=MPK8 PE=1 SV=2	mitogen-activated protein kinase 16 [Solanum lycopersicum]
Solyc04g064590.3	980.629	3654.76	1.89741	0.00495959	0.0152522	up	[RTKL]	--	Molecular Function: obsolete signal transducer, downstream of receptor, with serine/threonine kinase activity (GO:0004702);; Molecular Function: MAP kinase kinase kinase activity (GO:0004709);; Molecular Function: ATP binding (GO:0005524);; Cellular Component: cytoplasm (GO:0005737);;	K04421|0.0|sly:101243985|K04421 MAP3K3; mitogen-activated protein kinase kinase kinase 3 [EC:2.7.11.25]	[T]	Signal transduction mechanisms	Protein kinase domain;; Protein tyrosine kinase	Mitogen-activated protein kinase kinase kinase 3 OS=Arabidopsis thaliana OX=3702 GN=MAPKKK3 PE=1 SV=1	PREDICTED: mitogen-activated protein kinase kinase kinase YODA-like isoform X2 [Solanum lycopersicum]
Solyc02g084870.3	573.034	4423.66	2.94845	5.28e-09	5.31e-08	up	[RTKL]	--	Molecular Function: MAP kinase activity (GO:0004707);; Molecular Function: ATP binding (GO:0005524);; Cellular Component: nucleus (GO:0005634);; Cellular Component: cytoplasm (GO:0005737);; Biological Process: defense response (GO:0006952);; Biological Process: regulation of gene expression (GO:0010468);; Biological Process: intracellular signal transduction (GO:0035556);; Biological Process: res…	K20537|0.0|sly:100736510|K20537 MPK7_14; mitogen-activated protein kinase 7/14 [EC:2.7.11.24]	[T]	Signal transduction mechanisms	Protein kinase domain;; Protein tyrosine kinase;; Haspin like kinase domain;; Lipopolysaccharide kinase (Kdo/WaaP) family	Mitogen-activated protein kinase 7 OS=Arabidopsis thaliana OX=3702 GN=MPK7 PE=1 SV=2	mitogen-activated protein kinase 8 [Solanum lycopersicum]
Solyc02g090980.1	53.5798	515.67	3.26311	0.00499712	0.0153468	up	[RTKL]	--	--	--|0.0|sly:101250569|hypothetical protein	[T]	Signal transduction mechanisms	Protein kinase domain;; Protein tyrosine kinase	Mitogen-activated protein kinase kinase kinase 17 OS=Arabidopsis thaliana OX=3702 GN=MAPKKK17 PE=1 SV=1	PREDICTED: mitogen-activated protein kinase kinase kinase NPK1-like [Solanum lycopersicum]
Solyc08g081490.4	320.06	3783.68	3.56176	3.03e-13	5.62e-12	up	[RTKL]	--	Molecular Function: MAP kinase activity (GO:0004707);; Molecular Function: ATP binding (GO:0005524);; Cellular Component: intracellular (GO:0005622);;	--|0.0|sly:100736536|hypothetical protein	[T]	Signal transduction mechanisms	Protein kinase domain;; Protein tyrosine kinase	Mitogen-activated protein kinase homolog MMK2 OS=Medicago sativa OX=3879 GN=MMK2 PE=2 SV=1	mitogen-activated protein kinase 7 [Solanum lycopersicum]
Solyc12g088940.3	134.084	1946.35	3.85636	0.000169397	0.00076649	up	[RTKL]	--	Molecular Function: protein serine/threonine kinase activity (GO:0004674);; Molecular Function: obsolete signal transducer, downstream of receptor, with serine/threonine kinase activity (GO:0004702);; Molecular Function: MAP kinase kinase kinase activity (GO:0004709);; Molecular Function: ATP binding (GO:0005524);; Cellular Component: cytosol (GO:0005829);; Cellular Component: plasma membrane (GO…	--|0.0|sly:101259033|hypothetical protein	[T]	Signal transduction mechanisms	Protein kinase domain;; Protein tyrosine kinase;; Kinase-like	Mitogen-activated protein kinase kinase kinase 5 OS=Arabidopsis thaliana OX=3702 GN=MAPKKK5 PE=1 SV=1	PREDICTED: mitogen-activated protein kinase kinase kinase YODA-like [Solanum lycopersicum]
Solyc01g094960.3	998.772	18648.7	4.22274	9.39e-15	2.14e-13	up	[RTKL]	--	Molecular Function: MAP kinase activity (GO:0004707);; Molecular Function: ATP binding (GO:0005524);; Cellular Component: intracellular (GO:0005622);;	K20600|0.0|sly:100534642|K20600 MPK4; mitogen-activated protein kinase 4 [EC:2.7.11.24]	[T]	Signal transduction mechanisms	Protein kinase domain;; Protein tyrosine kinase	Mitogen-activated protein kinase homolog MMK2 OS=Medicago sativa OX=3879 GN=MMK2 PE=2 SV=1	mitogen-activated protein kinase 5 [Solanum lycopersicum]
Solyc11g072630.2	129.576	2468.25	4.25408	8.04e-12	1.23e-10	up	[RTKL]	--	Molecular Function: MAP kinase activity (GO:0004707);; Molecular Function: ATP binding (GO:0005524);; Cellular Component: intracellular (GO:0005622);;	K04371|0.0|spen:107002928|K04371 ERK; mitogen-activated protein kinase 1/3 [EC:2.7.11.24]	[T]	Signal transduction mechanisms	Protein kinase domain;; Protein tyrosine kinase	Mitogen-activated protein kinase homolog NTF6 OS=Nicotiana tabacum OX=4097 GN=NTF6 PE=2 SV=1	mitogen-activated protein kinase 4 [Solanum lycopersicum]

## Sheet: Overlapped DEGs
Gene ID	H0	H3	H6	H12	COG_class	COG_class_annotation	GO_annotation	KEGG_annotation	KOG_class	KOG_class_annotation	Pfam_annotation	Swissprot_annotation	nr_annotation
Solyc07g064820.1	2140.21	170.899	163.937	231.904	[RTKL]	--	--	--|0.0|sly:101265257|hypothetical protein	[T]	Signal transduction mechanisms	Protein kinase domain;; Protein tyrosine kinase;; Kinase-like	Mitogen-activated protein kinase kinase kinase 18 OS=Arabidopsis thaliana OX=3702 GN=MAPKKK18 PE=1 SV=1	PREDICTED: mitogen-activated protein kinase kinase kinase 2-like [Solanum lycopersicum]
Solyc01g079750.3	270.703	86.9565	60.6988	55.4782	[RTKL]	--	Biological Process: cell plate assembly (GO:0000919);; Molecular Function: MAP kinase kinase kinase activity (GO:0004709);; Molecular Function: ATP binding (GO:0005524);; Cellular Component: nucleus (GO:0005634);; Cellular Component: cytoskeleton (GO:0005856);; Biological Process: defense response (GO:0006952);; Cellular Component: phragmoplast (GO:0009524);;	--|0.0|sly:101249577|hypothetical protein	[T]	Signal transduction mechanisms	Protein kinase domain;; Protein tyrosine kinase;; Kinase-like	Mitogen-activated protein kinase kinase kinase NPK1 OS=Nicotiana tabacum OX=4097 GN=NPK1 PE=1 SV=1	PREDICTED: mitogen-activated protein kinase kinase kinase NPK1 [Solanum lycopersicum]
Solyc02g065110.3	2362.01	483.443	432.892	505.081	[RTKL]	--	Molecular Function: protein serine/threonine kinase activity (GO:0004674);; Molecular Function: obsolete signal transducer, downstream of receptor, with serine/threonine kinase activity (GO:0004702);; Molecular Function: MAP kinase kinase kinase activity (GO:0004709);; Molecular Function: ATP binding (GO:0005524);; Cellular Component: cytosol (GO:0005829);; Cellular Component: plasma membrane (GO…	K04420|0.0|sly:101264176|K04420 MAP3K2; mitogen-activated protein kinase kinase kinase 2 [EC:2.7.11.25]	[T]	Signal transduction mechanisms	Protein kinase domain;; Protein tyrosine kinase;; Kinase-like	Mitogen-activated protein kinase kinase kinase 5 OS=Arabidopsis thaliana OX=3702 GN=MAPKKK5 PE=1 SV=1	PREDICTED: mitogen-activated protein kinase kinase kinase YODA-like isoform X1 [Solanum lycopersicum]
Solyc07g051880.1	25.1406	2.04452	3.40855	7.02037	[RTKL]	--	--	K20716|0.0|sly:101255811|K20716 MAPKKK17_18; mitogen-activated protein kinase kinase kinase 17/18	[T]	Signal transduction mechanisms	Protein kinase domain;; Protein tyrosine kinase	Mitogen-activated protein kinase kinase kinase 18 OS=Arabidopsis thaliana OX=3702 GN=MAPKKK18 PE=1 SV=1	PREDICTED: mitogen-activated protein kinase kinase kinase A-like [Solanum lycopersicum]
Solyc04g007710.3	6023.67	15995.5	15752.2	12845.4	[RTKL]	--	Molecular Function: MAP kinase activity (GO:0004707);; Molecular Function: ATP binding (GO:0005524);; Cellular Component: nucleus (GO:0005634);; Cellular Component: mitochondrion (GO:0005739);; Cellular Component: cytosol (GO:0005829);; Biological Process: abscisic acid-activated signaling pathway (GO:0009738);; Biological Process: regulation of gene expression (GO:0010468);; Biological Process: …	--|0.0|sly:100736548|hypothetical protein	[T]	Signal transduction mechanisms	Protein kinase domain;; Protein tyrosine kinase;; Lipopolysaccharide kinase (Kdo/WaaP) family	Mitogen-activated protein kinase 9 OS=Arabidopsis thaliana OX=3702 GN=MPK9 PE=2 SV=2	PREDICTED: mitogen-activated protein kinase 14 isoform X1 [Solanum lycopersicum]
Solyc12g040680.2	1747.79	3369.84	5219	5016.44	[RTKL]	--	Biological Process: response to reactive oxygen species (GO:0000302);; Molecular Function: MAP kinase activity (GO:0004707);; Molecular Function: calmodulin binding (GO:0005516);; Molecular Function: ATP binding (GO:0005524);; Cellular Component: nucleus (GO:0005634);; Cellular Component: cytoplasm (GO:0005737);; Cellular Component: plasma membrane (GO:0005886);; Biological Process: response to w…	K20538|0.0|sly:100736539|K20538 MPK8; mitogen-activated protein kinase 8 [EC:2.7.11.24]	[T]	Signal transduction mechanisms	Protein kinase domain;; Protein tyrosine kinase;; Lipopolysaccharide kinase (Kdo/WaaP) family	Mitogen-activated protein kinase 8 OS=Arabidopsis thaliana OX=3702 GN=MPK8 PE=1 SV=2	mitogen-activated protein kinase 16 [Solanum lycopersicum]
Solyc02g084870.3	573.034	1664.11	2404.81	4423.66	[RTKL]	--	Molecular Function: MAP kinase activity (GO:0004707);; Molecular Function: ATP binding (GO:0005524);; Cellular Component: nucleus (GO:0005634);; Cellular Component: cytoplasm (GO:0005737);; Biological Process: defense response (GO:0006952);; Biological Process: regulation of gene expression (GO:0010468);; Biological Process: intracellular signal transduction (GO:0035556);; Biological Process: res…	K20537|0.0|sly:100736510|K20537 MPK7_14; mitogen-activated protein kinase 7/14 [EC:2.7.11.24]	[T]	Signal transduction mechanisms	Protein kinase domain;; Protein tyrosine kinase;; Haspin like kinase domain;; Lipopolysaccharide kinase (Kdo/WaaP) family	Mitogen-activated protein kinase 7 OS=Arabidopsis thaliana OX=3702 GN=MPK7 PE=1 SV=2	mitogen-activated protein kinase 8 [Solanum lycopersicum]
Solyc02g090980.1	53.5798	751.009	778.47	515.67	[RTKL]	--	--	--|0.0|sly:101250569|hypothetical protein	[T]	Signal transduction mechanisms	Protein kinase domain;; Protein tyrosine kinase	Mitogen-activated protein kinase kinase kinase 17 OS=Arabidopsis thaliana OX=3702 GN=MAPKKK17 PE=1 SV=1	PREDICTED: mitogen-activated protein kinase kinase kinase NPK1-like [Solanum lycopersicum]
Solyc08g081490.4	320.06	4885.55	2366.19	3783.68	[RTKL]	--	Molecular Function: MAP kinase activity (GO:0004707);; Molecular Function: ATP binding (GO:0005524);; Cellular Component: intracellular (GO:0005622);;	--|0.0|sly:100736536|hypothetical protein	[T]	Signal transduction mechanisms	Protein kinase domain;; Protein tyrosine kinase	Mitogen-activated protein kinase homolog MMK2 OS=Medicago sativa OX=3879 GN=MMK2 PE=2 SV=1	mitogen-activated protein kinase 7 [Solanum lycopersicum]
Solyc12g088940.3	134.084	12617.9	2596.86	1946.35	[RTKL]	--	Molecular Function: protein serine/threonine kinase activity (GO:0004674);; Molecular Function: obsolete signal transducer, downstream of receptor, with serine/threonine kinase activity (GO:0004702);; Molecular Function: MAP kinase kinase kinase activity (GO:0004709);; Molecular Function: ATP binding (GO:0005524);; Cellular Component: cytosol (GO:0005829);; Cellular Component: plasma membrane (GO…	--|0.0|sly:101259033|hypothetical protein	[T]	Signal transduction mechanisms	Protein kinase domain;; Protein tyrosine kinase;; Kinase-like	Mitogen-activated protein kinase kinase kinase 5 OS=Arabidopsis thaliana OX=3702 GN=MAPKKK5 PE=1 SV=1	PREDICTED: mitogen-activated protein kinase kinase kinase YODA-like [Solanum lycopersicum]
Solyc01g094960.3	998.772	15007.9	9299.48	18648.7	[RTKL]	--	Molecular Function: MAP kinase activity (GO:0004707);; Molecular Function: ATP binding (GO:0005524);; Cellular Component: intracellular (GO:0005622);;	K20600|0.0|sly:100534642|K20600 MPK4; mitogen-activated protein kinase 4 [EC:2.7.11.24]	[T]	Signal transduction mechanisms	Protein kinase domain;; Protein tyrosine kinase	Mitogen-activated protein kinase homolog MMK2 OS=Medicago sativa OX=3879 GN=MMK2 PE=2 SV=1	mitogen-activated protein kinase 5 [Solanum lycopersicum]
Solyc11g072630.2	129.576	1246.55	948.102	2468.25	[RTKL]	--	Molecular Function: MAP kinase activity (GO:0004707);; Molecular Function: ATP binding (GO:0005524);; Cellular Component: intracellular (GO:0005622);;	K04371|0.0|spen:107002928|K04371 ERK; mitogen-activated protein kinase 1/3 [EC:2.7.11.24]	[T]	Signal transduction mechanisms	Protein kinase domain;; Protein tyrosine kinase	Mitogen-activated protein kinase homolog NTF6 OS=Nicotiana tabacum OX=4097 GN=NTF6 PE=2 SV=1	mitogen-activated protein kinase 4 [Solanum lycopersicum]
